# Supplementary material for: Tet2 loss leads to hypermutagenicity in haematopoietic stem/progenitor cells
Source: Nat Commun. 2017 Apr 25;8:15102. doi: 10.1038/ncomms15102 (PMC5414116; doi:10.1038/ncomms15102)
Supplement: Supplementary Data 1 — aCGH by tumor type. [file ncomms15102-s2.xlsx]

## Sheet: Sheet 1
CHROMOSOME	CHR_POSITION	HW1_6-B Cell Tumor	HW1_10-T Cell Tumor	HW1_11-B Cell Tumor	HW1_4-T Cell Tumor	HW1_2-Myeloid Tumor	HW1_3-Myeloid Tumor	Gain	Loss
chr1	3157499	-1.04738	-1.02127	-1.12471	-1.18604	-0.14255	-1.21249	0	5
chr1	7942499	-0.92548	-1.20656	-1.02857	-0.93307	-0.02741	-1.21893	0	3
chr1	8122499	-3.48317	-3.65	-3.68352	-3.93222	-0.03302	-3.69862	0	5
chr1	8227499	-1.53669	-1.43104	-1.70911	-1.62551	-0.23218	-1.79815	0	5
chr1	8242499	-0.98559	-1.14787	-1.20127	-1.10036	-0.15438	-1.3551	0	4
chr1	8632499	-0.88709	-0.98085	-1.24941	-1.27896	-0.13862	-0.79861	0	2
chr1	8707499	-1.00838	-1.14556	-1.10861	-0.94034	-0.0859	-0.91311	0	3
chr1	8722499	-1.00826	-1.1957	-1.39704	-1.23619	-0.07391	-1.59493	0	5
chr1	8752499	-1.40229	-1.53807	-1.4677	-1.69109	-0.27758	-0.86964	0	4
chr1	11707499	-1.04827	-0.98834	-0.8652	-0.6243	-0.22443	-1.14087	0	2
chr1	11722499	-0.87237	-1.02365	-0.91882	-0.98748	0.03373	-1.12342	0	2
chr1	11932499	-0.29248	-0.05241	0.0749	-1.07218	-0.08629	-0.25269	0	1
chr1	26047499	-0.56007	-0.86809	-1.02965	-0.23519	-0.09552	-0.22692	0	1
chr1	45367499	-0.08868	-0.51965	0.0773	0.06206	-0.25034	-1.12527	0	1
chr1	45982499	-0.12982	-0.23023	-0.07425	0.0561	-0.05641	-1.59209	0	1
chr1	46057499	-0.17365	-0.55844	-0.13857	0.11958	-0.0066	-2.57148	0	1
chr1	47242499	-0.02822	-0.58076	-0.08952	0.10153	-0.05885	-1.98332	0	1
chr1	65872499	-0.9299	-1.46896	-1.65179	-1.35854	0.00301	-1.58139	0	4
chr1	88222499	-1.45014	-1.06531	-1.00468	-1.37796	0.15954	-1.27346	0	5
chr1	88237499	-1.28939	-0.94859	-0.93981	-1.28438	0.07745	-1.26395	0	3
chr1	88252499	-1.30091	-0.90307	-0.95466	-1.19449	0.05607	-1.22126	0	3
chr1	88267499	-1.33364	-1.04191	-1.0046	-1.25904	0.06661	-1.36496	0	5
chr1	88282499	-1.2707	-0.95734	-0.99375	-1.33605	-0.0161	-1.18293	0	3
chr1	88297499	-1.46627	-1.0873	-1.17221	-1.57037	-0.04819	-1.38308	0	5
chr1	93847499	-1.11329	-1.05381	-1.09644	-1.12024	0.2817	-1.40321	0	5
chr1	93862499	-1.33543	-1.43589	-1.40937	-1.44444	0.06479	-1.61104	0	5
chr1	95782499	-0.95551	-0.45958	-1.12424	-1.04537	-0.01781	-0.43123	0	2
chr1	109747499	-0.73748	-0.74492	-2.91714	-3.38103	-0.11285	-0.66598	0	2
chr1	109762499	-0.8375	-0.76084	-3.01608	-3.58938	-0.14885	-0.61841	0	2
chr1	109792499	-0.53696	-0.59643	-1.33253	-1.48418	-0.04719	-0.57854	0	2
chr1	110587499	-0.3498	-0.34087	-1.08709	-1.41175	-0.04736	-0.17001	0	2
chr1	111427499	-0.28334	-0.25352	0.07954	0.08547	-1.10789	-0.15172	0	1
chr1	112057499	-0.33154	-0.41726	-0.07809	-0.04294	-1.52176	-0.3282	0	1
chr1	112072499	-0.32335	-0.29555	0.15063	0.10319	-1.02427	-0.14887	0	1
chr1	114187499	-0.09902	-0.06982	0.08182	0.17805	-1.16371	0.35656	0	1
chr1	116902499	-0.91582	-0.9137	-0.93018	-0.80554	-1.15425	-0.91746	0	1
chr1	117262499	-0.79796	-0.97466	-0.8521	-0.72596	-1.41455	-1.30535	0	2
chr1	117427499	-1.00795	-1.14468	-1.3498	-0.8592	-1.60838	-1.56855	0	5
chr1	118027499	-0.08914	-0.03624	-0.31378	-1.28116	-0.17759	-0.06515	0	1
chr1	124447499	-0.72751	-0.73415	0.15657	0.08373	-3.3845	-0.64842	0	1
chr1	124462499	-0.35572	-0.33737	0.04047	0.06562	-1.33547	-0.39229	0	1
chr1	131647499	-0.51483	-0.57033	-1.06746	-0.81828	-1.09575	-0.70561	0	2
chr1	139657499	-0.15107	-0.04763	-0.01633	-0.05887	-1.72564	0.10062	0	1
chr1	139687499	-0.23724	-0.07305	-0.13946	-0.09797	-1.64519	-0.00125	0	1
chr1	139702499	-0.00851	0.04502	0.00886	0.00289	-2.28742	0.16774	0	1
chr1	139732499	-0.04577	0.07537	0.03443	0.09411	-1.9407	0.22035	0	1
chr1	139747499	-0.05988	0.02138	0.05284	0.01095	-2.01741	0.05488	0	1
chr1	139762499	-0.32247	0.18699	0.0415	0.01127	-2.64906	0.1557	0	1
chr1	139777499	-0.16884	-0.00792	-0.00141	0.06959	-2.54851	0.18914	0	1
chr1	151192499	-1.48763	-1.45789	-2.0954	-1.68308	-0.08591	-1.65209	0	5
chr1	151552499	-0.50889	-0.40868	-1.7068	-0.56945	-0.0075	-0.43368	0	1
chr1	168697499	-0.78447	-0.79373	-0.87051	-0.72561	-0.1463	-1.04346	0	1
chr1	171532499	1.08582	1.08522	1.20519	1.43536	0.04403	1.17885	5	0
chr1	173617499	-0.69072	-1.16389	-0.68123	-0.57962	-0.08376	-0.69012	0	1
chr1	173677499	-0.47427	-1.27976	-0.49152	-0.39368	0.10107	-0.49017	0	1
chr1	173842499	-0.47004	-1.65048	-0.63289	-0.60781	-0.07687	-0.66041	0	1
chr1	173857499	-0.73932	-1.97413	-0.72235	-0.76243	-0.01834	-0.73814	0	1
chr1	173872499	-0.63147	-1.46608	-0.62243	-0.7215	-0.04546	-0.66801	0	1
chr1	173947499	-0.69774	-1.17057	-0.79435	-0.93184	0.06204	-0.61354	0	1
chr1	174127499	-0.62964	-1.26963	-0.6858	-0.64664	-0.03107	-0.72776	0	1
chr1	174322499	-1.12704	-0.9737	-1.12117	-1.20275	0.00658	-1.25306	0	4
chr1	182167499	-0.8145	-3.47079	-0.80023	-0.88997	0.05749	-0.76073	0	1
chr1	195262499	-0.05086	-0.04809	-0.07472	-0.01216	0.01985	1.77424	1	0
chr2	22087499	-2.31858	-2.27887	-0.06799	-0.98705	-0.18207	-0.46754	0	2
chr2	22567499	-1.16445	-1.09466	0.01598	-0.35837	-0.02116	-0.35038	0	2
chr2	23782499	-1.94901	-2.09394	0.14557	-0.72623	0.04669	-0.65098	0	2
chr2	23797499	-4.21509	-4.38701	-0.04629	-0.96159	-0.22204	-0.8086	0	2
chr2	46687499	-0.96111	-1.05395	-0.10169	-0.38285	0.05874	-0.36731	0	1
chr2	51487499	-0.98858	-1.25659	-1.14766	-1.01275	-0.15408	-0.29279	0	3
chr2	63442499	-0.31151	-0.1224	-1.28146	-0.36353	-0.14307	-0.3035	0	1
chr2	77872499	0.81301	1.98079	0.08189	1.0125	-0.04104	0.92451	2	0
chr2	77887499	1.42627	2.7378	0.04183	1.80468	-0.07079	1.66645	4	0
chr2	77902499	1.0598	2.1831	0.1482	1.37595	0.05724	1.14098	4	0
chr2	77917499	1.27966	2.32839	0.0579	1.48126	0.02005	1.33239	4	0
chr2	77932499	1.39775	2.5889	0.04181	1.46926	0.00842	1.52215	4	0
chr2	77947499	1.08143	2.03473	-0.09312	1.36424	-0.1386	1.0572	4	0
chr2	77962499	0.9069	1.69974	0.00151	1.23384	-0.08005	0.9669	2	0
chr2	77977499	1.1769	2.12277	0.05226	1.29797	-0.05172	1.1153	4	0
chr2	77992499	1.25675	2.32788	0.02151	1.42737	-0.08477	1.32612	4	0
chr2	78007499	1.10166	2.31725	0.07285	1.51918	0.09136	1.41243	4	0
chr2	78022499	1.2251	2.06814	0.32334	1.24264	-0.0263	1.14448	4	0
chr2	86062499	-0.5918	-1.57347	0.04232	-0.3234	-0.18849	-0.57419	0	1
chr2	86077499	-0.60892	-1.39758	0.10293	-0.49338	-0.18025	-0.4859	0	1
chr2	86137499	-0.59214	-1.95215	0.10094	-0.49559	-0.11531	-0.52441	0	1
chr2	86227499	-0.75917	-2.33528	0.20293	-0.65884	-0.0549	-0.61149	0	1
chr2	86242499	-0.79938	-3.05932	0.1221	-0.73083	-0.15969	-0.81869	0	1
chr2	86257499	-0.49804	-1.80109	0.16332	-0.49874	-0.00252	-0.57118	0	1
chr2	86707499	-0.61827	-2.13327	0.03096	-0.63064	-0.07854	-0.61787	0	1
chr2	99367499	-0.4938	-2.03919	-0.03733	-0.61677	-0.03975	-0.46802	0	1
chr2	99907499	-1.24468	-1.09248	-1.03298	-1.12413	-0.17271	-1.35049	0	5
chr2	122497499	-0.82057	-0.70465	-1.04521	-0.93148	0.01494	-1.22152	0	2
chr2	129847499	-2.99643	0.00297	-0.8819	-0.8447	0.01764	-0.51506	0	1
chr2	134632499	-2.11592	0.00534	-0.44794	-0.58309	-0.18529	-0.60588	0	1
chr2	150457499	-0.33956	-0.014	-0.04228	0.16376	0.1123	1.31563	1	0
chr2	151357499	-1.27701	-0.12719	-0.33195	-0.35281	0.06823	-0.38588	0	1
chr3	6052499	1.05358	0.22484	1.01147	0.65945	0.16059	0.57042	2	0
chr3	15397499	-0.47039	-1.00894	-0.4134	-0.37908	-0.04697	-0.44813	0	1
chr3	15517499	-0.36069	-1.27823	-0.54019	-0.20172	0.01758	-0.22031	0	1
chr3	15547499	-0.58298	-1.28117	-0.42755	-0.41347	-0.01015	-0.57491	0	1
chr3	15577499	-0.5915	-1.62997	-0.67909	-0.65099	-0.28954	-0.70798	0	1
chr3	15772499	-0.4353	-1.38548	-0.63812	-0.42179	-0.19827	-0.67523	0	1
chr3	15862499	-0.4841	-1.5732	-0.73684	-0.54601	-0.05104	-0.65472	0	1
chr3	15892499	-0.66673	-2.61463	-0.82366	-0.7396	0.00087	-0.70777	0	1
chr3	16747499	-0.76321	-0.84952	-0.71366	-0.70791	-0.05511	-1.10286	0	1
chr3	23542499	-0.02346	0.19617	0.05821	0.34107	2.51413	0.15335	1	0
chr3	31552499	-0.59148	-2.05862	-0.84787	0.01546	-0.18532	-0.62133	0	1
chr3	31567499	-0.54952	-1.58756	-0.60961	-0.05653	-0.19638	-0.48354	0	1
chr3	44017499	-0.11929	-0.07931	-0.00685	0.00866	-2.53933	0.0181	0	1
chr3	44992499	-0.51167	-1.44907	-0.54838	0.10033	-0.16217	-0.26798	0	1
chr3	49357499	-0.39581	-1.13651	-0.32249	0.11589	-0.05514	-0.29129	0	1
chr3	57202499	-0.15757	-1.76912	-0.58606	-0.1828	-0.17348	-0.63971	0	1
chr3	66847499	-0.13517	-2.85651	-0.82854	-0.02183	-0.20017	-0.78367	0	1
chr3	66862499	-0.04977	-2.64848	-0.7516	0.02625	-0.08008	-0.79963	0	1
chr3	66877499	-0.11623	-3.29374	-0.8747	0.00246	-0.12861	-0.84529	0	1
chr3	66892499	-0.11345	-2.73452	-0.8224	0.05716	-0.15132	-0.75368	0	1
chr3	77707499	-0.9063	-0.34713	-0.74498	-1.08358	-0.0214	-0.50542	0	1
chr3	88807499	0.09661	-1.45808	-0.43006	-0.06569	0.05781	-0.58042	0	1
chr3	88822499	0.06974	-1.749	-0.49782	-0.05369	-0.00864	-0.56892	0	1
chr3	91147499	-0.11365	-1.33447	-0.559	-0.07045	-0.1025	-0.53252	0	1
chr3	91162499	0.0601	-1.56862	-0.75705	-0.03416	-0.14729	-0.60113	0	1
chr3	91177499	-0.06248	-1.89154	-0.66347	-0.02719	-0.1164	-0.5291	0	1
chr3	91192499	-0.15537	-1.28514	-0.55368	0.01117	-0.09373	-0.39282	0	1
chr3	91207499	0.0503	-2.13907	-0.69564	0.209	-0.10527	-0.505	0	1
chr3	91222499	-0.08873	-1.55267	-0.5902	0.03712	0.00028	-0.47716	0	1
chr3	92977499	-1.63645	-0.01075	-0.50307	-1.90698	-0.1143	-0.71416	0	2
chr3	93802499	0.85694	0.91308	0.9319	1.07397	0.17043	1.00014	2	0
chr3	93817499	1.40575	1.37035	1.46246	1.52996	-0.07698	1.57553	5	0
chr3	93847499	0.82167	0.90121	0.8574	1.11148	0.12897	0.90715	1	0
chr3	93862499	0.59735	0.65477	0.97871	1.09549	-0.0426	1.069	2	0
chr3	94042499	-1.1186	-1.01241	-0.9811	-0.94187	-0.16553	-1.10319	0	3
chr3	94717499	-1.38862	0.75394	0.29372	-1.58963	-0.03198	0.34644	0	2
chr3	106057499	0.03832	0.10286	-0.07601	1.49153	-0.0983	-0.05329	1	0
chr3	127882499	-0.83296	-0.20947	-0.28038	-0.69324	0.02404	-1.25097	0	1
chr3	133822499	-2.48173	-2.70897	-0.65891	-2.90591	0.02984	-3.03501	0	4
chr3	139357499	-0.87555	-0.78183	-1.06421	-0.83256	-0.0053	-1.03802	0	2
chr3	141067499	-1.70922	-1.76104	-0.42406	-2.14278	-0.04999	-1.92468	0	4
chr3	141082499	-1.62736	-1.70466	-0.40656	-2.06873	-0.14032	-1.81364	0	4
chr4	3502499	-0.02992	0.21984	0.08204	1.15478	-0.04905	0.01033	1	0
chr4	6157499	-1.11469	-1.2141	-1.28828	-1.82159	-0.01896	-1.42252	0	5
chr4	10672499	-0.79648	-0.87662	-0.97558	-0.80417	-0.09016	-1.08189	0	1
chr4	12112499	0.25702	-0.46262	-0.20274	-1.05377	0.06577	-1.56264	0	2
chr4	18217499	-1.15685	-0.43267	-0.42447	-0.01911	-0.1491	-0.13705	0	1
chr4	20077499	-0.95701	-1.02325	-0.97705	-1.12658	-0.0164	-1.20613	0	3
chr4	25297499	-1.62844	-1.88778	-1.62884	-2.06375	-0.09036	-1.86106	0	5
chr4	26452499	-1.64924	-1.55973	-1.75963	-1.67257	-0.0122	-1.75158	0	5
chr4	26557499	-2.99045	-2.95953	-3.5224	-3.35781	-0.13422	-3.46412	0	5
chr4	30367499	-2.68136	-2.70252	-3.07419	-3.34895	-0.16416	-2.97831	0	5
chr4	40597499	-0.18648	-0.37059	-2.10038	-2.21589	0.06344	-0.44679	0	2
chr4	54442499	-0.6886	-0.68295	-0.83549	-0.59886	-0.17175	-1.11354	0	1
chr4	61822499	-0.0791	-0.04884	0.01367	0.06108	1.34301	0.05338	1	0
chr4	62497499	0.96703	1.42768	1.30644	1.39439	0.12163	0.95075	3	0
chr4	62512499	0.96753	1.23206	1.37861	1.40017	0.21716	0.89059	3	0
chr4	66052499	-2.99652	-0.81072	0.00658	0.04985	-0.10697	-3.9464	0	2
chr4	66067499	-2.22485	-0.7866	-0.02892	-0.03796	-0.17022	-2.60976	0	2
chr4	67282499	-0.89892	-0.42797	0.00309	0.05882	-0.13215	-1.23721	0	1
chr4	71002499	-2.58879	-0.81171	-0.12113	-0.05414	-0.12523	-3.11002	0	2
chr4	71122499	-1.06773	-0.4695	-0.01629	0.00169	0.05282	-1.05556	0	2
chr4	71152499	-1.48234	-0.33177	0.10462	0.25239	0.15787	-1.03567	0	2
chr4	72622499	-0.73953	-0.38687	0.14562	0.23671	-0.03943	-1.10685	0	1
chr4	72952499	-1.68892	-0.64746	0.02577	0.05588	-0.05942	-2.41799	0	2
chr4	77752499	-1.04894	-0.45111	0.10247	0.20163	-0.1413	-1.34711	0	2
chr4	78307499	-1.14314	-0.545	0.02677	-0.21208	-0.10148	-1.09045	0	2
chr4	88987499	-2.23571	0.14005	0.05896	-0.03307	0.035	-0.10555	0	1
chr4	89002499	-2.71589	0.18726	0.07639	-0.01194	0.06418	-0.04522	0	1
chr4	89017499	-2.01414	0.24387	0.11122	-0.02928	-0.00624	0.05767	0	1
chr4	89032499	-2.03274	0.3496	0.18328	0.13341	0.03599	0.19048	0	1
chr4	89047499	-2.47213	0.12952	-0.00344	0.03098	0.03112	-0.08047	0	1
chr4	89062499	-2.31941	0.05234	0.05656	-0.01234	-0.00115	-0.21663	0	1
chr4	89077499	-2.28929	0.03888	0.07799	-0.04098	-0.02273	0.07807	0	1
chr4	89092499	-2.77266	0.09489	-0.03906	-0.10529	0.0385	-0.16969	0	1
chr4	89107499	-2.18157	0.16186	-0.01579	0.02805	0.04578	0.06823	0	1
chr4	89122499	-2.61612	0.2135	-0.0348	-0.04846	-0.00342	0.03223	0	1
chr4	89137499	-2.63463	0.17503	-0.12182	-0.02258	0.12555	-0.08958	0	1
chr4	89152499	-1.95787	0.09291	0.04972	0.00327	0.06737	0.02679	0	1
chr4	89167499	-2.30394	0.15512	0.08744	0.03177	-0.02012	0.01603	0	1
chr4	89182499	-1.94835	0.27392	0.05914	0.0405	0.04755	-0.00828	0	1
chr4	89197499	-2.45084	0.21197	0.00177	-0.09488	-0.06394	0.10409	0	1
chr4	89212499	-1.41159	0.18918	0.0155	-0.12964	-0.06611	0.29591	0	1
chr4	89227499	-2.13192	0.19826	-0.07926	0.03271	0.06749	-0.00752	0	1
chr4	89242499	-2.24756	0.20135	0.00714	-0.03022	-0.13641	0.06693	0	1
chr4	89257499	-1.32909	0.14656	0.00718	-0.05924	0.1422	0.01102	0	1
chr4	89272499	-2.08448	0.10478	-0.01204	-0.03922	-0.0231	-0.11832	0	1
chr4	89287499	-2.27976	0.09408	-0.0757	0.02176	-0.04181	0.01462	0	1
chr4	89302499	-2.29992	0.12787	0.00059	0.02918	-0.0737	0.04848	0	1
chr4	89317499	-2.20986	0.16894	0.07166	0.04308	0.07872	0.26194	0	1
chr4	89347499	-1.61333	0.2677	0.21144	0.14624	-0.00208	0.19987	0	1
chr4	89362499	-2.08103	0.16319	-0.00441	-0.00952	0.00625	0.05072	0	1
chr4	89377499	-2.00189	0.19751	0.04747	0.0357	0.01693	-0.0174	0	1
chr4	89392499	-2.34488	0.09877	-0.18996	-0.12505	-0.1093	-0.00084	0	1
chr4	89407499	-2.03408	0.17157	-0.00177	-0.10736	-0.01768	0.04096	0	1
chr4	89422499	-2.25296	0.08524	0.08255	0.07576	0.06677	0.01187	0	1
chr4	89437499	-2.43762	0.17002	-0.00994	-0.01599	0.01526	-0.05433	0	1
chr4	89452499	-2.63982	0.13741	0.13564	-0.00814	-0.06368	-0.08335	0	1
chr4	89467499	-2.24484	0.18847	0.04588	0.07847	-0.00928	-0.01454	0	1
chr4	89482499	-2.26653	0.19345	0.1292	0.16591	0.00334	-0.04619	0	1
chr4	89497499	-2.17806	0.22252	-0.17828	0.18031	-0.0464	-0.01075	0	1
chr4	92797499	-0.90633	-0.31598	-0.31342	-0.2188	-0.0805	-1.04862	0	1
chr4	112072499	-2.08717	-2.26121	-2.40835	-2.69161	-0.06401	-2.57261	0	5
chr4	112087499	-2.27272	-1.97532	-2.41088	-2.71518	-0.12937	-2.36992	0	5
chr4	112102499	-2.43887	-2.38249	-2.64289	-3.09665	-0.15072	-2.75235	0	5
chr4	112117499	-2.87223	-2.725	-2.76437	-3.27802	-0.06087	-3.13882	0	5
chr4	112132499	-2.30259	-2.64063	-2.62555	-3.10518	0.03486	-2.89859	0	5
chr4	112147499	-2.81918	-2.7521	-2.88576	-3.42819	-0.06039	-3.15708	0	5
chr4	112162499	-2.06922	-2.15231	-2.2653	-2.37122	-0.09683	-1.96526	0	5
chr4	112177499	-3.37933	-2.83946	-3.778	-3.29662	0.03945	-3.875	0	5
chr4	112192499	-1.72987	-1.96214	-1.90946	-2.3389	0.08933	-1.78372	0	5
chr4	112207499	-1.73631	-1.68562	-1.80468	-2.22575	-0.10016	-1.52985	0	5
chr4	112222499	-2.51168	-2.51684	-2.62629	-3.11026	-0.11544	-2.69269	0	5
chr4	112237499	-2.22743	-2.22766	-2.52947	-2.11011	-0.05492	-2.43223	0	5
chr4	112252499	-2.48459	-2.48197	-2.54229	-2.91	-0.10158	-2.68874	0	5
chr4	112267499	-1.4158	-1.3801	-1.40907	-1.91961	0.20097	-0.76648	0	4
chr4	112282499	-3.28057	-3.59969	-3.44425	-3.78365	-0.09981	-3.8696	0	5
chr4	112297499	-2.03138	-2.23866	-2.49193	-2.82068	0.00812	-2.5437	0	5
chr4	112312499	-1.64102	-1.86052	-1.77479	-2.45025	-0.15639	-2.06519	0	5
chr4	112357499	-1.9026	-1.93655	-2.18832	-2.38379	-0.1655	-2.3596	0	5
chr4	112372499	-2.57882	-2.47793	-2.87151	-3.28579	-0.08688	-3.11877	0	5
chr4	112387499	-1.99314	-1.96009	-2.13189	-2.46216	-0.05241	-2.35204	0	5
chr4	112402499	-1.4825	-1.4479	-1.63721	-1.40756	-0.09149	-1.57868	0	5
chr4	112417499	-2.19582	-2.37798	-2.30896	-2.24404	-0.01124	-2.5986	0	5
chr4	112432499	-1.86361	-2.02192	-1.88053	-2.48442	0.04885	-2.07289	0	5
chr4	112447499	-2.92157	-2.99873	-3.05364	-3.27892	-0.20235	-2.84296	0	5
chr4	112462499	-2.48023	-2.65485	-2.6619	-3.12421	-0.18181	-3.19079	0	5
chr4	112477499	-2.64722	-2.62934	-2.56552	-3.20119	-0.27809	-3.15938	0	5
chr4	112507499	-1.91984	-1.76804	-2.03648	-2.40802	-0.1942	-2.1497	0	5
chr4	112522499	-2.65698	-2.57252	-2.61769	-3.10179	-0.12259	-2.6991	0	5
chr4	112537499	-1.72222	-1.85823	-1.9697	-2.06466	-0.02484	-1.98603	0	5
chr4	112552499	-3.19736	-3.34814	-2.40766	-3.75734	-0.07775	-3.46184	0	5
chr4	112567499	-2.13982	-2.60241	-2.6251	-2.9588	-0.06785	-2.92706	0	5
chr4	112582499	-2.62766	-2.60796	-2.75852	-3.08009	-0.1329	-2.70178	0	5
chr4	112597499	-1.54294	-1.73587	-1.75536	-1.94399	-0.0925	-1.49095	0	5
chr4	112612499	-1.46028	-1.58592	-1.78028	-1.71673	-0.04516	-2.09943	0	5
chr4	112792499	-1.63686	-1.46058	-1.72633	-1.61698	-0.07979	-1.95193	0	5
chr4	112807499	-1.01608	-0.9784	-0.89769	-0.98598	-0.19893	-1.04125	0	2
chr4	112837499	-1.523	-1.83133	-1.90867	-1.74724	-0.06554	-1.73882	0	5
chr4	112852499	-1.50538	-1.43924	-2.16413	-1.88136	-0.11448	-1.42601	0	5
chr4	112897499	-2.05724	-2.08612	-2.20788	-2.31511	-0.26472	-2.21712	0	5
chr4	112912499	-1.03143	-0.92913	-0.84688	-0.67014	-0.13477	-1.31298	0	2
chr4	112942499	-0.98857	-0.96324	-1.10862	-1.18961	-0.02101	-1.11679	0	3
chr4	112957499	-1.80404	-1.86093	-2.03006	-1.81545	0.05027	-2.22195	0	5
chr4	112972499	-1.12476	-1.281	-1.2855	-1.14007	-0.06043	-1.33013	0	5
chr4	112987499	-2.49288	-2.46076	-2.72616	-2.85387	-0.13591	-2.88147	0	5
chr4	113002499	-0.75556	-1.03979	-1.0612	-0.58761	-0.12947	-1.34346	0	3
chr4	113017499	-1.26727	-1.37701	-1.56937	-1.09441	-0.08965	-1.78387	0	5
chr4	113032499	-0.91501	-1.077	-1.22027	-1.16276	-0.00528	-1.29649	0	4
chr4	113047499	-1.27431	-0.90002	-1.40781	-1.23671	-0.08529	-1.56399	0	4
chr4	113062499	-1.86771	-2.01242	-1.9384	-2.37833	-0.05596	-2.07352	0	5
chr4	113077499	-1.46583	-1.40159	-1.53868	-1.7283	-0.34616	-1.97104	0	5
chr4	113092499	-1.44113	-1.64449	-1.73439	-1.53128	-0.03734	-1.76459	0	5
chr4	113107499	-1.55647	-1.86841	-1.98547	-2.0228	-0.05019	-1.97165	0	5
chr4	113122499	-1.13896	-1.31751	-1.59125	-1.16747	-0.04216	-1.29282	0	5
chr4	113137499	-1.59025	-1.60012	-1.70987	-1.42315	-0.07206	-1.66514	0	5
chr4	113152499	-1.27956	-1.36497	-1.49881	-1.37963	0.04613	-1.45446	0	5
chr4	113167499	-1.84232	-2.05627	-2.13551	-2.2194	-0.09094	-2.26367	0	5
chr4	113182499	-2.2358	-2.27088	-1.98676	-2.55455	-0.17638	-2.58191	0	5
chr4	113197499	-1.73241	-1.93062	-1.88628	-2.08246	-0.06957	-2.08419	0	5
chr4	113212499	-3.15644	-3.2635	-3.71191	-3.71055	-0.15063	-3.53888	0	5
chr4	113227499	-2.46716	-2.43982	-2.59272	-2.57569	-0.05176	-2.73203	0	5
chr4	113242499	-1.68515	-1.88379	-1.94091	-2.20338	-0.05758	-2.10419	0	5
chr4	113257499	-1.13449	-1.39107	-1.5068	-1.24819	0.03009	-1.20022	0	5
chr4	113287499	-1.80301	-2.06511	-2.15939	-2.1899	-0.02624	-2.10125	0	5
chr4	113302499	-2.65595	-2.53024	-2.63591	-3.00921	-0.19275	-1.66907	0	5
chr4	113317499	-1.31046	-1.30917	-1.56286	-1.42852	0.01966	-1.24548	0	5
chr4	113332499	-1.55432	-1.61462	-1.76319	-1.91512	-0.02173	-1.86448	0	5
chr4	113347499	-1.39652	-1.46021	-1.5968	-1.52301	-0.12462	-1.63952	0	5
chr4	113362499	-3.01287	-3.01902	-3.2089	-3.14522	-0.33264	-3.26043	0	5
chr4	113377499	-1.49876	-1.47553	-1.54032	-2.05907	-0.09504	-1.67972	0	5
chr4	113392499	-1.29314	-1.20447	-1.21923	-1.65098	-0.10531	-1.37439	0	5
chr4	113422499	-0.97146	-0.96495	-0.96602	-1.1339	-0.29161	-1.24422	0	2
chr4	113437499	-1.34349	-1.34365	-1.30296	-1.33064	-0.05656	-1.48607	0	5
chr4	113452499	-1.14876	-1.081	-1.22684	-1.06238	-0.00951	-1.38066	0	5
chr4	113482499	-1.2395	-1.36353	-1.37349	-1.62167	-0.07637	-1.76761	0	5
chr4	113497499	-0.95124	-0.90545	-1.07138	-1.0308	-0.06195	-1.12147	0	3
chr4	113512499	-1.22783	-1.2428	-1.47298	-0.97168	-0.12146	-1.54624	0	4
chr4	113527499	-1.56027	-1.76764	-1.75177	-2.22483	-0.12648	-1.85602	0	5
chr4	113542499	-1.40156	-1.50726	-1.34364	-1.34881	-0.08998	-1.6168	0	5
chr4	113557499	-1.37051	-1.39441	-1.53756	-1.63495	-0.10152	-1.7099	0	5
chr4	113572499	-1.05391	-0.9456	-1.13974	-0.99058	-0.05671	-1.17857	0	3
chr4	113587499	-0.54419	-0.6083	-0.82606	-0.77846	-0.04784	-1.01778	0	1
chr4	113617499	-2.0319	-2.30744	-2.04171	-2.41776	-0.33744	-2.18652	0	5
chr4	113632499	-1.23825	-1.15134	-1.34024	-1.11469	-0.12357	-1.23018	0	5
chr4	113647499	-0.97133	-0.88704	-0.90648	-1.30678	-0.02721	-0.83907	0	1
chr4	113662499	-1.11255	-0.98612	-1.22983	-1.14913	-0.04522	-1.34526	0	4
chr4	113692499	-0.72209	-0.68081	-1.04536	-0.61009	-0.22525	-0.89256	0	1
chr4	113722499	-1.12668	-1.36002	-1.4818	-1.43447	-0.10999	-1.616	0	5
chr4	113752499	-1.46028	-1.49037	-1.52295	-1.77298	-0.16988	-1.62654	0	5
chr4	113782499	-0.88585	-0.92054	-1.28928	-0.87646	-0.06584	-1.08581	0	2
chr4	113842499	-0.88156	-0.81427	-0.94362	-0.55863	0.02061	-1.04815	0	1
chr4	113857499	-0.9692	-1.19967	-1.1971	-1.45286	0.00199	-1.33332	0	4
chr4	113872499	-1.64139	-1.46894	-1.56362	-1.80089	-0.0599	-1.95209	0	5
chr4	113887499	-0.95318	-1.01985	-0.99887	-1.16985	0.00298	-1.07976	0	3
chr4	113917499	-1.8981	-2.10401	-1.8118	-2.15594	-0.02649	-1.96652	0	5
chr4	113962499	-1.07166	-1.33093	-1.40561	-1.70075	0.07445	-1.31405	0	5
chr4	114037499	-1.03375	-0.92027	-1.20991	-0.654	-0.10668	-1.21392	0	3
chr4	114097499	-1.64897	-1.67897	-1.85654	-2.10202	-0.05304	-2.08408	0	5
chr4	114247499	-2.56236	-2.52776	-2.68793	-2.98132	0.0051	-2.77751	0	5
chr4	114277499	-1.75444	-1.91309	-1.8106	-1.79618	-0.01512	-2.09679	0	5
chr4	130987499	-1.10262	-0.50342	-0.54386	-0.32768	0.12649	-0.68573	0	1
chr4	133147499	-1.1642	-0.57205	-0.80601	-0.46662	0.10107	-0.86756	0	1
chr4	134512499	-1.02072	-0.39669	-0.66098	-0.44863	0.05704	-0.67938	0	1
chr4	141037499	-1.28845	-0.76512	-0.98017	-0.89061	0.12429	-1.01903	0	2
chr4	141427499	-1.20863	-0.25898	-0.46759	-0.4392	0.09681	-1.06374	0	2
chr4	143047499	-1.06283	-0.28993	-0.30058	-0.17343	0.06465	-0.21725	0	1
chr4	143062499	-1.22518	-0.44872	-0.67006	-0.4764	0.05901	-0.73194	0	1
chr4	143092499	-1.00451	-0.3573	-0.34063	-0.30442	-0.00287	-0.46621	0	1
chr4	143482499	-1.10801	-0.68606	-0.5678	-0.61417	-0.06265	-0.9615	0	1
chr4	143572499	-1.22651	-1.03499	-1.20109	-1.37462	0.01244	-1.14795	0	5
chr4	143587499	-1.48556	-0.84232	-0.91796	-0.69055	-0.07134	-0.98487	0	1
chr4	143602499	-1.11667	-0.549	-0.85862	-0.27696	0.19057	-0.32248	0	1
chr4	143617499	-1.024	-0.4486	-0.50499	-0.42861	-0.22751	-0.26548	0	1
chr4	143632499	-1.01894	-0.53485	-0.74998	-0.33802	0.0935	-0.65111	0	1
chr4	143647499	-1.33024	-0.38651	-0.49024	-0.31488	0.01827	0.36104	0	1
chr4	143722499	-1.13839	-0.69168	-0.85356	-0.7933	-0.2113	-1.06592	0	2
chr4	143962499	-1.44344	-0.79052	-0.76676	-0.68768	0.00413	-0.70035	0	1
chr4	143992499	-0.56425	0.02532	-0.19433	-0.3325	-0.17682	1.63338	1	0
chr4	144172499	-1.20714	-0.52581	-0.39705	-0.14418	-0.24982	-0.39187	0	1
chr4	144337499	-1.12133	-0.57499	-0.84178	-0.48306	0.00877	-0.46013	0	1
chr4	144682499	-1.09347	-0.2224	-0.27505	-0.20777	-0.03543	-0.43079	0	1
chr4	144712499	-1.07131	0.02853	-0.15148	-0.0163	-0.03648	-0.21478	0	1
chr4	144757499	-1.03659	0.06372	-0.40191	0.06453	-0.07551	-1.0863	0	2
chr4	144772499	-1.14	-0.12564	-0.14917	-0.32361	-0.04744	-0.27472	0	1
chr4	144787499	-1.51646	-0.38252	-0.43539	-0.39827	0.01488	-1.56098	0	2
chr4	144817499	-1.05981	-0.19246	-0.23266	-0.23663	-0.0139	-0.51287	0	1
chr4	144832499	-1.09868	0.03662	-0.08196	-0.22184	0.04101	-0.26119	0	1
chr4	144877499	-1.06128	-0.33441	-0.3693	-0.43658	-0.06954	-0.79374	0	1
chr4	145432499	-0.07182	1.03291	1.13207	0.93185	-0.03894	0.84052	2	0
chr4	145447499	0.12111	1.00738	1.10894	1.3272	-0.04889	1.01896	4	0
chr4	145462499	0.05182	0.83397	0.85273	1.21319	0.11537	0.70152	1	0
chr4	145552499	0.19387	0.85306	0.9253	1.10864	-0.08717	0.74234	1	0
chr4	145567499	0.22695	1.08547	1.19614	1.40109	-0.23964	1.23773	4	0
chr4	145582499	0.31627	1.07905	0.91686	1.22025	0.1796	0.97627	2	0
chr4	145642499	-0.18352	0.53227	0.83324	1.30548	-0.04827	0.46055	1	0
chr4	146047499	-0.05507	1.30675	1.20737	1.34805	-0.24932	0.84649	3	0
chr4	146062499	-0.02823	0.78552	0.90348	1.13143	0.06902	0.75273	1	0
chr4	146437499	-1.26501	-0.14257	-0.56897	-0.0956	-0.29694	-0.71194	0	1
chr4	147127499	-1.04337	-0.27057	-0.20842	0.00153	0.16984	-0.73422	0	1
chr4	147352499	-1.30522	-0.58031	-0.4696	-0.35817	-0.06323	-0.6511	0	1
chr4	147502499	-0.2514	0.84563	1.0363	0.8564	-0.15116	0.11478	1	0
chr4	147592499	-0.59844	0.88727	0.89945	1.22041	-0.18924	0.09019	1	0
chr4	147607499	-0.5413	0.99395	1.22859	1.29966	-0.1469	0.07269	2	0
chr4	147712499	-1.02419	-0.03083	-0.22869	-0.1146	0.01488	-0.46096	0	1
chr4	152902499	-1.05727	-0.18091	-0.14351	-0.10418	-0.1139	-0.43936	0	1
chr4	155962499	-1.14803	-0.40943	-0.66192	-0.46827	-0.02462	-0.82076	0	1
chr4	156337499	-1.08856	-0.49574	-0.72407	-0.91978	-0.149	-0.54712	0	1
chr4_GL456350_random	215185	-1.61684	-0.39454	-0.04433	0.10993	-0.05488	-0.67747	0	1
chr4_JH584292_random	7291	-1.3016	-0.95785	-1.07575	-1.01706	-0.18541	-1.00381	0	4
chr5	6082499	-1.23821	-0.104	-0.38043	-1.61659	-0.09125	0.247	0	2
chr5	14917499	0.00742	1.07387	0.6505	0.34385	0.88063	1.10353	2	0
chr5	14947499	0.46868	1.32072	1.22441	0.67877	1.51365	1.56233	4	0
chr5	14992499	-0.12188	1.62074	0.87004	0.2981	1.20551	0.47583	2	0
chr5	15052499	0.68721	1.41575	1.28132	0.99775	1.61877	1.80084	4	0
chr5	15472499	-0.19914	1.29053	0.71997	-0.34919	1.60842	1.70182	3	0
chr5	15487499	0.32406	0.97499	0.76938	0.3373	0.72327	1.11073	1	0
chr5	15502499	0.33859	0.88456	0.89001	0.4873	0.90814	1.0835	1	0
chr5	15592499	0.1143	1.0067	0.48211	0.22391	0.796	1.03198	2	0
chr5	15607499	0.30741	1.12536	0.8061	0.47661	0.88542	1.17631	2	0
chr5	15622499	0.45149	1.08273	1.0771	0.71757	1.34486	1.45214	4	0
chr5	15637499	0.47697	1.36314	1.10547	0.86353	1.12006	1.60964	4	0
chr5	15697499	0.37104	1.06426	0.87134	0.54007	0.76889	0.885	1	0
chr5	48667499	-0.02234	-0.90391	-0.3015	-0.18036	-0.08386	-1.06686	0	1
chr5	61792499	0.02647	-2.12132	-0.62076	-0.62167	-0.05502	-2.02475	0	2
chr5	82777499	-0.51808	-0.69524	-0.68679	-0.53675	0.0053	-1.03084	0	1
chr5	88222499	-1.77436	-1.49714	-2.08212	-2.01293	-0.18293	-1.80248	0	5
chr5	88237499	-1.88704	-1.9234	-1.93568	-2.13527	0.03902	-2.14166	0	5
chr5	93367499	-1.04158	-0.92418	-0.84777	-0.71213	-0.03292	-0.57114	0	1
chr5	93412499	-1.2791	-1.11629	-1.21609	-1.49059	0.13652	-0.87609	0	4
chr5	93427499	-1.4092	-1.24202	-1.33906	-1.22538	-0.04055	-1.26858	0	5
chr5	93442499	-1.16882	-1.06897	-1.03299	-0.97638	-0.07985	-0.99573	0	3
chr5	93712499	-1.42758	-1.42753	-1.36815	-1.46856	-0.20156	-1.39858	0	5
chr5	93727499	-0.87916	-0.87632	-0.75159	-1.00291	-0.00816	-0.75566	0	1
chr5	93757499	-1.31733	-1.24324	-1.15887	-1.24673	-0.20242	-1.11124	0	5
chr5	93772499	-1.56484	-1.43552	-1.49196	-1.69816	-0.14324	-1.43547	0	5
chr5	109627499	-1.20114	-0.63481	-0.64128	-1.21412	-0.14285	-0.81478	0	2
chr5	109987499	-1.18597	-0.72506	-0.86861	-1.37554	-0.1233	-0.89059	0	2
chr5	138502499	-1.42304	-0.91306	-0.81112	-1.94524	-0.07583	-0.93408	0	2
chr5	145402499	0.04356	-0.38219	-1.02886	-0.21808	0.04046	-0.42347	0	1
chr5	146032499	-0.18482	-0.41548	-1.01584	-0.0765	-0.12014	-0.3262	0	1
chr5	146077499	-0.14023	-0.32462	-1.04921	-0.0278	-0.01271	-0.40653	0	1
chr5	146542499	-0.25344	-0.47513	-1.39996	-0.06659	-0.03296	-0.46281	0	1
chr6	8332499	-0.38252	-0.81109	-0.30836	-1.07004	0.0762	-0.43212	0	1
chr6	9487499	-0.52987	-1.4577	-0.46147	-1.34373	-0.12556	-0.34009	0	2
chr6	18727499	-0.28987	-0.93278	-0.08067	-1.00237	-0.09198	-0.40953	0	1
chr6	18877499	-0.05955	-1.2094	-0.47284	-0.95867	-0.01887	-0.554	0	1
chr6	19222499	-0.07269	-0.37184	-0.22061	-1.01967	-0.30111	-0.45592	0	1
chr6	26497499	-1.62973	-1.58776	-1.79961	-1.55932	-0.1432	-2.08955	0	5
chr6	45472499	-1.00767	-0.03774	0.01887	0.02192	-0.15685	0.10486	0	1
chr6	47107499	-1.0066	0.02618	-0.14108	-0.0881	-0.09929	0.00844	0	1
chr6	48292499	-1.01656	-0.03543	-0.04324	-0.11375	-0.03553	0.01221	0	1
chr6	48307499	-2.20684	0.06617	-0.69264	-0.06097	0.10028	0.0338	0	1
chr6	48322499	-1.18761	-0.04212	-0.121	0.08278	0.04496	0.00878	0	1
chr6	48337499	-1.0888	-0.00348	0.08759	-0.04249	0.06742	-0.00294	0	1
chr6	55177499	-1.01531	0.0803	0.0019	-0.18783	0.01331	0.01392	0	1
chr6	55957499	-0.71184	-0.77567	-0.05525	-0.43711	-0.06663	-1.00148	0	1
chr6	57442499	-0.58129	-1.07161	-0.39035	-0.28184	-0.28267	-1.51448	0	2
chr6	60037499	-0.43243	0.06953	0.28609	0.06919	1.83215	0.57872	1	0
chr6	67612499	-1.14233	0.05039	-0.19716	-0.10156	0.14209	0.09295	0	1
chr6	67627499	-1.16671	0.15765	0.26297	0.09407	0.12691	0.06445	0	1
chr6	67642499	-1.84827	0.0359	0.03257	-0.03912	0.16429	0.09647	0	1
chr6	67657499	-1.01511	0.03909	0.00285	0.08231	-0.08117	0.13935	0	1
chr6	67702499	-1.06865	0.04532	0.02176	0.08948	-0.11456	0.10226	0	1
chr6	67717499	-1.16555	-0.00048	0.24536	0.14488	0.05366	-0.02551	0	1
chr6	67732499	-1.43385	0.09496	0.06459	0.10366	-0.12176	0.12544	0	1
chr6	67747499	-1.61755	0.01843	0.1277	-0.01069	0.14392	0.12835	0	1
chr6	67777499	-1.6588	0.06045	0.05621	-0.00591	0.0379	0.09882	0	1
chr6	67792499	-2.32906	0.06008	0.05294	0.02282	0.03706	0.02304	0	1
chr6	67807499	-1.76189	0.03617	0.06531	0.00276	-0.01228	0.0648	0	1
chr6	67822499	-1.95029	0.06073	-0.00714	0.01315	0.01956	0.14106	0	1
chr6	67837499	-2.49863	0.04465	0.02433	-0.01782	-0.19086	0.17511	0	1
chr6	67852499	-2.32555	-0.00512	-0.03994	-0.0072	0.02161	0.05287	0	1
chr6	67867499	-1.46086	0.15405	-0.12613	0.10598	-0.14112	0.15262	0	1
chr6	67897499	-1.52247	-0.03501	0.09766	-0.06778	0.14101	0.19757	0	1
chr6	67912499	-2.29941	0.0825	0.14265	0.06772	-0.03788	0.16085	0	1
chr6	67927499	-2.01725	0.07215	0.11262	0.16265	0.1011	0.14769	0	1
chr6	67942499	-1.83017	0.11182	0.09074	0.06767	0.10809	0.27906	0	1
chr6	67957499	-1.85067	0.0284	0.13156	0.06039	-0.05247	0.21041	0	1
chr6	67987499	-1.65294	0.0929	0.0742	0.12712	0.03134	0.11556	0	1
chr6	68002499	-1.54718	-0.02203	0.07913	0.05137	0.02465	0.08213	0	1
chr6	68017499	-1.81107	0.01832	0.08461	0.12325	-0.10598	0.12562	0	1
chr6	68032499	-1.97879	-0.03018	0.10797	0.02519	0.02886	0.22376	0	1
chr6	68047499	-2.4826	0.0526	0.12232	0.10904	0.02383	0.03001	0	1
chr6	68062499	-1.41021	0.04377	0.06345	0.08108	0.0553	0.10896	0	1
chr6	68077499	-1.35299	0.00633	0.08895	0.02601	-0.12401	0.18015	0	1
chr6	68092499	-1.26767	0.09939	0.12222	0.04683	-0.07542	0.15014	0	1
chr6	68107499	-1.84041	0.0599	-0.02253	0.13066	-0.12857	0.19607	0	1
chr6	68122499	-2.11494	0.10854	-0.01135	0.02967	-0.08394	0.24397	0	1
chr6	68137499	-1.69808	0.13478	0.04072	0.16008	-0.05172	0.24071	0	1
chr6	68152499	-2.23805	0.18075	0.01234	0.07458	-0.02645	0.09318	0	1
chr6	68167499	-2.31763	0.0581	0.05767	0.16548	0.01268	0.00606	0	1
chr6	68182499	-2.13877	0.08276	0.12468	0.05525	0.0194	0.0874	0	1
chr6	68197499	-1.91077	0.02218	0.08259	0.05955	-0.10258	0.04938	0	1
chr6	68212499	-2.52075	-0.02595	0.01562	0.1201	0.09918	0.15224	0	1
chr6	68227499	-2.30575	0.02266	0.15934	-0.05867	0.08023	0.35429	0	1
chr6	68257499	-1.94981	0.15585	0.09407	0.14603	0.02623	0.15615	0	1
chr6	68272499	-1.92294	0.13626	0.1789	0.0795	-0.06004	0.15894	0	1
chr6	68287499	-2.32167	0.08027	0.07984	0.15645	0.06206	0.2326	0	1
chr6	68302499	-1.91443	0.13407	0.09885	0.10045	-0.05609	0.14563	0	1
chr6	68317499	-2.05005	0.26003	0.16747	0.17176	-0.18325	0.26555	0	1
chr6	68332499	-2.25408	0.11739	0.11515	0.10141	-0.01051	0.14512	0	1
chr6	68347499	-1.93021	0.0389	0.10094	0.08347	0.06764	0.11288	0	1
chr6	68377499	-2.16823	0.11596	0.06133	0.03163	-0.09764	0.1998	0	1
chr6	68392499	-2.21541	0.07295	0.03562	0.14546	-0.04212	0.1067	0	1
chr6	68407499	-2.08629	0.1023	-0.01914	0.03958	-0.0371	0.13517	0	1
chr6	68422499	-1.87939	0.14005	0.08981	0.13869	-0.01329	0.09734	0	1
chr6	68437499	-1.75146	0.0622	0.1594	0.13018	0.0069	0.23597	0	1
chr6	68452499	-2.79584	0.08547	-0.08806	-0.13017	-0.08753	0.08014	0	1
chr6	68467499	-2.11585	0.05583	-0.00218	0.08283	0.03344	0.13103	0	1
chr6	68482499	-2.41645	0.17774	0.03626	0.04933	-0.04523	0.16334	0	1
chr6	68497499	-1.28357	0.0948	0.31794	0.0596	0.1781	0.03123	0	1
chr6	68512499	-1.93113	0.156	-0.0307	-0.05882	-0.14359	0.14888	0	1
chr6	68527499	-1.81945	0.06584	-0.17332	-0.24103	-0.11308	0.20633	0	1
chr6	68542499	-1.66011	0.20821	0.09533	-0.03501	-0.0803	0.208	0	1
chr6	68557499	-2.33944	0.14161	-0.24342	-0.04937	-0.01989	0.24347	0	1
chr6	68572499	-1.47333	0.2084	-0.18241	-0.10491	0.04062	0.16413	0	1
chr6	68587499	-2.2886	0.19968	0.02424	-0.11276	0.00028	0.18227	0	1
chr6	68602499	-2.39524	0.17377	-0.20028	-0.16239	-0.05452	0.20332	0	1
chr6	68617499	-1.83045	0.06345	0.10363	0.17384	-0.07625	0.20971	0	1
chr6	68632499	-2.07593	0.19985	-0.1292	-0.06922	-0.09856	0.21529	0	1
chr6	68647499	-2.42341	0.25757	-0.15107	-0.03934	-0.215	0.26302	0	1
chr6	68662499	-1.97852	0.06707	-0.3323	-0.39008	-0.13519	-0.01269	0	1
chr6	68677499	-2.01454	0.17221	-0.17505	-0.10267	-0.07321	0.20502	0	1
chr6	68692499	-1.69698	0.15914	-0.1556	-0.01418	-0.11274	0.01494	0	1
chr6	68707499	-1.94	0.20257	-0.30493	-0.01808	-0.02026	0.20149	0	1
chr6	68722499	-1.87893	0.27812	-0.09998	-0.05493	-0.05488	0.09215	0	1
chr6	68737499	-2.87235	0.21646	-0.38156	-0.28884	-0.02481	0.16173	0	1
chr6	68752499	-1.95621	0.22732	-0.09784	-0.06111	-0.03374	0.15853	0	1
chr6	68767499	-2.07243	0.21841	-0.13372	0.09725	-0.14003	0.19481	0	1
chr6	68797499	-2.08263	0.28245	-0.48897	-0.63653	-0.06236	0.23346	0	1
chr6	68812499	-2.58275	0.2157	-0.6371	-0.55202	-0.092	0.10915	0	1
chr6	68827499	-2.07973	0.12134	-0.18897	-0.05266	-0.0438	0.20933	0	1
chr6	68842499	-1.53945	0.25955	-0.11214	0.13361	-0.00021	0.26742	0	1
chr6	68857499	-1.72199	0.11089	0.08581	0.06808	-0.05607	0.19237	0	1
chr6	68872499	-2.56171	0.17305	-0.07326	0.00275	-0.05245	0.26595	0	1
chr6	68887499	-2.41092	0.21825	0.04095	0.08513	-0.11306	0.20129	0	1
chr6	68902499	-1.89935	0.19909	0.15245	0.20923	-0.03388	0.17547	0	1
chr6	68917499	-2.1146	0.1636	0.0172	0.09265	0.17787	0.17873	0	1
chr6	68932499	-2.43338	0.12985	-0.3727	-0.44665	-0.03297	0.27605	0	1
chr6	68947499	-2.23961	0.09332	0.08356	-0.04428	-0.10945	0.18144	0	1
chr6	68962499	-2.02637	0.10446	-0.18731	-0.26383	-0.06339	0.13925	0	1
chr6	68977499	-2.14677	0.02527	-0.27726	-0.18616	-0.01084	0.18012	0	1
chr6	68992499	-2.36384	0.10621	-0.16612	-0.21208	0.01769	0.0483	0	1
chr6	69007499	-2.58252	0.08032	-0.06152	0.02491	-0.1912	0.25838	0	1
chr6	69022499	-2.2132	0.11898	-0.22954	-0.12994	-0.03683	0.2431	0	1
chr6	69037499	-2.07225	0.12219	-0.16617	-0.17785	0.05476	0.24677	0	1
chr6	69052499	-2.97366	0.07183	-0.13151	-0.06402	-0.16789	0.23065	0	1
chr6	69067499	-2.10128	0.11668	0.02457	-0.02502	-0.01128	0.21157	0	1
chr6	69082499	-1.32844	-0.12909	-0.00226	0.0962	-0.07058	-0.04341	0	1
chr6	69112499	-2.53066	0.0812	-0.52759	-0.44802	-0.12168	0.17263	0	1
chr6	69127499	-2.75341	0.04087	-0.54765	-0.59128	-0.14463	0.18999	0	1
chr6	69142499	-2.3808	0.03146	-0.49741	-0.4923	-0.08973	0.1343	0	1
chr6	69157499	-2.40076	0.1237	0.00458	0.1246	-0.01325	0.2164	0	1
chr6	69172499	-2.19631	0.17389	-0.1796	-0.18854	-0.01157	0.17537	0	1
chr6	69187499	-3.41753	0.18246	-0.54192	-0.37696	-0.02212	0.05893	0	1
chr6	69202499	-2.93842	0.00935	-0.54408	-0.47347	-0.15682	0.21643	0	1
chr6	69217499	-1.85526	0.10527	-0.2095	-0.25296	-0.25748	-0.05383	0	1
chr6	69232499	-2.88663	0.06889	-0.66788	-0.59945	-0.07154	0.24166	0	1
chr6	69247499	-1.71124	0.06465	-0.53418	-0.60323	-0.06404	0.38912	0	1
chr6	69262499	-2.63839	0.11672	-0.39332	-0.3299	-0.12884	0.22711	0	1
chr6	69277499	-1.99296	0.24896	-0.46968	-0.1232	-0.08776	0.2205	0	1
chr6	69307499	-1.8679	-0.02385	-0.49276	-0.30853	-0.15909	0.18095	0	1
chr6	69322499	-2.06923	0.15398	-0.23005	-0.2836	-0.17627	0.00856	0	1
chr6	69337499	-2.489	0.06778	-0.07286	0.11277	-0.14631	0.18894	0	1
chr6	69352499	-1.5602	0.08874	-0.04811	-0.00264	-0.04476	0.08689	0	1
chr6	69367499	-2.19785	0.04445	-0.01684	-0.093	-0.13473	0.2341	0	1
chr6	69382499	-1.26964	0.16852	0.02819	-0.07695	0.01142	0.10112	0	1
chr6	69397499	-2.03524	0.23366	-0.21238	-0.34879	-0.10234	0.18441	0	1
chr6	69412499	-3.21765	0.10869	-0.44748	-0.54507	-0.11857	0.20855	0	1
chr6	69427499	-2.68607	0.13186	-0.2692	-0.42736	-0.22126	0.25823	0	1
chr6	69442499	-1.94276	0.10211	-0.09987	-0.19881	-0.18786	0.16907	0	1
chr6	69472499	-3.01873	0.16299	-0.50365	-0.34822	-0.14085	0.47495	0	1
chr6	69502499	-1.36271	0.04979	-0.38743	-0.41282	-0.11326	0.01415	0	1
chr6	69517499	-2.32461	0.0964	-0.46701	-0.43446	-0.08695	0.29908	0	1
chr6	69532499	-2.24294	0.19158	-0.58195	-0.6383	-0.02334	0.30677	0	1
chr6	69547499	-2.01556	0.09253	-0.3059	-0.43981	-0.14665	0.31909	0	1
chr6	69562499	-2.50899	0.03461	-0.3776	-0.47173	0.00896	0.14433	0	1
chr6	69577499	-2.64754	0.08126	-0.50115	-0.33431	-0.04035	0.20336	0	1
chr6	69592499	-2.79824	0.16411	-0.46961	-0.60601	-0.32018	0.19587	0	1
chr6	69607499	-3.25732	0.00278	-0.39228	-0.38471	0.08496	0.44303	0	1
chr6	69622499	-2.52377	0.09819	-0.5021	-0.4691	0.11323	0.24469	0	1
chr6	69637499	-2.40887	0.04941	-0.92197	-0.61013	-0.14085	-0.0463	0	1
chr6	69652499	-2.91209	0.19696	-0.4301	-0.26703	0.07729	0.2315	0	1
chr6	69667499	-2.70428	0.22717	-0.01416	-0.09072	-0.15429	0.04027	0	1
chr6	69682499	-1.92157	0.16029	-0.14471	-0.30104	-0.1241	0.21188	0	1
chr6	69697499	-1.57185	0.07383	-0.07747	-0.11171	-0.15633	0.11781	0	1
chr6	69712499	-2.40905	-0.01103	-0.15528	-0.17622	-0.02082	0.14564	0	1
chr6	69727499	-1.83065	0.10949	0.04998	0.1092	0.04484	0.15285	0	1
chr6	69742499	-1.64661	0.12188	-0.2663	-0.05333	-0.14999	0.12114	0	1
chr6	69757499	-2.09642	0.14184	0.04185	-0.01725	-0.09805	0.20287	0	1
chr6	69772499	-1.56191	0.04206	0.09175	0.12226	-0.05475	0.15914	0	1
chr6	69787499	-1.56788	0.2188	0.30538	0.22996	-0.11768	0.17912	0	1
chr6	69802499	-1.42132	0.15873	0.30539	0.27282	0.021	0.25145	0	1
chr6	69817499	-1.77598	0.05451	-0.08852	-0.0804	-0.09887	0.11201	0	1
chr6	69832499	-1.89431	0.09891	0.08797	0.08448	-0.0712	0.31093	0	1
chr6	69847499	-2.28978	0.19843	-0.21428	0.164	-0.11576	0.08961	0	1
chr6	69862499	-1.82914	0.00269	-0.03334	0.03274	-0.08077	0.17923	0	1
chr6	69877499	-1.97443	0.1309	-0.18878	-0.093	-0.03391	0.30646	0	1
chr6	69892499	-1.90454	0.14057	-0.20892	0.01133	-0.09351	0.27348	0	1
chr6	69907499	-1.3058	0.0275	0.10573	0.00349	0.02241	0.19243	0	1
chr6	69922499	-1.92617	0.06055	-0.08323	-0.17684	-0.00667	0.19305	0	1
chr6	69937499	-1.59624	0.05186	-0.27231	-0.21147	-0.1111	0.14449	0	1
chr6	69952499	-1.17355	0.14347	0.13737	0.08209	-0.02753	0.17483	0	1
chr6	69967499	-2.30223	0.09308	0.01563	0.2205	-0.09523	0.19834	0	1
chr6	69982499	-2.09849	0.11497	-0.09938	0.12544	-0.09027	0.21672	0	1
chr6	69997499	-1.51614	0.14309	0.20418	0.12916	-0.06373	0.23167	0	1
chr6	70012499	-1.96265	0.09095	-0.01923	0.04332	0.03549	0.14448	0	1
chr6	70027499	-1.50799	0.0726	-0.06134	0.06825	-0.11183	0.01316	0	1
chr6	70042499	-2.0058	0.03854	-0.2053	-0.02445	-0.08303	0.16298	0	1
chr6	70057499	-2.08173	0.1236	-0.26279	-0.04814	-0.08531	0.2384	0	1
chr6	70072499	-1.90616	0.15481	-0.1867	-0.17454	-0.11685	0.09409	0	1
chr6	70087499	-2.8278	0.11362	-0.76174	-0.70391	-0.02526	0.21928	0	1
chr6	70102499	-1.93917	0.08411	-0.40926	-0.6278	-0.04707	0.14133	0	1
chr6	70117499	-1.91727	0.07583	-0.29819	-0.14357	-0.16384	0.03995	0	1
chr6	70147499	-1.80624	0.10172	-0.14725	-0.07875	-0.06424	0.02746	0	1
chr6	70162499	-2.31781	0.29825	-0.13636	-0.05934	-0.14204	0.21262	0	1
chr6	70177499	-1.92882	0.13784	-0.58712	-0.54383	-0.00059	0.1424	0	1
chr6	70192499	-1.79756	0.07288	-0.10451	-0.00574	-0.07389	0.16371	0	1
chr6	70207499	-1.90381	-0.00642	0.2628	0.2793	-0.04142	0.11402	0	1
chr6	70222499	-2.09685	0.13321	0.20866	0.26775	-0.07776	0.06994	0	1
chr6	70267499	-1.97769	0.12606	0.40268	0.15978	-0.14142	0.16261	0	1
chr6	70297499	-2.363	0.07649	-0.36226	-0.04883	0.00693	0.1503	0	1
chr6	70312499	-2.49749	0.12315	-0.21377	-0.11796	-0.14237	0.15426	0	1
chr6	70327499	-2.01208	0.10846	-0.03894	-0.13491	0.1069	-0.03739	0	1
chr6	70342499	-1.27752	0.08374	0.00536	0.03681	0.12017	0.08885	0	1
chr6	70357499	-1.94628	0.06037	-0.04032	0.13466	-0.00634	0.24374	0	1
chr6	70372499	-1.81868	0.101	-0.18738	0.24415	0.00614	0.08605	0	1
chr6	70387499	-2.3446	0.12148	-0.19534	0.0737	-0.05706	0.13044	0	1
chr6	70402499	-1.97637	-0.00947	0.05889	0.11783	-0.06093	0.14987	0	1
chr6	70417499	-2.24848	0.13585	0.40065	0.37584	-0.01496	0.22789	0	1
chr6	70432499	-2.46674	0.05351	-0.06757	-0.06045	0.08818	0.00231	0	1
chr6	70447499	-2.99522	0.17945	-0.648	-0.62187	0.10919	0.06388	0	1
chr6	70462499	-1.88929	0.12017	0.01039	0.00656	0.00595	0.04419	0	1
chr6	70477499	-1.61724	-0.05959	-0.33941	-0.16629	0.02621	0.10804	0	1
chr6	70492499	-2.35868	0.1347	-0.3014	-0.13539	-0.03078	0.04966	0	1
chr6	70507499	-2.20561	0.04626	-0.65658	-0.69271	-0.12182	0.27485	0	1
chr6	70522499	-3.05697	-0.00125	-0.55443	-0.54189	-0.07206	0.09211	0	1
chr6	70537499	-3.22457	0.43346	-0.86038	-0.81642	-0.19983	0.24158	0	1
chr6	70552499	-2.37083	0.19325	-0.41011	-0.70167	0.03352	0.08137	0	1
chr6	70567499	-3.38688	0.07707	-0.56627	-0.56376	0.0388	0.22344	0	1
chr6	70582499	-1.01187	0.12409	-0.31261	-0.09596	-0.01243	0.07684	0	1
chr6	70597499	-2.58373	0.1115	-0.68947	-0.83557	-0.03663	-0.03148	0	1
chr6	70612499	-2.54059	0.20719	-0.44216	-0.63413	-0.06599	0.07485	0	1
chr6	70642499	-1.71073	0.26998	-0.50095	-0.64828	0.02117	0.13677	0	1
chr6	70657499	-2.78506	0.25667	-0.19211	-0.32057	-0.04254	0.36002	0	1
chr6	70687499	-2.52975	0.27001	-0.63314	-0.66413	0.08457	0.174	0	1
chr6	70702499	-2.26248	0.23089	-0.18915	-0.18498	0.07461	0.12472	0	1
chr6	70717499	-2.37918	0.20858	0.10325	-0.02575	0.09915	0.09017	0	1
chr6	71002499	-1.18887	0.04648	-0.24963	-0.2237	0.08415	0.06209	0	1
chr6	71017499	-1.00742	0.10396	-0.14885	-0.11912	-0.00887	0.01281	0	1
chr6	71962499	-1.0687	0.1565	-0.08913	-0.11833	0.02317	-0.05836	0	1
chr6	72082499	-1.05505	0.1068	-0.15112	-0.09718	0.04858	-0.16569	0	1
chr6	72232499	-1.01234	0.08364	-0.19165	-0.31081	0.02818	-0.07804	0	1
chr6	75322499	-1.94779	-1.73294	-1.76285	-1.91933	-0.2163	-1.84305	0	5
chr6	75337499	-1.68913	-1.42968	-1.56501	-1.82473	-0.14129	-1.53051	0	5
chr6	81997499	-1.04076	-0.6138	-0.64323	-0.63818	-0.04465	-0.66241	0	1
chr6	85672499	-1.17478	-0.17463	-0.32837	-0.30186	-0.01602	-0.02549	0	1
chr6	85687499	-1.54613	0.22243	-0.21358	-0.16558	-0.1667	0.17841	0	1
chr6	85702499	-1.82783	-0.05508	-0.44309	-0.54371	-0.02845	0.07473	0	1
chr6	85717499	-0.93837	-0.73002	-0.79602	-0.9667	-0.06655	-1.01299	0	1
chr6	85732499	-2.02204	0.16816	-0.43665	-0.4821	0.06394	-0.09337	0	1
chr6	85747499	-1.34946	-0.10046	-0.30366	-0.53329	-0.19558	0.07817	0	1
chr6	85762499	-1.32483	-0.5563	-0.49404	-0.7646	0.26777	-0.72346	0	1
chr6	88957499	-1.0205	-0.26005	-0.4316	-0.46675	0.10016	-0.58214	0	1
chr6	89182499	-1.81332	-0.83798	-0.79622	-0.91406	0.08392	-0.56949	0	1
chr6	89197499	-2.14901	-2.08985	-2.37734	-2.48142	0.05652	-2.68062	0	5
chr6	90892499	-1.00131	0.01343	0.03279	-0.08379	0.08591	-0.13291	0	1
chr6	92032499	-1.00964	-0.00889	-0.16675	-0.14626	0.12609	-0.21639	0	1
chr6	92707499	-1.00719	0.02512	-0.06985	0.10571	-0.05694	0.07521	0	1
chr6	129652499	-1.32429	-1.38644	-1.55719	-1.47606	0.06527	-1.59873	0	5
chr6	129667499	-0.50421	-0.25265	-0.51312	2.55225	0.01746	-0.46554	1	0
chr6	129787499	-0.66858	-1.01554	-0.6956	-0.94762	-0.0049	-0.59967	0	1
chr6	129982499	-1.13474	-0.94263	-1.23704	-0.96259	-0.03788	-1.45559	0	3
chr6	129997499	-0.84264	-0.89814	-1.22306	-0.73749	0.00468	-1.03106	0	2
chr6	130012499	-1.0518	-0.60545	-0.89669	-0.57355	-0.01959	-0.99422	0	1
chr6	130102499	-1.19124	-0.89421	-1.26913	-0.71999	0.02544	-1.35277	0	3
chr6	130117499	-1.88682	-1.74002	-1.87844	-1.58512	0.15158	-1.87322	0	5
chr6	130147499	-0.9634	-1.20361	-1.40481	-1.12919	0.00972	-1.37653	0	4
chr6	130162499	-1.56434	-1.29269	-1.62343	-1.42165	0.12928	-1.94241	0	5
chr6	130177499	-0.99578	-0.65982	-1.10701	-0.49575	0.01595	-1.05188	0	2
chr6	130282499	-1.05292	-1.37899	-1.27602	-1.32892	0.02218	-1.34964	0	5
chr6	130297499	-0.65666	-0.94799	-0.66329	-1.24996	0.01223	-0.82229	0	1
chr6	130327499	-0.71811	-1.20031	-0.83642	-1.12369	0.1251	-0.74992	0	2
chr6	130342499	-0.5566	-0.97079	-0.54949	-1.16028	-0.01923	-0.56249	0	1
chr6	130447499	-0.78211	-1.76492	-0.82165	-2.06999	-0.13828	-0.93861	0	2
chr6	130462499	-0.58332	-1.63324	-0.56085	-1.90591	0.08593	-0.44245	0	2
chr6	130762499	-0.85571	-0.54166	-0.87467	-0.7642	-0.14035	-1.03776	0	1
chr6	131932499	-1.0221	-0.08394	-0.9616	-0.13811	-0.37042	-0.67804	0	1
chr6	133282499	-0.60569	-0.91019	-0.36032	-1.1474	-0.04922	-0.38038	0	1
chr6	136267499	-0.42111	-0.7589	-1.09605	-0.52826	-0.12428	-0.63939	0	1
chr7	3802499	-1.94603	-2.33425	-2.22721	-2.51725	0.08613	-2.56101	0	5
chr7	3817499	-1.24935	-1.52628	-1.42849	-1.70865	-0.09824	-1.67012	0	5
chr7	3862499	-1.22311	-1.39173	-1.46857	-1.55811	-0.0326	-1.91165	0	5
chr7	7387499	-1.03103	-0.29904	-0.98481	-0.26138	-0.07112	-0.14462	0	1
chr7	8092499	-1.42758	-0.57877	-1.7233	-0.72394	-0.2422	-0.70535	0	2
chr7	8362499	-1.17626	-0.21696	-1.2425	-0.17552	0.06313	-0.44582	0	2
chr7	9922499	-2.29049	-2.15517	-2.38365	-1.96503	-0.10803	-2.42059	0	5
chr7	11032499	-1.68031	-0.65747	-2.08572	-0.55016	0.02953	-0.52913	0	2
chr7	11062499	-1.07529	-0.33973	-1.27717	-0.37902	-0.09703	0.47802	0	2
chr7	11077499	-1.09961	-0.52279	-1.26056	-0.30778	-0.16264	-0.4596	0	2
chr7	11452499	-1.05233	-0.49776	-1.41266	-0.29649	-0.09357	-0.41946	0	2
chr7	11572499	0.87732	0.76588	1.27874	0.92569	-0.16734	1.13154	2	0
chr7	11587499	0.86467	0.58094	1.12983	0.73864	-0.08432	0.85746	1	0
chr7	11602499	0.84564	0.56275	1.00229	0.69504	-0.11024	0.7339	1	0
chr7	14002499	-0.01613	0.07134	0.19224	0.05996	1.05898	0.14804	1	0
chr7	15022499	-0.9346	-0.54349	-1.07972	-0.46796	-0.2219	-0.3594	0	1
chr7	15037499	-0.97769	-0.60846	-1.04567	-0.55004	-0.13109	-0.5512	0	1
chr7	17362499	-1.14949	-0.99764	-1.04478	-1.00316	0.10382	-1.31173	0	4
chr7	18697499	1.10431	0.03075	-0.04447	-0.12444	0.10715	-0.10238	1	0
chr7	20842499	-0.67108	-1.00318	-0.96802	-0.81894	-0.09348	-0.8548	0	1
chr7	21187499	-0.93628	-0.97282	-1.08238	-1.17161	-0.22402	-1.00462	0	3
chr7	30937499	-1.83377	-0.43975	-0.62359	-0.53407	0.05326	-2.18086	0	2
chr7	31837499	-2.13184	-2.17565	-2.09377	-2.41397	-0.08504	-2.07122	0	5
chr7	32092499	-2.3356	-2.34709	-2.32485	-2.53729	-0.16515	-2.30057	0	5
chr7	32107499	-1.46877	-1.53489	-1.58488	-1.82096	-0.22078	-1.40575	0	5
chr7	32257499	-0.80947	-0.97984	-0.96298	-1.24239	-0.33052	-1.02176	0	2
chr7	32332499	-1.22187	-1.21134	-1.39848	-1.09699	-0.01736	-1.25274	0	5
chr7	32437499	-1.01341	-1.13387	-0.98158	-0.9693	-0.23729	-1.1516	0	3
chr7	33112499	-1.7656	-1.66818	-1.69997	-1.97088	0.17465	-2.00452	0	5
chr7	33277499	-1.31536	-1.30528	-1.30957	-1.40679	-0.07477	-1.3931	0	5
chr7	38182499	1.32986	0.08516	0.87971	1.11179	0.19973	1.09309	3	0
chr7	38197499	1.48803	0.02632	1.00941	1.29429	0.09907	1.04799	4	0
chr7	38332499	-1.34829	0.03482	-0.34286	-0.62951	-0.03142	-0.30648	0	1
chr7	38377499	-1.00913	0.25693	-0.51365	-0.01594	-0.1279	-0.38838	0	1
chr7	38422499	-1.52838	-0.50455	-0.54348	-1.34166	-0.048	-0.24737	0	2
chr7	38512499	-1.27302	-0.35699	-0.48996	-0.89619	-0.15498	-0.46609	0	1
chr7	38722499	-1.714	-0.50279	-0.63394	-1.5194	-0.15242	-0.608	0	2
chr7	39187499	-0.94062	-0.48671	-0.40418	-1.28304	-0.15052	-0.32882	0	1
chr7	39367499	-1.68931	-0.38962	-0.65733	-1.26427	0.06231	-0.51773	0	2
chr7	39427499	-1.81485	0.1575	-0.46843	-0.6756	-0.40367	-0.50284	0	1
chr7	41197499	1.4473	-0.04547	1.14514	1.31736	-0.34698	1.1636	4	0
chr7	41302499	0.32832	-0.14554	0.13487	1.13428	-0.06515	0.20563	1	0
chr7	47482499	-0.06937	-1.0418	-0.80404	-0.14254	-0.06184	-0.74474	0	1
chr7	48532499	1.12803	-0.23338	-0.30051	0.08641	0.00021	-0.26723	1	0
chr7	53137499	-0.14385	-0.69106	-0.90984	-1.03598	-0.12471	-0.22551	0	1
chr7	53302499	-0.12162	-1.34	-1.19851	-1.28171	-0.19303	-0.45029	0	3
chr7	53317499	-0.02552	-1.52451	-1.73216	-1.65911	-0.18362	-0.47921	0	3
chr7	53857499	0.04058	-0.84696	-1.09312	-0.82363	-0.05358	-0.31288	0	1
chr7	57877499	-0.03419	-1.27566	-1.21545	-1.09043	-0.10581	-0.41319	0	3
chr7	59107499	-0.03869	-0.24331	-0.50364	-1.73854	-0.00954	-0.05377	0	1
chr7	59422499	-0.13349	0.18652	0.31324	1.09506	0.00578	-0.3673	1	0
chr7	59452499	-0.36501	0.21217	0.22495	1.43531	-0.03218	0.13235	1	0
chr7	59752499	-0.03109	-0.50037	-0.48012	0.1571	-0.09685	1.40856	1	0
chr7	60532499	0.03517	-1.05239	-1.21418	-0.73692	-0.13672	-0.50461	0	2
chr7	60652499	0.02318	-0.98293	-1.07831	-0.45995	0.08433	-0.19076	0	1
chr7	60697499	0.04334	-1.51915	-1.6649	-1.57273	-0.12735	-0.2482	0	3
chr7	60712499	0.04011	-1.50663	-1.54133	-1.89911	-0.13835	-0.43745	0	3
chr7	60727499	0.01631	-1.27985	-1.49312	-0.87759	0.14871	-0.48491	0	2
chr7	60742499	0.07319	-0.88732	-0.57239	-1.44266	-0.04966	-0.26777	0	1
chr7	60757499	-0.00101	-0.74589	-0.60692	-1.23783	-0.05646	0.00386	0	1
chr7	60952499	0.06148	-0.9487	-1.02742	-2.78209	-0.13421	-0.41225	0	2
chr7	92962499	-0.00055	-1.10952	-1.1785	-0.35681	-0.05051	-0.33708	0	2
chr7	103702499	-0.05517	-1.3513	-1.54302	-0.61768	-0.00398	-0.57169	0	2
chr7	103732499	-0.16126	-1.18066	-1.47012	-0.40856	-0.18351	-0.51834	0	2
chr7	104257499	0.29641	-1.92757	-2.27901	-0.84262	-0.3125	-0.73801	0	2
chr7	104272499	0.05132	-1.0577	-1.70289	-0.51182	-0.09277	-0.46006	0	2
chr7	104287499	0.27643	-2.73953	-2.65496	-0.71854	-0.0788	-0.88395	0	2
chr7	104302499	0.29248	-1.90784	-2.0401	-0.6238	0.03976	-0.54173	0	2
chr7	104317499	0.17855	-1.33782	-1.4051	-0.44616	-0.02404	-0.5235	0	2
chr7	104332499	0.08569	-1.32474	-1.20057	-0.52642	-0.08715	-0.34528	0	2
chr7	104512499	0.20248	-0.56485	-1.17284	-0.26717	-0.17941	-0.26569	0	1
chr7	104527499	-0.05674	-1.89517	-1.8931	-0.60134	-0.03664	-0.64698	0	2
chr7	104542499	-0.02541	-2.65947	-2.52002	-0.72815	-0.07438	-0.71921	0	2
chr7	106402499	0.12951	-0.76427	-1.01537	-0.03032	-0.15072	-0.37143	0	1
chr7	106582499	-0.07189	-0.94312	-1.08285	-0.31808	-0.11741	-0.64918	0	1
chr7	106657499	0.22194	-0.55662	-1.02839	-0.22737	0.00474	-0.4766	0	1
chr7	107107499	-0.08666	-1.33019	-1.50846	-0.52955	-0.02554	-0.4441	0	2
chr7	118267499	-0.02697	-0.83499	-1.04974	-0.35712	0.04959	-0.51504	0	1
chr7	129457499	-0.05095	-0.86106	-1.00574	-0.29807	-0.06659	-0.29169	0	1
chr8	19342499	-0.01498	-1.16586	-1.03367	-1.40518	-0.21511	-0.88325	0	3
chr8	19357499	-0.98477	-1.19484	-1.31083	-1.23957	-0.09387	-1.38264	0	4
chr8	19372499	-1.66675	-1.79482	-1.87662	-2.05457	-0.07806	-2.16948	0	5
chr8	19387499	-1.4697	-1.44445	-1.63609	-2.06297	-0.0991	-1.85434	0	5
chr8	19957499	1.49247	1.28778	1.14795	1.3176	0.0775	1.42346	5	0
chr8	19972499	1.27583	0.9239	1.07664	1.04862	0.11302	0.97181	3	0
chr8	19987499	1.21021	0.93723	0.91051	0.99361	0.00731	1.08439	2	0
chr8	20002499	1.30223	1.06422	1.19647	1.12226	-0.19308	1.16871	5	0
chr8	20017499	0.91434	0.96873	0.77576	1.0238	-0.00571	0.83173	1	0
chr8	20992499	1.29922	0.95084	0.91836	1.03255	-0.07193	0.60302	2	0
chr8	21127499	-0.61165	-0.7631	-0.97341	-0.70427	0.05883	-1.10682	0	1
chr8	21142499	-0.76938	-0.99045	-0.96634	-1.03561	-0.0658	-1.17761	0	2
chr8	21157499	-0.84565	-1.00501	-0.97306	-1.52023	-0.11868	-0.73321	0	2
chr8	21172499	-1.09933	-1.49246	-1.38289	-1.18728	-0.29483	-1.47128	0	5
chr8	21202499	-0.63432	-0.92475	-1.0217	-1.13331	-0.18684	-1.19232	0	3
chr8	21232499	-1.41593	-1.57929	-1.51672	-1.51494	-0.30092	-1.55852	0	5
chr8	21307499	-1.46082	-1.6988	-1.6917	-1.79844	-0.05071	-2.0361	0	5
chr8	21322499	-0.76669	-0.96907	-1.14904	-1.05272	-0.16666	-1.28108	0	3
chr8	21397499	-0.9807	-1.20706	-1.16222	-1.54686	0.0341	-1.27137	0	4
chr8	21457499	-1.25145	-1.72065	-1.63967	-1.5952	0.08076	-1.90458	0	5
chr8	21532499	-1.72574	-1.7383	-2.00673	-2.15118	-0.1024	-2.20807	0	5
chr8	21562499	-0.43371	-0.50881	-1.64264	-1.28339	-0.18261	-0.913	0	2
chr8	29632499	-0.86806	-0.7528	-1.23816	-0.71474	0.01337	-0.85049	0	1
chr8	29692499	-0.57303	-1.01158	-1.13633	-0.72842	-0.09716	-1.05898	0	3
chr8	30007499	-0.53442	-0.79956	-1.02989	-0.80374	-0.07595	-0.94202	0	1
chr8	30202499	-0.87644	-1.1299	-0.96396	-1.06967	0.05635	-1.20923	0	3
chr8	31357499	-0.42418	-0.71071	-0.65767	-0.59425	-0.06065	-1.01789	0	1
chr8	40942499	-0.57951	-0.93168	-0.93894	-0.77486	-0.10088	-1.3024	0	1
chr8	52267499	-0.63855	-0.787	-1.00273	-1.02779	-0.17858	-1.04086	0	3
chr8	55372499	-0.84579	-1.05571	-0.04317	-1.09642	-0.10345	-0.25602	0	2
chr8	65287499	0.26961	0.02282	-0.01781	0.11914	-2.21062	0.14298	0	1
chr8	65302499	0.27014	0.14078	-0.01172	-0.02023	-2.86337	0.09459	0	1
chr8	65317499	0.24668	-0.12707	0.0833	-0.214	-3.75196	-0.0018	0	1
chr8	65332499	0.28079	-0.05412	0.00425	0.10772	-3.47093	0.12157	0	1
chr8	65347499	0.18939	-0.06807	0.05798	0.09642	-3.29183	0.11652	0	1
chr8	65362499	0.55791	0.00247	0.18769	0.19673	-2.5206	0.25737	0	1
chr8	65377499	0.27454	-0.05029	0.10593	0.00789	-3.38842	0.18084	0	1
chr8	65392499	0.20653	-0.0721	0.03732	0.11032	-3.29903	0.01941	0	1
chr8	65407499	0.29787	-0.07158	-0.02426	0.03978	-3.84212	0.09296	0	1
chr8	65422499	0.32598	-0.02705	0.0165	0.01387	-3.87664	0.08476	0	1
chr8	65437499	0.30582	-0.04777	-0.08348	0.01434	-3.17288	0.14605	0	1
chr8	69637499	-0.53062	-0.82225	-0.86372	-0.8707	0.09258	-1.19452	0	1
chr8	71062499	-1.24768	-1.20173	-1.40801	-1.65909	-0.25778	-1.36815	0	5
chr8	71227499	-1.03387	-1.07703	-1.26437	-1.15759	-0.07153	-1.33956	0	5
chr8	74002499	-1.23198	-1.35567	-1.44443	-1.42139	0.049	-1.61606	0	5
chr8	74017499	-2.24831	-2.37692	-2.7889	-2.62805	-0.03763	-2.66289	0	5
chr8	74032499	-2.68806	-2.56131	-2.64105	-3.25095	-0.07559	-3.02675	0	5
chr8	96667499	-1.53063	-1.94407	0.2108	-0.58054	-0.14221	-0.41805	0	2
chr8	101242499	-1.34452	-1.68664	0.11416	-0.47075	-0.08885	-0.39071	0	2
chr9	5137499	-0.13198	-1.18708	-0.51066	-0.49165	-0.06217	-1.2716	0	2
chr9	5527499	0.06162	-0.96365	-0.43982	-0.4751	-0.13753	-1.26845	0	1
chr9	6097499	0.0969	-1.01775	-0.6703	-0.44381	-0.0756	-1.52174	0	2
chr9	9442499	0.03526	0.12961	-0.00483	-0.05061	-0.16368	1.06409	1	0
chr9	17377499	0.04203	-1.88543	-0.46052	-0.62122	-0.10517	-3.04927	0	2
chr9	19327499	-1.32588	-1.39565	-1.31554	-1.51604	-0.05791	-1.31422	0	5
chr9	19417499	-0.067	0.03858	0.05242	0.08212	-2.67856	0.14208	0	1
chr9	19522499	-0.93852	-1.22299	-1.04088	-1.32792	0.05254	-0.78606	0	3
chr9	33697499	-1.00072	0.12095	-0.217	-0.50851	-0.0806	-0.15084	0	1
chr9	35827499	-1.01613	-0.01631	0.01722	0.0271	-0.0895	0.07745	0	1
chr9	38362499	-0.61686	-1.24972	-0.44775	-0.38286	-0.03536	-1.67836	0	2
chr9	38422499	-0.66776	-1.29373	-0.2624	-0.54479	-0.02731	-1.29494	0	2
chr9	40522499	-1.0135	-0.18429	-0.16488	-0.1101	0.01373	-0.35369	0	1
chr9	41317499	-1.76596	-1.61711	-1.65177	-1.69562	0.18952	-1.8042	0	5
chr9	41542499	-1.09216	-0.30211	-0.33149	-0.27112	-0.01908	-0.40252	0	1
chr9	41722499	-1.00413	-0.18344	-0.10717	-0.05555	-0.02252	-0.34851	0	1
chr9	41812499	-1.04776	-0.32826	-0.26454	-0.19342	0.09293	-0.34759	0	1
chr9	41872499	-1.05891	-0.23721	-0.0673	-0.13312	0.01309	-0.13649	0	1
chr9	42007499	-1.05312	-0.43656	-0.51508	-0.3104	0.11949	-0.62799	0	1
chr9	42352499	-1.07051	-0.31772	-0.34872	-0.24389	0.07657	-0.51028	0	1
chr9	42562499	-1.01358	0.07308	0.02741	-0.01324	0.13364	0.0093	0	1
chr9	42667499	-1.00565	-0.01092	-0.16588	-0.09893	-0.0107	-0.056	0	1
chr9	46987499	-0.82266	0.86479	0.06953	0.61196	-0.05622	1.07005	1	0
chr9	47017499	-0.58194	0.95995	0.21638	0.65374	0.00508	1.07748	1	0
chr9	47062499	-0.7715	0.82882	0.07471	0.6548	-0.08938	1.00719	1	0
chr9	47122499	-0.77287	0.89044	0.06079	0.56972	-0.05651	1.04031	1	0
chr9	47137499	-0.63961	0.85554	0.23806	0.62908	-0.04418	1.04083	1	0
chr9	48007499	-1.23147	-0.38336	-0.58464	-0.38772	-0.16252	-0.83778	0	1
chr9	48157499	-1.00861	-0.06546	-0.09438	-0.06998	-0.015	-0.08086	0	1
chr9	48247499	-1.04269	-0.23706	-0.01334	-0.31748	-0.01171	-0.51085	0	1
chr9	48262499	-1.07595	0.05637	-0.13016	-0.28519	-0.07337	-0.13962	0	1
chr9	48367499	-1.11473	-0.31734	-0.66203	-0.41021	-0.04685	-0.34907	0	1
chr9	48577499	-1.05322	-0.16345	-0.53243	-0.15873	0.01739	-0.37894	0	1
chr9	48592499	-1.03131	-0.15966	-0.23565	-0.27041	0.00725	-0.30859	0	1
chr9	48862499	-1.02728	-0.23133	-0.30668	-0.24543	0.10507	-0.27192	0	1
chr9	71092499	-1.68615	-1.10269	-1.4908	-1.35042	-0.09572	-1.42331	0	5
chr9	81052499	-0.82988	-0.89289	-0.91686	-1.00162	-0.0759	-0.67245	0	1
chr9	114202499	-0.9024	-0.18719	-1.10065	-0.73015	-0.03022	-1.11531	0	2
chr10	22027499	-1.03598	-0.8982	-1.12184	-1.12021	0.09566	-0.90158	0	3
chr10	22102499	-0.82121	-0.8483	-1.01032	-0.76381	0.03275	-1.22668	0	2
chr10	22177499	-0.37829	-0.45742	-0.35464	-1.95863	-0.05962	-2.23362	0	2
chr10	22207499	-0.47093	-0.39809	-0.29917	-0.89444	-0.00058	-1.03038	0	1
chr10	22267499	-0.3564	-0.40793	-0.32363	-0.8108	-0.17801	-1.21137	0	1
chr10	22357499	-0.11537	-0.09332	-0.11562	-0.78518	-0.40874	-1.03356	0	1
chr10	22372499	-0.98539	-1.22848	-1.05279	-1.67838	-0.60944	-2.13084	0	4
chr10	22387499	-0.2381	-0.42589	-0.27568	-1.24537	-0.37796	-1.11975	0	2
chr10	22522499	-1.29451	-1.23336	-1.48523	-1.72124	0.02464	-1.34379	0	5
chr10	22537499	-1.31393	-1.57678	-1.49018	-1.70357	-0.12785	-1.6768	0	5
chr10	23632499	-0.23478	-0.3485	-0.4784	-0.48598	-0.15565	-1.37907	0	1
chr10	72712499	0.82238	0.57569	0.11461	0.92666	-0.09827	1.0111	1	0
chr10	73597499	0.1847	-0.44475	0.01899	-0.92979	-0.11894	-1.0949	0	1
chr10	82597499	-1.65485	-1.70225	-1.95923	-2.1585	0.06921	-2.04262	0	5
chr10	85822499	0.24043	-0.37749	-0.31633	-0.91215	-0.02047	-1.06152	0	1
chr10	85837499	0.08629	-0.37287	-0.47933	-1.15203	-0.14336	-1.36068	0	2
chr10	93682499	-0.34363	-0.63083	-0.89278	-0.71125	-0.00268	-1.12539	0	1
chr10	118222499	-1.85698	-1.61956	-1.76627	-1.9459	0.10022	-2.2409	0	5
chr10	123232499	0.3372	-0.92285	-0.37315	-1.02841	-0.01229	-0.46331	0	1
chr11	11077499	-0.19405	-0.64711	-1.01079	-0.75404	-0.12679	-0.85554	0	1
chr11	27202499	0.26346	0.01475	0.07669	0.01408	-1.27919	-0.14401	0	1
chr11	58702499	-0.34737	-0.25152	-1.09452	-0.55778	0.07648	-0.65243	0	1
chr11	71182499	-0.61797	-2.39043	-0.15443	-0.74298	0.00252	-0.64932	0	1
chr11	71197499	-0.83843	-3.80823	-0.16816	-0.92377	-0.10986	-0.95183	0	1
chr11	71212499	-0.69388	-2.6921	-0.12657	-0.89349	-0.02307	-0.68211	0	1
chr11	71227499	-0.5623	-1.96621	0.02974	-0.63294	-0.02952	-0.72177	0	1
chr11	71242499	-0.59724	-2.03141	0.03395	-0.80656	-0.02851	-0.61474	0	1
chr11	71257499	-0.73611	-2.62251	-0.06456	-0.76759	-0.1085	-0.85661	0	1
chr11	71272499	-0.64969	-1.67586	-0.05202	-0.67112	0.04928	-0.68389	0	1
chr11	71287499	-0.75209	-2.51961	-0.07779	-0.77242	-0.08387	-0.72169	0	1
chr11	83017499	-0.07739	-1.0205	-0.02961	-0.35218	-0.02339	-0.56192	0	1
chr11	106477499	1.08308	0.12467	0.03521	-0.03657	0.1021	-0.06661	1	0
chr11	116752499	1.97004	1.99798	1.17008	1.23689	0.16426	1.71174	5	0
chr11	121957499	-0.67114	-0.846	-1.02594	-1.05503	-0.01437	-1.0456	0	3
chr11	121981019	-0.83982	-1.40318	-1.01078	-1.22782	-0.20751	-1.38931	0	4
chr12	18187499	-1.24304	-1.32151	-1.39271	-1.16723	-0.18404	-1.43255	0	5
chr12	18412499	-1.64491	-2.04346	-2.15078	-2.12052	0.02328	-2.13019	0	5
chr12	18457499	-1.01254	-1.2994	-1.35709	-1.18496	-0.02383	-1.27075	0	5
chr12	18502499	-0.77561	-0.66175	-0.98357	-1.01103	0.10528	-1.10871	0	2
chr12	18607499	-0.78747	-1.15073	-0.86544	-1.52685	-0.05081	-1.04143	0	3
chr12	18682499	-1.33047	-1.37669	-1.52205	-1.49343	0.03428	-1.71354	0	5
chr12	19012499	-0.69798	-0.80675	-1.10056	-0.95978	0.03583	-1.20897	0	2
chr12	19642499	-0.94154	-0.71818	-1.02668	-0.71993	-0.0217	-1.18424	0	2
chr12	19702499	-1.89217	-2.29195	-2.34961	-2.49916	0.11518	-2.78074	0	5
chr12	19717499	-1.00302	-1.12477	-1.19051	-1.15691	-0.0848	-0.69697	0	4
chr12	19732499	-0.86907	-1.01677	-1.0005	-0.79238	-0.01531	-0.96238	0	2
chr12	19882499	-1.01138	-1.12229	-1.33902	-1.0344	0.14425	-1.11159	0	5
chr12	19912499	-1.12009	-1.22388	-1.34514	-1.19627	-0.08186	-1.34542	0	5
chr12	19957499	-1.25736	-1.48589	-1.40315	-0.90861	0.00662	-1.45612	0	4
chr12	20497499	-0.5928	-0.74051	-0.8979	-0.86751	-0.07777	-1.21408	0	1
chr12	21712499	-1.04856	-0.92827	-0.82354	-0.901	0.00179	-1.00587	0	2
chr12	21772499	-0.94663	-1.11079	-1.00603	-1.19377	-0.14547	-1.24403	0	4
chr12	21922499	-1.0502	-1.14412	-1.43901	-1.07758	0.04049	-1.54761	0	5
chr12	22882499	-0.93781	-1.00078	-1.10394	-0.86809	-0.07096	-1.04226	0	3
chr12	23272499	-0.81766	-1.05813	-0.96151	-0.81178	-0.30174	-1.06199	0	2
chr12	24127499	-0.50368	-0.70567	-0.70653	-0.70912	-0.02317	-1.22231	0	1
chr12	24217499	-1.03523	-0.88656	-0.95954	-0.83236	-0.00596	-1.15128	0	2
chr12	24262499	-0.60892	-0.62023	-0.8617	-0.59026	-0.15011	-1.01527	0	1
chr12	33877499	-1.03225	-1.03312	-1.13149	-1.01503	-0.07479	-1.17476	0	5
chr12	52822499	-0.3502	0.13468	-0.0181	-0.28513	0.04774	-1.02664	0	1
chr12	64732499	-0.19603	-1.90306	-2.15485	-0.47052	-0.11023	0.03862	0	2
chr12	87787499	-1.17346	0.07877	0.02377	-0.41949	0.02515	-0.36834	0	1
chr12	87802499	-1.10124	-0.03321	-0.02233	-0.52692	-0.06573	-0.33675	0	1
chr12	88042499	-1.07386	0.05364	0.02988	-0.24724	0.02859	-0.2482	0	1
chr12	88057499	-1.79844	0.18062	0.14005	-0.44476	0.02761	-0.58265	0	1
chr12	88072499	-1.04812	0.08879	0.16918	-0.45658	-0.09814	-0.38795	0	1
chr12	88102499	-2.26219	-0.0644	0.02127	-0.86058	-0.03024	-0.65055	0	1
chr12	99142499	-1.25928	-1.15398	-1.20516	-1.4319	-0.10663	-1.51608	0	5
chr12	103777499	-2.07322	-2.22475	-2.25082	-2.14708	-0.09643	-2.0515	0	5
chr12	103792499	-1.09732	-1.11981	-1.13419	-0.85881	0.036	-1.12785	0	4
chr12	103807499	-1.68644	-1.68636	-1.83123	-1.80445	-0.01714	-2.08363	0	5
chr12	103822499	-1.39725	-1.42342	-1.65086	-1.50313	-0.10401	-1.6179	0	5
chr12	103837499	-1.90308	-1.87141	-2.03149	-2.1558	0.03495	-2.34057	0	5
chr12	103852499	-0.9003	-0.9375	-0.93041	-1.06711	-0.05463	-0.9891	0	1
chr12	103897499	-0.8759	-0.95379	-1.06961	-0.87308	-0.01992	-0.99602	0	1
chr12	103927499	-0.87157	-0.91762	-0.98149	-0.78664	0.01552	-1.02197	0	1
chr12	103942499	-0.92425	-0.84314	-1.02614	-0.94353	-0.0447	-1.0636	0	2
chr12	104287499	-0.93184	-0.9613	-1.05066	-0.70451	-0.03483	-1.24993	0	2
chr12	113602499	0.04471	-1.2359	0.24846	0.33608	0.07787	0.83791	0	1
chr12	113617499	0.12289	-1.38658	0.21724	0.32352	0.28553	0.96492	0	1
chr12	113632499	0.11098	-1.65026	0.43105	0.45161	0.08301	0.91958	0	1
chr12	113647499	0.8141	0.35774	0.95584	0.61469	0.3271	1.20582	1	0
chr12	113662499	0.67525	-0.60085	0.76239	0.80315	0.14342	1.34105	1	0
chr12	113692499	0.49441	-1.40454	0.78844	0.8261	0.18592	1.34512	1	1
chr12	113737499	-0.18417	-1.49608	-0.21337	-0.18239	0.0439	0.40289	0	1
chr12	113842499	-1.21944	-1.14655	-1.44469	-1.04379	0.20044	-1.00954	0	5
chr12	113947499	-0.71313	-0.69091	-1.20173	-0.76184	-0.03826	-1.12194	0	2
chr12	114022499	-0.7687	-0.72888	-1.12347	-1.11871	0.2091	-1.38162	0	3
chr12	114067499	-1.64619	-1.80958	-1.49566	-2.03839	0.17472	-1.62187	0	5
chr12	114082499	-1.24509	-2.67294	-1.10265	-1.05332	0.09741	-0.66154	0	4
chr12	114112499	-0.70948	-1.3352	-0.64973	-0.60945	0.09502	-0.56568	0	1
chr12	114127499	-0.44189	-2.04411	-0.37295	-0.35934	0.11568	-0.10981	0	1
chr12	114232499	-1.13424	-1.08123	-1.32284	-1.31246	0.05585	-1.43208	0	5
chr12	114277499	-0.24604	-0.18054	-0.18629	-0.24395	0.01609	-1.02925	0	1
chr12	114322499	-0.50366	-0.28839	-0.47902	-0.38538	0.03895	-1.14299	0	1
chr12	114472499	-0.26499	-1.19714	-0.11292	-0.38456	0.20684	0.34209	0	1
chr12	114502499	-0.20015	-1.1637	-0.29529	-0.25079	0.22029	0.2769	0	1
chr12	114637499	-0.27516	-1.50688	-0.071	-0.22802	0.17127	0.48242	0	1
chr12	114712499	-0.57319	-0.25626	-0.50997	-0.44557	0.09508	-1.20925	0	1
chr12	114772499	-1.01122	-1.90205	-1.2165	-1.00246	-0.11479	-0.70931	0	4
chr12	114877499	-0.95458	-1.01469	-0.97698	-0.95191	0.05673	-0.95466	0	1
chr12	115042499	-2.80396	-2.76316	-2.85824	-3.08274	0.07441	-3.48373	0	5
chr12	115057499	-1.97944	-1.956	-2.10724	-2.49289	0.15897	-2.32218	0	5
chr12	115087499	-1.77836	-1.70511	-1.84652	-2.05121	-0.07358	-2.22686	0	5
chr12	115102499	-0.86983	-0.43281	-1.02098	-0.65089	0.1181	-2.42281	0	2
chr12	115117499	0.60341	1.14191	0.90275	1.01386	0.06108	0.55452	2	0
chr12	115162499	0.74732	0.74048	1.03654	1.04287	-0.01304	0.74703	2	0
chr12	115177499	0.97907	0.7419	0.89118	1.00234	0.14165	0.96188	1	0
chr12	115222499	0.78348	0.90595	0.96233	1.13973	0.07066	0.36252	1	0
chr12	115267499	0.88765	1.13075	0.83607	0.99583	0.05873	0.66855	1	0
chr12	115282499	-1.25045	-1.32633	-1.72431	-1.58784	0.17807	-2.22333	0	5
chr12	115312499	-1.28154	-1.02862	-1.46008	-1.54942	0.16703	-2.09022	0	5
chr12	115327499	-0.37175	-0.02291	-0.30122	-0.4982	0.08647	-2.38327	0	1
chr12	115342499	1.36817	1.52569	1.64547	1.5924	0.19469	1.49177	5	0
chr12	115402499	0.12661	0.56517	0.08088	0.17792	0.07476	-1.10149	0	1
chr12	115417499	0.73782	1.27739	0.7982	0.91616	0.28249	0.16976	1	0
chr12	115477499	-0.42185	-0.25729	-0.5282	-0.72381	0.10086	-1.18542	0	1
chr12	115492499	0.76709	1.12241	0.84869	1.0383	0.07548	0.88618	2	0
chr12	115522499	1.27814	1.43949	1.37946	1.47032	0.10422	1.34274	5	0
chr12	115567499	0.82563	0.8239	1.02185	1.28301	0.06693	0.92277	2	0
chr12	115597499	1.20105	1.52601	1.51585	1.60408	0.07493	1.20754	5	0
chr12	115612499	1.07095	1.19379	0.99033	1.27317	0.00193	1.14045	4	0
chr12	115627499	0.82	0.46914	0.77912	1.07519	0.11528	0.8581	1	0
chr12	115642499	0.79725	1.16244	1.04167	1.17437	0.0645	0.97424	3	0
chr12	115792499	0.79985	0.75845	0.81448	1.068	0.08949	0.77922	1	0
chr12	115807499	1.26721	1.36532	1.26846	1.45454	0.19425	1.22037	5	0
chr12	115822499	1.1913	1.21861	1.16097	1.56556	-0.05027	0.99573	4	0
chr12	115837499	-0.40952	-0.45908	-0.66025	-0.88643	0.2666	-1.08153	0	1
chr12	115867499	0.14944	0.84321	0.13494	0.22772	0.12233	-1.18563	0	1
chr12	115882499	0.4805	1.27422	0.75629	0.79612	-0.02374	-0.84951	1	0
chr12	115897499	-1.49459	-1.14476	-1.19907	-1.56553	0.17843	-1.55111	0	5
chr12	115912499	-0.15575	0.65365	-0.0989	0.13808	0.1499	-1.19684	0	1
chr13	12592499	-0.20221	-0.86686	-0.22075	-1.06978	0.08618	-0.19528	0	1
chr13	12607499	-0.29809	-0.93487	-0.29308	-1.04164	0.08821	-1.45359	0	2
chr13	19192499	-0.1821	0.10512	-0.35033	0.02358	-1.27534	-0.00504	0	1
chr13	22072499	-0.78644	-0.70287	-0.89677	-0.83949	-0.00731	-1.13171	0	1
chr13	22117499	-2.32325	-2.49701	-3.03681	-2.79831	-0.23114	-2.91618	0	5
chr13	61582499	0.64237	0.89601	0.17928	1.13052	0.03909	0.61409	1	0
chr13	61672499	-0.60729	-1.19255	-0.12161	-1.52478	-0.00208	-0.56555	0	2
chr13	61687499	-0.2814	-1.07677	0.09198	-1.43768	-0.17091	-0.42976	0	2
chr13	61702499	-0.49754	-1.65606	0.02494	-1.89971	-0.28169	-0.39965	0	2
chr13	61717499	-0.30267	-0.98977	-0.0553	-1.36175	-0.02808	-0.23128	0	1
chr13	61732499	-0.32958	-1.17184	0.11113	-1.277	-0.072	-0.35463	0	2
chr13	61777499	-0.31244	-1.08263	0.09824	-1.05593	-0.05455	-0.46496	0	2
chr13	61792499	-0.33149	-1.03255	0.00475	-1.36461	0.01688	-0.30324	0	2
chr13	61807499	-0.5808	-1.65119	0.27446	-1.60184	-0.2926	-0.66478	0	2
chr13	61822499	-0.61824	-2.14717	0.11528	-2.40853	-0.02351	-0.65213	0	2
chr13	61837499	-0.53292	-1.14513	-0.23222	-1.31324	-0.00372	-0.38361	0	2
chr13	61852499	-0.2269	-0.87855	0.20007	-1.31795	-0.06423	-0.20611	0	1
chr13	61867499	-0.41934	-1.12891	0.00655	-0.99877	-0.15204	-0.33159	0	1
chr13	61882499	-0.83678	-2.14092	0.14099	-2.39086	-0.06209	-0.73914	0	2
chr13	61897499	-0.41104	-1.2175	0.08975	-1.64664	0.13822	-0.34808	0	2
chr13	61912499	-0.54363	-1.73438	0.06381	-1.79801	-0.02522	-0.5755	0	2
chr13	61927499	-0.34683	-0.92505	0.11182	-1.06779	-0.04692	-0.36467	0	1
chr13	61942499	-0.36264	-1.57364	0.22448	-1.97954	0.08821	-0.48528	0	2
chr13	61972499	-0.49765	-0.92832	0.06391	-1.01599	-0.11456	-0.51988	0	1
chr13	62062499	-0.70889	-0.88698	-0.77131	-0.84708	-0.22386	-1.14564	0	1
chr13	62077499	0.60842	1.0252	0.60424	0.9015	0.18081	0.84251	1	0
chr13	65542499	0.94326	0.66267	1.10988	0.69465	0.03247	0.71791	1	0
chr13	66097499	-1.14768	-1.35917	-1.64496	-1.35549	-1.23174	-1.17214	0	6
chr13	66592499	0.95753	1.08823	1.25605	1.14247	0.0629	1.24505	4	0
chr13	66862499	0.69548	0.50045	1.28472	0.32076	-0.38506	0.92047	1	0
chr13	66892499	-0.35841	0.09686	-1.10976	0.01246	-0.06435	-0.41266	0	1
chr13	67372499	-0.51225	-1.22682	0.03526	-1.48982	-0.13172	-0.71577	0	2
chr13	67387499	-0.5214	-1.06744	-0.01451	-1.37911	0.11296	-0.45934	0	2
chr13	68092499	-1.07651	-0.76936	-0.84823	-0.8213	0.01535	-1.21016	0	2
chr13	68152499	-1.13692	-1.35238	-1.24743	-1.26648	-0.19132	-1.28455	0	5
chr13	68212499	-1.10558	-1.1235	-1.13364	-1.40788	-0.10395	-1.52793	0	5
chr13	68332499	-0.99618	-0.9176	-1.07305	-1.08782	-0.2317	-1.26995	0	3
chr13	68377499	-0.93958	-1.23448	-1.25228	-0.90928	-0.00938	-1.22412	0	3
chr13	68407499	-1.08666	-1.22854	-1.25605	-0.98351	-0.0932	-1.51036	0	4
chr13	68482499	-0.99155	-0.8063	-0.9379	-1.05962	-0.08615	-1.03859	0	2
chr13	68497499	-0.96979	-1.04052	-1.19319	-0.74122	-0.02452	-1.08892	0	3
chr13	68512499	-1.14598	-1.16327	-1.48451	-1.16316	0.02699	-1.34745	0	5
chr13	68527499	-1.96893	-1.71643	-1.91811	-1.89332	0.02013	-2.25459	0	5
chr13	76027499	-0.82952	-1.02667	-1.23071	-1.03762	-0.15978	-1.33904	0	4
chr13	76207499	-0.92239	-0.51485	-0.86259	-1.01346	-0.01662	-1.09792	0	2
chr13	76342499	-0.73114	-0.72956	-0.95318	-0.90593	-0.14192	-1.021	0	1
chr13	76522499	-1.05082	-0.91263	-1.32761	-0.78371	-0.024	-1.11799	0	3
chr13	80842499	-0.70451	-1.80802	0.09835	-1.91263	-0.14064	-0.57903	0	2
chr13	84817499	-0.678	0.03089	-2.52579	-0.05881	-0.20128	-0.64587	0	1
chr13	84832499	-0.88511	0.01342	-2.60786	0.06711	0.05356	-0.39373	0	1
chr13	86197499	-1.12111	-1.1556	-1.02846	-0.85524	-0.01688	-1.33715	0	4
chr13	86587499	-0.43213	0.05798	-1.05141	0.11859	-0.09098	-0.32336	0	1
chr13	87172499	-0.32452	0.01474	-1.37703	0.01735	-0.03537	-0.37329	0	1
chr13	100297499	0.59275	0.46936	-0.09413	1.08785	0.04609	0.72569	1	0
chr13	100342499	1.10849	1.26296	0.32146	1.66659	0.18075	1.1332	4	0
chr13	119497499	0.15406	-0.99746	0.06925	-1.21667	0.43701	0.42158	0	1
chr13	119602499	-0.52147	-1.29127	-0.52315	-1.7784	-0.1188	-0.10815	0	2
chr14	4372499	1.06132	0.70027	0.66061	1.12631	-0.00523	-0.0436	2	0
chr14	4507499	0.66221	0.42886	0.50781	1.14688	-0.12812	0.084	1	0
chr14	4732499	0.53528	0.31428	0.37949	1.07563	0.12302	0.11859	1	0
chr14	4777499	1.09454	0.64548	0.77525	1.13704	-0.01647	0.03014	2	0
chr14	5857499	0.69935	0.25479	0.52865	1.01951	-0.09743	0.13331	1	0
chr14	5932499	0.9275	0.56771	0.55965	1.13847	0.02037	-0.05383	1	0
chr14	5947499	1.03856	0.52608	0.66257	1.28207	-0.05586	0.12679	2	0
chr14	6442499	1.33907	0.55166	0.63016	1.62446	0.02178	0.54489	2	0
chr14	6502499	0.97323	0.53425	0.61067	1.21837	-0.11505	0.27672	1	0
chr14	6802499	0.75624	0.59206	0.74823	1.16177	-0.1223	0.32339	1	0
chr14	6877499	0.69874	0.58844	0.70004	1.14396	-0.02628	0.22884	1	0
chr14	6892499	1.55083	0.79297	0.86157	1.96888	0.14181	0.7421	2	0
chr14	6907499	1.37493	0.947	0.85177	1.55691	-0.19955	0.46759	2	0
chr14	6937499	0.90463	0.60757	0.64658	1.05135	-0.04659	0.44862	1	0
chr14	10387499	-1.03745	-0.27481	-0.355	-1.03184	0.00298	0.22197	0	2
chr14	12262499	-1.59933	-1.56267	-1.66282	-1.81383	-0.12529	-0.27596	0	4
chr14	14257499	-2.21852	-2.12508	-2.25667	-2.57776	-0.0069	-0.60148	0	4
chr14	15217499	-0.97805	-0.70762	-1.12828	-1.02882	-0.09847	-0.37925	0	2
chr14	17437499	-1.45087	-1.45696	-1.64488	-1.61308	-0.0732	-0.39475	0	4
chr14	18157499	-0.72544	-0.59131	-1.01135	-0.73662	0.14634	-0.24924	0	1
chr14	36442499	-0.44606	-1.01624	-0.49656	0.01204	-0.16919	0.1312	0	1
chr14	43162499	0.79233	-0.06496	1.17355	1.70423	-0.07041	1.91903	3	0
chr14	43822499	-0.19117	0.26307	-0.27163	-0.65536	-0.13724	-1.00037	0	1
chr14	43867499	-0.7245	-0.03805	-0.59338	-2.08843	-0.20415	-2.42042	0	2
chr14	43912499	-0.4961	0.10753	-0.51984	-2.14012	-0.00791	-2.04866	0	2
chr14	43942499	-0.40719	0.18736	-0.44017	-1.52142	-0.05336	-1.68537	0	2
chr14	43972499	-0.60803	0.07638	-0.53422	-2.10862	-0.07168	-1.86376	0	2
chr14	44002499	-0.42801	-0.02928	-0.46102	-1.31104	-0.07098	-1.63658	0	2
chr14	44032499	-0.34636	0.158	-0.34896	-1.09365	-0.00603	-1.35997	0	2
chr14	44062499	-0.45283	-0.03728	-0.51685	-0.92685	-0.14704	-1.10092	0	1
chr14	44077499	-0.67868	-0.11786	-0.8106	-2.48069	-0.21623	-2.20011	0	2
chr14	44092499	-0.28328	0.1367	-0.46783	-0.82928	0.14619	-1.23483	0	1
chr14	44152499	-0.37025	-0.00763	-0.38991	-0.94649	-0.01528	-1.03947	0	1
chr14	44167499	-0.33609	0.23204	-0.27827	-1.01464	-0.01183	-1.03762	0	2
chr14	44197499	-0.50501	-0.01305	-0.47481	-1.07594	-0.08717	-1.05968	0	2
chr14	44407499	-0.36969	0.18331	-0.27351	-0.67941	-0.17804	-1.05423	0	1
chr14	44467499	-0.32246	0.11181	-0.36883	-1.05688	-0.14398	-1.2043	0	2
chr14	44512499	-0.38199	0.20443	-0.45282	-1.53903	-0.00638	-1.62245	0	2
chr14	44602499	-0.80544	0.02746	-0.67044	-1.6271	-0.06967	-1.89067	0	2
chr14	44647499	-0.52994	-0.12093	-0.4224	-0.94198	-0.02323	-1.06435	0	1
chr14	50062499	-0.75351	-1.39172	-0.89687	-0.07854	0.02628	-0.59734	0	1
chr14	50542499	-1.2161	-0.99236	-1.57067	-1.42683	-0.21064	-1.45218	0	4
chr14	50557499	-1.07812	-1.00607	-1.49309	-1.09159	0.03109	-1.40826	0	5
chr14	50632499	-0.33937	0.06436	-0.35101	-1.11684	-0.27171	-0.9727	0	1
chr14	50722499	1.25392	1.24243	0.86547	1.04847	-0.04734	0.75164	3	0
chr14	51247499	0.45432	0.06704	0.58384	1.11762	-0.03188	1.04599	2	0
chr14	51592499	0.75779	1.15309	0.87629	0.60717	-0.02929	0.47207	1	0
chr14	51652499	-0.52725	-0.08871	-0.33431	-1.00992	-0.20511	-1.04666	0	2
chr14	51667499	-0.72535	-0.50498	-0.8432	-1.34247	-0.19018	-1.38995	0	2
chr14	51727499	-1.00239	-0.8878	-1.11847	-1.51808	-0.13587	-1.40375	0	4
chr14	51757499	-0.40813	-1.1806	-0.37887	0.04859	0.00589	0.10995	0	1
chr14	51832499	-1.08362	-0.91521	-1.29303	-1.30361	0.126	-1.41496	0	4
chr14	51847499	-0.41796	-0.01387	-0.47307	-0.7504	0.01957	-1.01911	0	1
chr14	51877499	-0.60928	-1.56849	-0.7267	-0.43019	0.10612	-0.50965	0	1
chr14	51967499	-0.32487	-1.1207	-0.39459	-0.09383	0.02986	-0.05707	0	1
chr14	52792499	-1.3518	-1.41501	-1.50052	-1.41769	0.08527	-1.72174	0	5
chr14	52807499	-1.07089	-1.19853	-1.0948	-1.16372	-0.05002	-1.17197	0	5
chr14	53047499	-0.59163	-0.12123	-0.88588	-1.05059	-0.01488	-1.1647	0	2
chr14	53077499	-0.87651	-0.24042	-1.42783	-1.63583	0.17775	-1.75406	0	3
chr14	53092499	-1.83809	-1.66843	-1.76419	-1.86074	0.04858	-2.07303	0	5
chr14	53137499	-1.03031	-1.00764	-0.95443	-0.64506	0.16311	-0.91959	0	2
chr14	53377499	-2.6559	-2.81896	-3.06196	-3.24905	0.24622	-3.08016	0	5
chr14	53392499	-0.9959	-1.02055	-1.22048	-0.7714	0.18838	-1.40086	0	3
chr14	53497499	-1.0551	-1.07926	-1.16071	-0.97517	0.1153	-1.19062	0	4
chr14	53587499	-0.94929	-0.81271	-0.96421	-0.87935	-0.48427	-1.27618	0	1
chr14	53617499	-0.80272	-0.61888	-0.75286	-0.96248	-0.2601	-1.11763	0	1
chr14	53647499	-1.06517	-0.93459	-1.15007	-0.87219	-0.13364	-1.00304	0	3
chr14	53692499	-0.9405	-0.90276	-1.07737	-0.74871	-0.40112	-1.01593	0	2
chr14	53707499	-1.11069	-1.20496	-1.17116	-1.21313	-0.5736	-1.31473	0	5
chr14	53737499	-0.94923	-1.03536	-1.32916	-0.89769	-0.6312	-1.23328	0	3
chr14	53752499	-1.02462	-1.38077	-1.54783	-1.21902	-0.21051	-1.54779	0	5
chr14	53767499	-0.58513	-0.29479	-0.90722	-0.77721	-0.96948	-1.0221	0	1
chr14	53797499	-0.04671	0.04329	-0.41998	0.06913	-1.3477	-0.02695	0	1
chr14	53812499	-0.25367	-0.00553	-0.50741	-0.14268	-1.26229	-0.23157	0	1
chr14	53827499	-0.05324	0.13086	-0.36127	0.03012	-1.18276	0.17056	0	1
chr14	53857499	-0.33311	-0.14695	-0.45503	-0.1608	-1.02762	-0.1104	0	1
chr14	53872499	-0.05459	-0.0023	-0.5182	-0.06071	-1.15267	-0.0493	0	1
chr14	53887499	-0.08724	0.12496	-0.34374	0.03373	-1.22301	0.00168	0	1
chr14	53902499	0.04177	0.29822	-0.22331	0.02774	-1.10577	0.11396	0	1
chr14	53917499	-0.31311	-0.13767	-0.83472	-0.16288	-1.31126	-0.29368	0	1
chr14	53932499	-0.60143	-0.66674	-0.95641	-0.67098	-1.12055	-0.73816	0	1
chr14	53947499	-0.06747	0.12289	-0.37079	-0.0029	-1.31433	0.05364	0	1
chr14	53962499	-0.11063	-0.00644	-0.75335	-0.06025	-1.11558	0.02749	0	1
chr14	53977499	-0.54641	-0.35866	-1.47911	-0.41988	-1.15119	-0.71843	0	2
chr14	53992499	-0.13362	0.0656	-0.87989	0.00907	-1.07045	-0.22782	0	1
chr14	54007499	-0.20063	-0.08443	-1.05008	0.01668	-1.05097	-0.07334	0	2
chr14	54022499	0.10234	0.30737	-0.78	0.13123	-1.11218	0.33953	0	1
chr14	54037499	-0.02716	0.0936	-1.01499	-0.00322	-1.20081	0.08906	0	2
chr14	54052499	0.03868	0.24867	-0.85563	0.10083	-1.25073	0.26873	0	1
chr14	54067499	0.01474	0.15475	-0.96799	0.0008	-1.18085	0.05813	0	1
chr14	54082499	0.01405	0.19636	-0.97559	0.14818	-1.15898	0.04961	0	1
chr14	54097499	-0.02192	0.1541	-1.04417	0.05232	-1.30265	0.06205	0	2
chr14	54112499	0.09426	0.24868	-0.92451	0.12249	-1.14179	0.12528	0	1
chr14	54127499	-0.14061	0.16875	-0.29535	0.16879	-1.16691	0.01188	0	1
chr14	54142499	-0.04073	0.07761	-0.3827	0.08512	-1.07603	0.04734	0	1
chr14	54157499	-0.01392	0.21016	-0.1765	0.11658	-1.18745	0.14016	0	1
chr14	54172499	-0.00545	0.25706	-0.19693	0.04667	-1.18334	0.0466	0	1
chr14	54187499	-0.15022	0.04109	-0.22588	-0.07542	-1.26708	-0.00254	0	1
chr14	72322499	-0.62645	-0.10892	-0.47544	-0.82503	-0.12698	-1.18715	0	1
chr14	83452499	-1.28086	-1.28462	-1.41989	-1.21666	0.25133	-1.67644	0	5
chr14	106462499	-0.28367	-1.44764	-0.39349	0.14793	0.15735	-0.45003	0	1
chr14	112252499	-1.01424	-0.94139	-0.1758	0.13789	-0.00765	-0.19673	0	1
chr15	5947499	0.01188	-1.87076	0.04226	0.06104	-0.11254	-2.10888	0	2
chr15	15052499	0.75607	1.06651	0.32789	0.0235	-0.12518	0.80521	1	0
chr15	18667499	-0.31182	-0.28499	-1.18893	-1.43454	-0.2071	-0.74982	0	2
chr15	19087499	-0.13039	0.0067	-1.00092	-0.91212	-0.11782	-0.27493	0	1
chr15	19522499	-0.10191	0.08101	-1.07851	-0.8768	-0.16635	-0.11823	0	1
chr15	33187499	-0.09383	-0.08511	-1.13138	-0.69454	-0.17717	-0.23597	0	1
chr15	33802499	-0.0979	0.03773	-1.09257	-0.88937	-0.19843	-0.16458	0	1
chr15	33952499	-0.80856	-0.0071	-1.87556	-1.92199	-0.07377	-0.42486	0	2
chr15	42352499	-2.24749	-2.16481	-2.25089	-2.64232	-0.08436	-2.18633	0	5
chr15	42937499	-0.26119	-0.01847	-1.1628	-0.31235	0.09769	-0.36153	0	1
chr15	46897499	-0.58769	-0.0414	-2.18196	-0.69509	-0.23354	-0.56731	0	1
chr15	46912499	-0.42147	-0.0392	-1.53233	-0.61129	-0.14448	-0.45575	0	1
chr15	49897499	-0.81783	-0.02369	-2.30899	-0.51051	-0.03266	-0.66103	0	1
chr15	52537499	0.26505	-0.15365	-0.04886	-0.03001	1.4107	0.08891	1	0
chr15	70057499	-0.76889	-2.8247	-3.01342	-0.70475	-0.05556	-0.60624	0	2
chr15	70072499	-0.87733	-3.35594	-3.57439	-0.8076	-0.07255	-0.7229	0	2
chr15	91132499	-1.17219	-1.4539	-1.48105	-1.3899	-0.12416	-1.60967	0	5
chr16	36247499	-1.54711	-1.62807	-1.6735	-1.90211	0.01911	-1.61264	0	5
chr16	36262499	-1.1412	-1.16434	-1.50589	-1.27032	0.0118	-1.72798	0	5
chr16	36277499	-0.81592	-0.82249	-0.92148	-0.69564	-0.0851	-1.19769	0	1
chr16	36292499	-1.88463	-1.80687	-1.87625	-2.34364	-0.0955	-1.85005	0	5
chr16	36307499	-2.1338	-2.25905	-2.42541	-2.48569	0.01747	-2.5114	0	5
chr16	36322499	-2.27291	-2.45667	-2.63973	-2.77155	0.14438	-1.47203	0	5
chr16	44827499	-0.0253	-0.81288	-0.40622	-0.40228	0.30784	-1.10124	0	1
chr16	44842499	-0.04941	-1.67024	-0.61958	-0.69262	0.26091	-1.97387	0	2
chr16	44857499	-0.01784	-1.57736	-0.46831	-0.62084	0.12827	-1.45161	0	2
chr16	44872499	-0.0964	-1.43676	-0.49699	-0.38531	0.22624	-1.51905	0	2
chr16	45067499	-0.71591	-0.84201	-0.73511	-0.75835	0.25495	-1.00713	0	1
chr16	58372499	-1.32374	0.06463	-0.2442	-0.14287	0.20654	-0.02906	0	1
chr16	71182499	-1.09127	-1.33714	-1.35668	-1.4816	0.23361	-1.12845	0	5
chr16	78817499	-1.21184	-1.13737	-1.21673	-1.34608	0.242	-1.33256	0	5
chr16	80107499	-0.50565	-0.59457	-0.53393	-0.2846	1.79141	-0.54054	1	0
chr16	93622499	-1.14888	-1.16788	-1.30585	-1.50463	0.44577	-1.57984	0	5
chr16	93637499	-1.43837	-1.57447	-1.59995	-1.62856	0.3427	-1.87834	0	5
chr17	6292499	1.15121	0.74873	0.38529	0.15599	0.582	-0.03255	1	0
chr17	6427499	1.39318	0.78866	0.327	0.1612	0.73487	-0.03428	1	0
chr17	6472499	1.31482	1.46121	0.79123	-0.12001	0.85155	-0.11923	2	0
chr17	6487499	1.22036	1.05808	0.69574	0.16744	0.83589	0.05003	2	0
chr17	6502499	1.06668	1.09468	0.83966	0.14151	0.89394	-0.06469	2	0
chr17	7372499	-0.2024	-1.01116	-0.65722	-0.40169	-0.14829	-0.32727	0	1
chr17	13192499	-0.47123	-1.1854	-0.85937	-0.49762	-0.03284	-0.52241	0	1
chr17	13207499	-0.47605	-1.53129	-0.93585	-0.62734	0.07547	-0.4833	0	1
chr17	13222499	-0.35883	-1.05234	-0.72679	-0.48003	0.0175	-0.42397	0	1
chr17	13402499	-0.28841	-1.18344	-1.04139	-0.58472	0.09069	-0.50165	0	2
chr17	14992499	0.94017	1.3759	0.70808	-0.05871	0.49673	-0.19994	1	0
chr17	16552499	-0.15989	0.03424	-0.28567	-0.34161	-0.05742	-1.35852	0	1
chr17	17227499	1.29537	0.75174	0.44715	0.55595	-0.01479	0.32838	1	0
chr17	18577499	-0.08318	-1.08975	-0.33752	-0.39973	-0.09875	0.04684	0	1
chr17	22222499	-0.80353	-0.83138	-0.80383	-0.81736	-0.05248	-1.22534	0	1
chr17	22312499	-0.77806	-0.05065	-0.26667	-0.30278	0.08245	-1.03921	0	1
chr17	22927499	-0.13847	-1.76545	-0.76888	-0.70493	-0.11638	0.03273	0	1
chr17	23887499	-0.82615	-0.5453	-0.72807	-0.92536	0.04745	-1.13871	0	1
chr17	23917499	-0.83486	-0.27224	-0.67294	-0.79324	0.13028	-1.0587	0	1
chr17	27292499	0.04765	1.00499	0.54929	0.49062	0.00704	0.02031	1	0
chr17	27307499	0.0219	1.02873	0.59	0.5001	0.07595	0.0762	1	0
chr17	27322499	0.1285	1.15895	0.60345	0.61452	0.02647	0.06335	1	0
chr17	30562499	-0.03599	1.04607	0.51011	-0.07331	0.03312	-0.02361	1	0
chr17	33187499	-1.76346	-0.15436	-1.00986	-0.69449	-0.06583	-2.23965	0	3
chr17	34282499	-0.53195	0.18018	-0.34668	-0.43721	0.07528	-1.04147	0	1
chr17	34507499	-0.97393	0.10955	-0.42844	-0.46405	-0.0361	-1.49461	0	1
chr17	35362499	-1.50453	0.08085	-0.8028	-0.5757	0.19247	-2.45158	0	2
chr17	36037499	-1.29187	0.27612	-0.64796	-0.54558	0.1507	-1.96529	0	2
chr17	36052499	-1.98352	0.35867	-0.73872	-0.92506	0.06314	-2.88023	0	2
chr17	36097499	-1.1906	0.80519	0.0595	0.09138	0.20815	-1.96911	0	2
chr17	36112499	-0.71246	0.6676	-0.05006	0.09136	0.06029	-1.15086	0	1
chr17	36157499	-0.59847	-1.03067	-0.53195	-0.50491	0.10674	-0.77132	0	1
chr17	36172499	-1.90037	-1.51688	-1.95948	-1.89575	0.05539	-2.15151	0	5
chr17	36607499	-0.78306	0.13331	-0.50633	-0.49801	0.06616	-1.37981	0	1
chr17	36727499	-0.9705	-0.81475	-1.17812	-0.93726	0.04018	-1.00091	0	2
chr17	36757499	-1.15552	-0.99094	-1.40268	-1.26375	0.01426	-1.33456	0	4
chr17	37102499	-0.69107	-0.51744	-0.62331	-0.44203	0.08313	-1.05995	0	1
chr17	39352499	0.00676	-1.02939	-0.27581	-0.2119	0.07959	0.16345	0	1
chr17	39937499	-0.16727	-1.66335	-0.50948	-0.58954	-0.28368	0.04509	0	1
chr17	39952499	-0.02602	-1.90958	-0.55653	-0.54756	-0.08672	0.07252	0	1
chr17	39967499	-0.12828	-2.34074	-0.62798	-0.65863	-0.07985	0.1756	0	1
chr17	39982499	-0.01443	-3.13527	-0.75066	-0.72293	-0.11165	0.07641	0	1
chr17	39997499	-0.01659	-1.82906	-0.537	-0.64402	-0.15631	0.1098	0	1
chr17	40012499	-0.05795	-1.53277	-0.49953	-0.46809	-0.10836	0.19781	0	1
chr17	40027499	-0.00321	-1.98983	-0.67157	-0.45584	-0.1424	0.04506	0	1
chr17	40057499	-0.00672	-1.66152	-0.52538	-0.52375	-0.21128	0.17557	0	1
chr17	40072499	0.25188	-1.50789	-0.46606	-0.46546	-0.01717	0.17467	0	1
chr17	40087499	0.0015	-1.65552	-0.50357	-0.50975	-0.11438	0.09416	0	1
chr17	40132499	-0.13972	-1.84018	-0.49146	-0.59684	-0.08145	0.18116	0	1
chr17	40177499	0.01045	-1.41546	-0.60287	-0.46771	-0.10731	0.13625	0	1
chr17	44137499	-1.86079	-0.04158	-0.62685	-0.62313	0.03964	-2.05129	0	2
chr17	49942499	-0.92758	0.04948	-0.49984	-0.50343	0.07864	-1.01495	0	1
chr17	50167499	-0.42511	0.09576	-0.34733	-0.28518	0.0489	-1.00573	0	1
chr17	53017499	-0.1088	-0.01366	-0.47883	-0.33159	-0.07752	-1.07362	0	1
chr17	53077499	0.06449	0.06308	-0.2921	-0.23429	-0.09122	-1.28394	0	1
chr17	53272499	-0.13769	0.05573	-0.40551	-0.58307	-0.20431	-1.44985	0	1
chr17	57922499	-0.86583	-0.83222	-1.00051	-0.8124	-0.04003	-1.05749	0	2
chr17	58732499	-1.20009	-1.12994	-1.22705	-0.95935	-0.09704	-1.35567	0	4
chr17	91567499	-0.19906	-0.80187	-0.12978	-0.75796	-0.11273	-3.11153	0	1
chr17	91642499	-0.07531	-0.183	0.00127	-0.13378	-0.09365	-1.02513	0	1
chr17	92992499	-0.99438	-0.61062	-1.25874	-0.51514	-0.15862	-0.68717	0	1
chr18	13207499	-4.08683	-0.71884	-1.09232	-1.1156	-0.16481	-4.00814	0	4
chr18	15952499	-0.68147	-0.31706	-0.42548	-0.57916	-0.11994	-1.23558	0	1
chr18	19867499	0.37507	0.22336	0.01401	0.12482	-0.24349	1.07303	1	0
chr18	76912499	-0.89674	-0.38424	-0.4965	-0.38968	-0.03713	-1.36385	0	1
chr18	85882499	0.21994	-0.28643	-1.01286	-0.27267	0.00955	0.43826	0	1
chr19	8512499	-0.52984	-0.58011	-1.76222	-0.58524	-0.27968	-0.2387	0	1
chr19	20767499	-0.61098	-0.51953	-1.89798	-0.62123	-0.11723	-0.97882	0	1
chr19	24832499	-0.53397	-0.14119	-0.02597	-0.69841	0.1851	-1.03737	0	1
chr19	25762499	9e-05	-0.80994	-1.88585	0.28158	-0.06904	-0.04002	0	1
chr19	25927499	-0.83983	-0.06469	-0.12458	-0.83899	-0.10788	-3.66223	0	1
chr19	25942499	-0.86644	-0.04678	-0.03329	-0.8913	-0.05455	-4.04864	0	1
chr19	25957499	-0.94246	-0.03978	-0.0708	-0.74484	-0.05414	-3.01295	0	1
chr19	32617499	-0.016	0.17721	-1.20743	0.02593	0.05915	0.02008	0	1
chr19	32632499	-0.07459	0.0939	-1.11281	-0.08803	0.02852	-0.13548	0	1
chr19	32647499	0.01257	0.11723	-1.15388	-0.09148	0.08127	-0.0794	0	1
chr19	32662499	-0.08154	0.03263	-1.06054	-0.05851	0.00374	-0.03841	0	1
chr19	32677499	0.05731	0.09676	-1.0914	0.05715	0.03444	-0.09418	0	1
chr19	32707499	0.04792	0.10806	-1.12047	0.00749	-0.00896	-0.12186	0	1
chr19	32722499	0.06941	0.05094	-1.22199	0.03261	0.09252	-0.10123	0	1
chr19	32737499	0.08816	0.00825	-1.0278	0.01483	-0.06889	-0.08984	0	1
chr19	32752499	0.21515	0.05988	-1.08323	-0.01371	0.10128	-0.12094	0	1
chr19	32797499	0.08452	0.08891	-1.05806	0.03082	0.08532	-0.12901	0	1
chr19	32857499	-0.08049	0.01433	-1.11104	-0.02014	0.07483	-0.12907	0	1
chr19	32887499	-0.03631	-0.00733	-1.02984	0.05856	0.03707	-0.0884	0	1
chr19	32902499	0.16848	-0.00158	-1.03618	0.06193	0.0656	-0.13055	0	1
chr19	32917499	0.01044	-0.03685	-1.13746	0.00626	0.05204	-0.12037	0	1
chr19	32932499	0.0561	0.08016	-1.1518	0.03005	0.0128	-0.08171	0	1
chr19	32947499	0.2371	-0.03016	-1.05269	-0.01276	0.09974	-0.17856	0	1
chr19	32962499	0.10533	-0.03136	-1.11515	0.01703	0.09027	-0.12275	0	1
chr19	32977499	-0.07488	-0.0465	-1.03873	0.02694	0.07715	-0.10043	0	1
chr19	32992499	-0.06334	-0.03668	-1.12383	-0.03897	-0.03887	-0.07904	0	1
chr19	33007499	-0.08852	-0.08092	-1.14794	0.07823	0.11048	-0.13288	0	1
chr19	33037499	0.02156	-0.01783	-1.01399	0.06022	0.09966	-0.04686	0	1
chr19	33052499	0.0359	-0.00942	-1.00889	0.09996	0.12028	-0.13236	0	1
chr19	33067499	0.04388	0.01275	-1.0623	-0.00806	0.02626	-0.13704	0	1
chr19	33082499	0.07872	0.07011	-1.06021	0.03071	0.03073	-0.10278	0	1
chr19	33097499	-0.06277	-0.03268	-1.10137	-0.02278	0.03349	-0.09944	0	1
chr19	33112499	-0.05223	-0.03561	-1.12417	-0.01612	0.02603	-0.10757	0	1
chr19	33127499	-0.01611	0.02859	-1.05847	0.05178	0.11566	-0.02831	0	1
chr19	33142499	-0.01207	0.00838	-1.08842	-0.0197	-0.01697	-0.10286	0	1
chr19	33172499	-0.0299	0.0392	-1.08025	0.00526	0.1103	-0.01393	0	1
chr19	34597499	-0.27871	0.03002	-0.05221	-0.43829	0.00631	-1.02183	0	1
chr19	39337499	-0.73203	-0.27523	-0.78107	-1.03022	-0.2099	-1.0189	0	2
chr19	39352499	-0.45343	-0.26678	-0.77828	-1.02877	-0.05122	-0.39965	0	1
chr19	40012499	-1.09414	-0.3407	-1.12744	-1.65442	-0.10383	-1.89209	0	4
chr19	40207499	-2.02211	-0.62707	-1.41465	-2.08545	-0.00741	-2.30253	0	4
chr19	45187499	0.83314	0.67437	0.81314	1.02036	0.27917	0.60788	1	0
chr19	49342499	-0.16397	-0.06587	-0.02503	1.92305	-0.09591	0.17807	1	0
chrX	14782499	-0.28902	0.11452	-0.64479	1.02485	-0.42139	-0.01253	1	0
chrX	55372499	0.03709	0.12138	0.22579	1.03729	-0.28505	0.19841	1	0
chrX	61867499	0.05491	-0.02151	0.08736	-0.07219	-0.01247	1.38858	1	0
chrX	76657499	-0.91473	-0.96878	-1.27036	-1.10024	0.01316	-1.32073	0	3
chrX	77182499	-0.03242	-0.29441	-0.48505	-1.58445	0.02284	-1.71737	0	2
chrX	81247499	0.01892	0.10087	0.1254	-0.15327	-0.18403	2.48768	1	0
chrX	105742499	-0.24516	-0.07265	-0.16561	1.95971	-0.06048	-0.30509	1	0
chrX	110512499	0.24054	0.20131	0.28009	0.14928	-0.12139	2.52775	1	0
chrX	115702499	-1.11065	-0.34384	-0.32815	-0.34636	-0.11178	0.13276	0	1
chrX	116977499	-1.79305	-0.66017	-0.84368	-0.64858	-0.04821	0.15948	0	1
chrX	117157499	-1.21224	-0.39463	-0.47581	-0.51207	-0.18722	0.00472	0	1
chrX	118867499	-1.8971	-0.39603	-0.46563	-0.51723	-0.09455	0.10097	0	1
chrX	118882499	-2.05798	-0.47411	-0.44592	-0.42778	-0.09807	0.30665	0	1
chrX	118897499	-1.19003	-0.51752	-0.45537	-0.71273	0.09347	0.33135	0	1
chrX	118912499	-2.13533	-0.62847	-0.59798	-0.6788	-0.07506	0.22463	0	1
chrX	122542499	-2.10703	-0.64421	-0.65628	-0.68307	-0.06936	0.1981	0	1
chrX	123367499	-1.83915	-0.34345	-0.62618	-0.38581	-0.08242	0.42056	0	1
chrX	124117499	-1.85977	-0.19361	-0.41165	-0.34048	-0.03916	0.30092	0	1
chrX	124132499	-1.45692	-0.39537	-0.46813	-0.45159	-0.09797	0.26462	0	1
chrX	124147499	-3.19674	-1.93812	-1.81196	-1.92552	-0.05491	-0.92308	0	4
chrX	126697499	-1.59027	-0.53042	-0.26978	-0.51299	-0.35951	0.39998	0	1
chrX	127192499	-1.15759	-0.44794	-0.33347	-0.24492	0.12733	0.17239	0	1
chrX	127222499	-1.08331	-0.35464	-0.36057	-0.28025	-0.11289	0.10379	0	1
chrX	127252499	-1.19899	-0.40518	-0.52458	-0.39144	-0.0884	0.19088	0	1
chrX	136327499	-0.44726	-0.24282	-0.60386	-0.36531	-0.00611	-1.36155	0	1
chrX	136342499	-0.75933	-0.51894	-0.67791	-0.73929	-0.00895	-2.50586	0	1
chrX	136357499	-0.52764	-0.44323	-0.6205	-0.67036	-0.12663	-1.78157	0	1
chrX	136372499	-0.71876	-0.65357	-0.68005	-0.66117	0.02713	-2.13377	0	1
chrX	136387499	-0.79571	-0.47343	-0.59052	-0.88899	-0.15644	-1.84976	0	1
chrX	136402499	-0.57152	-0.43398	-0.65123	-0.7323	-0.06945	-2.02092	0	1
chrX	149782499	0.83293	1.02747	0.85887	0.90767	-0.02619	0.91171	1	0
chrX	169987499	0.59096	0.82372	-1.37655	0.18483	-0.27899	-0.25396	0	1
chrX	170839080	-0.11788	-1.04855	-0.13318	-0.27447	-0.70885	0.02317	0	1
chrY	4927499	-0.40667	-0.6545	-1.37881	-0.32437	0.03589	-0.4648	0	1
chrY	6997499	-1.04052	-0.22624	-0.33591	-0.26923	0.00843	0.1791	0	1
chrY	9682499	0.145	0.06728	0.0437	0.03431	-0.25988	1.16668	1	0
chrY	82492499	0.25252	0.45497	0.30244	1.28025	0.38144	0.19131	1	0
chrY	89422499	-0.00024	-0.41181	-0.27585	-0.78662	-1.02216	-0.2342	0	1
chrY	90742499	-0.51218	0.0303	-1.81221	-0.83555	-0.52043	-1.11995	0	2
chrY	90801917	-0.12276	-0.01901	-1.10037	-0.49154	-0.33416	-0.30579	0	1
