# Supplementary material for: Tet2 loss leads to hypermutagenicity in haematopoietic stem/progenitor cells
Source: Nat Commun. 2017 Apr 25;8:15102. doi: 10.1038/ncomms15102 (PMC5414116; doi:10.1038/ncomms15102)
Supplement: Supplementary Data 2 — List of the counts of unique variants by Tet2-/- tumor type. [file ncomms15102-s3.xlsx]

## Sheet: sites_with_counts_by_tumor
chr	pos	var_type	ref_allele	minor_allele	kind	kind_type	gene_symbol	ref_seq_id	orig_aa	aa_pos	mod_aa	B_Cell_Tumor	Myeloid_tumor	T_Cell_Tumor
chr11	6618045	SNP	C	T	Coding;Coding	Replacement	Cspp1	NM_026493	Q(1CAG)	747	E	0	1	0	1
chr11	7063917	SNP	G	A	Coding	Non-Coding	Rpl7	NM_011291	*(2TAA)	271	---	0	1	0	1
chr11	7150839	SNP	C	T	Coding	Replacement	Pkhd1	NM_153179	K(1AAA)	3915	E	1	0	0	1
chr11	7160283	SNP	C	T	Coding	Replacement	Bai3	NM_175642	A(1GCT)	1086	S	0	1	0	1
chr11	7198292	SNP	G	C	Coding	Replacement	Bai3	NM_175642	T(1ACC)	369	A	0	0	1	1
chr11	7198314	SNP	T	C	Coding	Silent;Silent	Dst;Dst	NM_134448;NM_133833	G(3GGG);G(3GGG)	170;170	G;G	0	0	1	1
chr11	8478423	SNP	A	C	Coding	Non-Coding	Imp4	NM_178601	G(3GGC)	144	---	0	1	0	1
chr11	9010548	SNP	C	A	Coding	Non-Coding	Imp4	NM_178601	P(2CCC)	146	---	0	1	0	1
chr11	9010569	SNP	C	A	Coding	Non-Coding	Imp4	NM_178601	P(3CCC)	146	---	0	1	0	1
chr11	9028045	SNP	A	G	Coding	Silent	Tbc1d8	NM_018775	L(1TTG)	28	L	0	0	1	1
chr11	9052722	SNP	T	C	Coding	Replacement	Tbc1d8	NM_018775	V(1GTC)	27	I	0	0	1	1
chr11	9052734	SNP	T	C	Coding	Replacement	Tpp2	NM_009418	G(1GGG)	22	R	0	1	0	1
chr11	9054301	SNP	G	A	Coding	Non-Coding	Kdelc1	NM_023645	E(3GAA)	501	---	0	1	0	1
chr11	11769287	SNP	A	T	Coding;Coding	Replacement	Col5a2	NM_007737	E(2GAA)	1329	G	1	0	0	1
chr11	11769302	SNP	T	C	Coding;Coding	Replacement	Col5a2	NM_007737	V(2GTT)	1324	A	1	0	0	1
chr11	11934198	INS	C	-	Potential Splice Donor Site;Potential Splice Donor Site	Silent	Dnahc7a	NM_001252070	L(1CTG)	3578	L	0	1	0	1
chr11	11944815	SNP	C	G	Potential Splice Donor Site;Potential Splice Donor Site	Silent	Dnahc7a	NM_001252070	G(3GGC)	2032	G	0	1	0	1
chr11	11951502	SNP	C	T	Potential Splice Donor Site;Potential Splice Donor Site	Replacement	Dnahc7a	NM_001252070	D(3GAT)	1568	E	1	0	0	1
chr11	12253410	SNP	T	G	Coding	Replacement	Ccdc150	NM_030025	A(2GCT)	272	D	0	1	0	1
chr11	12307045	SNP	A	G	Coding	Silent	1700066M21Rik	NM_028546	L(3TTA)	172	L	0	1	0	1
chr11	12307049	SNP	T	G	Coding	Non-Coding;Non-Coding	Sgol2;Sgol2	NM_199007;NM_001177867	Y(1TAT);Y(1TAT)	756;656	---;---	0	1	0	1
chr11	17945698	SNP	T	C	Coding	Non-Coding	Nbeal1	NM_173444	T(2ACA)	47	---	1	0	0	1
chr11	17945963	SNP	C	T	Coding	Non-Coding	Nbeal1	NM_173444	T(3ACA)	47	---	1	0	0	1
chr11	17946041	SNP	C	T	Coding	Non-Coding	Nbeal1	NM_173444	R(1AGG)	48	---	1	0	0	1
chr11	17946187	SNP	A	T	Coding	Non-Coding;Non-Coding	Idh1;Idh1	NM_010497;NM_001111320	---;---	---;---	---;---	0	1	0	1
chr11	17953646	SNP	C	T	Coding	Non-Coding;Non-Coding	Idh1;Idh1	NM_010497;NM_001111320	---;---	---;---	---;---	0	1	0	1
chr11	17953670	SNP	A	G	Coding	Non-Coding	Cps1	NM_001080809	T(2ACT)	75	---	0	0	1	1
chr11	19014333	SNP	T	G	Coding;Coding	Non-Coding	Cps1	NM_001080809	T(3ACT)	75	---	0	0	1	1
chr11	20830297	SNP	G	A	Coding	Non-Coding	Cps1	NM_001080809	G(1GGC)	76	---	0	0	1	1
chr11	21558461	SNP	C	T	Potential Splice Donor Site	Replacement;Replacement	Spag16;Spag16	NM_029160;NM_001271533	R(2CGC);R(2CGC)	195;195	H;H	0	0	1	1
chr11	21559698	DEL	C	-	Potential Splice Donor Site	Replacement	Abca12	NM_175210	P(1CCG)	2408	S	0	0	1	1
chr11	21565823	SNP	C	T	Potential Splice Donor Site	Non-Coding	Fn1	NM_010233	---	---	---	0	1	0	1
chr11	21566619	DEL	C	-	Potential Splice Donor Site	Replacement	Tns1	NM_027884	P(2CCT)	1199	L	0	1	0	1
chr11	21571729	DEL	C	-	Potential Splice Donor Site	Replacement	Ctdsp1	NM_153088	H(3CAC)	73	Q	0	0	1	1
chr11	21571730	DEL	C	-	Coding	Silent	Ctdsp1	NM_153088	Q(3CAG)	77	Q	0	0	1	1
chr11	21721163	SNP	G	A	Coding	Silent	Ctdsp1	NM_153088	P(3CCT)	161	P	0	0	1	1
chr11	21996243	SNP	C	A	Coding	Silent;Silent;Non-Coding	Speg;Speg;Speg	NM_001085371;NM_007463;NM_001085370	R(3CGC);R(3CGC);---	293;399;---	R;R;---	0	1	0	1
chr11	21996247	SNP	A	C	Coding	Replacement	Epha4	NM_007936	R(2CGA)	162	Q	0	0	1	1
chr11	22232025	SNP	C	T	Coding;Coding	Replacement	Mff	NM_029409	M(1ATG)	130	V	0	0	1	1
chr11	22232051	SNP	G	A	Coding;Coding	Silent;Silent	C130026I21Rik;C130026I21Rik	NM_175219;NM_001037909	T(3ACG);T(3ACG)	154;126	T;T	0	1	0	1
chr11	22232052	SNP	G	A	Coding;Coding	Silent;Silent	Sp110;Sp110	NM_175397;NM_030194	L(3CTG);L(3CTG)	146;146	L;L	0	1	0	1
chr11	23002198	SNP	A	G	Coding	Replacement;Replacement	Sp110;Sp110	NM_175397;NM_030194	P(1CCC);P(1CCC)	142;142	T;T	0	1	0	1
chr11	23002199	SNP	T	C	Coding	Replacement	Itm2c	NM_022417	K(2AAG)	189	R	0	1	0	1
chr11	23002202	SNP	A	T	Coding	Non-Coding;Non-Coding;Non-Coding;Non-Coding;Non-Coding;Non-Coding;Non-Coding;Non-Coding	Ugt1a6a;Ugt1a2;Ugt1a9;Ugt1a5;Ugt1a1;Ugt1a10;Ugt1a6b;Ugt1a7c	NM_145079;NM_013701;NM_201644;NM_201643;NM_201645;NM_201641;NM_201410;NM_201642	F(2TTC);F(2TTC);F(2TTC);F(2TTC);F(2TTC);F(2TTC);F(2TTC);F(2TTC)	367;369;364;365;371;366;367;367	---;---;---;---;---;---;---;---	0	0	1	1
chr11	23002204	SNP	C	G	Coding	Non-Coding;Non-Coding;Non-Coding;Non-Coding;Non-Coding;Non-Coding;Non-Coding;Non-Coding	Ugt1a6a;Ugt1a2;Ugt1a9;Ugt1a5;Ugt1a1;Ugt1a10;Ugt1a6b;Ugt1a7c	NM_145079;NM_013701;NM_201644;NM_201643;NM_201645;NM_201641;NM_201410;NM_201642	F(3TTC);F(3TTC);F(3TTC);F(3TTC);F(3TTC);F(3TTC);F(3TTC);F(3TTC)	367;369;364;365;371;366;367;367	---;---;---;---;---;---;---;---	0	0	1	1
chr11	23002206	SNP	G	A	Coding	Non-Coding;Non-Coding;Non-Coding;Non-Coding;Non-Coding;Non-Coding;Non-Coding;Non-Coding	Ugt1a6a;Ugt1a2;Ugt1a9;Ugt1a5;Ugt1a1;Ugt1a10;Ugt1a6b;Ugt1a7c	NM_145079;NM_013701;NM_201644;NM_201643;NM_201645;NM_201641;NM_201410;NM_201642	I(1ATC);I(1ATC);I(1ATC);I(1ATC);I(1ATC);I(1ATC);I(1ATC);I(1ATC)	368;370;365;366;372;367;368;368	---;---;---;---;---;---;---;---	0	0	1	1
chr11	23002207	DEL	G	-	Coding	Replacement;Replacement;Replacement;Replacement;Replacement;Replacement;Replacement;Replacement	Ugt1a6a;Ugt1a2;Ugt1a9;Ugt1a5;Ugt1a1;Ugt1a10;Ugt1a6b;Ugt1a7c	NM_145079;NM_013701;NM_201644;NM_201643;NM_201645;NM_201641;NM_201410;NM_201642	A(1GCC);A(1GCC);A(1GCC);A(1GCC);A(1GCC);A(1GCC);A(1GCC);A(1GCC)	399;401;396;397;403;398;399;399	T;T;T;T;T;T;T;T	1	0	0	1
chr11	23002208	DEL	C	-	Coding	Non-Coding;Non-Coding	Hjurp;A730008H23Rik	NM_198652;NM_172505	L(1CTG);L(1CTG)	288;212	---;---	0	1	0	1
chr11	23002209	DEL	C	-	Coding	Silent;Silent	Cxcr7;Cxcr7	NM_001271607;NM_007722	A(3GCT);A(3GCT)	72;72	A;A	0	0	1	1
chr11	23002210	DEL	C	-	Coding	Silent;Silent	Cxcr7;Cxcr7	NM_001271607;NM_007722	Y(3TAC);Y(3TAC)	77;77	Y;Y	0	0	1	1
chr11	23002214	DEL	G	-	Coding	Silent;Silent	Cxcr7;Cxcr7	NM_001271607;NM_007722	A(3GCA);A(3GCA)	89;89	A;A	0	0	1	1
chr11	23002217	SNP	T	G	Coding	Silent;Silent	Cxcr7;Cxcr7	NM_001271607;NM_007722	V(3GTC);V(3GTC)	93;93	V;V	0	0	1	1
chr11	23002218	DEL	G	-	Coding	Replacement;Replacement	Cxcr7;Cxcr7	NM_001271607;NM_007722	I(1ATC);I(1ATC)	95;95	L;L	0	0	1	1
chr11	23002219	DEL	A	-	Coding	Silent;Silent	Cxcr7;Cxcr7	NM_001271607;NM_007722	P(3CCC);P(3CCC)	98;98	P;P	0	0	1	1
chr11	23285086	SNP	G	T	Coding;Coding	Silent;Silent	Cxcr7;Cxcr7	NM_001271607;NM_007722	H(3CAT);H(3CAT)	107;107	H;H	0	0	1	1
chr11	23363893	SNP	G	T	Coding	Silent;Silent	Cxcr7;Cxcr7	NM_001271607;NM_007722	G(3GGG);G(3GGG)	113;113	G;G	0	0	1	1
chr11	23363900	SNP	C	A	Coding	Silent;Silent	Cxcr7;Cxcr7	NM_001271607;NM_007722	T(3ACG);T(3ACG)	185;185	T;T	0	0	1	1
chr11	23363909	SNP	C	A	Coding	Silent;Silent	Cxcr7;Cxcr7	NM_001271607;NM_007722	T(3ACA);T(3ACA)	187;187	T;T	0	0	1	1
chr11	23628934	SNP	A	T	Coding	Silent;Silent	Cxcr7;Cxcr7	NM_001271607;NM_007722	A(3GCT);A(3GCT)	189;189	A;A	0	0	1	1
chr11	23650929	DEL	C	-	Potential Splice Donor Site	Silent;Silent	Cxcr7;Cxcr7	NM_001271607;NM_007722	R(1AGG);R(1AGG)	197;197	R;R	0	0	1	1
chr11	23742920	SNP	T	G	Coding	Silent;Silent	Cxcr7;Cxcr7	NM_001271607;NM_007722	S(3TCT);S(3TCT)	216;216	S;S	0	0	1	1
chr11	30100588	DEL	T	-	Coding	Silent;Silent	Cxcr7;Cxcr7	NM_001271607;NM_007722	V(3GTC);V(3GTC)	217;217	V;V	0	0	1	1
chr11	30100589	DEL	G	-	Coding	Replacement;Replacement	Cxcr7;Cxcr7	NM_001271607;NM_007722	I(1ATC);I(1ATC)	218;218	V;V	0	0	1	1
chr11	30100590	DEL	A	-	Coding	Silent;Silent	Cxcr7;Cxcr7	NM_001271607;NM_007722	V(3GTC);V(3GTC)	223;223	V;V	0	0	1	1
chr11	30100591	DEL	C	-	Coding	Replacement	Sned1	NM_172463	V(2GTC)	1322	A	0	0	1	1
chr11	30100592	DEL	G	-	Coding	Silent	Stk25	NM_021537	D(3GAT)	303	D	0	0	1	1
chr11	30948395	SNP	T	A	Coding	Silent	Stk25	NM_021537	S(3AGT)	300	S	0	0	1	1
chr11	32216228	SNP	T	C	Coding	Silent	Stk25	NM_021537	P(3CCA)	255	P	0	0	1	1
chr11	32300363	SNP	C	T	Coding	Silent	Stk25	NM_021537	K(3AAG)	253	K	0	0	1	1
chr11	32423137	SNP	C	T	Coding	Silent	Stk25	NM_021537	N(3AAT)	252	N	0	0	1	1
chr11	32516196	SNP	T	C	Coding	Silent	Stk25	NM_021537	V(3GTA)	247	V	0	0	1	1
chr11	33160333	DEL	C	-	Potential Splice Donor Site;Potential Splice Donor Site;Potential Splice Donor Site	Silent	Stk25	NM_021537	F(3TTT)	246	F	0	0	1	1
chr11	33160335	DEL	T	-	Coding;Coding;Coding	Silent	Stk25	NM_021537	K(3AAA)	241	K	0	0	1	1
chr11	33160336	DEL	G	-	Coding;Coding;Coding	Replacement	Stk25	NM_021537	H(3CAC)	238	Q	0	0	1	1
chr11	33160337	DEL	T	-	Coding;Coding;Coding	Silent	Stk25	NM_021537	L(1TTG)	235	L	0	0	1	1
chr11	33160338	DEL	G	-	Coding;Coding;Coding	Silent	Stk25	NM_021537	P(3CCT)	220	P	0	0	1	1
chr11	33452548	SNP	T	G	Coding	Silent	Stk25	NM_021537	D(3GAT)	217	D	0	0	1	1
chr11	35675930	SNP	A	C	Coding	Silent	Stk25	NM_021537	P(3CCG)	213	P	0	0	1	1
chr11	35698408	SNP	G	A	Coding	Silent	Stk25	NM_021537	I(3ATT)	206	I	0	0	1	1
chr11	35828624	SNP	C	T	Potential Splice Donor Site	Silent	Stk25	NM_021537	G(3GGC)	202	G	0	0	1	1
chr11	35841859	SNP	C	T	Coding	Silent	Stk25	NM_021537	Y(3TAT)	192	Y	0	0	1	1
chr11	36943960	SNP	C	G	Coding	Silent	Stk25	NM_021537	V(3GTT)	186	V	0	0	1	1
chr11	36944038	SNP	G	A	Coding	Silent	Stk25	NM_021537	T(3ACA)	178	T	0	0	1	1
chr11	40723572	SNP	C	A	Coding	Silent	Stk25	NM_021537	G(3GGT)	177	G	0	0	1	1
chr11	40728440	SNP	T	G	Coding	Silent	Stk25	NM_021537	F(3TTT)	175	F	0	0	1	1
chr11	41971785	SNP	A	G	Coding;Coding	Silent	Stk25	NM_021537	I(3ATC)	170	I	0	0	1	1
chr11	43202075	SNP	T	C	Coding	Silent	Stk25	NM_021537	Q(3CAA)	169	Q	0	0	1	1
chr11	43202096	SNP	T	C	Coding	Silent	Stk25	NM_021537	T(3ACA)	168	T	0	0	1	1
chr11	43212563	SNP	C	T	Coding	Silent	Stk25	NM_021537	A(3GCT)	162	A	0	0	1	1
chr11	43216057	SNP	G	A	Coding	Silent	Stk25	NM_021537	V(3GTG)	161	V	0	0	1	1
chr11	43216186	SNP	A	G	Coding	Non-Coding	Gm9994	NM_001205249	A(1GCT)	19	---	0	0	1	1
chr11	43216249	SNP	A	C	Coding	Non-Coding	Gm9994	NM_001205249	A(2GCT)	19	---	0	0	1	1
chr11	43216313	SNP	C	T	Coding	Non-Coding	Gm9994	NM_001205249	A(3GCT)	19	---	0	0	1	1
chr11	43216438	SNP	T	C	Coding	Replacement	Gm9994	NM_001205249	V(2GTG)	20	E	0	0	1	1
chr11	43225488	SNP	T	A	Coding	Replacement	Gm9994	NM_001205249	F(1TTC)	21	I	0	0	1	1
chr11	43225587	SNP	T	C	Coding	Replacement	Pign	NM_013784	L(2CTG)	722	Q	0	0	1	1
chr11	43421098	DEL	C	-	Coding	Replacement;Replacement	Ccdc93;Ccdc93	NM_029955;NM_001025156	N(3AAC);N(3AAC)	542;543	K;K	1	0	0	1
chr11	43421099	DEL	T	-	Coding	Replacement;Replacement	Ccdc93;Ccdc93	NM_029955;NM_001025156	F(1TTC);F(1TTC)	543;544	I;I	1	0	0	1
chr11	43421100	DEL	C	-	Coding	Replacement;Replacement	Ccdc93;Ccdc93	NM_029955;NM_001025156	S(1TCA);S(1TCA)	544;545	A;A	1	0	0	1
chr11	43421101	DEL	C	-	Coding;Potential Splice Donor Site	Replacement;Replacement	Ccdc93;Ccdc93	NM_029955;NM_001025156	S(2TCA);S(2TCA)	544;545	*;*	1	0	0	1
chr11	43421102	DEL	C	-	Coding;Potential Splice Donor Site	Non-Coding;Non-Coding	Nckap5;Nckap5	NM_172484;NM_001081756	R(2AGG);R(2AGG)	1740;1808	---;---	1	0	0	1
chr11	43421103	DEL	T	-	Coding;Potential Splice Donor Site	Non-Coding;Non-Coding	Nckap5;Nckap5	NM_172484;NM_001081756	R(1AGG);R(1AGG)	1740;1808	---;---	1	0	0	1
chr11	43421104	DEL	T	-	Coding;Potential Splice Donor Site	Non-Coding;Non-Coding	Nckap5;Nckap5	NM_172484;NM_001081756	G(1GGA);G(1GGA)	1738;1806	---;---	1	0	0	1
chr11	43421106	SNP	C	T	Coding;Potential Splice Donor Site	Non-Coding;Non-Coding	Nckap5;Nckap5	NM_172484;NM_001081756	S(3TCA);S(3TCA)	1737;1805	---;---	1	0	0	1
chr11	43422892	DEL	C	-	Potential Splice Donor Site;Potential Splice Donor Site	Replacement;Replacement	Nckap5;Nckap5	NM_172484;NM_001081756	S(1TCA);S(1TCA)	1737;1805	P;P	1	0	0	1
chr11	43424718	SNP	C	T	Potential Splice Donor Site;Potential Splice Donor Site	Silent;Silent	Nckap5;Nckap5	NM_172484;NM_001081756	P(3CCC);P(3CCC)	1735;1803	P;P	1	0	0	1
chr11	43425582	SNP	C	A	Potential Splice Donor Site;Potential Splice Donor Site	Replacement;Replacement	Nckap5;Nckap5	NM_172484;NM_001081756	P(1CCC);P(1CCC)	1735;1803	A;A	1	0	0	1
chr11	43491037	SNP	G	T	Coding	Non-Coding	R3hdm1	NM_181750	Q(2CAG)	987	---	0	1	0	1
chr11	43682103	SNP	T	G	Coding;Coding	Replacement	Dars	NM_177445	Q(1CAG)	412	K	0	1	0	1
chr11	43705085	SNP	T	A	Coding;Coding	Replacement	Rbbp5	NM_172517	V(2GTA)	191	E	0	1	0	1
chr11	43738012	INS	A	-	Coding	Non-Coding	Snrpe	NM_009227	G(3GGT)	75	---	0	1	0	1
chr11	44883814	INS	G	-	Coding	Replacement	Arl8a	NM_026823	L(2CTC)	111	P	0	1	0	1
chr11	44883815	SNP	T	A	Coding	Silent;Silent;Silent	Tmem9;Tmem9;Tmem9	NM_025439;NM_001160145;NM_001160146	H(3CAT);H(3CAT);H(3CAT)	57;57;57	H;H;H	0	0	1	1
chr11	44883816	SNP	C	T	Coding	Silent;Silent;Silent	Tmem9;Tmem9;Tmem9	NM_025439;NM_001160145;NM_001160146	H(3CAC);H(3CAC);H(3CAC)	67;67;67	H;H;H	0	0	1	1
chr11	44991467	SNP	C	A	Coding	Silent;Silent;Silent	Tmem9;Tmem9;Tmem9	NM_025439;NM_001160145;NM_001160146	D(3GAT);D(3GAT);D(3GAT)	68;68;68	D;D;D	0	0	1	1
chr11	44992406	SNP	T	C	Coding	Silent;Silent;Silent	Tmem9;Tmem9;Tmem9	NM_025439;NM_001160145;NM_001160146	E(3GAA);E(3GAA);E(3GAA)	70;70;70	E;E;E	0	0	1	1
chr11	45952821	SNP	C	G	Coding	Silent;Silent;Silent	Tmem9;Tmem9;Tmem9	NM_025439;NM_001160145;NM_001160146	L(3CTC);L(3CTC);L(3CTC)	75;75;75	L;L;L	0	0	1	1
chr11	45952837	SNP	C	A	Coding	Silent;Silent;Silent	Tmem9;Tmem9;Tmem9	NM_025439;NM_001160145;NM_001160146	C(3TGT);C(3TGT);C(3TGT)	78;78;78	C;C;C	0	0	1	1
chr11	45952842	SNP	T	A	Coding	Silent;Silent;Silent	Tmem9;Tmem9;Tmem9	NM_025439;NM_001160145;NM_001160146	R(3CGT);R(3CGT);R(3CGT)	83;83;83	R;R;R	0	0	1	1
chr11	46222615	SNP	G	A	Coding;Coding;Coding	Non-Coding	Crb1	NM_133239	R(1CGG)	1161	---	1	0	0	1
chr11	46406625	SNP	C	A	Coding	Non-Coding	Cfhr1	NM_015780	L(1TTA)	231	---	1	0	0	1
chr11	46526298	SNP	C	T	Coding	Non-Coding	Cfhr1	NM_015780	S(2TCA)	230	---	1	0	0	1
chr11	46577163	SNP	G	A	Coding	Non-Coding	Cfhr1	NM_015780	S(1TCA)	230	---	1	0	0	1
chr11	46577184	SNP	A	G	Coding	Non-Coding	Cfhr1	NM_015780	L(3TTG)	229	---	1	0	0	1
chr11	46577205	SNP	T	G	Coding	Non-Coding	BC003331	NM_145511	---	---	---	0	0	1	1
chr11	46577230	SNP	A	G	Coding	Replacement	Hmcn1	NM_001024720	T(1ACC)	5119	P	0	1	0	1
chr11	46577259	SNP	C	T	Coding	Replacement	Rgl1	NM_016846	L(2CTG)	356	Q	0	0	1	1
chr11	46577479	SNP	A	G	Coding	Replacement	Rgs16	NM_011267	T(1ACC)	11	P	0	1	0	1
chr11	46752338	SNP	G	A	Coding;Coding;Coding	Silent	Glul	NM_008131	S(3TCT)	70	S	0	0	1	1
chr11	46756231	SNP	C	T	Coding;Coding;Coding	Non-Coding;Non-Coding	Tor1aip1;Tor1aip1	NM_144791;NM_001160018	E(3GAA);E(3GAA)	13;13	---;---	1	0	0	1
chr11	46810846	SNP	C	T	Coding	Silent;Silent	Astn1;Astn1	NM_007495;NM_001205204	G(3GGA);G(3GGA)	996;1004	G;G	0	0	1	1
chr11	46817604	SNP	G	A	Coding	Silent;Silent	Astn1;Astn1	NM_007495;NM_001205204	D(3GAT);D(3GAT)	1227;1235	D;D	0	0	1	1
chr11	46817658	SNP	C	T	Coding	Silent	Tnn	NM_177839	I(3ATC)	822	I	0	0	1	1
chr11	46817773	SNP	T	A	Coding	Non-Coding	Prdx6	NM_007453	---	---	---	0	1	0	1
chr11	48802272	SNP	G	C	Potential Splice Acceptor Site	Replacement;Non-Coding	Fasl;Fasl	NM_010177;NM_001205243	F(2TTC);---	195;---	S;---	0	0	1	1
chr11	49460285	SNP	G	C	Coding	Replacement	Dpt	NM_019759	E(1GAA)	67	Q	0	0	1	1
chr11	49495084	DEL	C	-	Coding	Silent	Gm4847	NM_001164312	T(3ACT)	490	T	0	0	1	1
chr11	49495085	DEL	T	-	Coding	Silent	1700084C01Rik	NM_001033185	T(3ACG)	160	T	1	0	0	1
chr11	49495086	DEL	C	-	Coding	Replacement	1700084C01Rik	NM_001033185	N(1AAT)	161	Y	1	0	0	1
chr11	49957465	SNP	G	A	Coding	Replacement	1700084C01Rik	NM_001033185	N(2AAT)	161	T	1	0	0	1
chr11	49957467	SNP	C	A	Coding	Replacement;Replacement;Replacement	Nr1i3;Nr1i3;Nr1i3	NM_001243062;NM_009803;NM_001243063	L(3TTG);L(3TTG);L(3TTG)	114;114;114	F;F;F	0	1	0	1
chr11	50131448	SNP	G	C	Coding	Silent	Arhgap30	NM_001005508	A(3GCG)	277	A	1	0	0	1
chr11	50131458	SNP	A	G	Coding	Replacement	Igsf8	NM_080419	V(2GTG)	479	G	1	0	0	1
chr11	50230764	DEL	C	-	Coding	Replacement	Akt3	NM_011785	K(1AAG)	14	Q	0	1	0	1
chr11	50230765	DEL	C	-	Coding	Non-Coding	Hnrnpu	NM_016805	Q(3CAA)	784	---	0	0	1	1
chr11	50230766	DEL	A	-	Coding	Replacement	Ahctf1	NM_026375	N(3AAT)	1902	K	0	0	1	1
chr11	50230767	DEL	A	-	Coding	Replacement	Hlx	NM_008250	W(2TGG)	275	L	0	0	1	1
chr11	50230768	DEL	G	-	Coding	Replacement	Rab3gap2	NM_001163754	S(1AGT)	296	R	0	1	0	1
chr11	50230769	DEL	G	-	Coding	Replacement	Iars2	NM_198653	H(3CAC)	560	Q	0	0	1	1
chr11	50230772	SNP	C	A	Coding	Non-Coding	Lyplal1	NM_146106	T(1ACT)	217	---	0	1	0	1
chr11	50297386	INS	G	-	Coding;Coding;Coding	Replacement	Kctd3	NM_172650	D(2GAC)	323	G	1	0	0	1
chr11	50378395	SNP	G	A	Coding	Non-Coding	Ppp2r5a	NM_144880	P(2CCG)	6	---	0	1	0	1
chr11	50378396	SNP	C	G	Coding	Replacement	Syne1	NM_153399	L(1TTA)	734	V	0	0	1	1
chr11	50378397	SNP	T	A	Coding	Non-Coding	Fbxo5	NM_025995	G(2GGC)	295	---	0	1	0	1
chr11	50378398	SNP	C	T	Coding	Silent	Ppil4	NM_026141	Y(3TAC)	118	Y	0	0	1	1
chr11	50378401	DEL	C	-	Coding	Replacement;Replacement	Reps1;Reps1	NM_009048;NM_001111065	L(2TTG);L(2TTG)	4;4	S;S	0	0	1	1
chr11	50378402	DEL	G	-	Coding	Replacement	Map3k5	NM_008580	E(3GAG)	116	D	1	0	0	1
chr11	50378403	DEL	G	-	Coding	Replacement	Map3k5	NM_008580	S(1AGC)	117	R	1	0	0	1
chr11	50378404	DEL	A	-	Coding	Replacement	Map3k5	NM_008580	S(2AGC)	117	I	1	0	0	1
chr11	50378405	DEL	T	-	Coding	Non-Coding	Map3k5	NM_008580	L(1CTG)	150	---	1	0	0	1
chr11	50378410	SNP	T	A	Coding	Non-Coding	Map3k5	NM_008580	L(2CTG)	150	---	1	0	0	1
chr11	50378413	SNP	A	G	Coding	Non-Coding	4930444G20Rik	NM_053264	G(3GGC)	241	---	0	1	0	1
chr11	50378414	SNP	G	T	Coding	Silent	Taar3	NM_001008429	T(3ACG)	286	T	1	0	0	1
chr11	50383186	SNP	C	A	Coding	Replacement	Enpp1	NM_008813	Q(1CAG)	499	K	0	0	1	1
chr11	50383188	SNP	C	G	Coding	Non-Coding	Soga3	NM_026138	T(1ACA)	940	---	0	0	1	1
chr11	50383190	INS	A	-	Coding	Replacement;Replacement	Frk;Frk	NM_010237;NM_001159544	F(3TTT);F(3TTT)	54;54	L;L	0	0	1	1
chr11	50383191	SNP	C	A	Coding	Silent	Nr2e1	NM_152229	D(3GAT)	86	D	0	0	1	1
chr11	50383197	SNP	C	G	Coding	Non-Coding	Prep	NM_011156	Q(3CAG)	267	---	1	0	0	1
chr11	50383199	DEL	T	-	Coding	Non-Coding	Mcm9	NM_027830	Q(1CAG)	42	---	1	0	0	1
chr11	50383200	DEL	G	-	Coding	Replacement	Fam184a	NM_001081428	S(1TCC)	16	A	0	0	1	1
chr11	50383201	DEL	T	-	Coding	Replacement	Spock2	NM_052994	Y(1TAC)	421	D	0	0	1	1
chr11	50383202	DEL	G	-	Coding	Replacement;Replacement;Non-Coding	Cdh23;Cdh23;Cdh23	NM_023370;NM_001252635;NR_045556	T(1ACC);T(1ACC);---	980;980;---	P;P;---	0	1	0	1
chr11	50383209	SNP	C	A	Coding	Non-Coding;Non-Coding	Herc4;Herc4	NM_030114;NM_026101	E(1GAA);E(1GAA)	957;949	---;---	0	1	0	1
chr11	50383210	SNP	A	G	Coding	Silent	Lrrtm3	NM_178678	V(3GTG)	441	V	1	0	0	1
chr11	50383211	SNP	T	C	Coding	Non-Coding;Non-Coding	Jmjd1c;Jmjd1c	NM_001242396;NM_207221	Q(2CAA);Q(2CAA)	123;304	---;---	0	1	0	1
chr11	50383213	SNP	T	G	Coding	Replacement;Replacement	Jmjd1c;Jmjd1c	NM_001242396;NM_207221	V(2GTG);V(2GTG)	1208;1389	E;E	0	0	1	1
chr11	50383216	SNP	A	G	Coding	Replacement	Arid5b	NM_023598	A(2GCT)	360	V	0	0	1	1
chr11	50383217	SNP	G	T	Coding	Replacement	Tmem26	NM_177794	M(2ATG)	277	T	0	0	1	1
chr11	50383220	DEL	T	-	Coding	Replacement;Replacement;Replacement;Replacement	Rhobtb1;Rhobtb1;Rhobtb1;Rhobtb1	NM_001252637;NM_001252636;NM_001252638;NM_001081347	W(2TGG);W(2TGG);W(2TGG);W(2TGG)	306;306;186;306	L;L;L;L	0	0	1	1
chr11	50383221	DEL	G	-	Coding	Non-Coding	Cdk1	NM_007659	---	---	---	0	1	0	1
chr11	50383222	DEL	G	-	Coding	Non-Coding	Cdk1	NM_007659	---	---	---	0	1	0	1
chr11	50383223	DEL	A	-	Coding	Non-Coding	Ddt	NM_010027	---	---	---	0	1	0	1
chr11	50383224	DEL	C	-	Coding	Silent	Dip2a	NM_001081419	T(3ACG)	537	T	1	0	0	1
chr11	50383225	DEL	C	-	Coding	Non-Coding;Non-Coding	Col18a1;Col18a1	NM_009929;NM_001109991	---;---	---;---	---;---	0	0	1	1
chr11	50383226	DEL	T	-	Coding	Replacement	Sumo3	NM_019929	D(3GAT)	25	E	0	1	0	1
chr11	50383227	SNP	G	C	Coding	Replacement	Ccdc105	NM_027630	V(1GTT)	255	F	0	0	1	1
chr11	50383229	SNP	T	A	Coding	Non-Coding;Non-Coding	Bsg;Bsg	NM_009768;NM_001077184	---;---	---;---	---;---	0	1	0	1
chr11	50383230	SNP	G	C	Coding	Replacement;Replacement	Ptbp1;Ptbp1	NM_008956;NM_001077363	S(1TCC);S(1TCC)	155;155	P;P	0	0	1	1
chr11	50384643	DEL	G	-	Potential Splice Acceptor Site	Replacement;Replacement	Hmha1;Hmha1	NM_027521;NM_001142701	F(3TTC);F(3TTC)	644;760	L;L	0	0	1	1
chr11	50421791	SNP	T	A	Coding	Non-Coding	Rps15	NM_009091	---	---	---	0	1	0	1
chr11	50851579	SNP	A	C	Coding	Replacement	Scamp4	NM_019575	M(3ATG)	106	I	0	0	1	1
chr11	51276141	DEL	A	-	Coding	Replacement;Replacement	Nfic;Nfic	NM_026756;NM_008688	Y(2TAC);Y(2TAC)	396;396	S;S	0	1	0	1
chr11	51276142	DEL	A	-	Coding	Silent	Tcp11l2	NM_146008	S(3TCG)	407	S	0	1	0	1
chr11	51276143	DEL	A	-	Coding	Non-Coding	D10Wsu52e	NM_145422	---	---	---	0	1	0	1
chr11	51276144	DEL	C	-	Coding	Non-Coding	Hsp90b1	NM_011631	---	---	---	0	1	0	1
chr11	51276145	DEL	A	-	Coding	Non-Coding	Hsp90b1	NM_011631	---	---	---	0	1	0	1
chr11	51276146	DEL	C	-	Coding	Non-Coding	Hsp90b1	NM_011631	---	---	---	0	1	0	1
chr11	51276147	DEL	A	-	Coding	Replacement	Stab2	NM_138673	V(1GTG)	1373	L	0	0	1	1
chr11	51276148	DEL	G	-	Coding	Replacement	Gnptab	NM_001004164	P(2CCA)	173	L	1	0	0	1
chr11	51601418	DEL	T	-	Coding;Coding	Silent	Gnptab	NM_001004164	P(3CCA)	173	P	1	0	0	1
chr11	51601419	DEL	T	-	Coding;Coding	Non-Coding	Sycp3	NM_011517	V(3GTG)	150	---	0	1	0	1
chr11	51601420	DEL	G	-	Coding;Coding	Non-Coding	Lta4h	NM_008517	---	---	---	0	1	0	1
chr11	51601421	DEL	T	-	Coding;Coding	Replacement	Plxnc1	NM_018797	Y(1TAT)	1356	H	0	0	1	1
chr11	51601422	DEL	A	-	Coding;Coding	Replacement	Atp2b1	NM_026482	M(3ATG)	843	I	1	0	0	1
chr11	51601423	DEL	G	-	Coding;Coding	Silent;Silent	Tmtc3;Tmtc3	NM_001110013;NM_001033332	G(3GGA);G(3GGA)	201;201	G;G	0	1	0	1
chr11	51601424	DEL	T	-	Coding;Coding	Non-Coding	Cep290	NM_146009	E(3GAA)	36	---	0	1	0	1
chr11	51601425	DEL	T	-	Coding;Coding	Non-Coding	Ptprq	NM_001081432	I(1ATT)	1273	---	0	1	0	1
chr11	51601426	DEL	A	-	Coding;Coding	Non-Coding	Csrp2	NM_007792	---	---	---	0	1	0	1
chr11	51602672	SNP	G	A	Coding;Coding	Non-Coding;Non-Coding;Non-Coding	Cnot2;Cnot2;Cnot2	NM_001037848;NM_001037846;NM_001037847	---;---;---	---;---;---	---;---;---	0	1	0	1
chr11	51604475	SNP	A	G	Coding;Coding	Non-Coding	Rab3ip	NM_001003950	---	---	---	0	1	0	1
chr11	51604486	SNP	G	A	Coding;Coding	Non-Coding	Cct2	NM_007636	A(3GCA)	489	---	0	1	0	1
chr11	51605517	SNP	C	G	Coding;Coding	Non-Coding	Cct2	NM_007636	A(2GCA)	489	---	0	1	0	1
chr11	51726544	INS	G	-	Coding	Non-Coding	Cct2	NM_007636	A(1GCA)	489	---	0	1	0	1
chr11	51726549	SNP	T	G	Coding	Non-Coding	Cct2	NM_007636	M(2ATG)	488	---	0	1	0	1
chr11	52213782	SNP	A	T	Coding	Non-Coding	Cct2	NM_007636	M(1ATG)	488	---	0	1	0	1
chr11	52773969	SNP	A	G	Coding	Non-Coding	Cct2	NM_007636	D(3GAT)	487	---	0	1	0	1
chr11	53478964	SNP	A	C	Coding	Silent	Cct2	NM_007636	G(3GGC)	486	G	0	1	0	1
chr11	53997388	SNP	A	G	Coding	Replacement	Cct2	NM_007636	G(2GGC)	486	A	0	1	0	1
chr11	54027838	INS	C	-	Coding	Replacement	Cct2	NM_007636	I(2ATC)	485	N	0	1	0	1
chr11	54870188	SNP	G	T	Potential Splice Acceptor Site	Replacement	Cct2	NM_007636	T(2ACC)	484	I	0	1	0	1
chr11	54985075	SNP	C	A	Potential Splice Donor Site;Potential Splice Donor Site	Non-Coding	Cct2	NM_007636	G(1GGT)	483	---	0	1	0	1
chr11	54994283	SNP	C	T	Potential Splice Donor Site;Potential Splice Donor Site	Silent	Cct2	NM_007636	E(3GAA)	482	E	0	1	0	1
chr11	55005112	INS	C	-	Potential Splice Donor Site;Potential Splice Donor Site	Replacement	Cct2	NM_007636	E(1GAA)	482	Q	0	1	0	1
chr11	55253813	SNP	G	T	Coding	Non-Coding	Cct2	NM_007636	---	---	---	0	1	0	1
chr11	55262526	SNP	T	A	Coding	Non-Coding	Cct2	NM_007636	---	---	---	0	1	0	1
chr11	55267710	SNP	T	G	Coding	Non-Coding;Non-Coding;Non-Coding	Mon2;Mon2;Mon2	NM_153395;NM_001163024;NM_001163025	L(3CTC);L(3CTC);L(3CTC)	1434;1441;1435	---;---;---	1	0	0	1
chr11	55401950	SNP	C	T	Potential Splice Donor Site	Silent	Tspan31	NM_025982	V(3GTT)	178	V	0	1	0	1
chr11	57514090	DEL	G	-	Potential Splice Donor Site;Potential Splice Donor Site;Coding	Silent	Tspan31	NM_025982	F(3TTC)	133	F	0	1	0	1
chr11	57514091	DEL	A	-	Potential Splice Donor Site;Potential Splice Donor Site;Coding	Non-Coding	Tspan31	NM_025982	---	---	---	0	1	0	1
chr11	57514092	SNP	A	C	Potential Splice Donor Site;Potential Splice Donor Site;Coding	Replacement	Cnpy2	NM_019953	E(1GAG)	83	K	0	1	0	1
chr11	58390227	SNP	T	C	Coding;Coding	Silent	Cs	NM_026444	A(3GCA)	6	A	0	1	0	1
chr11	58502065	SNP	C	T	Coding	Silent	Ankrd52	NM_172790	A(3GCA)	960	A	0	0	1	1
chr11	58502074	SNP	A	G	Coding	Silent	Ankrd52	NM_172790	P(3CCT)	1053	P	0	0	1	1
chr11	58551575	SNP	A	G	Coding	Silent	Ankrd52	NM_172790	H(3CAC)	1054	H	0	0	1	1
chr11	58581679	SNP	G	A	Coding	Silent	Ankrd52	NM_172790	S(3TCT)	1057	S	0	0	1	1
chr11	58640872	SNP	C	G	Coding	Silent	Ankrd52	NM_172790	C(3TGT)	1058	C	0	0	1	1
chr11	58646072	SNP	A	G	Coding	Non-Coding	Rpl41	NM_018860	---	---	---	0	1	0	1
chr11	58651121	SNP	C	T	Coding	Non-Coding	Pa2g4	NM_011119	---	---	---	0	1	0	1
chr11	58651379	SNP	G	A	Coding	Silent	Olfr781	NM_146728	S(3TCA)	272	S	0	1	0	1
chr11	58651409	SNP	G	A	Coding	Silent	Olfr823	NM_146673	G(3GGT)	115	G	0	0	1	1
chr11	58651535	SNP	C	T	Coding	Replacement	Olfr824	NM_146674	C(2TGT)	144	S	0	0	1	1
chr11	58665879	SNP	C	T	Coding	Non-Coding	Drg1	NM_007879	---	---	---	0	1	0	1
chr11	58665983	SNP	C	T	Coding	Non-Coding;Replacement;Non-Coding;Non-Coding;Replacement	Patz1;Patz1;Patz1;Patz1;Patz1	NM_001253691;NM_001253690;NR_045108;NR_045109;NM_019574	---;S(3AGC);---;---;S(3AGC)	---;494;---;---;494	---;R;---;---;R	1	0	0	1
chr11	58666178	SNP	C	A	Coding	Replacement	Pla2g3	NM_172791	S(1TCC)	26	P	0	0	1	1
chr11	58666346	SNP	G	C	Coding	Replacement	Sf3a1	NM_026175	A(1GCC)	92	P	0	1	0	1
chr11	58666350	SNP	A	C	Coding	Replacement	Ascc2	NM_029291	T(1ACT)	392	A	0	0	1	1
chr11	58684009	SNP	G	T	Coding	Non-Coding	Uqcr10	NM_197979	---	---	---	0	1	0	1
chr11	58684031	SNP	T	C	Coding	Silent	Cabp7	NM_138948	L(3CTG)	189	L	0	0	1	1
chr11	58684032	SNP	G	A	Coding	Silent	Cabp7	NM_138948	S(3AGC)	188	S	0	0	1	1
chr11	58684033	SNP	C	A	Coding	Silent	Cabp7	NM_138948	C(3TGT)	184	C	0	0	1	1
chr11	58684216	SNP	G	T	Coding	Silent	Cabp7	NM_138948	T(3ACG)	183	T	0	0	1	1
chr11	58684561	SNP	T	C	Coding	Silent	Cabp7	NM_138948	T(3ACA)	156	T	0	0	1	1
chr11	58684585	SNP	T	G	Coding	Silent	Cabp7	NM_138948	L(1TTG)	145	L	0	0	1	1
chr11	58684705	SNP	C	G	Coding	Silent	Cabp7	NM_138948	Y(3TAT)	138	Y	0	0	1	1
chr11	58684715	SNP	G	A	Coding	Silent	Cabp7	NM_138948	L(3CTT)	136	L	0	0	1	1
chr11	58684744	SNP	C	T	Coding	Replacement	Ewsr1	NM_007968	Q(1CAG)	648	*	0	1	0	1
chr11	58684747	SNP	C	T	Coding	Silent	Ewsr1	NM_007968	R(3CGT)	647	R	0	1	0	1
chr11	58702284	SNP	A	G	Coding	Replacement	Ewsr1	NM_007968	R(1CGT)	647	C	0	1	0	1
chr11	58702327	SNP	C	T	Coding	Replacement	Ewsr1	NM_007968	H(3CAC)	646	Q	0	1	0	1
chr11	58720174	SNP	G	A	Coding	Replacement	Ewsr1	NM_007968	E(1GAG)	645	K	0	1	0	1
chr11	58720177	SNP	G	A	Coding	Non-Coding;Non-Coding;Non-Coding	Camk2b;Camk2b;Camk2b	NM_007595;NM_001174054;NM_001174053	R(1CGC);R(1CGC);R(1CGC)	30;30;30	---;---;---	1	0	0	1
chr11	58720206	SNP	C	T	Coding	Non-Coding;Non-Coding;Non-Coding	Camk2b;Camk2b;Camk2b	NM_007595;NM_001174054;NM_001174053	V(1GTC);V(1GTC);V(1GTC)	28;28;28	---;---;---	1	0	0	1
chr11	58720336	SNP	A	C	Coding	Non-Coding;Non-Coding;Non-Coding	Camk2b;Camk2b;Camk2b	NM_007595;NM_001174054;NM_001174053	V(3GTG);V(3GTG);V(3GTG)	27;27;27	---;---;---	1	0	0	1
chr11	58720492	SNP	C	A	Coding	Non-Coding;Non-Coding;Non-Coding	Camk2b;Camk2b;Camk2b	NM_007595;NM_001174054;NM_001174053	V(2GTG);V(2GTG);V(2GTG)	27;27;27	---;---;---	1	0	0	1
chr11	58720813	SNP	C	T	Coding	Non-Coding;Non-Coding;Non-Coding	Camk2b;Camk2b;Camk2b	NM_007595;NM_001174054;NM_001174053	V(1GTG);V(1GTG);V(1GTG)	27;27;27	---;---;---	1	0	0	1
chr11	58720822	SNP	A	G	Coding	Non-Coding	Tmed4	NM_134020	---	---	---	0	1	0	1
chr11	58720825	SNP	G	T	Coding	Replacement	Igfbp1	NM_008341	A(1GCA)	112	P	0	0	1	1
chr11	58732374	SNP	T	G	Coding	Silent;Silent	Ikzf1;Ikzf1	NM_009578;NM_001025597	A(3GCT);A(3GCT)	336;423	A;A	0	0	1	1
chr11	58732378	SNP	C	G	Coding	Non-Coding;Non-Coding	Grb10;Grb10	NM_010345;NM_001177629	---;---	---;---	---;---	0	1	0	1
chr11	58732408	SNP	G	A	Coding	Non-Coding;Non-Coding	Grb10;Grb10	NM_010345;NM_001177629	---;---	---;---	---;---	0	1	0	1
chr11	58732453	SNP	T	C	Coding	Non-Coding	Mdh1	NM_008618	---	---	---	0	1	0	1
chr11	58732465	SNP	T	C	Coding	Non-Coding	Mdh1	NM_008618	---	---	---	1	0	0	1
chr11	58732468	SNP	T	C	Coding	Non-Coding	Mdh1	NM_008618	---	---	---	0	1	0	1
chr11	58732469	SNP	G	A	Coding	Non-Coding	Mdh1	NM_008618	M(3ATG)	1	---	1	0	0	1
chr11	58732649	SNP	T	C	Coding	Replacement;Replacement	Ehbp1;Ehbp1	NM_153078;NM_001252515	P(2CCT);P(2CCT)	88;88	L;L	0	1	0	1
chr11	58732845	SNP	G	A	Coding	Replacement;Replacement	Ehbp1;Ehbp1	NM_153078;NM_001252515	P(1CCT);P(1CCT)	88;88	S;S	0	1	0	1
chr11	58758360	SNP	A	C	Coding	Non-Coding	Cct4	NM_009837	A(1GCC)	433	---	0	1	0	1
chr11	58758377	SNP	T	G	Coding	Non-Coding	Cct4	NM_009837	A(2GCC)	433	---	0	1	0	1
chr11	58786244	SNP	A	G	Coding	Non-Coding	Cct4	NM_009837	A(3GCC)	433	---	0	1	0	1
chr11	58786947	SNP	A	G	Coding	Non-Coding	Cct4	NM_009837	L(1CTC)	434	---	0	1	0	1
chr11	58798654	SNP	A	G	Coding	Non-Coding	Cct4	NM_009837	R(2AGA)	435	---	0	1	0	1
chr11	58817339	SNP	C	T	Coding	Replacement	Cct4	NM_009837	L(2CTG)	436	R	0	1	0	1
chr11	58817768	SNP	G	A	Coding	Non-Coding	Cct4	NM_009837	L(3CTG)	436	---	0	1	0	1
chr11	58817780	SNP	T	C	Coding	Non-Coding	Cct4	NM_009837	T(1ACA)	437	---	0	1	0	1
chr11	58817807	SNP	G	A	Coding	Non-Coding	Sptbn1	NM_175836	T(1ACC)	2334	---	0	1	0	1
chr11	58817815	SNP	G	A	Coding	Non-Coding	Sptbn1	NM_175836	V(3GTC)	2333	---	0	1	0	1
chr11	58831311	SNP	A	G	Coding	Non-Coding	Sptbn1	NM_175836	V(2GTC)	2333	---	0	1	0	1
chr11	58831344	SNP	T	C	Coding	Non-Coding	Sptbn1	NM_175836	V(1GTC)	2333	---	0	1	0	1
chr11	58831782	SNP	C	T	Coding	Non-Coding	Sptbn1	NM_175836	V(3GTC)	2332	---	0	1	0	1
chr11	58831953	SNP	G	A	Coding	Replacement	Rhbdf1	NM_010117	S(1AGC)	11	G	0	0	1	1
chr11	58832064	SNP	T	C	Coding	Non-Coding;Non-Coding;Non-Coding	Npm1;Npm1;Npm1	NM_001252261;NM_001252260;NM_008722	Q(2CAG);Q(2CAG);Q(2CAG)	153;140;153	---;---;---	0	1	0	1
chr11	58841304	SNP	T	C	Coding	Non-Coding;Non-Coding;Non-Coding	Npm1;Npm1;Npm1	NM_001252261;NM_001252260;NM_008722	Q(1CAG);Q(1CAG);Q(1CAG)	153;140;153	---;---;---	0	1	0	1
chr11	58841679	SNP	T	C	Coding	Non-Coding;Non-Coding;Non-Coding	Npm1;Npm1;Npm1	NM_001252261;NM_001252260;NM_008722	P(3CCA);P(3CCA);P(3CCA)	152;139;152	---;---;---	0	1	0	1
chr11	58841743	SNP	G	A	Coding	Non-Coding;Non-Coding;Non-Coding	Npm1;Npm1;Npm1	NM_001252261;NM_001252260;NM_008722	P(2CCA);P(2CCA);P(2CCA)	152;139;152	---;---;---	0	1	0	1
chr11	58841886	SNP	T	C	Coding	Silent	Ranbp17	NM_023146	G(3GGA)	490	G	0	0	1	1
chr11	58841895	SNP	T	C	Coding	Silent	Slit3	NM_011412	G(3GGG)	1263	G	0	0	1	1
chr11	58842003	SNP	G	A	Coding	Non-Coding	Rars	NM_025936	---	---	---	0	1	0	1
chr11	58890700	SNP	T	C	Coding	Non-Coding	Pttg1	NM_013917	G(3GGA)	176	---	0	1	0	1
chr11	58890771	SNP	G	T	Coding	Non-Coding	Pttg1	NM_013917	G(2GGA)	176	---	0	1	0	1
chr11	58890886	SNP	A	C	Coding	Non-Coding;Non-Coding	Pttg1;Pttg1	NM_013917;NM_001131054	G(1GGA);---	176;---	---;---	0	1	0	1
chr11	58890898	SNP	A	G	Coding	Non-Coding;Non-Coding	Pttg1;Pttg1	NM_013917;NM_001131054	---;---	---;---	---;---	0	1	0	1
chr11	58890925	SNP	T	A	Coding	Non-Coding;Non-Coding	Pttg1;Pttg1	NM_013917;NM_001131054	---;---	---;---	---;---	0	1	0	1
chr11	58891141	SNP	T	A	Coding	Replacement	C1qtnf2	NM_026979	K(3AAG)	195	N	0	0	1	1
chr11	58891235	SNP	A	G	Coding	Replacement;Replacement	Pwwp2a;Pwwp2a	NM_027557;NM_001164231	V(2GTG);V(2GTG)	4;4	G;G	0	1	0	1
chr11	58891297	SNP	A	G	Coding	Non-Coding	Ebf1	NM_007897	V(1GTC)	213	---	1	0	0	1
chr11	58891524	SNP	C	T	Coding	Replacement	Ebf1	NM_007897	V(2GTC)	213	D	1	0	0	1
chr11	58926824	SNP	C	T	Coding	Silent	Ebf1	NM_007897	V(3GTC)	213	V	1	0	0	1
chr11	58965394	SNP	G	T	Coding	Replacement	Fam71b	NM_001013783	P(2CCA)	252	Q	0	0	1	1
chr11	58965404	SNP	C	A	Coding	Non-Coding;Non-Coding;Non-Coding	Canx;Canx;Canx	NM_001110499;NM_007597;NM_001110500	S(3TCC);S(3TCC);S(3TCC)	510;510;510	---;---;---	0	1	0	1
chr11	58965505	SNP	G	A	Coding	Replacement	Hnrnph1	NM_021510	C(2TGC)	22	Y	1	0	0	1
chr11	58971532	SNP	A	G	Coding	Replacement	Hnrnph1	NM_021510	C(3TGC)	22	W	1	0	0	1
chr11	58978239	SNP	C	T	5prime UTR	Replacement	Hnrnph1	NM_021510	S(1TCC)	23	T	1	0	0	1
chr11	58978455	SNP	C	T	Coding	Replacement	Hnrnph1	NM_021510	S(2TCC)	23	F	1	0	0	1
chr11	58978503	SNP	G	A	Coding	Non-Coding	Hnrnph1	NM_021510	A(2GCG)	24	---	1	0	0	1
chr11	58994350	SNP	G	A	Coding	Non-Coding	Hnrnph1	NM_021510	A(3GCG)	24	---	1	0	0	1
chr11	58998009	SNP	C	G	Coding	Non-Coding	Hnrnph1	NM_021510	D(1GAT)	25	---	1	0	0	1
chr11	58998322	SNP	T	C	Coding	Non-Coding	Hnrnph1	NM_021510	D(2GAT)	25	---	1	0	0	1
chr11	58998343	SNP	G	A	Coding	Non-Coding	Hnrnph1	NM_021510	D(3GAT)	25	---	1	0	0	1
chr11	58999692	SNP	T	G	Coding	Replacement	Hnrnph1	NM_021510	V(2GTG)	27	E	1	0	0	1
chr11	58999928	SNP	C	T	Coding	Replacement	Hnrnph1	NM_021510	Q(2CAG)	28	R	1	0	0	1
chr11	59000789	SNP	G	A	Coding	Replacement	Hnrnph1	NM_021510	Q(3CAG)	28	H	1	0	0	1
chr11	59000889	SNP	G	A	Coding	Replacement	Hnrnph1	NM_021510	P(1CCT)	314	A	0	1	0	1
chr11	59007649	SNP	T	C	Coding	Non-Coding	Hnrnph1	NM_021510	P(3CCT)	314	---	0	1	0	1
chr11	59007843	SNP	G	A	Coding	Non-Coding	Hnrnph1	NM_021510	V(1GTG)	315	---	0	1	0	1
chr11	59007885	SNP	G	A	Coding	Non-Coding	Hnrnph1	NM_021510	V(2GTG)	315	---	0	1	0	1
chr11	59008192	SNP	C	T	Coding	Non-Coding	Hnrnph1	NM_021510	V(3GTG)	315	---	0	1	0	1
chr11	59008204	SNP	G	A	Coding	Silent	Grm6	NM_173372	S(3TCA)	146	S	1	0	0	1
chr11	59013093	SNP	G	A	Coding	Non-Coding	Clk4	NM_007714	K(3AAA)	315	---	0	1	0	1
chr11	59013123	SNP	G	T	Coding	Non-Coding	Clk4	NM_007714	N(1AAC)	316	---	0	1	0	1
chr11	59028920	SNP	G	T	Coding;Coding	Non-Coding	Clk4	NM_007714	N(2AAC)	316	---	0	1	0	1
chr11	59029318	SNP	C	T	Coding;Coding	Non-Coding	Clk4	NM_007714	N(3AAC)	316	---	0	1	0	1
chr11	59030070	SNP	G	A	Coding;Coding	Non-Coding	Clk4	NM_007714	T(1ACA)	317	---	0	1	0	1
chr11	59032746	SNP	T	C	Coding;Coding	Non-Coding	Clk4	NM_007714	T(2ACA)	317	---	0	1	0	1
chr11	59032758	SNP	G	A	Coding;Coding	Non-Coding	Clk4	NM_007714	T(3ACA)	317	---	0	1	0	1
chr11	59033015	SNP	G	A	Coding;Coding	Non-Coding	Clk4	NM_007714	D(1GAT)	318	---	0	1	0	1
chr11	59036384	SNP	C	G	Coding;Coding	Replacement;Replacement	Hnrnpab;Hnrnpab	NM_010448;NM_001048061	G(1GGA);G(1GGA)	113;113	R;R	1	0	0	1
chr11	59037602	SNP	A	G	Coding;Coding	Replacement	Fat2	NM_001029988	H(2CAT)	3620	L	0	0	1	1
chr11	59037650	SNP	C	T	Coding;Coding	Non-Coding	Sparc	NM_009242	---	---	---	0	1	0	1
chr11	59039191	SNP	G	A	Coding;Coding	Replacement	Olfr331	NM_001011861	F(1TTC)	161	L	0	1	0	1
chr11	59051213	SNP	G	A	Coding;Coding	Silent	Olfr318	NM_146501	L(3CTG)	185	L	1	0	0	1
chr11	59053768	SNP	C	T	Coding	Silent	Olfr318	NM_146501	I(3ATC)	74	I	1	0	0	1
chr11	59055457	SNP	C	T	Coding	Replacement	Obscn	NM_199152	H(1CAC)	7342	N	0	0	1	1
chr11	59055480	SNP	C	T	Coding	Silent	Obscn	NM_199152	P(3CCC)	4416	P	0	1	0	1
chr11	59055630	SNP	G	A	Coding	Silent	Obscn	NM_199152	A(3GCC)	1858	A	1	0	0	1
chr11	59061562	SNP	C	T	Coding;Coding	Silent	Obscn	NM_199152	V(3GTG)	1856	V	1	0	0	1
chr11	59061569	SNP	T	C	Coding;Coding	Silent;Silent	Obscn;Obscn	NM_199152;NM_001171512	T(3ACT);T(3ACT)	1561;1536	T;T	0	0	1	1
chr11	59061582	SNP	C	T	Coding;Coding	Silent;Silent	Obscn;Obscn	NM_199152;NM_001171512	S(3TCG);S(3TCG)	1392;1367	S;S	1	0	0	1
chr11	59063517	SNP	T	C	Coding;Coding	Replacement;Replacement	Obscn;Obscn	NM_199152;NM_001171512	S(2TCG);S(2TCG)	1392;1367	*;*	1	0	0	1
chr11	59067073	SNP	G	A	Coding;Coding	Replacement;Replacement	Obscn;Obscn	NM_199152;NM_001171512	S(1TCG);S(1TCG)	1392;1367	A;A	1	0	0	1
chr11	59067147	SNP	G	A	Coding;Coding	Replacement;Replacement	Obscn;Obscn	NM_199152;NM_001171512	S(3AGC);S(3AGC)	1391;1366	R;R	1	0	0	1
chr11	59067229	SNP	C	T	Coding;Coding	Non-Coding;Non-Coding	Obscn;Obscn	NM_199152;NM_001171512	S(2TCC);S(2TCC)	1390;1365	---;---	1	0	0	1
chr11	59067829	SNP	C	T	Coding;Coding	Replacement;Replacement	Obscn;Obscn	NM_199152;NM_001171512	K(1AAG);K(1AAG)	1267;1242	Q;Q	0	0	1	1
chr11	59073276	SNP	G	A	Coding;Coding	Replacement;Replacement;Replacement	Myo15;Myo15;Myo15	NM_182698;NM_010862;NM_001103171	L(2CTG);L(2CTG);L(2CTG)	449;1636;1636	Q;Q;Q	0	0	1	1
chr11	59075078	SNP	G	A	Coding;Coding	Silent	Slc47a1	NM_026183	G(3GGT)	396	G	0	0	1	1
chr11	59076508	SNP	C	T	Coding;Coding	Silent	Ubb	NM_011664	L(3CTG)	202	L	0	1	0	1
chr11	59076530	SNP	G	A	Coding;Coding	Silent;Silent	Arhgap44;Arhgap44	NM_001099288;NM_175003	G(3GGG);G(3GGG)	325;325	G;G	0	0	1	1
chr11	59079645	SNP	G	A	Coding;Coding	Non-Coding	Shisa6	NM_001034874	A(3GCC)	91	---	0	0	1	1
chr11	59081823	SNP	A	G	Coding;Coding	Replacement	Adprm	NM_025510	G(1GGC)	325	R	0	1	0	1
chr11	59081872	SNP	C	A	Coding;Coding	Non-Coding	Adprm	NM_025510	R(2AGA)	324	---	0	1	0	1
chr11	59082355	SNP	C	T	Coding;Coding	Non-Coding	Adprm	NM_025510	R(1AGA)	324	---	0	1	0	1
chr11	59085072	SNP	G	A	Coding	Non-Coding	Adprm	NM_025510	G(3GGG)	323	---	0	1	0	1
chr11	59086679	SNP	C	T	Coding;Coding	Non-Coding	Myh3	NM_001099635	K(3AAA)	1920	---	0	0	1	1
chr11	59086739	SNP	A	G	Coding;Coding	Replacement	Myh4	NM_010855	D(2GAC)	1873	G	0	0	1	1
chr11	59086843	SNP	G	A	Coding;Coding	Silent	Glp2r	NM_175681	T(3ACG)	9	T	0	1	0	1
chr11	59090617	SNP	G	T	Coding	Non-Coding	Slc25a35	NM_028048	H(3CAT)	146	---	1	0	0	1
chr11	59090623	SNP	C	T	Coding	Non-Coding	Slc25a35	NM_028048	Q(1CAG)	147	---	1	0	0	1
chr11	59090725	SNP	A	C	Coding	Replacement	Tmem107	NM_028336	S(1AGC)	121	R	0	0	1	1
chr11	59090727	SNP	C	T	Coding	Replacement	Dnahc2	NM_001081330	N(3AAC)	566	K	0	0	1	1
chr11	59090747	SNP	T	C	Coding	Non-Coding	Chrnb1	NM_009601	P(2CCT)	299	---	1	0	0	1
chr11	59099907	SNP	C	A	Coding;Coding	Non-Coding	Chrnb1	NM_009601	P(1CCT)	299	---	1	0	0	1
chr11	59099909	SNP	C	T	Coding;Coding	Non-Coding;Non-Coding;Non-Coding;Non-Coding;Non-Coding;Non-Coding;Non-Coding;Non-Coding;Non-Coding	Eif5a;Eif5a;Eif5a;Eif5a;Eif5a;Eif5a;Eif5a;Eif5a;Eif5a	NM_001166594;NM_001166591;NM_001166595;NM_001166589;NM_001166596;NM_001166593;NM_181582;NM_001166590;NM_001166592	---;---;---;---;---;---;---;---;---	---;---;---;---;---;---;---;---;---	---;---;---;---;---;---;---;---;---	0	1	0	1
chr11	59099929	SNP	T	C	Coding;Coding	Replacement	Bcl6b	NM_007528	M(2ATG)	1	K	0	0	1	1
chr11	59103341	SNP	C	G	Coding;Coding	Replacement	Gltpd2	NM_146020	T(1ACC)	199	A	0	0	1	1
chr11	59103447	SNP	A	T	Coding;Coding	Non-Coding	Pfn1	NM_011072	---	---	---	0	1	0	1
chr11	59103486	SNP	G	C	Coding;Coding	Non-Coding;Non-Coding	Spag7;Spag7	NM_001167669;NM_172561	---;---	---;---	---;---	0	1	0	1
chr11	59103492	SNP	C	A	Coding;Coding	Replacement	Rpain	NM_027186	T(2ACA)	165	I	0	0	1	1
chr11	59103514	SNP	T	C	Coding;Coding	Replacement	Nlrp1a	NM_001004142	L(1CTT)	431	F	0	1	0	1
chr11	59106422	SNP	C	T	Coding;Coding	Silent	Nlrp1b	NM_001162414	F(3TTC)	579	F	0	1	0	1
chr11	59107869	SNP	C	G	Coding;Coding	Replacement	Nlrp1b	NM_001162414	I(2ATT)	554	T	0	1	0	1
chr11	59107870	SNP	G	T	Coding;Coding	Replacement	Nlrp1b	NM_001162414	A(2GCA)	471	V	0	0	1	1
chr11	59107871	SNP	A	C	Coding;Coding	Replacement	Nlrp1b	NM_001162414	L(1TTG)	97	M	0	1	0	1
chr11	59107872	SNP	G	T	Coding;Coding	Silent	Olfr20	NM_146923	G(3GGG)	253	G	0	0	1	1
chr11	59107876	DEL	G	-	Coding;Coding	Replacement	Olfr395	NM_147005	V(1GTG)	247	L	0	0	1	1
chr11	59107935	SNP	A	G	Coding;Coding	Replacement	Mnt	NM_010813	S(1TCC)	476	P	0	1	0	1
chr11	59112562	SNP	G	A	Coding;Coding	Non-Coding	Vps53	NM_026664	K(3AAG)	259	---	0	1	0	1
chr11	59112729	SNP	T	C	Coding;Coding	Replacement	Efcab5	NM_176965	V(2GTG)	1223	G	0	1	0	1
chr11	59112747	SNP	T	G	Coding;Coding	Silent	Git1	NM_001004144	A(3GCA)	109	A	0	0	1	1
chr11	59124594	SNP	C	T	Coding;Coding	Silent	Git1	NM_001004144	A(3GCG)	115	A	0	0	1	1
chr11	59128069	SNP	C	T	Coding;Coding	Silent	Git1	NM_001004144	F(3TTC)	116	F	0	0	1	1
chr11	59128267	SNP	T	G	Coding;Coding	Silent	Git1	NM_001004144	R(3CGT)	123	R	0	0	1	1
chr11	59129601	SNP	T	C	Coding	Silent	Git1	NM_001004144	D(3GAT)	124	D	0	0	1	1
chr11	59133111	SNP	C	T	Coding;Coding	Silent	Git1	NM_001004144	G(3GGG)	127	G	0	0	1	1
chr11	59133172	SNP	G	A	Coding;Coding	Silent	Git1	NM_001004144	H(3CAT)	172	H	0	0	1	1
chr11	59133240	SNP	G	A	Coding;Coding	Silent	Git1	NM_001004144	G(3GGG)	178	G	0	0	1	1
chr11	59307015	SNP	T	C	Coding	Silent	Git1	NM_001004144	A(3GCT)	183	A	0	0	1	1
chr11	59487675	SNP	G	A	Coding;Coding	Silent	Myo18a	NM_011586	R(1AGG)	1871	R	0	0	1	1
chr11	59503468	SNP	C	A	Coding;Coding	Silent	Myo18a	NM_011586	L(3CTC)	1872	L	0	0	1	1
chr11	60185705	SNP	G	A	Coding;Coding	Silent	Myo18a	NM_011586	R(1CGA)	1874	R	0	0	1	1
chr11	60187563	SNP	A	G	Coding;Coding	Silent	Myo18a	NM_011586	R(3CGA)	1874	R	0	0	1	1
chr11	60189374	SNP	A	G	Coding;Coding	Silent	Myo18a	NM_011586	E(3GAA)	1890	E	0	0	1	1
chr11	60189419	SNP	A	G	Coding;Coding	Silent	Myo18a	NM_011586	A(3GCT)	1893	A	0	0	1	1
chr11	60201836	SNP	A	C	Coding	Non-Coding	Rpl23a	NM_207523	L(1CTT)	71	---	0	1	0	1
chr11	60204429	SNP	A	G	Coding	Replacement	Rpl23a	NM_207523	T(2ACG)	42	M	0	1	0	1
chr11	60205913	SNP	A	G	Coding	Silent	2610507B11Rik	NM_001002004	L(1CTG)	12	L	0	0	1	1
chr11	60206235	SNP	C	T	Coding	Silent	Aldoc	NM_009657	L(3CTC)	224	L	0	0	1	1
chr11	60207042	SNP	C	A	Coding	Silent	Aldoc	NM_009657	E(3GAA)	225	E	0	0	1	1
chr11	60230174	SNP	C	T	Coding;Coding	Silent	Aldoc	NM_009657	T(3ACT)	227	T	0	0	1	1
chr11	60241856	SNP	C	T	Coding;Coding;Coding	Silent	Aldoc	NM_009657	N(3AAT)	232	N	0	0	1	1
chr11	60358698	SNP	T	C	Coding	Silent	Aldoc	NM_009657	P(3CCT)	236	P	0	0	1	1
chr11	60438547	SNP	C	T	Coding	Replacement	Adap2	NM_172133	L(3TTG)	364	F	0	0	1	1
chr11	60493035	SNP	T	A	Coding;Coding;Coding	Replacement;Replacement	Slfn8;Slfn8	NM_001167743;NM_181545	A(1GCC);A(1GCC)	175;175	T;T	0	1	0	1
chr11	60510922	SNP	T	C	Coding;Coding;Coding	Replacement	Hnf1b	NM_009330	D(2GAC)	77	V	0	0	1	1
chr11	60524103	SNP	G	A	Coding;Coding;Coding	Non-Coding	Hnf1b	NM_009330	D(3GAC)	77	---	1	0	0	1
chr11	60719768	SNP	A	G	Coding	Non-Coding	Hnf1b	NM_009330	E(1GAG)	78	---	1	0	0	1
chr11	60731582	SNP	C	G	Coding	Non-Coding	Hnf1b	NM_009330	E(2GAG)	78	---	1	0	0	1
chr11	60750584	SNP	C	T	Coding	Non-Coding	Hnf1b	NM_009330	E(3GAG)	78	---	1	0	0	1
chr11	60756633	SNP	A	G	Coding	Non-Coding	Hnf1b	NM_009330	G(1GGC)	79	---	1	0	0	1
chr11	60759346	SNP	A	G	Coding	Non-Coding	Hnf1b	NM_009330	G(2GGC)	79	---	1	0	0	1
chr11	60778747	SNP	G	A	Coding;Coding	Silent	Hnf1b	NM_009330	S(3TCA)	80	S	1	0	0	1
chr11	60779106	SNP	T	C	Coding;Coding	Non-Coding	Znhit3	NM_001005223	---	---	---	0	1	0	1
chr11	60779587	SNP	T	C	Coding;Coding	Non-Coding	Ska2	NM_025377	V(3GTT)	69	---	0	1	0	1
chr11	60779873	SNP	C	A	Coding;Coding	Replacement	Trim25	NM_009546	Q(2CAG)	44	R	0	1	0	1
chr11	60789696	SNP	G	A	Coding	Replacement	Trim25	NM_009546	Y(2TAC)	481	S	0	1	0	1
chr11	60913713	SNP	T	G	Coding	Non-Coding;Non-Coding	Nme2;Nme2	NM_008705;NM_001077529	H(2CAT);H(2CAT)	118;118	---;---	0	1	0	1
chr11	61352783	SNP	A	G	Coding	Non-Coding;Non-Coding	Nme2;Nme2	NM_008705;NM_001077529	H(1CAT);H(1CAT)	118;118	---;---	0	1	0	1
chr11	61452061	SNP	A	G	Coding	Non-Coding;Non-Coding	Nme2;Nme2	NM_008705;NM_001077529	I(3ATT);I(3ATT)	117;117	---;---	0	1	0	1
chr11	61452293	SNP	A	G	Coding	Non-Coding;Non-Coding	Nme2;Nme2	NM_008705;NM_001077529	I(3ATC);I(3ATC)	116;116	---;---	0	1	0	1
chr11	61453804	SNP	C	A	Coding	Replacement;Replacement;Replacement;Replacement	Cacna1g;Cacna1g;Cacna1g;Cacna1g	NM_001112813;NM_001177890;NM_001177888;NM_009783	S(1TCT);S(1TCT);S(1TCT);S(1TCT)	1935;1911;1928;1958	P;P;P;P	0	0	1	1
chr11	61489405	SNP	A	G	Coding	Replacement	Xylt2	NM_145828	S(1TCC)	574	P	0	0	1	1
chr11	61490224	SNP	C	G	Coding	Replacement	Samd14	NM_146025	K(2AAG)	211	R	0	1	0	1
chr11	61490227	SNP	T	A	Coding	Silent	Pdk2	NM_133667	G(3GGA)	142	G	0	0	1	1
chr11	61507660	SNP	T	C	Coding	Silent	Pdk2	NM_133667	Y(3TAT)	141	Y	0	0	1	1
chr11	61509097	SNP	T	C	Coding	Silent	Pdk2	NM_133667	L(3CTG)	135	L	0	0	1	1
chr11	61664194	SNP	G	T	Coding	Silent	Pdk2	NM_133667	G(3GGA)	133	G	0	0	1	1
chr11	61671798	SNP	C	T	Coding	Silent	Pdk2	NM_133667	Q(3CAG)	132	Q	0	0	1	1
chr11	61673718	SNP	A	G	Coding	Silent	Pdk2	NM_133667	N(3AAT)	124	N	0	0	1	1
chr11	61695124	SNP	C	A	Coding	Replacement	Dlx3	NM_010055	P(2CCA)	213	L	1	0	0	1
chr11	61702586	SNP	C	T	Coding	Non-Coding	Slc35b1	NM_016752	F(3TTT)	66	---	1	0	0	1
chr11	61703194	SNP	G	A	Coding	Non-Coding	Slc35b1	NM_016752	A(1GCC)	67	---	1	0	0	1
chr11	61703413	SNP	A	G	Coding	Non-Coding	Slc35b1	NM_016752	A(2GCC)	67	---	1	0	0	1
chr11	61707391	SNP	T	C	Coding	Silent;Silent	Abi3;Abi3	NM_025659;NM_001163464	P(3CCA);P(3CCA)	359;306	P;P	0	0	1	1
chr11	61707457	SNP	C	A	Coding	Silent;Silent	Abi3;Abi3	NM_025659;NM_001163464	G(3GGC);G(3GGC)	354;301	G;G	0	0	1	1
chr11	61707468	SNP	G	C	Coding	Silent;Silent	Abi3;Abi3	NM_025659;NM_001163464	S(3AGT);S(3AGT)	351;298	S;S	0	0	1	1
chr11	61716269	SNP	C	T	Coding	Silent;Silent	Abi3;Abi3	NM_025659;NM_001163464	C(3TGT);C(3TGT)	347;294	C;C	0	0	1	1
chr11	61877977	SNP	G	A	Coding	Silent;Silent	Abi3;Abi3	NM_025659;NM_001163464	S(3TCG);S(3TCG)	343;290	S;S	0	0	1	1
chr11	61915270	SNP	T	A	Coding	Silent;Silent	Abi3;Abi3	NM_025659;NM_001163464	T(3ACC);T(3ACC)	334;281	T;T	0	0	1	1
chr11	62249155	SNP	T	C	Coding	Silent;Silent	Abi3;Abi3	NM_025659;NM_001163464	E(3GAA);E(3GAA)	332;279	E;E	0	0	1	1
chr11	62334642	SNP	A	G	Coding;Coding	Silent;Silent	Abi3;Abi3	NM_025659;NM_001163464	Q(3CAA);Q(3CAA)	323;270	Q;Q	0	0	1	1
chr11	62337612	SNP	G	C	Coding;Coding	Silent;Silent	Abi3;Abi3	NM_025659;NM_001163464	R(3CGG);R(3CGG)	322;269	R;R	0	0	1	1
chr11	62337642	SNP	C	T	Coding;Coding	Silent;Silent	Abi3;Abi3	NM_025659;NM_001163464	R(1CGG);R(1CGG)	322;269	R;R	0	0	1	1
chr11	62373387	SNP	A	G	Coding;Coding	Silent;Silent	Abi3;Abi3	NM_025659;NM_001163464	T(3ACC);T(3ACC)	316;263	T;T	0	0	1	1
chr11	62552751	SNP	G	A	Coding	Replacement	Hoxb2	NM_134032	T(2ACA)	276	K	0	0	1	1
chr11	62664896	SNP	A	G	Coding	Replacement	Tbkbp1	NM_198100	L(2CTG)	272	Q	0	0	1	1
chr11	62713807	SNP	C	T	Coding	Replacement	Srcin1	NM_018873	G(2GGC)	615	V	1	0	0	1
chr11	62715349	SNP	C	G	Coding	Silent;Silent	Rpl19;Rpl19	NM_001159483;NM_009078	R(3CGC);R(3CGC)	50;52	R;R	0	0	1	1
chr11	62725357	SNP	A	G	Coding	Silent	Neurod2	NM_010895	A(3GCT)	141	A	0	0	1	1
chr11	62784956	SNP	G	A	Coding	Replacement	Krt26	NM_001033397	Q(1CAG)	144	K	0	0	1	1
chr11	62787969	SNP	A	G	Coding	Silent	Krtap1-5	NM_027157	L(3CTG)	95	L	0	1	0	1
chr11	62820602	SNP	C	T	Coding	Non-Coding	Krtap4-2	NM_026807	Q(3CAG)	62	---	1	0	0	1
chr11	62820676	SNP	G	C	Coding	Replacement;Replacement	Gm11554;Gm11569	NM_001099313;NM_001099312	Q(3CAG);Q(3CAG)	61;51	H;H	1	0	0	1
chr11	62820690	INS	T	-	Coding	Non-Coding;Non-Coding	Gm11554;Gm11569	NM_001099313;NM_001099312	C(3TGC);C(3TGC)	60;50	---;---	1	0	0	1
chr11	62820939	SNP	G	C	Coding	Replacement	Krt33a	NM_027983	Q(1CAG)	179	*	0	0	1	1
chr11	62836817	SNP	G	A	Coding	Replacement	Krt33b	NM_013570	C(2TGC)	35	F	1	0	0	1
chr11	62840396	SNP	C	A	Coding	Silent	Krt33b	NM_013570	A(3GCC)	34	A	1	0	0	1
chr11	62840513	SNP	G	A	Coding	Non-Coding	Krt33b	NM_013570	A(1GCC)	34	---	1	0	0	1
chr11	62840642	SNP	A	G	Coding	Non-Coding	Krt33b	NM_013570	G(3GGG)	33	---	1	0	0	1
chr11	62840746	SNP	T	C	Coding	Non-Coding	Krt33b	NM_013570	G(2GGG)	33	---	1	0	0	1
chr11	62847292	SNP	G	C	Coding	Non-Coding	Krt33b	NM_013570	G(1GGG)	33	---	1	0	0	1
chr11	62853278	SNP	G	A	Coding	Non-Coding	Krt33b	NM_013570	P(3CCC)	32	---	1	0	0	1
chr11	62862735	SNP	A	G	Coding	Non-Coding	Krt33b	NM_013570	P(2CCC)	32	---	1	0	0	1
chr11	62867582	SNP	T	C	Coding	Non-Coding	Krt33b	NM_013570	P(1CCC)	32	---	1	0	0	1
chr11	62876845	SNP	G	A	Coding	Non-Coding	Krt33b	NM_013570	L(3CTG)	31	---	1	0	0	1
chr11	62876868	SNP	G	T	Coding	Silent	Krt33b	NM_013570	T(3ACC)	30	T	1	0	0	1
chr11	62881939	SNP	C	T	Coding	Replacement	Krt33b	NM_013570	T(2ACC)	30	N	1	0	0	1
chr11	62881943	SNP	A	C	Coding	Replacement	Eif1	NM_011508	L(2CTG)	108	R	0	1	0	1
chr11	62883690	SNP	T	C	Coding	Replacement	Eif1	NM_011508	K(2AAG)	109	R	0	1	0	1
chr11	62883745	SNP	C	T	Coding	Silent	Eif1	NM_011508	K(3AAG)	109	K	0	1	0	1
chr11	62883750	SNP	A	G	Coding	Silent	Jup	NM_010593	V(3GTA)	382	V	0	0	1	1
chr11	62992617	SNP	G	T	Coding	Silent	Jup	NM_010593	S(3TCG)	380	S	0	0	1	1
chr11	62992689	SNP	A	G	Coding	Silent	Jup	NM_010593	N(3AAT)	378	N	0	0	1	1
chr11	64436233	SNP	T	G	3prime UTR;Coding	Silent	Jup	NM_010593	T(3ACT)	375	T	0	0	1	1
chr11	64979189	SNP	T	C	Coding	Silent	Jup	NM_010593	S(3AGT)	365	S	0	0	1	1
chr11	64988082	SNP	T	C	Coding	Silent	Jup	NM_010593	T(3ACA)	362	T	0	0	1	1
chr11	65011887	SNP	T	G	Coding;Coding	Silent	Jup	NM_010593	L(1TTG)	361	L	0	0	1	1
chr11	65011940	SNP	C	G	Coding;Coding	Silent	Jup	NM_010593	A(3GCT)	356	A	0	0	1	1
chr11	65011949	SNP	A	G	Coding;Coding	Non-Coding;Non-Coding	Acly;Acly	NM_001199296;NM_134037	---;---	---;---	---;---	0	1	0	1
chr11	65022002	SNP	C	G	Coding;Coding	Non-Coding;Non-Coding	Acly;Acly	NM_001199296;NM_134037	---;---	---;---	---;---	0	1	0	1
chr11	65022004	SNP	T	G	Coding;Coding	Silent	Kcnh4	NM_001081194	G(3GGT)	418	G	0	0	1	1
chr11	65022007	SNP	T	G	Coding;Coding	Non-Coding	Plekhh3	NM_146030	R(3CGC)	757	---	0	0	1	1
chr11	65031731	SNP	C	T	Coding;Coding	Non-Coding	Plekhh3	NM_146030	R(2CGC)	757	---	0	0	1	1
chr11	65179006	SNP	G	A	Coding;Coding	Non-Coding	Plekhh3	NM_146030	R(1CGC)	757	---	0	0	1	1
chr11	65184592	SNP	A	G	Coding	Replacement	Plekhh3	NM_146030	E(1GAG)	741	Q	0	0	1	1
chr11	65200818	SNP	C	G	Coding;Coding	Silent	Plekhh3	NM_146030	L(3CTA)	652	L	0	0	1	1
chr11	65870987	SNP	T	G	Coding	Silent	Plekhh3	NM_146030	A(3GCT)	651	A	0	0	1	1
chr11	66085174	SNP	A	C	Coding	Silent	Plekhh3	NM_146030	A(3GCT)	647	A	0	0	1	1
chr11	66147310	SNP	G	C	Coding	Silent	Plekhh3	NM_146030	E(3GAA)	644	E	0	0	1	1
chr11	66147381	SNP	G	A	Coding	Replacement	Plekhh3	NM_146030	Q(2CAA)	642	R	0	0	1	1
chr11	66168373	SNP	C	G	Coding	Silent	Plekhh3	NM_146030	G(3GGA)	453	G	0	0	1	1
chr11	66502713	SNP	C	T	Coding	Silent	Plekhh3	NM_146030	Y(3TAT)	449	Y	0	0	1	1
chr11	66525692	INS	G	-	Coding	Silent	Plekhh3	NM_146030	L(1TTG)	448	L	0	0	1	1
chr11	67025222	SNP	C	G	Coding	Silent	Plekhh3	NM_146030	A(3GCT)	447	A	0	0	1	1
chr11	67038191	SNP	C	G	Coding	Replacement	Wnk4	NM_175638	R(2CGC)	267	P	1	0	0	1
chr11	67038193	DEL	C	-	Coding	Non-Coding	Coa3	NM_026618	---	---	---	0	1	0	1
chr11	67038194	DEL	T	-	Coding	Silent	Rnd2	NM_009708	L(1TTG)	23	L	0	0	1	1
chr11	67038195	DEL	C	-	Coding	Replacement	Rnd2	NM_009708	L(1CTG)	24	M	0	0	1	1
chr11	67096028	DEL	A	-	Coding	Silent	Etv4	NM_008815	L(3CTG)	400	L	0	0	1	1
chr11	67096029	DEL	G	-	Coding	Silent	Etv4	NM_008815	Y(3TAT)	393	Y	0	0	1	1
chr11	67096030	DEL	A	-	Coding	Silent	Etv4	NM_008815	G(3GGT)	383	G	0	0	1	1
chr11	67096031	DEL	A	-	Coding	Non-Coding	Grn	NM_008175	---	---	---	0	1	0	1
chr11	67096032	DEL	G	-	Coding	Replacement	Gm884	NM_001033434	S(1TCC)	623	T	0	1	0	1
chr11	67096033	DEL	A	-	Coding	Non-Coding	Gosr2	NM_019650	V(3GTA)	32	---	0	1	0	1
chr11	67096034	DEL	A	-	Coding	Replacement	Itgb3	NM_016780	D(3GAC)	183	E	1	0	0	1
chr11	67101629	DEL	A	-	Coding	Replacement	Kcnh6	NM_001037712	H(2CAC)	196	R	0	0	1	1
chr11	67177393	SNP	G	A	Coding	Replacement;Replacement	Nol11;Nol11	NM_133702;NM_001161329	M(2ATG);M(2ATG)	1;1	T;T	0	0	1	1
chr11	67178308	SNP	A	G	Coding	Replacement	Gna13	NM_010303	A(1GCC)	151	T	0	0	1	1
chr11	67178939	SNP	G	A	Coding	Replacement	Gna13	NM_010303	L(3TTA)	152	F	0	0	1	1
chr11	67178957	SNP	A	T	Coding	Silent;Silent;Silent	Abca6;Abca6;Abca6	NM_001166557;NM_001166556;NM_147218	G(3GGC);G(3GGC);G(3GGC)	174;174;174	G;G;G	0	1	0	1
chr11	67183566	SNP	C	T	Coding	Non-Coding;Non-Coding	Cd300lf;Cd300lf	NM_145634;NM_001169153	L(2TTG);L(2TTG)	197;204	---;---	1	0	0	1
chr11	67189041	SNP	A	G	Coding	Silent;Silent	Cd300lf;Cd300lf	NM_145634;NM_001169153	G(3GGT);G(3GGT)	169;176	G;G	0	1	0	1
chr11	67189441	SNP	C	T	Coding	Replacement;Replacement	Cd300lf;Cd300lf	NM_145634;NM_001169153	S(1TCA);S(1TCA)	72;72	A;A	1	0	0	1
chr11	67189570	SNP	T	C	Coding	Silent	Hid1	NM_175454	I(3ATT)	539	I	0	0	1	1
chr11	67191406	SNP	G	C	Coding	Silent	Hid1	NM_175454	L(3CTT)	532	L	0	0	1	1
chr11	67191409	SNP	G	A	Coding	Silent	Hid1	NM_175454	H(3CAT)	527	H	0	0	1	1
chr11	67191412	SNP	A	G	Coding	Silent	Hid1	NM_175454	S(3TCT)	523	S	0	0	1	1
chr11	67191448	SNP	G	A	Coding	Replacement	Hid1	NM_175454	S(1TCT)	523	A	0	0	1	1
chr11	67192466	SNP	C	T	Coding	Silent	Hid1	NM_175454	A(3GCA)	522	A	0	0	1	1
chr11	67194597	SNP	T	C	Coding	Silent	Hid1	NM_175454	S(3TCG)	521	S	0	0	1	1
chr11	67197319	SNP	G	A	Coding	Silent	Hid1	NM_175454	S(3TCG)	514	S	0	0	1	1
chr11	67204442	SNP	G	A	Coding	Silent	Hid1	NM_175454	L(3CTC)	510	L	0	0	1	1
chr11	67204445	SNP	A	G	Coding	Silent	Hid1	NM_175454	H(3CAT)	508	H	0	0	1	1
chr11	67204446	SNP	A	C	Coding	Silent	Hid1	NM_175454	L(3CTC)	506	L	0	0	1	1
chr11	67204619	SNP	C	T	Coding	Replacement	Hid1	NM_175454	L(1CTC)	506	F	0	0	1	1
chr11	67206002	SNP	A	G	Coding	Silent	Hid1	NM_175454	T(3ACT)	502	T	0	0	1	1
chr11	67210979	SNP	T	C	Coding	Silent	Hid1	NM_175454	S(3TCT)	492	S	0	0	1	1
chr11	67214580	SNP	C	T	Coding	Replacement	Grb2	NM_008163	R(2AGA)	67	I	1	0	0	1
chr11	67215251	SNP	A	C	Coding	Replacement;Replacement	Trim47;Trim47	NM_001205081;NM_172570	S(1TCC);S(1TCC)	253;253	P;P	1	0	0	1
chr11	67221623	SNP	T	C	Coding	Replacement	Cygb	NM_030206	T(1ACC)	178	A	0	0	1	1
chr11	67240635	SNP	C	T	Coding	Silent	Cygb	NM_030206	V(3GTA)	172	V	0	0	1	1
chr11	67240653	SNP	C	T	Coding	Silent	Cygb	NM_030206	A(3GCA)	164	A	0	0	1	1
chr11	67240979	SNP	T	C	Coding	Silent	Cygb	NM_030206	G(3GGT)	156	G	0	0	1	1
chr11	67241468	SNP	A	C	Coding	Silent	Cygb	NM_030206	R(3CGG)	155	R	0	0	1	1
chr11	67241475	SNP	C	A	Coding	Replacement	Cygb	NM_030206	K(2AAA)	149	R	0	0	1	1
chr11	67242261	SNP	T	G	Coding	Silent	Cygb	NM_030206	V(3GTG)	145	V	0	0	1	1
chr11	67242835	SNP	C	T	Coding	Replacement	Cygb	NM_030206	V(2GTG)	145	A	0	0	1	1
chr11	67242859	SNP	C	T	Coding	Replacement	Cygb	NM_030206	V(1GTG)	145	L	0	0	1	1
chr11	67251795	SNP	C	T	Coding	Silent	Cygb	NM_030206	P(3CCT)	144	P	0	0	1	1
chr11	67251810	SNP	C	T	Coding	Replacement	Cygb	NM_030206	N(2AAT)	141	S	0	0	1	1
chr11	67251813	SNP	G	A	Coding	Non-Coding;Non-Coding	Birc5;Birc5	NM_009689;NM_001012273	---;---	---;---	---;---	0	1	0	1
chr11	67253387	SNP	C	T	Coding	Non-Coding	Ogfod3	NM_025402	R(3CGC)	254	---	0	1	0	1
chr11	67253426	SNP	C	T	Coding	Non-Coding	Ogfod3	NM_025402	R(2CGC)	254	---	0	1	0	1
chr11	67255389	SNP	G	A	Coding	Non-Coding	Ogfod3	NM_025402	R(1CGC)	254	---	0	1	0	1
chr11	67255437	SNP	C	T	Coding	Non-Coding	Ogfod3	NM_025402	G(3GGG)	253	---	0	1	0	1
chr11	67258903	SNP	G	A	Coding	Non-Coding	Ogfod3	NM_025402	G(2GGT)	251	---	0	1	0	1
chr11	67259336	SNP	A	G	Coding	Replacement;Replacement;Replacement	Itsn2;Itsn2;Itsn2	NM_001198969;NM_001198968;NM_011365	I(2ATC);I(2ATC);I(2ATC)	538;538;538	S;S;S	1	0	0	1
chr11	67297830	SNP	T	C	Coding	Non-Coding	0610009D07Rik	NM_025323	---	---	---	0	1	0	1
chr11	67297980	SNP	T	C	Coding	Replacement;Non-Coding;Replacement;Replacement;Replacement;Replacement	Pum2;Pum2;Pum2;Pum2;Pum2;Pum2	NM_030723;NR_027670;NM_001160222;NM_001160221;NM_001160220;NM_001160219	S(1TCT);---;S(1TCT);S(1TCT);S(1TCT);S(1TCT)	550;---;550;550;550;550	T;---;T;T;T;T	0	0	1	1
chr11	67298563	SNP	C	T	Coding	Silent	Laptm4a	NM_008640	A(3GCC)	34	A	0	1	0	1
chr11	67298605	SNP	T	C	Coding	Replacement	Laptm4a	NM_008640	G(1GGC)	36	C	0	1	0	1
chr11	67298617	SNP	C	T	Coding	Replacement	Laptm4a	NM_008640	G(2GGC)	36	D	0	1	0	1
chr11	67299276	SNP	T	C	Coding	Non-Coding	Laptm4a	NM_008640	P(1CCA)	38	---	0	1	0	1
chr11	67299996	SNP	C	T	Coding	Non-Coding	Laptm4a	NM_008640	P(2CCA)	38	---	0	1	0	1
chr11	67300005	SNP	T	C	Coding	Non-Coding	Laptm4a	NM_008640	P(3CCA)	38	---	0	1	0	1
chr11	67303722	SNP	C	T	Coding	Non-Coding	Laptm4a	NM_008640	---	---	---	0	1	0	1
chr11	67303887	SNP	A	G	Coding	Non-Coding	Pdia6	NM_027959	---	---	---	0	1	0	1
chr11	67304494	SNP	C	T	Coding	Replacement	Odc1	NM_013614	E(2GAA)	374	G	0	1	0	1
chr11	67305918	SNP	G	C	Coding	Replacement	9030624G23Rik	NM_001256489	A(2GCG)	37	V	0	1	0	1
chr11	67328976	SNP	C	A	Coding	Replacement;Replacement	Mboat2;Mboat2	NM_026037;NM_001083341	V(2GTA);V(2GTA)	178;146	E;E	0	0	1	1
chr11	67329015	SNP	C	T	Coding	Replacement;Replacement;Replacement	Trappc12;Trappc12;Trappc12	NM_001161411;NM_178811;NM_001161410	M(2ATG);M(2ATG);M(2ATG)	75;75;75	K;K;K	0	0	1	1
chr11	67330993	SNP	T	C	Coding	Non-Coding;Replacement	Hbp1;Hbp1	NM_153198;NM_177993	---;*(3TAA)	---;475	---;Y	0	1	0	1
chr11	67337664	SNP	T	C	Coding	Non-Coding;Replacement	Hbp1;Hbp1	NM_153198;NM_177993	---;*(2TAA)	---;475	---;S	0	1	0	1
chr11	67337775	SNP	G	A	Coding	Non-Coding;Replacement	Hbp1;Hbp1	NM_153198;NM_177993	---;*(1TAA)	---;475	---;E	0	1	0	1
chr11	67340378	SNP	C	T	Coding	Non-Coding;Silent	Hbp1;Hbp1	NM_153198;NM_177993	---;R(3AGG)	---;474	---;R	0	1	0	1
chr11	67340381	SNP	G	C	Coding	Replacement;Replacement	Zfp277;Zfp277	NM_172575;NM_178845	S(1TCA);S(1TCA)	405;279	P;P	0	0	1	1
chr11	67341176	SNP	T	A	Coding	Replacement;Replacement	Foxg1;Foxg1	NM_008241;NM_001160112	S(1TCC);S(1TCC)	220;220	P;P	1	0	0	1
chr11	67341179	SNP	C	T	Coding	Replacement	Arhgap5	NM_009706	L(3TTG)	350	F	0	1	0	1
chr11	67341272	SNP	C	T	Coding	Non-Coding	Snx6	NM_026998	---	---	---	0	1	0	1
chr11	67341525	SNP	C	A	Coding	Non-Coding	Snx6	NM_026998	L(2CTT)	19	---	0	1	0	1
chr11	67341561	SNP	G	A	Coding	Replacement	Mis18bp1	NM_172578	Y(2TAT)	696	S	0	1	0	1
chr11	67341570	SNP	C	T	Coding	Replacement	Mis18bp1	NM_172578	Y(1TAT)	696	D	0	1	0	1
chr11	67341579	SNP	T	C	Coding	Replacement	Mis18bp1	NM_172578	C(2TGT)	695	S	0	1	0	1
chr11	67342285	SNP	T	C	Coding	Replacement	Mis18bp1	NM_172578	S(1TCT)	694	A	0	1	0	1
chr11	67342462	SNP	A	G	Coding	Non-Coding	Rps29	NM_009093	---	---	---	0	1	0	1
chr11	67342495	SNP	G	A	Coding	Non-Coding;Non-Coding	Nin;Nin	NM_001081453;NM_008697	L(1CTG);L(1CTG)	1656;1656	---;---	1	0	0	1
chr11	67352103	SNP	G	A	Coding	Non-Coding;Non-Coding	Nin;Nin	NM_001081453;NM_008697	K(3AAA);K(3AAA)	1655;1655	---;---	1	0	0	1
chr11	67352136	SNP	T	C	Coding	Non-Coding;Non-Coding	Nin;Nin	NM_001081453;NM_008697	K(2AAA);K(2AAA)	1655;1655	---;---	1	0	0	1
chr11	67360352	SNP	G	A	Coding	Non-Coding;Non-Coding	Nin;Nin	NM_001081453;NM_008697	K(1AAA);K(1AAA)	1655;1655	---;---	1	0	0	1
chr11	67652909	SNP	C	T	Coding;Coding	Non-Coding;Non-Coding	Nin;Nin	NM_001081453;NM_008697	L(3CTT);L(3CTT)	1651;1651	---;---	1	0	0	1
chr11	67674323	SNP	A	C	Coding;Coding	Silent;Silent	Nin;Nin	NM_001081453;NM_008697	E(3GAA);E(3GAA)	1650;1650	E;E	1	0	0	1
chr11	67674342	SNP	A	G	Coding;Coding	Replacement;Replacement	Nin;Nin	NM_001081453;NM_008697	E(2GAA);E(2GAA)	1650;1650	V;V	1	0	0	1
chr11	67709568	SNP	C	A	Coding	Non-Coding;Non-Coding	Daam1;Daam1	NM_172464;NM_026102	G(3GGA);G(3GGA)	530;530	---;---	1	0	0	1
chr11	67709644	SNP	C	A	Coding	Non-Coding;Non-Coding	Daam1;Daam1	NM_172464;NM_026102	P(1CCC);P(1CCC)	531;531	---;---	1	0	0	1
chr11	67709645	SNP	A	C	Coding	Non-Coding;Non-Coding	Daam1;Daam1	NM_172464;NM_026102	P(2CCC);P(2CCC)	531;531	---;---	1	0	0	1
chr11	67709646	SNP	C	G	Coding	Non-Coding;Non-Coding	Daam1;Daam1	NM_172464;NM_026102	P(3CCC);P(3CCC)	531;531	---;---	1	0	0	1
chr11	67709735	SNP	T	C	Coding	Non-Coding;Non-Coding	Daam1;Daam1	NM_172464;NM_026102	S(1TCA);S(1TCA)	532;532	---;---	1	0	0	1
chr11	67709738	SNP	G	A	Coding	Non-Coding;Non-Coding	Daam1;Daam1	NM_172464;NM_026102	S(2TCA);S(2TCA)	532;532	---;---	1	0	0	1
chr11	67740123	SNP	A	C	Coding	Replacement	Plekhg3	NM_153804	I(2ATC)	409	T	0	0	1	1
chr11	67740126	SNP	G	A	Coding	Non-Coding	Zfyve26	NM_001008550	S(3AGC)	1051	---	1	0	0	1
chr11	67740167	SNP	C	T	Coding	Non-Coding	Zfyve26	NM_001008550	S(2AGC)	1051	---	1	0	0	1
chr11	67741052	SNP	A	G	Coding	Non-Coding	Zfyve26	NM_001008550	S(1AGC)	1051	---	1	0	0	1
chr11	67741059	SNP	T	C	Coding	Non-Coding	Zfyve26	NM_001008550	S(3AGC)	1050	---	1	0	0	1
chr11	67742255	SNP	G	A	Coding	Non-Coding	Zfyve26	NM_001008550	S(2AGC)	1050	---	1	0	0	1
chr11	67742285	SNP	G	A	Coding	Non-Coding	Zfyve26	NM_001008550	S(1AGC)	1050	---	1	0	0	1
chr11	67742288	SNP	A	G	Coding	Non-Coding	Zfyve26	NM_001008550	R(3AGG)	1049	---	1	0	0	1
chr11	67742303	SNP	T	C	Coding	Non-Coding	Zfyve26	NM_001008550	R(2AGG)	1049	---	1	0	0	1
chr11	67744947	SNP	A	G	Coding	Non-Coding	Zfyve26	NM_001008550	R(1AGG)	1049	---	1	0	0	1
chr11	67770836	SNP	C	A	Coding	Non-Coding	Zfyve26	NM_001008550	P(3CCG)	1048	---	1	0	0	1
chr11	67770846	SNP	C	G	Coding	Non-Coding	Zfyve26	NM_001008550	P(2CCG)	1048	---	1	0	0	1
chr11	67815851	SNP	C	T	Coding	Non-Coding	Erh	NM_007951	---	---	---	0	1	0	1
chr11	67815854	SNP	C	T	Coding	Non-Coding	Med6	NM_027213	---	---	---	0	1	0	1
chr11	67855638	SNP	A	G	Coding	Non-Coding	0610007P14Rik	NM_021446	---	---	---	0	1	0	1
chr11	67855727	DEL	C	-	Coding	Non-Coding;Non-Coding	Ift43;Ift43	NM_029601;NM_001199843	---;---	---;---	---;---	0	1	0	1
chr11	67855728	DEL	T	-	Coding	Silent	Vash1	NM_177354	A(3GCG)	255	A	1	0	0	1
chr11	67855729	DEL	C	-	Coding	Replacement	Vash1	NM_177354	L(2CTC)	313	P	0	0	1	1
chr11	67855730	DEL	A	-	Coding	Non-Coding	Nrp	NM_001013372	T(1ACC)	9	---	0	1	0	1
chr11	67855731	DEL	T	-	Coding	Non-Coding;Non-Coding	Slirp;Nrp	NM_026958;NM_001013372	---;V(2GTC)	---;7	---;---	0	1	0	1
chr11	67855732	DEL	T	-	Coding	Non-Coding;Replacement	Slirp;Nrp	NM_026958;NM_001013372	---;V(1GTC)	---;7	---;L	0	1	0	1
chr11	67856506	SNP	C	T	Coding	Non-Coding;Non-Coding	Slirp;Nrp	NM_026958;NM_001013372	---;G(3GGA)	---;6	---;---	0	1	0	1
chr11	67893038	SNP	A	G	Coding	Non-Coding;Non-Coding	Slirp;Nrp	NM_026958;NM_001013372	---;R(1CGA)	---;3	---;---	0	1	0	1
chr11	68768255	SNP	G	C	Coding	Non-Coding;Non-Coding	Slirp;Nrp	NM_026958;NM_001013372	---;N(1AAT)	---;2	---;---	0	1	0	1
chr11	68768321	SNP	T	C	Coding	Non-Coding	Slirp	NM_026958	---	---	---	0	1	0	1
chr11	68801597	SNP	A	T	Coding	Non-Coding	Trip11	NM_028446	R(2AGA)	193	---	0	1	0	1
chr11	68811943	SNP	T	C	Coding	Non-Coding;Non-Coding	Ddx24;Ddx24	NM_020494;NM_001159502	---;---	---;---	---;---	0	1	0	1
chr11	68970786	DEL	T	-	Coding	Non-Coding;Non-Coding	Ddx24;Ddx24	NM_020494;NM_001159502	D(2GAC);D(2GAC)	638;684	---;---	0	1	0	1
chr11	68970787	DEL	C	-	Coding	Replacement	Serpina6	NM_007618	T(2ACC)	368	I	0	0	1	1
chr11	69047835	SNP	C	T	Coding	Replacement	Yy1	NM_009537	N(1AAT)	202	D	0	1	0	1
chr11	69047866	SNP	C	T	Coding	Silent	Begain	NM_001163175	S(3TCT)	391	S	0	1	0	1
chr11	69047870	SNP	T	C	Coding	Silent	Dync1h1	NM_030238	A(3GCT)	3450	A	0	1	0	1
chr11	69060370	SNP	G	A	Coding	Silent	Dync1h1	NM_030238	L(3CTC)	3452	L	0	1	0	1
chr11	69071277	SNP	A	G	Coding;Coding	Silent	Dync1h1	NM_030238	S(3TCT)	3454	S	0	1	0	1
chr11	69072527	SNP	A	C	Coding	Non-Coding;Non-Coding	Cinp;Cinp	NM_027223;NM_026048	I(2ATT);I(2ATT)	216;166	---;---	0	1	0	1
chr11	69072547	DEL	G	-	Coding	Non-Coding;Non-Coding	Cinp;Cinp	NM_027223;NM_026048	T(3ACC);T(3ACC)	215;165	---;---	0	1	0	1
chr11	69089178	SNP	C	T	Coding	Non-Coding;Non-Coding	Traf3;Traf3	NM_011632;NM_001048206	I(3ATC);I(3ATC)	287;262	---;---	1	0	0	1
chr11	69106604	SNP	A	C	Coding;Coding	Non-Coding;Non-Coding	Traf3;Traf3	NM_011632;NM_001048206	Q(1CAA);Q(1CAA)	288;263	---;---	1	0	0	1
chr11	69107601	SNP	C	A	Coding;Coding	Replacement	Aspg	NM_001081169	L(1CTG)	157	M	0	0	1	1
chr11	69109134	SNP	C	G	Coding;Coding	Replacement	Pacs2	NM_001081170	V(2GTC)	743	G	0	0	1	1
chr11	69109215	SNP	T	C	Coding;Coding	Silent	Pacs2	NM_001081170	A(3GCT)	870	A	0	0	1	1
chr11	69122956	SNP	T	C	Coding	Silent	Pacs2	NM_001081170	A(3GCC)	871	A	0	0	1	1
chr11	69128675	SNP	A	G	Coding	Silent	Pacs2	NM_001081170	S(3TCT)	874	S	0	0	1	1
chr11	69129578	SNP	C	T	Coding	Silent	Pacs2	NM_001081170	S(3TCT)	875	S	0	0	1	1
chr11	69148562	SNP	A	G	Coding	Non-Coding	Crip2	NM_024223	T(2ACG)	60	---	0	1	0	1
chr11	69148580	SNP	A	G	Coding	Replacement	Crip2	NM_024223	F(1TTT)	62	L	0	1	0	1
chr11	69148603	SNP	C	T	Coding	Replacement	Rapgef5	NM_175930	Y(2TAT)	790	S	1	0	0	1
chr11	69162911	SNP	T	C	Coding	Replacement	Rapgef5	NM_175930	Y(3TAT)	790	*	1	0	0	1
chr11	69168860	SNP	A	G	Coding	Non-Coding	Rapgef5	NM_175930	V(2GTC)	791	---	1	0	0	1
chr11	69185974	SNP	G	A	Coding	Replacement	Dnahc11	NM_010060	Y(1TAC)	715	N	1	0	0	1
chr11	69186047	SNP	C	T	Coding	Replacement;Replacement	Sp4;Sp4	NM_001166385;NM_009239	F(3TTT);F(3TTT)	149;149	L;L	0	0	1	1
chr11	69188025	SNP	G	A	Coding	Replacement	Akr1c13	NM_013778	G(2GGA)	285	E	0	1	0	1
chr11	69188633	SNP	T	C	Coding	Non-Coding	Pitrm1	NM_145131	---	---	---	0	1	0	1
chr11	69189851	SNP	G	T	Coding	Non-Coding	Pitrm1	NM_145131	R(1AGG)	779	---	0	0	1	1
chr11	69197105	SNP	T	G	Coding	Non-Coding	Pitrm1	NM_145131	---	---	---	0	1	0	1
chr11	69197496	SNP	A	G	Coding	Replacement	Prl2c5	NM_181852	L(3TTG)	30	F	0	1	0	1
chr11	69223605	SNP	C	A	Coding	Replacement	Hecw1	NM_001081348	N(2AAT)	708	T	0	0	1	1
chr11	69231991	SNP	C	G	Coding	Replacement	Mrpl32	NM_029271	R(1CGC)	36	S	0	0	1	1
chr11	69236223	SNP	C	T	Coding	Replacement	Mplkip	NM_025479	G(2GGC)	171	D	1	0	0	1
chr11	69236292	SNP	G	A	Coding	Silent	Olfr1359	NM_001011820	V(3GTG)	204	V	0	1	0	1
chr11	69236313	SNP	C	G	Coding	Replacement	Olfr1359	NM_001011820	L(1CTG)	205	V	0	1	0	1
chr11	69236603	SNP	C	G	Coding	Replacement	Hist1h1b	NM_020034	S(3AGC)	89	R	0	0	1	1
chr11	69305578	SNP	C	T	Coding	Silent;Silent	Pom121l2;Pom121l2	NM_001162929;NM_001162928	T(3ACA);T(3ACA)	272;272	T;T	0	0	1	1
chr11	69308056	SNP	G	A	Coding	Replacement	Abt1	NM_013924	L(2CTG)	52	P	0	0	1	1
chr11	69331758	SNP	T	C	Coding	Silent	Hist1h2bb	NM_175664	S(3TCC)	56	S	0	0	1	1
chr11	69346737	SNP	T	G	Coding	Non-Coding	Aldh5a1	NM_172532	D(3GAC)	80	---	0	0	1	1
chr11	69346764	SNP	T	G	Coding	Replacement	Mrs2	NM_001013389	C(1TGC)	17	G	0	0	1	1
chr11	69346767	SNP	G	C	Coding	Silent	Sox4	NM_009238	E(3GAA)	411	E	0	0	1	1
chr11	69346770	SNP	G	C	Coding	Silent	Sox4	NM_009238	S(3TCA)	391	S	0	0	1	1
chr11	69348445	SNP	C	A	Coding	Replacement	Foxc1	NM_008592	N(1AAT)	526	D	1	0	0	1
chr11	69356364	SNP	A	G	Coding	Silent	Eef1e1	NM_025380	A(3GCC)	55	A	0	1	0	1
chr11	69358255	SNP	T	G	Coding	Non-Coding	Ofcc1	NM_172143	F(2TTT)	6	---	1	0	0	1
chr11	69361451	SNP	A	G	Coding	Non-Coding;Non-Coding	Phactr1;Phactr1	NM_198419;NM_001005740	H(2CAT);H(2CAT)	450;443	---;---	1	0	0	1
chr11	69362267	SNP	G	A	Coding	Non-Coding	Mylip	NM_153789	R(2AGG)	7	---	1	0	0	1
chr11	69395202	SNP	A	G	Coding	Replacement	Nup153	NM_175749	Q(1CAA)	1316	K	0	0	1	1
chr11	69395272	SNP	C	A	Coding	Non-Coding	Ptpdc1	NM_207232	H(1CAT)	127	---	0	1	0	1
chr11	69398109	SNP	A	T	Coding	Non-Coding	Ptpdc1	NM_207232	E(3GAG)	126	---	0	1	0	1
chr11	69400286	SNP	T	C	Coding	Non-Coding	Ptpdc1	NM_207232	E(2GAG)	126	---	0	1	0	1
chr11	69405376	SNP	G	A	Coding	Non-Coding	Ptpdc1	NM_207232	E(1GAG)	126	---	0	1	0	1
chr11	69406364	SNP	G	A	Coding	Non-Coding	Ptpdc1	NM_207232	G(3GGA)	125	---	0	1	0	1
chr11	69408034	SNP	G	A	Coding	Non-Coding	Ptpdc1	NM_207232	G(2GGA)	125	---	0	1	0	1
chr11	69421745	SNP	G	C	Coding	Non-Coding	Ptpdc1	NM_207232	G(1GGA)	125	---	0	1	0	1
chr11	69423179	SNP	T	C	Coding	Non-Coding	Ptpdc1	NM_207232	P(3CCT)	124	---	0	1	0	1
chr11	69515717	SNP	G	T	Coding	Non-Coding	Ptpdc1	NM_207232	P(2CCT)	124	---	0	1	0	1
chr11	69556142	SNP	A	C	Coding	Non-Coding	Ptpdc1	NM_207232	P(1CCT)	124	---	0	1	0	1
chr11	69557333	SNP	T	G	Coding	Non-Coding	Ptpdc1	NM_207232	R(3CGC)	123	---	0	1	0	1
chr11	69641334	SNP	T	G	Coding	Non-Coding	Ptpdc1	NM_207232	R(2CGC)	123	---	0	1	0	1
chr11	69662555	SNP	T	C	Coding	Non-Coding	Ptpdc1	NM_207232	R(1CGC)	123	---	0	1	0	1
chr11	69668674	SNP	G	A	Coding;Coding	Non-Coding	Ptpdc1	NM_207232	Q(3CAG)	122	---	0	1	0	1
chr11	69743419	SNP	A	G	Coding	Non-Coding	Ptpdc1	NM_207232	Q(2CAG)	122	---	0	1	0	1
chr11	69743883	SNP	T	G	Coding	Non-Coding	Ptpdc1	NM_207232	Q(1CAG)	122	---	0	1	0	1
chr11	69747463	SNP	T	C	Coding	Non-Coding	Ptpdc1	NM_207232	L(3CTG)	121	---	0	1	0	1
chr11	69748066	SNP	C	T	Coding	Non-Coding	Ptpdc1	NM_207232	L(2CTG)	121	---	0	1	0	1
chr11	69777955	SNP	T	C	Coding	Non-Coding	Ptpdc1	NM_207232	L(1CTG)	121	---	0	1	0	1
chr11	69787029	DEL	G	-	Coding	Replacement;Replacement;Non-Coding	Bicd2;Bicd2;Bicd2	NM_001039179;NM_029791;NM_001039180	E(2GAG);E(2GAG);---	52;52;---	G;G;---	1	0	0	1
chr11	69787030	DEL	G	-	Coding	Non-Coding	Nop16	NM_178605	---	---	---	0	1	0	1
chr11	69804128	SNP	A	C	5prime UTR;Coding	Replacement	Cdhr2	NM_001033364	K(1AAG)	1190	*	0	0	1	1
chr11	69805076	SNP	C	G	5prime UTR;Coding	Silent	Unc5a	NM_153131	E(3GAA)	80	E	0	0	1	1
chr11	69805101	SNP	G	C	5prime UTR;Coding	Silent	Unc5a	NM_153131	V(3GTT)	82	V	0	0	1	1
chr11	69805153	SNP	A	G	5prime UTR;Coding	Silent	Unc5a	NM_153131	V(3GTC)	85	V	0	0	1	1
chr11	69821421	SNP	T	G	Coding	Silent	Unc5a	NM_153131	D(3GAT)	86	D	0	0	1	1
chr11	69826767	SNP	A	G	Coding	Silent	Unc5a	NM_153131	V(3GTC)	88	V	0	0	1	1
chr11	69828394	SNP	A	G	Coding	Replacement	Uimc1	NM_011307	E(3GAG)	676	D	0	1	0	1
chr11	69847477	SNP	C	T	Coding;5prime UTR;Coding	Replacement	Uimc1	NM_011307	E(2GAG)	676	G	0	1	0	1
chr11	69847912	SNP	T	A	Coding;5prime UTR;Coding	Replacement	Uimc1	NM_011307	R(3AGA)	675	S	0	1	0	1
chr11	69850092	SNP	T	C	Coding;5prime UTR;Coding	Replacement	Uimc1	NM_011307	C(3TGC)	673	*	0	1	0	1
chr11	69883722	SNP	A	G	Coding	Non-Coding	Fgfr4	NM_008011	Q(3CAG)	279	---	1	0	0	1
chr11	69884416	SNP	T	C	Coding	Silent	Trpc7	NM_012035	I(3ATT)	371	I	0	0	1	1
chr11	69889253	SNP	A	T	Coding	Silent	Cts8	NM_019541	G(3GGC)	282	G	0	0	1	1
chr11	69906552	SNP	C	T	Coding	Non-Coding	Ctsl	NM_009984	---	---	---	0	1	0	1
chr11	69908127	SNP	G	A	Coding	Replacement	Spata31	NM_030047	R(1CGA)	645	*	1	0	0	1
chr11	69916266	SNP	T	C	Coding	Replacement	Mterfd1	NM_025547	N(2AAT)	75	S	0	1	0	1
chr11	69917916	SNP	C	G	Potential Splice Donor Site;Potential Splice Donor Site;Potential Splice Donor Site;Potential Splice Donor Site;Potential Splice Donor Site;Potential Splice Donor Site;Potential Splice Donor Site;Potential Splice Donor Site;Potential Splice Donor Site	Silent	Rsl1	NM_001013769	V(3GTA)	20	V	0	1	0	1
chr11	69917962	SNP	T	C	Coding;Coding;Coding;Coding;Coding;Coding;Coding;Coding;Coding	Replacement	Rsl1	NM_001013769	E(1GAA)	150	K	1	0	0	1
chr11	69946417	SNP	T	C	Coding	Replacement	Zfp455	NM_001048204	L(1CTT)	46	F	1	0	0	1
chr11	69967590	SNP	C	G	Coding;Coding	Silent	Zfp429	NM_001080941	V(3GTA)	20	V	0	1	0	1
chr11	69967595	SNP	T	G	Coding;Coding	Silent	Zfp85-rs1	NM_001001130	P(3CCC)	248	P	1	0	0	1
chr11	70229158	SNP	A	T	Coding	Replacement	Slc9a3	NM_001081060	K(1AAG)	319	*	0	0	1	1
chr11	70235760	SNP	A	G	Coding;Coding;Coding	Non-Coding	Sdha	NM_023281	---	---	---	0	1	0	1
chr11	70255187	SNP	T	C	Coding	Replacement	Gpr98	NM_054053	E(1GAA)	2603	*	0	0	1	1
chr11	70452035	SNP	T	C	Coding	Non-Coding	Cetn3	NM_007684	---	---	---	0	1	0	1
chr11	70520137	SNP	A	G	Coding	Replacement	Tmem167	NM_025335	G(2GGG)	50	V	0	1	0	1
chr11	70603887	SNP	T	G	Coding;Coding;Coding;Coding	Non-Coding	Tmem167	NM_025335	K(2AAG)	53	---	0	1	0	1
chr11	70616573	SNP	T	A	Coding	Silent;Silent	Ssbp2;Ssbp2	NM_024272;NM_024186	P(3CCT);P(3CCT)	129;99	P;P	0	0	1	1
chr11	70650820	INS	C	-	Coding	Replacement	Zfyve16	NM_173392	C(1TGT)	69	G	0	0	1	1
chr11	70650821	SNP	T	A;G	Coding	Non-Coding;Non-Coding	Pde8b;Pde8b	NM_172263;NM_001170669	F(2TTC);F(2TTC)	696;754	---;---	1	0	0	1
chr11	70650822	SNP	T	A	Coding	Non-Coding;Non-Coding	Pde8b;Pde8b	NM_172263;NM_001170669	F(1TTC);F(1TTC)	696;754	---;---	1	0	0	1
chr11	70650823	SNP	C	T	Coding	Non-Coding;Non-Coding	Pde8b;Pde8b	NM_172263;NM_001170669	A(3GCC);A(3GCC)	695;753	---;---	1	0	0	1
chr11	70652786	INS	C	-	Potential Splice Donor Site	Silent	F2rl1	NM_007974	K(3AAG)	108	K	1	0	0	1
chr11	70654348	SNP	C	G	Potential Splice Donor Site	Replacement	Map1b	NM_008634	D(3GAC)	591	E	0	0	1	1
chr11	70669196	SNP	C	T	Potential Splice Donor Site;Potential Splice Donor Site	Silent	Naip1	NM_008670	T(3ACC)	66	T	0	1	0	1
chr11	70706079	SNP	C	T	Coding	Silent	Ccnb1	NM_172301	F(3TTC)	266	F	0	1	0	1
chr11	70958297	SNP	T	G	Coding;Coding	Replacement	Dimt1	NM_025447	L(3TTA)	75	F	1	0	0	1
chr11	70969667	SNP	A	G	Coding;Coding	Replacement	Dimt1	NM_025447	E(1GAA)	76	K	1	0	0	1
chr11	70973818	SNP	C	T	Coding;Coding;Coding	Replacement	Dimt1	NM_025447	E(2GAA)	76	V	1	0	0	1
chr11	70973824	SNP	T	C	Coding;Coding;Coding	Replacement	Dimt1	NM_025447	E(3GAA)	76	D	1	0	0	1
chr11	70974904	SNP	C	T	Coding	Replacement	Dimt1	NM_025447	K(3AAG)	77	N	1	0	0	1
chr11	70978743	SNP	G	T	Coding	Replacement;Replacement	Ankrd55;Ankrd55	NM_001168403;NM_029898	R(1AGG);R(1AGG)	470;498	W;W	0	0	1	1
chr11	71004163	SNP	C	G	Coding	Replacement	Pelo	NM_134058	S(1TCC)	51	P	0	0	1	1
chr11	71004258	SNP	T	C	Coding	Silent	Emb	NM_010330	T(3ACA)	36	T	0	1	0	1
chr11	71025481	SNP	G	A	Coding	Replacement;Replacement	4833420G17Rik;4833420G17Rik	NM_001113550;NM_026127	T(2ACA);T(2ACA)	484;484	K;K	1	0	0	1
chr11	71092243	SNP	T	C	Coding	Non-Coding	Gm5796	NM_001029930	H(2CAT)	176	---	0	0	1	1
chr11	71092333	SNP	T	G	Coding	Silent	Gm3264	NM_001242945	Y(3TAC)	75	Y	0	1	0	1
chr11	71092335	SNP	C	T	Coding	Replacement	Gm3696	NM_001024712	V(1GTA)	159	I	0	1	0	1
chr11	71092336	SNP	C	T	Coding	Replacement	Gm3558	NM_001270842	G(2GGT)	126	V	0	0	1	1
chr11	71092337	SNP	A	G	Coding	Non-Coding;Non-Coding	Thoc7;Thoc7	NM_025435;NM_001013578	---;---	---;---	---;---	0	1	0	1
chr11	71092338	SNP	G	A	Coding	Silent;Silent	Camk2g;Camk2g	NM_178597;NM_001039138	P(3CCT);P(3CCT)	357;346	P;P	0	0	1	1
chr11	71092353	SNP	G	A	Coding	Silent	Polr3a	NM_001081247	F(3TTT)	1014	F	0	0	1	1
chr11	71092397	SNP	A	C	Coding	Silent;Silent;Silent	Rps24;Rps24;Rps24	NM_207635;NM_011297;NM_207634	F(3TTT);F(3TTT);F(3TTT)	56;56;56	F;F;F	0	1	0	1
chr11	71092458	SNP	A	G	Coding	Non-Coding;Non-Coding;Non-Coding	Rps24;Rps24;Rps24	NM_207635;NM_011297;NM_207634	---;---;---	---;---;---	---;---;---	0	1	0	1
chr11	71092461	SNP	T	C	Coding	Replacement;Replacement	Dennd6a;Dennd6a	NM_145969;NM_001134465	V(2GTC);V(2GTC)	35;35	G;G	0	0	1	1
chr11	71092514	SNP	G	A	Coding	Non-Coding	Tkt	NM_009388	G(1GGG)	36	---	0	1	0	1
chr11	71092515	SNP	C	G	Coding	Replacement	Gnl3	NM_153547	*(1TAA)	539	K	1	0	0	1
chr11	71092985	SNP	A	G	Coding	Silent	Nisch	NM_022656	D(3GAT)	395	D	0	0	1	1
chr11	71097251	SNP	C	T	Coding	Replacement	Nisch	NM_022656	A(2GCG)	4	V	0	1	0	1
chr11	71098934	SNP	G	A	Coding	Silent	Dnahc1	NM_001033668	A(3GCC)	3017	A	0	0	1	1
chr11	71098939	SNP	C	T	Coding	Silent	Dnahc1	NM_001033668	L(3CTT)	1123	L	0	0	1	1
chr11	71098958	SNP	G	T	Coding	Silent	Dnahc1	NM_001033668	A(3GCC)	1116	A	0	0	1	1
chr11	71098960	SNP	G	T	Coding	Replacement	Fam35a	NM_029389	L(2CTT)	528	P	0	0	1	1
chr11	71098985	SNP	A	C	Coding	Non-Coding;Non-Coding	Ghitm;Ghitm	NM_001199122;NM_078478	---;---	---;---	---;---	0	1	0	1
chr11	71098994	SNP	G	A	Coding	Non-Coding;Non-Coding	Ghitm;Ghitm	NM_001199122;NM_078478	---;---	---;---	---;---	0	1	0	1
chr11	71099530	SNP	G	A	Coding	Replacement	Tlr11	NM_205819	S(3AGT)	46	R	0	0	1	1
chr11	71099596	SNP	C	T	Coding	Replacement	Olfr740	NM_146667	F(1TTC)	4	L	1	0	0	1
chr11	71099616	SNP	T	C	Coding	Non-Coding	Olfr743	NM_001177508	L(3CTT)	148	---	0	0	1	1
chr11	71106003	SNP	G	A	Coding	Non-Coding	Olfr743	NM_001177508	V(1GTG)	149	---	0	0	1	1
chr11	71106027	SNP	T	A	Coding	Non-Coding	Olfr743	NM_001177508	V(2GTG)	149	---	0	0	1	1
chr11	71106066	SNP	A	G	Coding	Non-Coding;Non-Coding	Ttc5;Ttc5	NM_177625;NM_001080949	---;---	---;---	---;---	0	1	0	1
chr11	71107642	SNP	C	T	Coding	Non-Coding;Non-Coding	Ttc5;Ttc5	NM_177625;NM_001080949	H(3CAC);H(3CAC)	132;132	---;---	0	1	0	1
chr11	71113489	SNP	G	A	Coding	Non-Coding	Parp2	NM_009632	---	---	---	0	0	1	1
chr11	71113514	SNP	A	G	Coding	Replacement	Tep1	NM_009351	R(1AGG)	613	G	0	1	0	1
chr11	71113519	SNP	T	C	Coding	Silent	Vmn2r88	NM_011686	A(3GCA)	156	A	0	1	0	1
chr11	71113528	SNP	C	T	Coding	Silent	Vmn2r88	NM_011686	N(3AAC)	476	N	0	1	0	1
chr11	71113530	SNP	A	G	Coding	Replacement	Vmn2r88	NM_011686	V(1GTG)	522	M	0	1	0	1
chr11	71113599	SNP	A	G	Coding	Silent	AY358078	NM_194347	F(3TTC)	347	F	0	1	0	1
chr11	71122763	SNP	C	T	Coding	Replacement;Replacement;Replacement;Replacement	Zfp219;Zfp219;Zfp219;Zfp219	NM_027248;NM_001253696;NM_001253695;NM_001253694	Q(3CAG);Q(3CAG);Q(3CAG);Q(3CAG)	682;637;682;682	H;H;H;H	0	1	0	1
chr11	71122788	SNP	C	A	Coding	Silent;Silent	Myh6;Myh6	NM_010856;NM_001164171	A(3GCT);A(3GCT)	1199;1199	A;A	0	1	0	1
chr11	71122836	SNP	C	G	Coding	Silent	Fitm1	NM_026808	L(3CTA)	212	L	0	0	1	1
chr11	71122857	SNP	G	A	Coding	Non-Coding	Rnf17	NM_001033043	Q(2CAA)	173	---	0	1	0	1
chr11	71122885	SNP	C	A	Coding	Replacement	Parp4	NM_001145978	T(1ACC)	1781	P	0	0	1	1
chr11	71122911	SNP	C	G	Coding	Replacement	Zfp395	NM_199029	A(2GCC)	496	D	1	0	0	1
chr11	71122950	SNP	T	C	Coding	Replacement	Nefm	NM_008691	S(1TCA)	466	T	0	0	1	1
chr11	71122954	SNP	T	C	Coding	Replacement	Tnfrsf10b	NM_020275	T(1ACC)	95	P	0	0	1	1
chr11	71122955	SNP	T	C	Coding	Replacement	Fam160b2	NM_194345	S(3AGC)	575	R	1	0	0	1
chr11	71122961	SNP	A	C	Coding	Replacement	Gfra2	NM_008115	E(3GAA)	193	D	0	1	0	1
chr11	71122963	SNP	T	C	Coding	Silent	Cog3	NM_177381	A(3GCC)	525	A	1	0	0	1
chr11	71122973	SNP	T	C	Coding	Non-Coding	Pcdh17	NM_001013753	V(1GTG)	357	---	0	0	1	1
chr11	71122986	SNP	T	C	Coding	Replacement;Replacement	Dach1;Dach1	NM_007826;NM_001038610	K(2AAG);K(2AAG)	682;630	R;R	1	0	0	1
chr11	71122988	SNP	A	G	Coding	Replacement;Replacement	Pibf1;Pibf1	NM_029454;NM_029320	A(1GCT);A(1GCT)	149;149	P;P	0	1	0	1
chr11	71123033	SNP	T	G	Coding	Non-Coding	Uchl3	NM_016723	F(2TTC)	65	---	0	1	0	1
chr11	71123060	SNP	C	T	Coding	Non-Coding	Uchl3	NM_016723	E(2GAG)	69	---	0	1	0	1
chr11	71123061	SNP	A	G	Coding	Replacement	Irg1	NM_008392	N(3AAC)	421	K	0	0	1	1
chr11	71123066	SNP	T	C	Coding	Non-Coding	Fbxl3	NM_015822	V(3GTG)	193	---	1	0	0	1
chr11	71123074	SNP	G	C	Coding	Non-Coding	Fbxl3	NM_015822	V(2GTG)	193	---	1	0	0	1
chr11	71123130	SNP	A	G	Coding	Non-Coding	Fbxl3	NM_015822	V(1GTG)	193	---	1	0	0	1
chr11	71123132	SNP	G	A	Coding	Non-Coding	Fbxl3	NM_015822	L(3CTC)	192	---	1	0	0	1
chr11	71123133	SNP	A	G	Coding	Non-Coding	Fbxl3	NM_015822	L(2CTC)	192	---	1	0	0	1
chr11	71123631	SNP	G	A	Coding	Replacement	Dnajc3	NM_008929	G(2GGC)	5	V	1	0	0	1
chr11	71123634	SNP	A	G	Coding	Replacement	Plcxd3	NM_177355	I(1ATT)	292	F	0	0	1	1
chr11	71123676	SNP	A	T	Coding	Replacement	Rictor	NM_030168	I(1ATA)	15	V	0	0	1	1
chr11	71123854	SNP	A	G	Coding	Non-Coding;Non-Coding	Nipbl;Nipbl	NM_027707;NM_201232	G(2GGA);G(2GGA)	1637;1637	---;---	0	1	0	1
chr11	71123877	SNP	C	T	Coding	Non-Coding;Non-Coding	Nipbl;Nipbl	NM_027707;NM_201232	G(1GGA);G(1GGA)	1637;1637	---;---	0	1	0	1
chr11	71123882	SNP	C	T	Coding	Non-Coding	Brix1	NM_026396	---	---	---	0	1	0	1
chr11	71123883	SNP	A	G	Coding	Non-Coding	Brix1	NM_026396	---	---	---	0	1	0	1
chr11	71123884	SNP	T	C	Coding	Replacement;Replacement	Npr3;Npr3	NM_008728;NM_001039181	D(2GAC);D(2GAC)	30;30	G;G	0	1	0	1
chr11	71124063	SNP	A	G	Coding	Replacement	Fbxl7	NM_176959	A(2GCC)	358	V	0	0	1	1
chr11	71124088	SNP	T	C	Coding	Non-Coding;Non-Coding;Non-Coding	Rims2;Rims2;Rims2	NM_001256383;NM_053271;NM_001256382	---;---;---	---;---;---	---;---;---	1	0	0	1
chr11	71142277	SNP	C	T	Coding	Non-Coding;Non-Coding;Non-Coding	Rims2;Rims2;Rims2	NM_001256383;NM_053271;NM_001256382	R(3AGG);R(3AGG);R(3AGG)	1007;1047;1007	---;---;---	1	0	0	1
chr11	71156085	SNP	A	T	Coding;Coding	Non-Coding;Non-Coding;Non-Coding	Rims2;Rims2;Rims2	NM_001256383;NM_053271;NM_001256382	N(1AAT);N(1AAT);N(1AAT)	1008;1048;1008	---;---;---	1	0	0	1
chr11	71156096	SNP	G	A	Coding;Coding	Non-Coding;Non-Coding;Non-Coding	Rims2;Rims2;Rims2	NM_001256383;NM_053271;NM_001256382	N(2AAT);N(2AAT);N(2AAT)	1008;1048;1008	---;---;---	1	0	0	1
chr11	71160157	SNP	T	G	Coding;Coding	Non-Coding;Non-Coding;Non-Coding	Rims2;Rims2;Rims2	NM_001256383;NM_053271;NM_001256382	N(3AAT);N(3AAT);N(3AAT)	1008;1048;1008	---;---;---	1	0	0	1
chr11	71161180	SNP	A	G	Coding;Coding	Non-Coding;Non-Coding;Non-Coding	Rims2;Rims2;Rims2	NM_001256383;NM_053271;NM_001256382	V(1GTG);V(1GTG);V(1GTG)	1009;1049;1009	---;---;---	1	0	0	1
chr11	71161694	SNP	A	G	Coding;Coding	Non-Coding;Non-Coding;Non-Coding	Rims2;Rims2;Rims2	NM_001256383;NM_053271;NM_001256382	S(2TCA);S(2TCA);S(2TCA)	1040;1080;1040	---;---;---	1	0	0	1
chr11	71165572	SNP	C	T	Coding;Coding	Silent;Silent;Silent	Rims2;Rims2;Rims2	NM_001256383;NM_053271;NM_001256382	R(1AGA);R(1AGA);R(1AGA)	1042;1082;1042	R;R;R	1	0	0	1
chr11	71165581	SNP	T	C	Coding;Coding	Non-Coding;Non-Coding;Non-Coding	Rims2;Rims2;Rims2	NM_001256383;NM_053271;NM_001256382	R(3AGA);R(3AGA);R(3AGA)	1042;1082;1042	---;---;---	1	0	0	1
chr11	71165582	SNP	T	A	Coding;Coding	Non-Coding;Non-Coding;Non-Coding	Rims2;Rims2;Rims2	NM_001256383;NM_053271;NM_001256382	D(1GAC);D(1GAC);D(1GAC)	1043;1083;1043	---;---;---	1	0	0	1
chr11	71165589	SNP	A	C	Coding;Coding	Non-Coding;Non-Coding;Non-Coding	Rims2;Rims2;Rims2	NM_001256383;NM_053271;NM_001256382	D(2GAC);D(2GAC);D(2GAC)	1043;1083;1043	---;---;---	1	0	0	1
chr11	71165595	SNP	C	G	Coding;Coding	Non-Coding;Non-Coding;Non-Coding	Rims2;Rims2;Rims2	NM_001256383;NM_053271;NM_001256382	D(3GAC);D(3GAC);D(3GAC)	1043;1083;1043	---;---;---	1	0	0	1
chr11	71165615	SNP	A	G	Coding;Coding	Non-Coding;Non-Coding;Non-Coding	Rims2;Rims2;Rims2	NM_001256383;NM_053271;NM_001256382	R(1AGG);R(1AGG);R(1AGG)	1044;1084;1044	---;---;---	1	0	0	1
chr11	71165620	SNP	G	A	Coding;Coding	Non-Coding	Eif3e	NM_008388	---	---	---	0	1	0	1
chr11	71165659	SNP	A	T	Coding;Coding	Non-Coding	Atad2	NM_027435	I(3ATA)	857	---	1	0	0	1
chr11	71165663	SNP	G	T	Coding;Coding	Non-Coding	Atad2	NM_027435	Y(2TAT)	380	---	1	0	0	1
chr11	71168809	SNP	G	C	Coding;Coding	Non-Coding	Atad2	NM_027435	Y(1TAT)	380	---	1	0	0	1
chr11	71168825	SNP	G	C	Coding;Coding	Non-Coding	Atad2	NM_027435	I(3ATT)	379	---	1	0	0	1
chr11	71168830	SNP	A	T	Coding;Coding	Non-Coding	Atad2	NM_027435	I(2ATT)	379	---	1	0	0	1
chr11	71168841	SNP	T	G	Coding;Coding	Non-Coding	Atad2	NM_027435	I(1ATT)	379	---	1	0	0	1
chr11	71168876	SNP	T	G	Coding;Coding	Non-Coding	Atad2	NM_027435	G(3GGG)	378	---	1	0	0	1
chr11	71169734	SNP	G	T	Coding;Coding	Non-Coding	Atad2	NM_027435	G(2GGG)	378	---	1	0	0	1
chr11	71169741	SNP	G	C	Coding;Coding	Non-Coding	Atad2	NM_027435	G(1GGG)	378	---	1	0	0	1
chr11	71169742	SNP	A	G	Coding;Coding	Non-Coding	Atad2	NM_027435	R(3AGA)	377	---	1	0	0	1
chr11	71169748	SNP	G	A	Coding;Coding	Non-Coding	Atad2	NM_027435	R(2AGA)	377	---	1	0	0	1
chr11	71169756	SNP	A	G	Coding;Coding	Non-Coding	Atad2	NM_027435	R(1AGA)	377	---	1	0	0	1
chr11	71169810	SNP	T	G	Coding;Coding	Replacement	Atad2	NM_027435	I(2ATA)	376	T	1	0	0	1
chr11	71172118	SNP	T	C	Coding;Coding	Replacement	Adcy8	NM_009623	E(2GAA)	383	G	0	1	0	1
chr11	71172132	SNP	A	C	Coding;Coding	Replacement	Fam135b	NM_177819	P(1CCG)	643	A	0	0	1	1
chr11	71172153	SNP	C	A	Coding;Coding	Silent	Gm628	NM_001033365	V(3GTC)	103	V	1	0	0	1
chr11	71172160	SNP	T	A	Coding;Coding	Replacement	Gm628	NM_001033365	V(2GTC)	103	D	1	0	0	1
chr11	71172161	SNP	C	G	Coding;Coding	Non-Coding	Gm628	NM_001033365	T(3ACC)	102	---	1	0	0	1
chr11	71172163	SNP	C	T	Coding;Coding	Non-Coding	Gm628	NM_001033365	T(2ACC)	102	---	1	0	0	1
chr11	71172173	SNP	C	T	Coding;Coding	Non-Coding	Gm628	NM_001033365	T(1ACC)	102	---	1	0	0	1
chr11	71172174	SNP	A	G	Coding;Coding	Non-Coding	Gm628	NM_001033365	T(3ACC)	101	---	1	0	0	1
chr11	71173060	SNP	A	G	Coding;Coding	Non-Coding	Gm628	NM_001033365	T(2ACC)	101	---	1	0	0	1
chr11	71173063	SNP	A	T	Coding;Coding	Non-Coding	Gm628	NM_001033365	T(1ACC)	101	---	1	0	0	1
chr11	71173067	SNP	T	G	Coding;Coding	Non-Coding	Gm628	NM_001033365	S(3AGC)	100	---	1	0	0	1
chr11	71173087	SNP	A	G	Coding;Coding	Non-Coding	Gm628	NM_001033365	S(2AGC)	100	---	1	0	0	1
chr11	71173095	SNP	T	C	Coding;Coding	Non-Coding	Gm628	NM_001033365	S(1AGC)	100	---	1	0	0	1
chr11	71181279	SNP	G	A	Coding	Non-Coding	Gm628	NM_001033365	N(3AAC)	99	---	1	0	0	1
chr11	71181310	SNP	C	T	Coding	Non-Coding	Gm628	NM_001033365	N(2AAC)	99	---	1	0	0	1
chr11	71181355	SNP	A	G	Coding	Silent	Zc3h3	NM_172121	R(1CGG)	560	R	0	0	1	1
chr11	71181519	SNP	C	T	Coding	Replacement	Dgat1	NM_010046	V(2GTA)	29	G	0	0	1	1
chr11	71181523	SNP	G	T	Coding	Replacement	Fbxl6	NM_013909	N(3AAT)	183	K	0	1	0	1
chr11	71181553	SNP	T	C	Coding	Non-Coding	Rpl8	NM_012053	---	---	---	0	1	0	1
chr11	71181560	SNP	A	C;G	Coding	Non-Coding	Rpl8	NM_012053	A(2GCC)	229	---	0	1	0	1
chr11	71181572	SNP	T	C	Coding	Non-Coding	Rpl8	NM_012053	P(1CCT)	230	---	0	1	0	1
chr11	71181585	SNP	G	C;T	Coding	Non-Coding	Rpl8	NM_012053	P(2CCT)	230	---	0	1	0	1
chr11	71181591	SNP	G	A	Coding	Non-Coding	Rpl8	NM_012053	P(3CCT)	230	---	0	1	0	1
chr11	71181604	SNP	G	A	Coding	Non-Coding	Rpl8	NM_012053	A(1GCT)	231	---	0	1	0	1
chr11	71181671	SNP	C	T	Coding	Replacement	Apol7c	NM_175391	V(1GTG)	328	L	0	1	0	1
chr11	71181675	SNP	A	G	Coding	Non-Coding	Eif3l	NM_145139	---	---	---	0	1	0	1
chr11	71181680	SNP	G	T	Coding	Replacement;Replacement;Replacement	Ddx17;Ddx17;Ddx17	NM_199079;NM_199080;NM_001040187	M(2ATG);M(2ATG);M(2ATG)	367;367;367	K;K;K	0	0	1	1
chr11	71181708	SNP	C	A	Coding	Silent	Desi1	NM_134095	L(3CTC)	24	L	0	0	1	1
chr11	71181713	SNP	A	C	Coding	Replacement	Cyp2d12	NM_201360	M(2ATG)	300	T	0	0	1	1
chr11	71181786	SNP	A	C	Coding	Replacement	Bik	NM_007546	E(2GAG)	28	G	0	1	0	1
chr11	71181901	SNP	C	T	Coding	Replacement	Bik	NM_007546	P(1CCC)	30	T	0	1	0	1
chr11	71181903	SNP	G	T	Coding	Non-Coding	Ttll12	NM_183017	P(1CCC)	563	---	1	0	0	1
chr11	71181905	SNP	G	C	Coding	Replacement	Ttll12	NM_183017	P(2CCG)	562	L	1	0	0	1
chr11	71181995	SNP	C	T	Coding	Silent;Silent	Ppara;Ppara	NM_011144;NM_001113418	C(3TGT);C(3TGT)	102;102	C;C	0	0	1	1
chr11	71182024	SNP	T	G	Coding	Replacement	Mov10l1	NM_031260	R(2AGA)	643	K	0	1	0	1
chr11	71182097	SNP	G	A	Coding	Replacement	Panx2	NM_001002005	E(1GAG)	506	K	0	1	0	1
chr11	71182101	SNP	T	A	Coding	Non-Coding;Replacement	Tubgcp6;1300018J18Rik	NM_001163319;NM_027905	---;I(2ATT)	---;521	---;S	0	1	0	1
chr11	71182102	SNP	T	G	Coding	Silent	Tubgcp6	NM_001163319	C(3TGT)	1252	C	0	0	1	1
chr11	71182108	SNP	C	G	Coding	Replacement	Syt10	NM_018803	N(1AAT)	461	D	0	0	1	1
chr11	71182111	SNP	A	T	Coding	Silent	Abcd2	NM_011994	T(3ACT)	142	T	0	0	1	1
chr11	71182112	SNP	A	G	Coding	Silent	Slc2a13	NM_001033633	L(3CTC)	373	L	0	1	0	1
chr11	71182114	SNP	A	C	Coding	Replacement	Lrrk2	NM_025730	D(2GAC)	220	G	0	0	1	1
chr11	71182119	SNP	C	A	Coding	Non-Coding	Arid2	NM_175251	K(1AAG)	255	---	0	1	0	1
chr11	71182139	SNP	T	A	Coding	Non-Coding	Slc38a4	NM_027052	---	---	---	0	1	0	1
chr11	71182144	SNP	A	T	Coding	Non-Coding	Slc38a4	NM_027052	---	---	---	0	1	0	1
chr11	71182150	SNP	T	C	Coding	Replacement	Olfr287	NM_001011780	I(1ATC)	231	L	0	0	1	1
chr11	71182157	SNP	A	T	Coding	Silent	Tuba1c	NM_009448	A(3GCC)	104	A	0	1	0	1
chr11	71182158	SNP	A	C	Coding	Replacement	Aqp5	NM_009701	S(1TCC)	152	P	0	1	0	1
chr11	71182159	SNP	T	C	Coding	Replacement;Replacement	Larp4;Larp4	NM_001080948;NM_001024526	R(2CGT);R(2CGT)	705;706	H;H	0	1	0	1
chr11	71182190	SNP	A	G	Coding	Silent	Acvrl1	NM_009612	F(3TTC)	230	F	1	0	0	1
chr11	71182192	SNP	T	A	Coding	Replacement	Nr4a1	NM_010444	L(2CTG)	37	R	1	0	0	1
chr11	71182193	SNP	G	T	Coding	Silent	Krt71	NM_019956	D(3GAT)	396	D	0	0	1	1
chr11	71182249	SNP	G	A	Coding	Silent	Krt73	NM_212485	A(3GCC)	410	A	0	0	1	1
chr11	71182277	SNP	G	A	Coding	Replacement	Krt8	NM_031170	L(2CTC)	153	R	0	1	0	1
chr11	71182284	SNP	T	G	Coding	Non-Coding	Krt8	NM_031170	N(2AAC)	152	---	0	1	0	1
chr11	71182289	SNP	G	A	Coding	Non-Coding	Krt18	NM_010664	V(1GTG)	407	---	0	1	0	1
chr11	71182290	SNP	T	C	Coding	Non-Coding	Krt18	NM_010664	V(2GTG)	407	---	0	1	0	1
chr11	71182309	SNP	G	C	Coding	Non-Coding	Krt18	NM_010664	V(3GTG)	407	---	0	1	0	1
chr11	71182322	SNP	A	G	Coding	Non-Coding	Krt18	NM_010664	D(1GAT)	408	---	0	1	0	1
chr11	71182440	SNP	A	T	Coding	Replacement	Krt18	NM_010664	G(1GGC)	409	R	0	1	0	1
chr11	71182443	SNP	C	T	Coding	Silent	Sp1	NM_013672	G(3GGT)	162	G	0	0	1	1
chr11	71182454	SNP	T	C	Coding	Silent	Sp1	NM_013672	L(3CTC)	163	L	0	0	1	1
chr11	71182521	SNP	T	C	Coding	Silent	Sp1	NM_013672	T(3ACT)	180	T	0	0	1	1
chr11	71182527	SNP	G	A	Coding	Silent	Sp1	NM_013672	Q(3CAG)	184	Q	0	0	1	1
chr11	71182528	SNP	T	C	Coding	Silent;Silent;Silent;Silent	Pcbp2;Pcbp2;Pcbp2;Pcbp2	NM_001174073;NM_001103165;NM_011042;NM_001103166	Q(3CAG);Q(3CAG);Q(3CAG);Q(3CAG)	153;153;153;153	Q;Q;Q;Q	0	1	0	1
chr11	71182544	SNP	C	G	Coding	Silent	Zfp263	NM_148924	G(3GGA)	337	G	0	0	1	1
chr11	71182552	SNP	A	T	Coding	Silent	Nlrc3	NM_001081280	G(3GGT)	185	G	1	0	0	1
chr11	71182570	SNP	T	A	Coding	Non-Coding;Replacement	Nagpa;Nagpa	NR_027804;NM_013796	---;R(2CGC)	---;55	---;L	0	0	1	1
chr11	71182638	SNP	A	G	Coding	Non-Coding	Cldn26	NM_029070	V(3GTG)	3	---	1	0	0	1
chr11	71182647	SNP	A	G	Coding	Non-Coding	Cldn26	NM_029070	V(2GTG)	3	---	1	0	0	1
chr11	71182671	SNP	A	C	Coding	Non-Coding	Cldn26	NM_029070	V(1GTG)	3	---	1	0	0	1
chr11	71182673	SNP	T	C	Coding	Replacement	Grin2a	NM_008170	H(2CAT)	128	R	0	0	1	1
chr11	71182677	SNP	T	C	Coding	Non-Coding	Rsl1d1	NM_025546	---	---	---	0	1	0	1
chr11	71182682	SNP	G	A	Coding	Non-Coding	Rsl1d1	NM_025546	---	---	---	0	1	0	1
chr11	71182706	SNP	G	A	Coding	Replacement	Spag6	NM_015773	V(2GTG)	6	G	0	1	0	1
chr11	71182708	SNP	T	G	Coding	Non-Coding	Pi4ka	NM_001001983	---	---	---	0	0	1	1
chr11	71182709	SNP	A	C;G	Coding	Replacement	Eif2b5	NM_172265	E(2GAG)	32	G	0	1	0	1
chr11	71182712	SNP	A	G	Coding	Replacement	Eif2b5	NM_172265	E(2GAG)	33	G	0	1	0	1
chr11	71182720	SNP	T	C	Coding	Non-Coding;Silent	Psmd2;Psmd2	NR_027485;NM_134101	---;K(3AAG)	---;8	---;K	1	0	0	1
chr11	71182724	SNP	C	T	Coding	Non-Coding	Map3k13	NM_172821	G(1GGG)	898	---	1	0	0	1
chr11	71182727	SNP	A	T	Coding	Silent	Tmem41a	NM_025693	Y(3TAC)	77	Y	0	0	1	1
chr11	71182732	SNP	C	T	Coding	Non-Coding	Etv5	NM_023794	D(3GAC)	21	---	0	1	0	1
chr11	71217461	SNP	C	A	Coding	Non-Coding	Etv5	NM_023794	D(2GAC)	21	---	0	1	0	1
chr11	71217465	SNP	G	A	Coding	Non-Coding	Etv5	NM_023794	D(1GAC)	21	---	0	1	0	1
chr11	71217475	SNP	G	T	Coding	Non-Coding	Etv5	NM_023794	E(3GAG)	20	---	0	1	0	1
chr11	71217495	SNP	G	A	Coding	Non-Coding	Etv5	NM_023794	E(2GAG)	20	---	0	1	0	1
chr11	71217636	SNP	G	C	Coding	Non-Coding	Etv5	NM_023794	E(1GAG)	20	---	0	1	0	1
chr11	71217637	SNP	G	T	Coding	Non-Coding	Etv5	NM_023794	S(3TCA)	19	---	0	1	0	1
chr11	71217642	SNP	G	T	Coding	Replacement;Replacement;Replacement	Kng1;Kng1;Kng1	NM_001102412;NM_023125;NM_001102411	Y(2TAC);Y(2TAC);Y(2TAC)	298;298;298	F;F;F	0	1	0	1
chr11	71217649	SNP	T	A	Coding	Silent	Sst	NM_009215	S(3TCG)	27	S	0	0	1	1
chr11	71217653	SNP	C	T	Coding	Replacement;Replacement;Replacement	Lpp;Lpp;Lpp	NM_178665;NM_001145954;NM_001145952	I(2ATA);I(2ATA);I(2ATA)	150;25;150	T;T;T	0	0	1	1
chr11	71217913	SNP	C	T	Coding	Silent	AI480653	NM_198626	R(3CGG)	118	R	0	0	1	1
chr11	71217935	SNP	G	A	Coding	Silent	AI480653	NM_198626	A(3GCT)	117	A	0	0	1	1
chr11	71217947	SNP	G	A	Coding	Non-Coding;Non-Coding;Non-Coding	Rpl35a;Rpl35a;Rpl35a	NM_001130484;NM_021338;NM_001130485	R(1CGA);R(1CGA);R(1CGA)	16;16;16	---;---;---	0	1	0	1
chr11	71217951	SNP	A	T	Coding	Silent;Silent;Silent	Rpl35a;Rpl35a;Rpl35a	NM_001130484;NM_021338;NM_001130485	R(3CGA);R(3CGA);R(3CGA)	16;16;16	R;R;R	0	1	0	1
chr11	71218185	SNP	G	A	Coding	Non-Coding;Non-Coding;Non-Coding	Rpl35a;Rpl35a;Rpl35a	NM_001130484;NM_021338;NM_001130485	L(1CTC);L(1CTC);L(1CTC)	18;18;18	---;---;---	0	1	0	1
chr11	71218186	SNP	T	C	Coding	Non-Coding;Non-Coding;Non-Coding	Rpl35a;Rpl35a;Rpl35a	NM_001130484;NM_021338;NM_001130485	L(2CTC);L(2CTC);L(2CTC)	18;18;18	---;---;---	0	1	0	1
chr11	71218190	SNP	T	C	Coding	Non-Coding;Non-Coding;Non-Coding	Rpl35a;Rpl35a;Rpl35a	NM_001130484;NM_021338;NM_001130485	L(3CTC);L(3CTC);L(3CTC)	18;18;18	---;---;---	0	1	0	1
chr11	71218219	SNP	C	T	Coding	Non-Coding;Non-Coding;Non-Coding	Rpl35a;Rpl35a;Rpl35a	NM_001130484;NM_021338;NM_001130485	R(1CGG);R(1CGG);R(1CGG)	19;19;19	---;---;---	0	1	0	1
chr11	71218222	SNP	T	C	Coding	Non-Coding;Non-Coding;Non-Coding	Rpl35a;Rpl35a;Rpl35a	NM_001130484;NM_021338;NM_001130485	R(2CGG);R(2CGG);R(2CGG)	19;19;19	---;---;---	0	1	0	1
chr11	71218254	SNP	T	C	Coding	Non-Coding;Non-Coding;Non-Coding	Rpl35a;Rpl35a;Rpl35a	NM_001130484;NM_021338;NM_001130485	R(3CGG);R(3CGG);R(3CGG)	19;19;19	---;---;---	0	1	0	1
chr11	71218277	SNP	C	T	Coding	Non-Coding;Non-Coding;Non-Coding	Rpl35a;Rpl35a;Rpl35a	NM_001130484;NM_021338;NM_001130485	N(1AAC);N(1AAC);N(1AAC)	20;20;20	---;---;---	0	1	0	1
chr11	71218278	SNP	T	C	Coding	Silent;Silent;Silent	Rpl35a;Rpl35a;Rpl35a	NM_001130484;NM_021338;NM_001130485	R(1AGA);R(1AGA);R(1AGA)	22;22;22	R;R;R	0	1	0	1
chr11	71218281	SNP	T	C	Coding	Replacement	Adcy5	NM_001012765	L(2CTG)	791	P	0	0	1	1
chr11	71218289	SNP	T	C	Coding	Replacement	Adcy5	NM_001012765	V(1GTC)	963	I	0	0	1	1
chr11	71218293	SNP	A	C	Coding	Silent	Gm609	NM_001005854	V(3GTG)	164	V	0	1	0	1
chr11	71218303	SNP	C	A	Coding	Replacement	Cd96	NM_032465	I(2ATA)	16	T	0	0	1	1
chr11	72031426	SNP	T	C	Coding	Non-Coding;Non-Coding	Dzip3;Dzip3	NM_027341;NM_001110017	L(2CTA);L(2CTA)	365;365	---;---	0	1	0	1
chr11	72045153	SNP	G	A	Coding	Replacement	Impg2	NM_174876	P(1CCT)	703	T	0	0	1	1
chr11	72058106	SNP	C	T	Coding;Coding	Silent	Olfr205	NM_001011736	A(3GCA)	195	A	0	0	1	1
chr11	72058151	SNP	C	T	Coding;Coding	Silent	Pros1	NM_011173	R(1AGA)	111	R	0	0	1	1
chr11	72058427	SNP	T	C	Coding;Coding	Replacement;Non-Coding	Hspa13;Hspa13	NM_030201;NR_027492	M(2ATG);---	209;---	T;---	0	0	1	1
chr11	72058879	SNP	T	G	Coding;Coding	Non-Coding	Jam2	NM_023844	K(2AAG)	291	---	0	1	0	1
chr11	72064129	SNP	T	C	Coding;Coding	Non-Coding	Atp5j	NM_016755	---	---	---	0	1	0	1
chr11	72070422	SNP	A	G	Coding;Coding	Non-Coding	Cct8	NM_009840	---	---	---	0	1	0	1
chr11	72120143	SNP	C	T	Coding;Coding	Non-Coding	Cct8	NM_009840	---	---	---	0	1	0	1
chr11	72175540	SNP	C	G	Coding	Replacement	Krtap13	NM_010671	T(2ACC)	79	S	0	0	1	1
chr11	72176702	SNP	C	T	Coding	Silent	Krtap19-1	NM_130876	G(3GGC)	71	G	0	0	1	1
chr11	72176709	SNP	G	A	Coding	Replacement	Krtap19-1	NM_130876	G(1GGA)	66	R	0	0	1	1
chr11	72189616	SNP	G	T	Coding	Replacement	Krtap19-1	NM_130876	Y(1TAT)	65	H	0	0	1	1
chr11	72198482	SNP	G	A	Coding	Non-Coding	Krtap16-1	NM_130870	G(3GGA)	75	---	0	0	1	1
chr11	72198508	SNP	T	C	Coding	Non-Coding	Krtap16-1	NM_130870	F(2TTT)	74	---	0	0	1	1
chr11	72198534	SNP	C	A	Coding	Non-Coding	Krtap16-1	NM_130870	G(3GGC)	73	---	0	0	1	1
chr11	72198924	SNP	T	G	Coding	Silent	Krtap16-1	NM_130870	F(3TTT)	71	F	0	0	1	1
chr11	72209414	DEL	G	-	Potential Splice Acceptor Site	Replacement	Krtap16-1	NM_130870	F(2TTT)	71	Y	0	0	1	1
chr11	72247826	SNP	C	T	Coding	Non-Coding	Krtap16-1	NM_130870	Y(2TAC)	64	---	0	0	1	1
chr11	72304815	SNP	T	C	Coding	Non-Coding	Gart	NM_010256	---	---	---	0	1	0	1
chr11	72306600	SNP	G	A	Coding	Non-Coding	Atp5o	NM_138597	---	---	---	0	1	0	1
chr11	72306603	SNP	G	C	Coding	Non-Coding	Erg	NM_133659	H(2CAT)	11	---	1	0	0	1
chr11	72306608	SNP	C	A	Coding	Non-Coding	Erg	NM_133659	H(1CAT)	11	---	1	0	0	1
chr11	72306628	SNP	A	G	Coding	Non-Coding	Erg	NM_133659	A(3GCT)	10	---	1	0	0	1
chr11	72308650	SNP	A	G	Coding	Non-Coding	Erg	NM_133659	A(2GCT)	10	---	1	0	0	1
chr11	72311997	SNP	G	A	Coding	Non-Coding	Erg	NM_133659	A(1GCT)	10	---	1	0	0	1
chr11	72312000	SNP	C	A	Coding	Non-Coding	Erg	NM_133659	A(3GCA)	9	---	1	0	0	1
chr11	72312005	SNP	G	C	Coding	Non-Coding	Erg	NM_133659	A(2GCA)	9	---	1	0	0	1
chr11	72317242	SNP	T	G	Coding	Non-Coding	Erg	NM_133659	A(1GCA)	9	---	1	0	0	1
chr11	72317546	SNP	C	T	Coding	Non-Coding	Erg	NM_133659	P(2CCA)	8	---	1	0	0	1
chr11	72317567	SNP	C	T	Coding	Silent	Erg	NM_133659	D(3GAC)	7	D	1	0	0	1
chr11	72317603	SNP	C	T	Coding	Non-Coding	Erg	NM_133659	P(3CCT)	6	---	1	0	0	1
chr11	72317720	SNP	G	A	Coding	Replacement	Erg	NM_133659	V(1GTA)	5	L	1	0	0	1
chr11	72317768	SNP	G	A	Coding	Silent	Dscam	NM_031174	R(3CGC)	1939	R	0	0	1	1
chr11	72317798	SNP	C	T	Coding	Replacement	C2cd2	NM_174847	V(2GTG)	76	G	1	0	0	1
chr11	72351970	SNP	G	A	Coding	Replacement;Replacement	Tiam2;Tiam2	NM_011878;NM_001122998	E(2GAG);E(2GAG)	557;557	G;G	0	0	1	1
chr11	72357495	SNP	A	G	Coding	Non-Coding;Non-Coding;Silent;Silent	Synj2;Synj2;Synj2;Synj2	NM_001113351;NM_011523;NM_001113353;NM_001113352	---;---;E(3GAG);E(3GAG)	---;---;46;46	---;---;E;E	1	0	0	1
chr11	72357565	SNP	A	G	Coding	Replacement	Pde10a	NM_011866	Y(2TAT)	738	C	0	0	1	1
chr11	72359771	SNP	T	C	Coding	Replacement	Slc22a1	NM_009202	S(1AGC)	65	G	0	0	1	1
chr11	72550037	SNP	T	C	Coding	Non-Coding	Mrpl18	NM_026310	---	---	---	0	1	0	1
chr11	72550065	SNP	A	T	Coding	Non-Coding	Tcp1	NM_013686	---	---	---	0	1	0	1
chr11	72550091	SNP	G	A	Coding	Non-Coding	Tcp1	NM_013686	---	---	---	0	1	0	1
chr11	72730618	SNP	C	T	Coding	Non-Coding;Replacement	Tcp1;Acat3	NM_013686;NM_153151	---;I(2ATT)	---;349	---;T	0	0	1	1
chr11	72796563	SNP	C	G	Coding	Non-Coding;Non-Coding	Tcp1;Acat3	NM_013686;NM_153151	---;G(3GGA)	---;346	---;---	0	1	0	1
chr11	72796569	SNP	T	G	Coding	Non-Coding;Non-Coding	Tcp1;Acat3	NM_013686;NM_153151	---;I(2ATC)	---;344	---;---	0	1	0	1
chr11	72853276	SNP	A	G	Coding	Non-Coding	Acat2	NM_009338	T(2ACT)	214	---	0	1	0	1
chr11	72889182	SNP	G	A	Coding	Non-Coding	Acat2	NM_009338	---	---	---	0	1	0	1
chr11	72924688	SNP	G	C	Coding	Replacement	Gm7168	NM_001122977	L(3TTA)	192	F	0	0	1	1
chr11	72924691	SNP	A	C	Coding	Non-Coding	Gm7168	NM_001122977	L(1CTC)	194	---	0	0	1	1
chr11	73103887	SNP	T	A	Coding;Coding	Replacement	Gm3435	NM_001123372	E(2GAG)	416	G	0	0	1	1
chr11	73103960	SNP	A	T	Coding;Coding	Non-Coding;Non-Coding	2210404J11Rik;2210404J11Rik	NM_001039552;NM_001034891	Y(3TAT);Y(3TAT)	574;126	---;---	1	0	0	1
chr11	73114893	SNP	A	G	Coding;Coding	Silent;Silent	2210404J11Rik;2210404J11Rik	NM_001039552;NM_001034891	V(3GTG);V(3GTG)	575;127	V;V	1	0	0	1
chr11	73114941	SNP	G	T	Coding;Coding	Silent;Silent	2210404J11Rik;2210404J11Rik	NM_001039552;NM_001034891	R(3CGC);R(3CGC)	576;128	R;R	1	0	0	1
chr11	73115640	SNP	A	G	Coding;Coding	Non-Coding	Psmb1	NM_011185	---	---	---	0	1	0	1
chr11	73118083	SNP	C	T	Coding;Coding	Non-Coding	Vmn2r96	NM_001104547	I(3ATC)	50	---	0	0	1	1
chr11	73118087	SNP	G	A	Coding;Coding	Non-Coding	Vmn2r96	NM_001104547	C(1TGC)	51	---	0	0	1	1
chr11	73121931	SNP	A	T	Coding;Coding	Non-Coding	Vmn2r96	NM_001104547	C(2TGC)	51	---	0	0	1	1
chr11	73121957	SNP	G	T	Coding;Coding	Non-Coding	Vmn2r96	NM_001104547	C(3TGC)	51	---	0	0	1	1
chr11	73134092	SNP	G	A	Coding;Coding	Replacement	Vmn2r97	NM_001104549	N(2AAT)	377	T	0	1	0	1
chr11	73134127	SNP	C	G	Coding	Silent	Vmn2r97	NM_001104549	S(3TCT)	379	S	0	1	0	1
chr11	73136489	SNP	A	G	Coding	Replacement	Vmn2r98	NM_001104550	A(2GCA)	540	V	0	0	1	1
chr11	73136495	SNP	A	G	Coding	Silent	Vmn2r98	NM_001104550	A(3GCA)	540	A	0	0	1	1
chr11	73137348	SNP	T	C	Coding	Replacement	Vmn2r102	NM_001104564	N(2AAT)	110	I	0	0	1	1
chr11	73137951	SNP	A	G	Coding	Silent	Vmn2r110	NM_001104572	S(3AGC)	782	S	0	0	1	1
chr11	73171149	SNP	C	A	Coding	Replacement	Zfp758	NM_145484	I(1ATC)	149	L	1	0	0	1
chr11	73177317	SNP	C	G	Coding	Silent	Vmn2r111	NM_001104573	S(3TCT)	342	S	0	1	0	1
chr11	73240229	SNP	T	C	Coding	Silent	Vmn2r111	NM_001104573	N(3AAC)	88	N	0	0	1	1
chr11	73240601	SNP	C	G	Coding	Silent	Vmn2r112	NM_001104575	Y(3TAT)	691	Y	0	1	0	1
chr11	73240678	SNP	T	C	Coding	Replacement	Vmn2r115	NM_001104579	R(2AGA)	286	K	0	1	0	1
chr11	73241743	SNP	T	C	Coding	Silent	Vmn2r115	NM_001104579	N(3AAT)	316	N	0	1	0	1
chr11	73254285	SNP	G	C	Coding	Silent	Vmn2r115	NM_001104579	I(3ATA)	330	I	0	1	0	1
chr11	73254291	SNP	C	A	Coding	Replacement	Vmn2r116	NM_001104580	S(2TCC)	374	F	0	1	0	1
chr11	73269687	SNP	C	T	Coding	Replacement	Ccdc64b	NM_153784	E(2GAG)	280	G	0	1	0	1
chr11	73269712	SNP	G	A	Coding	Non-Coding	Ndufb10	NM_026684	---	---	---	0	1	0	1
chr11	73269742	SNP	A	G	Coding	Silent	Ccdc154	NM_001079929	S(3TCC)	487	S	0	0	1	1
chr11	73278973	SNP	C	T	Coding	Non-Coding;Non-Coding	Tsr3;Tsr3	NM_001163718;NM_026676	M(3ATG);M(3ATG)	1;1	---;---	1	0	0	1
chr11	73278977	SNP	G	A	Coding	Non-Coding	Metrn	NM_133719	R(1CGC)	139	---	0	1	0	1
chr11	73278988	SNP	C	T	Coding	Non-Coding	Atp6v0e	NM_025272	---	---	---	0	1	0	1
chr11	73278994	SNP	C	A	Coding	Replacement	Grm4	NM_001013385	T(2ACC)	389	N	0	0	1	1
chr11	73279796	SNP	C	T	Coding	Replacement	Gm4461	NM_001199062	G(2GGA)	204	E	0	1	0	1
chr11	73283624	SNP	T	C	Coding	Silent	Zfp955a	NM_029952	T(3ACC)	11	T	0	1	0	1
chr11	73283676	SNP	A	G	Coding	Replacement	Zfp955b	NM_001142957	T(1ACT)	197	A	0	1	0	1
chr11	73283723	SNP	A	G	Coding	Silent	Rab11b	NM_008997	S(3TCT)	78	S	0	0	1	1
chr11	73283837	SNP	A	G	Coding	Silent	Rab11b	NM_008997	I(3ATT)	76	I	0	0	1	1
chr11	73322187	SNP	G	T	Coding	Silent	Rab11b	NM_008997	R(3CGT)	74	R	0	0	1	1
chr11	73354513	SNP	G	A	Coding	Silent	Rab11b	NM_008997	T(3ACT)	67	T	0	0	1	1
chr11	73906752	SNP	C	G	Coding	Silent	Rab11b	NM_008997	A(3GCT)	62	A	0	0	1	1
chr11	74196434	SNP	T	C	Coding	Silent	Rab11b	NM_008997	I(3ATT)	53	I	0	0	1	1
chr11	74206536	INS	C	-	Coding	Silent	Rab11b	NM_008997	T(3ACT)	50	T	0	0	1	1
chr11	74630054	SNP	A	G	Coding	Silent	Rab11b	NM_008997	G(3GGA)	45	G	0	0	1	1
chr11	74660716	SNP	A	C	Coding	Silent	Rab11b	NM_008997	S(3AGT)	42	S	0	0	1	1
chr11	74660742	SNP	C	G	Coding	Silent	Rab11b	NM_008997	L(3CTA)	38	L	0	0	1	1
chr11	74664101	SNP	T	C	Coding	Silent	Rab11b	NM_008997	E(3GAA)	35	E	0	0	1	1
chr11	74669517	INS	C	-	Coding	Replacement	Rab11b	NM_008997	R(3AGA)	33	S	0	0	1	1
chr11	74683458	DEL	C	-	Potential Splice Donor Site	Silent	Rab11b	NM_008997	R(1AGA)	33	R	0	0	1	1
chr11	74817710	SNP	G	A	Coding	Silent	Rab11b	NM_008997	S(3TCA)	29	S	0	0	1	1
chr11	74842970	SNP	T	C	Coding	Replacement	H2-K1	NM_001001892	R(1CGC)	132	S	0	1	0	1
chr11	74842979	SNP	A	C	Coding	Replacement	H2-K1	NM_001001892	R(2CGG)	71	P	0	1	0	1
chr11	74842984	SNP	T	C	Coding	Non-Coding	Btnl6	NM_030747	A(1GCC)	57	---	0	1	0	1
chr11	74842999	SNP	A	C	Coding	Replacement	Tnxb	NM_031176	E(2GAG)	1935	G	0	0	1	1
chr11	74851248	SNP	A	G	Coding	Silent	Vwa7	NM_138582	T(3ACC)	572	T	0	0	1	1
chr11	74867698	SNP	G	A	Coding	Non-Coding;Non-Coding	Ddx39b;Ddx39b	NM_019693;NM_001252457	---;---	---;---	---;---	0	1	0	1
chr11	75156266	SNP	G	T	Coding	Non-Coding;Non-Coding	Ddx39b;Ddx39b	NM_019693;NM_001252457	---;---	---;---	---;---	0	1	0	1
chr11	75167526	SNP	G	A	Coding;Coding	Non-Coding	Mdc1	NM_001010833	---	---	---	0	0	1	1
chr11	75178702	SNP	T	C	Coding	Replacement	Mdc1	NM_001010833	A(2GCA)	1527	E	1	0	0	1
chr11	75178718	SNP	G	C	Coding	Silent;Silent	H2-T9;H2-T22	NM_010399;NM_010397	T(3ACC);T(3ACC)	237;237	T;T	0	1	0	1
chr11	75180613	SNP	A	G	Coding	Non-Coding	Gm8909	NM_001081032	I(1ATC)	238	---	1	0	0	1
chr11	75265163	SNP	G	T	Coding	Replacement	Gm8909	NM_001081032	P(1CCC)	25	S	0	0	1	1
chr11	75265824	SNP	A	C	Coding	Replacement	H2-T3	NM_008208	L(1CTC)	316	V	1	0	0	1
chr11	75265916	SNP	G	A	Coding	Replacement	Trim10	NM_011280	R(1AGA)	473	G	0	0	1	1
chr11	75266037	SNP	C	T	Coding	Replacement	H2-M3	NM_013819	Q(3CAG)	58	H	0	0	1	1
chr11	75306107	INS	C	-	Potential Splice Donor Site;Potential Splice Donor Site	Non-Coding	Hsp90ab1	NM_008302	---	---	---	0	1	0	1
chr11	75310157	SNP	A	G	Coding;Coding	Non-Coding	Hsp90ab1	NM_008302	D(2GAC)	52	---	0	1	0	1
chr11	75312977	SNP	C	T	Potential Splice Donor Site;Potential Splice Donor Site	Non-Coding	Hsp90ab1	NM_008302	D(1GAC)	52	---	0	1	0	1
chr11	75318492	DEL	T	-	Coding;Coding	Non-Coding	Hsp90ab1	NM_008302	L(3CTG)	51	---	0	1	0	1
chr11	75318493	DEL	G	-	Coding;Coding	Replacement;Replacement	Abcc10;Abcc10	NM_145140;NM_170680	N(3AAC);N(3AAC)	512;553	K;K	0	1	0	1
chr11	75318494	DEL	C	-	Coding;Coding	Replacement;Replacement	Abcc10;Abcc10	NM_145140;NM_170680	W(1TGG);W(1TGG)	470;511	G;G	1	0	0	1
chr11	75318495	DEL	T	-	Coding;Coding	Replacement	Slc22a7	NM_144856	W(2TGG)	238	L	1	0	0	1
chr11	75410140	SNP	A	G	Coding	Replacement	Ubr2	NM_146078	M(2ATG)	404	K	0	0	1	1
chr11	75445725	SNP	A	C	Coding	Silent;Silent;Silent	Ccnd3;Ccnd3;Ccnd3	NM_007632;NM_001081636;NM_001081635	L(1TTG);L(1TTG);L(1TTG)	163;163;163	L;L;L	0	1	0	1
chr11	75445727	SNP	G	C	Coding	Replacement;Replacement;Replacement	Ccnd3;Ccnd3;Ccnd3	NM_007632;NM_001081636;NM_001081635	D(2GAC);D(2GAC);D(2GAC)	173;173;173	G;G;G	0	1	0	1
chr11	75508809	SNP	A	G	Coding	Replacement	Plin3	NM_025836	V(2GTG)	189	A	0	0	1	1
chr11	75560988	SNP	A	C	Coding;Coding;Coding	Replacement;Replacement;Replacement;Replacement	Ptprs;Ptprs;Ptprs;Ptprs	NM_001252455;NM_001252456;NM_001252453;NM_011218	S(1AGT);S(1AGT);S(1AGT);S(1AGT)	1238;1242;1242;1648	R;R;R;R	0	0	1	1
chr11	75572470	SNP	C	T	Coding;Coding;Coding	Replacement;Replacement;Replacement;Replacement	Ptprs;Ptprs;Ptprs;Ptprs	NM_001252455;NM_001252456;NM_001252453;NM_011218	I(2ATC);I(2ATC);I(2ATC);I(2ATC)	924;928;928;1334	N;N;N;N	0	0	1	1
chr11	75665551	SNP	T	C	Coding;Coding;Coding	Silent	Safb	NM_001163300	L(3CTG)	39	L	1	0	0	1
chr11	75669219	SNP	T	C	Coding;Coding;Coding	Replacement;Replacement;Non-Coding;Replacement	Ranbp3;Ranbp3;Ranbp3;Ranbp3	NM_001252467;NM_001252466;NR_045519;NM_027933	V(1GTG);V(1GTG);---;V(1GTG)	18;18;---;18	L;L;---;L	0	1	0	1
chr11	75669231	SNP	G	A	Coding;Coding;Coding	Non-Coding	Ndufa11	NM_027244	---	---	---	0	1	0	1
chr11	75756816	SNP	G	T	Potential Splice Acceptor Site	Silent	Khsrp	NM_010613	G(3GGT)	231	G	0	0	1	1
chr11	75759352	SNP	C	T	Coding	Silent	Khsrp	NM_010613	G(3GGT)	218	G	0	0	1	1
chr11	75759424	SNP	T	C	Coding	Silent	Slc25a23	NM_025877	L(1CTG)	398	L	0	0	1	1
chr11	76117716	DEL	C	-	Coding	Silent;Silent	Soga2;Soga2	NM_001114098;NM_172963	G(3GGT);G(3GGT)	1611;1611	G;G	1	0	0	1
chr11	76121539	SNP	T	C	Coding	Replacement	Lama1	NM_008480	L(1TTG)	2196	V	0	1	0	1
chr11	76212565	SNP	G	A	Coding	Replacement;Replacement;Replacement;Replacement	Dlgap1;Dlgap1;Dlgap1;Dlgap1	NM_177639;NM_027712;NM_001128181;NM_001128180	N(2AAT);N(2AAT);N(2AAT);N(2AAT)	898;888;590;588	S;S;S;S	0	0	1	1
chr11	76212899	SNP	A	G	Coding	Non-Coding	Ndc80	NM_023294	E(1GAG)	318	---	0	1	0	1
chr11	76243588	SNP	T	C	Coding	Non-Coding	Ndc80	NM_023294	L(2TTG)	317	---	0	1	0	1
chr11	76243604	SNP	T	C	Coding	Non-Coding	Ndc80	NM_023294	L(1TTG)	317	---	0	1	0	1
chr11	76243605	SNP	T	C	Coding	Non-Coding	Alk	NM_007439	Y(2TAC)	1286	---	0	1	0	1
chr11	76243781	SNP	G	A	Coding	Silent	Alk	NM_007439	A(3GCC)	1284	A	0	1	0	1
chr11	76244021	SNP	C	T	Coding	Silent	Lrpprc	NM_028233	V(3GTG)	511	V	0	1	0	1
chr11	76244060	SNP	G	A	Coding	Silent	Epas1	NM_010137	S(3AGC)	210	S	1	0	0	1
chr11	76244077	SNP	G	A	Coding	Replacement	Rhoq	NM_145491	V(1GTC)	114	I	1	0	0	1
chr11	76244417	SNP	C	T	Coding	Replacement	Socs5	NM_019654	A(1GCG)	171	T	1	0	0	1
chr11	76244477	SNP	G	A	Coding	Silent	Calm2	NM_007589	V(3GTC)	122	V	1	0	0	1
chr11	76244495	SNP	A	G	Coding	Silent	Msh2	NM_008628	L(3CTA)	849	L	1	0	0	1
chr11	76247395	SNP	C	T	Coding	Silent	Msh2	NM_008628	E(3GAA)	852	E	1	0	0	1
chr11	76250130	SNP	G	A	Coding	Silent	Msh2	NM_008628	A(3GCC)	913	A	1	0	0	1
chr11	76250208	SNP	A	T	Coding	Silent	Kif5b	NM_008448	D(3GAT)	521	D	0	0	1	1
chr11	76398839	SNP	G	T	Coding	Silent	Thoc1	NM_153552	V(3GTG)	249	V	1	0	0	1
chr11	76423163	SNP	C	T	Coding;Coding;Coding	Non-Coding	Esco1	NM_001081222	T(1ACT)	77	---	1	0	0	1
chr11	76424062	SNP	G	A	Coding;Coding;Coding	Non-Coding	Esco1	NM_001081222	K(3AAA)	76	---	1	0	0	1
chr11	76463594	SNP	A	G	Coding;Coding;Coding	Silent;Silent;Non-Coding;Non-Coding	Rbbp8;Rbbp8;Rbbp8;Rbbp8	NM_001252495;NM_001081223;NR_045527;NR_045526	D(3GAC);D(3GAC);---;---	656;656;---;---	D;D;---;---	1	0	0	1
chr11	76463627	SNP	C	T	Coding;Coding;Coding	Silent;Silent	Cables1;Cables1	NM_022021;NM_001146287	H(3CAC);H(3CAC)	519;545	H;H	1	0	0	1
chr11	76464280	SNP	G	T	Coding;Coding;Coding	Silent	Riok3	NM_024182	S(3AGT)	217	S	1	0	0	1
chr11	76464282	SNP	A	T	Coding;Coding;Coding	Silent	Riok3	NM_024182	L(3CTA)	220	L	1	0	0	1
chr11	76479139	SNP	A	G	Coding;Coding;Coding	Non-Coding	3110002H16Rik	NM_029623	---	---	---	1	0	0	1
chr11	76782377	SNP	C	A	Coding	Non-Coding	3110002H16Rik	NM_029623	M(1ATG)	1	---	1	0	0	1
chr11	76968666	SNP	T	C	Coding	Non-Coding	3110002H16Rik	NM_029623	M(2ATG)	1	---	1	0	0	1
chr11	76986549	SNP	G	A	Coding	Silent	3110002H16Rik	NM_029623	G(3GGC)	2	G	1	0	0	1
chr11	77010556	SNP	G	A	Coding	Replacement	3110002H16Rik	NM_029623	G(1GGC)	3	S	1	0	0	1
chr11	77012970	SNP	A	G	Coding	Silent	Npc1	NM_008720	R(3AGA)	958	R	1	0	0	1
chr11	77013032	SNP	A	G	Coding	Non-Coding	Npc1	NM_008720	C(1TGC)	16	---	0	0	1	1
chr11	77019234	SNP	T	C	Coding	Replacement	Lama3	NM_010680	Q(2CAG)	340	R	1	0	0	1
chr11	77019844	SNP	C	T	Coding	Replacement	Lama3	NM_010680	Q(3CAG)	346	H	1	0	0	1
chr11	77021450	SNP	C	T	Coding	Silent	Hrh4	NM_153087	P(3CCA)	320	P	1	0	0	1
chr11	77023260	SNP	C	T	Coding	Silent	Hrh4	NM_153087	R(3AGG)	365	R	1	0	0	1
chr11	77076743	INS	A	-	Coding	Replacement;Replacement	Trappc8;Trappc8	NM_029491;NM_177038	V(2GTA);V(2GTA)	725;725	G;G	0	1	0	1
chr11	77103492	SNP	A	C	Coding	Non-Coding	Elp2	NM_021448	---	---	---	0	1	0	1
chr11	77499766	SNP	A	C	Coding	Non-Coding	Elp2	NM_021448	S(3AGC)	773	---	0	1	0	1
chr11	77499784	SNP	G	A	Coding	Silent	Pik3c3	NM_181414	L(3CTG)	815	L	0	1	0	1
chr11	77499787	SNP	C	T	Coding	Silent	Myo7b	NM_032394	K(3AAA)	1356	K	0	0	1	1
chr11	77499808	SNP	T	G	Coding	Silent	Myo7b	NM_032394	D(3GAT)	1257	D	0	0	1	1
chr11	77499811	SNP	T	C	Coding	Replacement	Myo7b	NM_032394	T(2ACT)	1054	I	0	0	1	1
chr11	77499820	SNP	G	A	Coding	Silent	Myo7b	NM_032394	I(3ATC)	819	I	0	0	1	1
chr11	77500458	SNP	T	C	Coding	Silent	Myo7b	NM_032394	P(3CCC)	626	P	0	0	1	1
chr11	77500476	SNP	G	A	Coding	Silent	Myo7b	NM_032394	F(3TTT)	456	F	0	0	1	1
chr11	77500491	SNP	T	C	Coding	Silent	Myo7b	NM_032394	V(3GTC)	411	V	0	0	1	1
chr11	77515247	SNP	T	C	Coding	Replacement	Iws1	NM_173441	R(2AGG)	166	K	0	0	1	1
chr11	77686440	SNP	C	A	Coding	Silent	Iws1	NM_173441	S(3TCA)	237	S	0	0	1	1
chr11	77725280	SNP	A	G	Coding	Silent	Iws1	NM_173441	D(3GAT)	296	D	0	0	1	1
chr11	77853313	SNP	A	C	Coding	Silent	Iws1	NM_173441	E(3GAG)	346	E	0	0	1	1
chr11	77853318	SNP	C	A	Coding	Silent	Iws1	NM_173441	S(3TCG)	372	S	0	0	1	1
chr11	77853322	SNP	C	A	Coding	Replacement	Iws1	NM_173441	E(2GAG)	379	G	0	0	1	1
chr11	77853324	SNP	A	G	Coding	Silent	Iws1	NM_173441	T(3ACA)	380	T	0	0	1	1
chr11	77853372	SNP	A	G	Coding	Replacement	Iws1	NM_173441	V(2GTA)	382	A	0	0	1	1
chr11	77853381	SNP	T	G	Coding	Replacement	Iws1	NM_173441	D(3GAC)	402	E	0	0	1	1
chr11	77864695	SNP	A	C	Coding	Silent;Silent;Silent;Non-Coding	Proc;Proc;Proc;Proc	NM_008934;NM_001042768;NM_001042767;NR_045173	T(3ACT);T(3ACT);T(3ACT);---	266;254;245;---	T;T;T;---	0	0	1	1
chr11	78057331	SNP	C	G	Coding;Coding	Silent;Silent;Silent;Non-Coding	Proc;Proc;Proc;Proc	NM_008934;NM_001042768;NM_001042767;NR_045173	C(3TGC);C(3TGC);C(3TGC);---	121;109;100;---	C;C;C;---	0	0	1	1
chr11	78181592	DEL	G	-	Coding	Replacement	Stard4	NM_133774	G(2GGT)	220	A	0	0	1	1
chr11	78182887	SNP	G	A	Coding	Replacement	Stard4	NM_133774	T(2ACA)	186	I	0	0	1	1
chr11	78261883	SNP	C	T	Coding	Silent	Stard4	NM_133774	L(3CTT)	185	L	0	0	1	1
chr11	78325689	SNP	C	G	Coding	Silent	Stard4	NM_133774	V(3GTT)	174	V	0	0	1	1
chr11	78325692	SNP	A	G	Coding	Replacement	Stard4	NM_133774	I(3ATT)	26	M	0	0	1	1
chr11	78325698	SNP	T	C	Coding	Replacement	Apc	NM_007462	E(1GAA)	2718	K	1	0	0	1
chr11	78325713	SNP	T	C	Coding	Replacement	Brd8	NM_030147	P(1CCA)	405	A	0	0	1	1
chr11	78325725	SNP	T	G	Coding	Silent	Brd8	NM_030147	K(3AAG)	368	K	0	0	1	1
chr11	78366903	SNP	T	G	Coding	Silent	Gfra3	NM_010280	R(1CGG)	227	R	0	0	1	1
chr11	78491048	SNP	A	C	Coding;Coding	Replacement	Kdm3b	NM_001081256	T(2ACC)	615	N	0	0	1	1
chr11	78499889	SNP	A	T	Coding	Silent;Silent	Reep2;Reep2	NM_001204914;NM_144865	T(3ACA);T(3ACA)	135;135	T;T	0	0	1	1
chr11	78518091	SNP	G	C	Coding	Replacement	Hspa9	NM_010481	D(2GAC)	626	G	0	0	1	1
chr11	78528411	INS	C	-	Coding;Coding	Silent	Hspa9	NM_010481	A(3GCT)	68	A	0	0	1	1
chr11	79547199	SNP	C	G	Coding	Non-Coding	Ctnna1	NM_009818	---	---	---	0	1	0	1
chr11	80177255	SNP	G	T	Coding	Non-Coding	Ctnna1	NM_009818	---	---	---	0	0	1	1
chr11	80469801	SNP	G	A	Potential Splice Acceptor Site	Replacement	Ctnna1	NM_009818	M(2ATG)	903	R	0	0	1	1
chr11	80469804	SNP	C	A	Coding	Silent	Sil1	NM_030749	V(3GTA)	324	V	0	0	1	1
chr11	80469805	SNP	C	G	Coding	Replacement	Sil1	NM_030749	S(2AGC)	322	T	0	0	1	1
chr11	80469808	SNP	A	G	Coding	Silent	Sil1	NM_030749	L(3CTC)	320	L	0	0	1	1
chr11	80469809	SNP	C	T	Coding	Silent	Sil1	NM_030749	G(3GGC)	316	G	0	0	1	1
chr11	80469811	DEL	G	-	Coding	Replacement	Sil1	NM_030749	Q(2CAG)	309	R	0	0	1	1
chr11	80469812	DEL	A	-	Coding	Replacement;Non-Coding;Replacement	Sra1;Sra1;Sra1	NM_001164406;NR_028355;NM_025291	W(3TGG);---;W(3TGG)	27;---;27	*;---;*	0	1	0	1
chr11	80469813	DEL	C	-	Coding	Non-Coding;Non-Coding	Slc35a4;Slc35a4	NM_026404;NM_001083317	M(3ATG);M(3ATG)	150;150	---;---	0	1	0	1
chr11	80469814	DEL	T	-	Coding	Silent;Silent	Slc35a4;Slc35a4	NM_026404;NM_001083317	A(3GCA);A(3GCA)	152;152	A;A	0	1	0	1
chr11	80469815	SNP	A	T	Coding	Silent;Silent	Slc35a4;Slc35a4	NM_026404;NM_001083317	A(3GCG);A(3GCG)	295;295	A;A	0	1	0	1
chr11	80469818	SNP	G	A	Coding	Non-Coding	Ndufa2	NM_010885	---	---	---	0	1	0	1
chr11	80469819	SNP	G	C	Coding	Silent	Pcdhb3	NM_053128	G(3GGC)	537	G	0	1	0	1
chr11	80469826	SNP	C	T	Coding	Non-Coding;Replacement;Replacement	Rnf14;Rnf14;Rnf14	NM_001164622;NM_001164621;NM_020012	---;A(2GCG);A(2GCG)	---;22;22	---;V;V	0	0	1	1
chr11	81152176	SNP	A	G	Coding	Silent	Gnpda1	NM_011937	G(3GGG)	189	G	0	0	1	1
chr11	81152195	SNP	G	C	Coding	Non-Coding	Spink11	NM_001048217	Y(2TAC)	107	---	0	1	0	1
chr11	82437354	SNP	A	C	Coding	Replacement	Lox	NM_010728	T(1ACG)	83	P	1	0	0	1
chr11	82881607	SNP	T	G	Coding	Replacement	Zfp608	NM_175751	M(1ATG)	915	V	0	0	1	1
chr11	82881803	SNP	A	G	Coding	Replacement	Slc12a2	NM_009194	V(2GTG)	174	G	1	0	0	1
chr11	82881853	SNP	A	C	Coding	Replacement	Slc12a2	NM_009194	F(1TTT)	485	V	0	0	1	1
chr11	82889805	SNP	G	C	Coding	Replacement	Csf1r	NM_001037859	P(2CCT)	564	R	0	1	0	1
chr11	82889979	SNP	C	A	Coding	Replacement;Replacement	Ablim3;Ablim3	NM_001164491;NM_198649	R(1CGG);R(1CGG)	523;523	W;W	1	0	0	1
chr11	82898689	SNP	G	A	Coding	Replacement;Replacement	Ablim3;Ablim3	NM_001164491;NM_198649	S(1TCC);S(1TCC)	372;372	P;P	0	1	0	1
chr11	82901838	SNP	C	T	Coding	Replacement	Napg	NM_028017	Y(2TAT)	137	C	1	0	0	1
chr11	82904096	SNP	A	G	Coding	Replacement	Wdr7	NM_001014981	A(2GCC)	988	D	0	0	1	1
chr11	82904322	SNP	T	C	Coding	Non-Coding;Non-Coding	Nars;Nars	NM_001142950;NM_027350	---;---	---;---	---;---	0	1	0	1
chr11	82904328	SNP	A	G	Coding	Non-Coding;Non-Coding	Nars;Nars	NM_001142950;NM_027350	---;---	---;---	---;---	0	1	0	1
chr11	82907744	SNP	G	A	Coding	Non-Coding	Kcng2	NM_001190373	L(1CTG)	303	---	0	1	0	1
chr11	82908146	SNP	T	G	Coding	Replacement	Cbln2	NM_172633	V(1GTG)	59	M	0	1	0	1
chr11	82917166	SNP	G	A	Coding	Replacement	Mrpl21	NM_172252	P(1CCC)	172	S	1	0	0	1
chr11	82917884	SNP	G	A	Coding	Non-Coding	Ndufv1	NM_133666	---	---	---	0	1	0	1
chr11	82919833	SNP	T	C	Coding	Non-Coding	Coro1b	NM_011778	Y(2TAT)	26	---	0	1	0	1
chr11	82922914	SNP	T	C	Coding	Replacement	Syt12	NM_134164	H(2CAC)	170	R	0	0	1	1
chr11	82926031	SNP	G	A	Coding	Non-Coding	Gm960	NM_001033447	I(2ATT)	171	---	0	1	0	1
chr11	82926043	SNP	A	G	Coding	Non-Coding	Gm960	NM_001033447	I(1ATT)	171	---	0	1	0	1
chr11	82929007	SNP	C	T	Coding	Replacement	Rbm14	NM_019869	M(3ATG)	42	I	1	0	0	1
chr11	82936377	SNP	C	T	Coding	Silent;Silent	Banf1;Banf1	NM_011793;NM_001038231	V(3GTG);V(3GTG)	11;11	V;V	0	1	0	1
chr11	82936457	SNP	C	T	Coding	Replacement;Replacement	Banf1;Banf1	NM_011793;NM_001038231	V(2GTG);V(2GTG)	11;11	E;E	0	1	0	1
chr11	82936851	SNP	A	G	Coding	Replacement;Replacement	Banf1;Banf1	NM_011793;NM_001038231	V(1GTG);V(1GTG)	11;11	M;M	0	1	0	1
chr11	82940209	SNP	C	T	Coding	Replacement;Replacement	Banf1;Banf1	NM_011793;NM_001038231	D(1GAC);D(1GAC)	9;9	Y;Y	0	1	0	1
chr11	82956452	SNP	T	C	Coding	Silent;Silent	Banf1;Banf1	NM_011793;NM_001038231	R(3CGA);R(3CGA)	8;8	R;R	0	1	0	1
chr11	82956656	SNP	T	C	Coding	Replacement;Replacement	Banf1;Banf1	NM_011793;NM_001038231	R(1CGA);R(1CGA)	8;8	*;*	0	1	0	1
chr11	82960276	SNP	T	C	Coding	Replacement;Replacement	Banf1;Banf1	NM_011793;NM_001038231	H(3CAC);H(3CAC)	7;7	Q;Q	0	1	0	1
chr11	82960422	SNP	T	C	Coding	Replacement	Sssca1	NM_020491	L(2CTG)	24	P	0	0	1	1
chr11	82960430	SNP	C	A	Coding	Non-Coding	Dpf2	NM_011262	---	---	---	0	1	0	1
chr11	82960543	SNP	A	G	Coding	Silent;Silent	Syvn1;Syvn1	NM_028769;NM_001164709	H(3CAT);H(3CAT)	21;21	H;H	0	0	1	1
chr11	82960594	SNP	T	C	Coding	Silent;Silent	Syvn1;Syvn1	NM_028769;NM_001164709	V(3GTA);V(3GTA)	33;33	V;V	0	0	1	1
chr11	82960651	SNP	C	T	3prime UTR;Coding	Silent;Silent	Syvn1;Syvn1	NM_028769;NM_001164709	Y(3TAT);Y(3TAT)	35;35	Y;Y	0	0	1	1
chr11	82960679	SNP	A	G	3prime UTR;Coding	Silent;Silent	Syvn1;Syvn1	NM_028769;NM_001164709	L(1TTG);L(1TTG)	36;36	L;L	0	0	1	1
chr11	82960957	SNP	T	C	Coding	Silent	Sac3d1	NM_133678	P(3CCG)	31	P	1	0	0	1
chr11	82981175	SNP	T	A	3prime UTR	Silent;Silent;Silent	Nrxn2;Nrxn2;Nrxn2	NM_020253;NM_001205234;NM_001205235	T(3ACT);T(3ACT);T(3ACT)	311;311;311	T;T;T	0	0	1	1
chr11	82981188	SNP	C	T	Coding	Replacement	Slc22a19	NM_144785	E(2GAG)	327	A	1	0	0	1
chr11	82981189	SNP	A	G	Coding	Non-Coding	Slc22a29	NM_172776	V(1GTC)	470	---	0	1	0	1
chr11	82981192	SNP	G	T	Coding	Non-Coding	Slc22a29	NM_172776	G(3GGA)	469	---	0	1	0	1
chr11	82981213	SNP	G	A	Coding	Non-Coding	Slc22a29	NM_172776	G(2GGA)	469	---	0	1	0	1
chr11	82981224	SNP	A	G	Coding	Non-Coding	Slc22a29	NM_172776	G(1GGA)	469	---	0	1	0	1
chr11	82981239	SNP	C	T	Coding	Replacement	Slc22a29	NM_172776	A(2GCT)	467	D	0	1	0	1
chr11	82981297	SNP	A	T	Coding	Silent	Slc22a29	NM_172776	T(3ACA)	466	T	0	1	0	1
chr11	82981299	SNP	G	A	Coding	Replacement	Slc22a29	NM_172776	T(1ACA)	466	S	0	1	0	1
chr11	82981335	SNP	T	C	Coding	Silent	Slc22a29	NM_172776	A(3GCA)	465	A	0	1	0	1
chr11	82981380	SNP	C	T	Coding	Non-Coding	Polr2g	NM_026329	---	---	---	0	1	0	1
chr11	82981381	SNP	T	G	Coding	Non-Coding	Dagla	NM_198114	T(3ACA)	1027	---	1	0	0	1
chr11	82981382	SNP	C	T	Coding	Non-Coding	Dagla	NM_198114	T(2ACA)	1027	---	1	0	0	1
chr11	82981392	SNP	G	C	Coding	Non-Coding	Dagla	NM_198114	T(1ACA)	1027	---	1	0	0	1
chr11	82981408	SNP	C	T	Coding	Non-Coding	Dagla	NM_198114	P(3CCC)	1026	---	1	0	0	1
chr11	82981438	SNP	T	C	Coding	Non-Coding	Dagla	NM_198114	P(2CCC)	1026	---	1	0	0	1
chr11	82981440	SNP	A	T	Coding	Non-Coding	Dagla	NM_198114	P(1CCC)	1026	---	1	0	0	1
chr11	82981442	SNP	A	T	Coding	Non-Coding	Dagla	NM_198114	T(3ACC)	1025	---	1	0	0	1
chr11	82981522	SNP	T	C	Coding	Non-Coding	Dagla	NM_198114	T(2ACC)	1025	---	1	0	0	1
chr11	82981599	SNP	C	T	Coding	Non-Coding	Dagla	NM_198114	T(1ACC)	1025	---	1	0	0	1
chr11	82981824	SNP	G	A	Coding	Non-Coding	Pga5	NM_021453	---	---	---	0	1	0	1
chr11	82982359	SNP	C	T	Coding	Replacement	AW112010	NM_001177351	V(2GTG)	13	A	0	0	1	1
chr11	82982378	SNP	A	G	Coding	Replacement	Olfr1431	NM_146414	L(2CTT)	46	P	0	0	1	1
chr11	82982430	SNP	C	T	Coding	Replacement	Pfpl	NM_019540	A(2GCT)	235	V	0	0	1	1
chr11	82982494	SNP	C	T	Coding	Silent	Olfr1504	NM_146634	V(3GTT)	173	V	0	0	1	1
chr11	82982506	SNP	T	C	Coding	Non-Coding;Non-Coding	Psat1;Psat1	NM_177420;NM_001205339	---;---	---;---	---;---	1	0	0	1
chr11	82982508	SNP	T	A	Coding	Silent;Silent	Psat1;Psat1	NM_177420;NM_001205339	A(3GCC);A(3GCC)	50;47	A;A	0	0	1	1
chr11	82982537	SNP	C	T	Coding	Silent	Prune2	NM_181348	V(3GTG)	293	V	0	1	0	1
chr11	82982792	SNP	C	G	Coding	Non-Coding	Prune2	NM_181348	L(2CTT)	347	---	1	0	0	1
chr11	82984568	SNP	C	T	Coding	Silent	Prune2	NM_181348	C(3TGT)	2075	C	0	1	0	1
chr11	82987440	SNP	T	C	Coding	Replacement	Prune2	NM_181348	E(1GAA)	2126	K	0	1	0	1
chr11	82987483	SNP	T	G	Coding	Replacement	Prune2	NM_181348	R(2CGC)	2178	H	0	1	0	1
chr11	82987502	SNP	A	G	Coding	Silent	Prune2	NM_181348	K(3AAA)	2538	K	0	1	0	1
chr11	82987515	SNP	C	T	Coding	Silent	Prune2	NM_181348	E(3GAA)	2555	E	0	1	0	1
chr11	82987557	SNP	T	C	Coding	Replacement	Prune2	NM_181348	S(1TCT)	2582	P	0	1	0	1
chr11	82987603	SNP	C	T	Coding	Replacement	Prune2	NM_181348	F(2TTT)	2584	S	0	1	0	1
chr11	82987629	SNP	C	T	Coding	Silent	Prune2	NM_181348	P(3CCG)	2627	P	0	1	0	1
chr11	82987650	SNP	T	G	Coding	Replacement	Prune2	NM_181348	T(1ACA)	2629	A	0	1	0	1
chr11	82987658	SNP	T	G	Coding	Silent	Prune2	NM_181348	V(3GTT)	2983	V	0	1	0	1
chr11	82987659	SNP	C	A	Coding	Silent	Prune2	NM_181348	L(1TTA)	2993	L	0	1	0	1
chr11	82987683	SNP	T	G	Coding	Silent	Prune2	NM_181348	A(3GCA)	2994	A	0	1	0	1
chr11	82987697	SNP	A	C	Coding	Silent	Pcsk5	NM_001190483	G(3GGG)	1506	G	0	1	0	1
chr11	82987765	SNP	T	G	Coding	Non-Coding	Trpm6	NM_153417	N(3AAT)	559	---	0	0	1	1
chr11	82987773	SNP	T	A	Coding	Silent	Tmc1	NM_028953	A(3GCA)	138	A	0	0	1	1
chr11	82987823	SNP	C	T	Coding	Silent	Tmem252	NM_183160	G(3GGT)	24	G	0	1	0	1
chr11	83003392	SNP	A	G	3prime UTR;Coding	Replacement	Tmem252	NM_183160	P(2CCT)	112	L	0	1	0	1
chr11	83003416	SNP	T	G	3prime UTR;Coding	Replacement	Tmem252	NM_183160	G(1GGC)	114	S	0	1	0	1
chr11	83003420	SNP	A	C	3prime UTR;Coding	Replacement	Tmem252	NM_183160	A(2GCG)	157	G	0	1	0	1
chr11	83003428	SNP	T	A	3prime UTR;Coding	Replacement	Tmem252	NM_183160	R(1CGC)	183	C	0	1	0	1
chr11	83003440	SNP	A	T	3prime UTR;Coding	Silent	Pgm5	NM_175013	S(3AGT)	531	S	0	1	0	1
chr11	83003448	SNP	G	C	3prime UTR;Coding	Silent	Pgm5	NM_175013	P(3CCC)	356	P	0	1	0	1
chr11	83003468	SNP	C	T	3prime UTR;Coding	Silent	Pgm5	NM_175013	A(3GCG)	291	A	0	1	0	1
chr11	83003475	SNP	A	G	3prime UTR;Coding	Silent	Pgm5	NM_175013	A(3GCT)	75	A	0	1	0	1
chr11	83003580	SNP	T	C	3prime UTR;Coding	Silent	Foxd4	NM_008022	H(3CAC)	393	H	0	1	0	1
chr11	83003635	SNP	C	T	3prime UTR;Coding	Silent	Foxd4	NM_008022	I(3ATT)	291	I	0	1	0	1
chr11	83003651	SNP	A	C	3prime UTR;Coding	Silent	Foxd4	NM_008022	L(1CTG)	258	L	0	1	0	1
chr11	83003700	SNP	T	C	3prime UTR;Coding	Silent	Foxd4	NM_008022	S(3TCG)	206	S	0	1	0	1
chr11	83003740	SNP	C	T	3prime UTR;Coding	Silent	Foxd4	NM_008022	S(3AGC)	178	S	0	1	0	1
chr11	83003744	SNP	A	T	3prime UTR;Coding	Silent	Foxd4	NM_008022	R(3CGC)	166	R	0	1	0	1
chr11	83003749	SNP	G	C	3prime UTR;Coding	Silent	Foxd4	NM_008022	A(3GCA)	87	A	0	1	0	1
chr11	83003811	SNP	G	A	3prime UTR;Coding	Silent	Dock8	NM_028785	A(3GCC)	929	A	0	1	0	1
chr11	83003838	SNP	T	G	3prime UTR;Coding	Silent	Dock8	NM_028785	D(3GAC)	1225	D	0	1	0	1
chr11	83003839	SNP	C	T	3prime UTR;Coding	Silent	Dock8	NM_028785	N(3AAC)	2052	N	0	1	0	1
chr11	83003840	SNP	T	A	3prime UTR;Coding	Replacement	Dock8	NM_028785	R(2AGA)	2055	K	0	1	0	1
chr11	83003842	SNP	T	C	3prime UTR;Coding	Silent	Dmrt2	NM_145831	T(3ACA)	120	T	0	1	0	1
chr11	83003843	SNP	A	C	3prime UTR;Coding	Non-Coding	D19Bwg1357e	NM_177474	---	---	---	0	1	0	1
chr11	83003844	SNP	A	T	3prime UTR;Coding	Non-Coding	D19Bwg1357e	NM_177474	---	---	---	0	1	0	1
chr11	83003880	SNP	T	A	Coding;Coding	Replacement	Glis3	NM_175459	C(1TGT)	629	R	0	0	1	1
chr11	83003881	SNP	C	T	Coding;Coding	Replacement	C030046E11Rik	NM_001081319	I(1ATC)	691	V	0	0	1	1
chr11	83004705	SNP	C	T	Coding	Replacement	Cstf2t	NM_031249	C(3TGC)	450	*	1	0	0	1
chr11	83004712	SNP	G	A	Coding	Replacement	Cstf2t	NM_031249	A(2GCG)	451	G	1	0	0	1
chr11	83004747	SNP	G	A	Coding	Replacement	Cstf2t	NM_031249	T(1ACC)	454	A	1	0	0	1
chr11	83004751	SNP	C	T	Coding	Silent	Cstf2t	NM_031249	T(3ACC)	454	T	1	0	0	1
chr11	83004752	SNP	A	G	Coding	Replacement	Pten	NM_008960	L(2TTA)	23	S	0	0	1	1
chr11	83004768	SNP	C	T	Coding	Non-Coding	Acta2	NM_007392	---	---	---	0	1	0	1
chr11	83004769	SNP	A	G	Coding	Replacement;Replacement	Gm14446;Gm14446	NM_001101605;NM_001110517	L(2CTG);L(2CTG)	242;242	Q;Q	1	0	0	1
chr11	83013494	SNP	A	C	Coding;Coding	Non-Coding;Non-Coding	Gm14446;Gm14446	NM_001101605;NM_001110517	E(3GAA);E(3GAA)	240;240	---;---	1	0	0	1
chr11	83016662	SNP	A	C	Coding;Coding	Non-Coding;Non-Coding	Gm14446;Gm14446	NM_001101605;NM_001110517	E(2GAA);E(2GAA)	240;240	---;---	1	0	0	1
chr11	83016676	SNP	C	T	Coding;Coding	Non-Coding;Non-Coding	Gm14446;Gm14446	NM_001101605;NM_001110517	E(1GAA);E(1GAA)	240;240	---;---	1	0	0	1
chr11	83016716	SNP	C	T	Coding;Coding	Non-Coding;Non-Coding	Gm14446;Gm14446	NM_001101605;NM_001110517	E(3GAA);E(3GAA)	239;239	---;---	1	0	0	1
chr11	83016811	SNP	T	C	Coding;Coding	Replacement	Cpeb3	NM_198300	V(2GTG)	648	E	0	0	1	1
chr11	83017029	SNP	T	C	Coding;Coding	Replacement	Myof	NM_001099634	E(1GAG)	1619	*	0	0	1	1
chr11	83017054	SNP	G	T	Coding;Coding	Silent	Hells	NM_008234	Y(3TAT)	463	Y	1	0	0	1
chr11	83017097	SNP	T	G	Coding;Coding	Silent	Rrp12	NM_199447	G(3GGC)	805	G	1	0	0	1
chr11	83017107	SNP	G	A	Coding;Coding	Replacement	Marveld1	NM_183195	A(1GCC)	50	P	1	0	0	1
chr11	83017111	SNP	A	C	Coding;Coding	Silent	Marveld1	NM_183195	A(3GCC)	50	A	1	0	0	1
chr11	83017118	SNP	A	G	Coding;Coding	Non-Coding	Marveld1	NM_183195	T(2ACC)	51	---	1	0	0	1
chr11	83017193	SNP	C	T	Coding;Coding	Non-Coding	Marveld1	NM_183195	T(3ACC)	51	---	1	0	0	1
chr11	83017230	SNP	A	C	Coding;Coding	Non-Coding	Marveld1	NM_183195	S(1AGC)	52	---	1	0	0	1
chr11	83017233	SNP	C	A	Coding;Coding	Non-Coding	Marveld1	NM_183195	S(2AGC)	52	---	1	0	0	1
chr11	83017241	SNP	T	C	Coding;Coding	Non-Coding	Marveld1	NM_183195	S(3AGC)	52	---	1	0	0	1
chr11	83017246	SNP	C	A	Coding;Coding	Non-Coding	Marveld1	NM_183195	K(1AAG)	53	---	1	0	0	1
chr11	83017257	SNP	A	T	Coding;Coding	Non-Coding	Marveld1	NM_183195	K(2AAG)	53	---	1	0	0	1
chr11	83017289	SNP	C	T	Coding;Coding	Non-Coding	Marveld1	NM_183195	K(3AAG)	53	---	1	0	0	1
chr11	83017310	SNP	T	A	Coding;Coding	Replacement	Marveld1	NM_183195	Y(2TAC)	54	S	1	0	0	1
chr11	83017326	SNP	A	G	Coding;Coding	Silent	Marveld1	NM_183195	Y(3TAC)	54	Y	1	0	0	1
chr11	83017374	SNP	C	G	Coding;Coding	Replacement	Cox15	NM_144874	N(3AAC)	294	K	0	1	0	1
chr11	83017394	SNP	C	T	Coding;Coding	Replacement	Abcc2	NM_013806	G(1GGA)	91	R	0	0	1	1
chr11	83017502	SNP	C	T	Coding;Coding	Replacement;Replacement	Chuk;Chuk	NM_001162410;NM_007700	R(2CGA);R(2CGA)	484;484	P;P	0	1	0	1
chr11	83017534	SNP	G	A	Coding;Coding	Replacement;Replacement	Chuk;Chuk	NM_001162410;NM_007700	R(1CGA);R(1CGA)	484;484	*;*	0	1	0	1
chr11	83017634	SNP	C	T	Coding;Coding	Non-Coding	Pax2	NM_011037	Y(2TAC)	330	---	1	0	0	1
chr11	83017659	SNP	G	A	Coding;Coding	Non-Coding	Pax2	NM_011037	Y(3TAC)	330	---	1	0	0	1
chr11	83017681	SNP	G	A	Coding;Coding	Non-Coding	Pax2	NM_011037	P(1CCT)	331	---	1	0	0	1
chr11	83069653	SNP	A	G	Coding	Replacement	Pax2	NM_011037	T(2ACC)	332	S	1	0	0	1
chr11	83069815	SNP	C	A	Coding	Silent	Pax2	NM_011037	T(3ACC)	332	T	1	0	0	1
chr11	83069919	SNP	G	A	Coding	Replacement	Pax2	NM_011037	S(1TCC)	333	A	1	0	0	1
chr11	83298432	SNP	A	G	Coding	Replacement	Pax2	NM_011037	S(2TCC)	333	Y	1	0	0	1
chr11	83341406	SNP	T	C	Coding;Coding	Silent	Pax2	NM_011037	S(3TCC)	333	S	1	0	0	1
chr11	83342620	SNP	C	T	Coding;Coding	Replacement	Pdzd7	NM_001195265	L(2CTT)	823	P	1	0	0	1
chr11	83342666	SNP	C	T	Coding;Coding	Replacement	Pdzd7	NM_001195265	I(1ATC)	252	V	0	0	1	1
chr11	83346671	SNP	A	C	Coding;Coding	Silent	Pprc1	NM_001081214	A(3GCT)	125	A	0	0	1	1
chr11	83397873	SNP	A	T	Coding;Coding	Replacement	Psd	NM_028627	A(1GCC)	895	P	0	0	1	1
chr11	83422904	SNP	G	A	Coding	Non-Coding;Non-Coding	Cnnm2;Cnnm2	NM_001102471;NM_033569	G(3GGC);G(3GGC)	137;137	---;---	1	0	0	1
chr11	83423061	SNP	C	T	Coding	Replacement	Pcgf6	NM_027654	P(2CCG)	28	R	1	0	0	1
chr11	83429051	SNP	C	T	Coding	Silent	Pcgf6	NM_027654	P(3CCA)	27	P	1	0	0	1
chr11	83429141	SNP	T	C	Coding	Replacement;Replacement	Sh3pxd2a;Sh3pxd2a	NM_008018;NM_001164717	V(2GTG);V(2GTG)	338;310	G;G	1	0	0	1
chr11	83429279	SNP	G	A	Coding	Replacement	Sorcs3	NM_025696	T(2ACC)	1203	I	0	0	1	1
chr11	83429384	SNP	T	C	Coding	Non-Coding	Xpnpep1	NM_133216	---	---	---	0	1	0	1
chr11	83440447	SNP	A	T	Coding	Silent	Tectb	NM_009348	N(3AAC)	61	N	1	0	0	1
chr11	83440739	SNP	T	G	Coding	Silent	Tectb	NM_009348	V(3GTG)	129	V	1	0	0	1
chr11	83440760	SNP	T	C	Coding	Silent	Tectb	NM_009348	T(3ACA)	150	T	1	0	0	1
chr11	83443872	SNP	A	G	Coding	Replacement	Gucy2g	NM_001081076	L(2CTG)	533	P	1	0	0	1
chr11	83444901	SNP	A	G	Coding;Coding	Silent	Gucy2g	NM_001081076	L(3CTG)	413	L	1	0	0	1
chr11	83447551	SNP	A	G	Coding;Coding	Replacement	Gucy2g	NM_001081076	G(2GGA)	270	E	1	0	0	1
chr11	83447608	SNP	T	C	Coding;Coding	Silent	Gucy2g	NM_001081076	A(3GCC)	243	A	1	0	0	1
chr11	83451498	SNP	T	C	Coding;Coding	Replacement	Gucy2g	NM_001081076	V(1GTC)	242	F	1	0	0	1
chr11	83504649	SNP	G	T	Coding	Silent	Gucy2g	NM_001081076	S(3TCG)	240	S	1	0	0	1
chr11	83504730	SNP	A	G	Coding	Silent	Gucy2g	NM_001081076	G(3GGT)	191	G	1	0	0	1
chr11	83504733	DEL	T	-	Coding	Replacement	Gucy2g	NM_001081076	G(1GGT)	191	C	1	0	0	1
chr11	83504735	DEL	G	-	Coding	Non-Coding;Non-Coding;Non-Coding;Non-Coding;Non-Coding;Non-Coding;Non-Coding	Tcf7l2;Tcf7l2;Tcf7l2;Tcf7l2;Tcf7l2;Tcf7l2;Tcf7l2	NM_009333;NM_001142920;NM_001142921;NM_001142919;NM_001142923;NM_001142922;NM_001142918	---;---;---;---;---;---;---	---;---;---;---;---;---;---	---;---;---;---;---;---;---	0	1	0	1
chr11	83504739	SNP	A	T	Coding	Non-Coding;Non-Coding;Non-Coding;Non-Coding;Non-Coding;Non-Coding;Non-Coding;Non-Coding	Tcf7l2;Tcf7l2;Tcf7l2;Tcf7l2;Tcf7l2;Tcf7l2;Tcf7l2;Tcf7l2	NM_009333;NM_001142920;NM_001142921;NM_001142919;NM_001142924;NM_001142923;NM_001142922;NM_001142918	---;---;---;---;---;---;---;---	---;---;---;---;---;---;---;---	---;---;---;---;---;---;---;---	0	1	0	1
chr11	83504742	SNP	T	C	Coding	Replacement	Habp2	NM_146101	T(1ACC)	238	A	0	0	1	1
chr11	83505025	SNP	A	C	Coding	Silent;Silent	Nrap;Nrap	NM_008733;NM_198059	A(3GCG);A(3GCG)	1400;1365	A;A	1	0	0	1
chr11	83505033	SNP	A	T	Coding	Silent;Silent	Nrap;Nrap	NM_008733;NM_198059	H(3CAT);H(3CAT)	1365;1330	H;H	1	0	0	1
chr11	83505042	SNP	T	A	Coding	Silent;Silent	Nrap;Nrap	NM_008733;NM_198059	K(3AAG);K(3AAG)	999;964	K;K	1	0	0	1
chr11	83505052	DEL	A	-	Coding	Silent;Silent	Nrap;Nrap	NM_008733;NM_198059	Q(3CAG);Q(3CAG)	837;802	Q;Q	1	0	0	1
chr11	83505053	DEL	G	-	Coding	Silent;Silent	Nrap;Nrap	NM_008733;NM_198059	A(3GCC);A(3GCC)	792;757	A;A	1	0	0	1
chr11	83505054	DEL	T	-	Coding	Silent;Silent	Nrap;Nrap	NM_008733;NM_198059	Y(3TAC);Y(3TAC)	783;748	Y;Y	1	0	0	1
chr11	83505084	SNP	T	C	Coding	Silent;Silent	Nrap;Nrap	NM_008733;NM_198059	S(3AGC);S(3AGC)	762;727	S;S	1	0	0	1
chr11	83530385	SNP	C	T	Potential Splice Donor Site	Silent	Nrap	NM_008733	G(3GGT)	379	G	1	0	0	1
chr11	83663505	SNP	G	T	Coding	Silent;Silent	Nrap;Nrap	NM_008733;NM_198059	G(3GGT);G(3GGT)	281;281	G;G	1	0	0	1
chr11	83664336	SNP	T	C	Coding	Silent;Silent	Nrap;Nrap	NM_008733;NM_198059	D(3GAC);D(3GAC)	229;229	D;D	1	0	0	1
chr11	83709914	SNP	G	A	Coding	Replacement;Replacement	Nrap;Nrap	NM_008733;NM_198059	R(2CGG);R(2CGG)	114;114	L;L	1	0	0	1
chr11	83851278	SNP	A	T	Coding	Silent;Silent	Nrap;Nrap	NM_008733;NM_198059	P(3CCA);P(3CCA)	94;94	P;P	1	0	0	1
chr11	83851279	DEL	C	-	Coding	Replacement;Replacement	Nrap;Nrap	NM_008733;NM_198059	G(1GGC);G(1GGC)	88;88	R;R	1	0	0	1
chr11	83851280	DEL	G	-	Coding	Silent;Silent	Nrap;Nrap	NM_008733;NM_198059	I(3ATT);I(3ATT)	86;86	I;I	1	0	0	1
chr11	83851281	DEL	A	-	Coding	Non-Coding	Atrnl1	NM_181415	Q(2CAA)	940	---	0	1	0	1
chr11	83851282	DEL	G	-	Coding	Non-Coding	Atrnl1	NM_181415	Q(3CAA)	940	---	0	1	0	1
chr11	83851283	DEL	G	-	Coding	Non-Coding	Atrnl1	NM_181415	N(1AAT)	941	---	0	1	0	1
chr11	83851284	DEL	G	-	Coding	Silent	Pnliprp2	NM_011128	T(3ACT)	236	T	1	0	0	1
chr11	83851288	SNP	A	C	Coding	Non-Coding	Hspa12a	NM_175199	H(1CAT)	282	---	1	0	0	1
chr11	84009261	SNP	A	C	Coding;Coding	Non-Coding	Hspa12a	NM_175199	E(3GAA)	281	---	1	0	0	1
chr11	84019697	SNP	T	C	Coding;Coding	Non-Coding	Hspa12a	NM_175199	E(2GAA)	281	---	1	0	0	1
chr11	84019845	SNP	T	C	Coding;Coding	Non-Coding	Hspa12a	NM_175199	E(1GAA)	281	---	1	0	0	1
chr11	84024322	SNP	C	T	Coding;Coding	Replacement	Nudt5	NM_016918	E(2GAG)	111	G	0	0	1	1
chr11	84110029	SNP	A	G	Coding	Non-Coding	Echdc3	NM_024208	K(1AAA)	110	---	0	1	0	1
chr11	84156231	SNP	T	C	Coding	Non-Coding	Echdc3	NM_024208	H(3CAT)	107	---	0	1	0	1
chr11	84238987	SNP	A	G	Coding	Non-Coding	Echdc3	NM_024208	H(2CAT)	107	---	0	1	0	1
chr11	84257292	SNP	C	T	Coding	Non-Coding	Echdc3	NM_024208	H(1CAT)	107	---	0	1	0	1
chr11	84259337	SNP	T	A	Coding	Replacement	Kin	NM_025280	T(1ACT)	371	A	0	1	0	1
chr11	84382438	SNP	T	C	Coding	Silent	Kin	NM_025280	T(3ACT)	371	T	0	1	0	1
chr11	84382519	SNP	T	C	Coding	Non-Coding	Kin	NM_025280	G(2GGA)	372	---	0	1	0	1
chr11	84398102	SNP	A	G	Coding	Non-Coding	Kin	NM_025280	G(3GGA)	372	---	0	1	0	1
chr11	84471145	SNP	A	G	Coding	Non-Coding	Kin	NM_025280	P(1CCT)	373	---	0	1	0	1
chr11	84519861	SNP	A	C	Coding	Non-Coding	Kin	NM_025280	P(2CCT)	373	---	0	1	0	1
chr11	84818934	SNP	C	G	Coding	Non-Coding	Kin	NM_025280	P(3CCT)	373	---	0	1	0	1
chr11	84916255	SNP	C	G	Potential Splice Donor Site	Replacement	Kin	NM_025280	L(2TTG)	374	W	0	1	0	1
chr11	84964117	SNP	C	T	Coding	Replacement	Kin	NM_025280	K(1AAA)	375	*	0	1	0	1
chr11	84964237	DEL	A	-	Coding	Replacement	Kin	NM_025280	K(3AAA)	375	N	0	1	0	1
chr11	84964712	DEL	G	-	Potential Splice Acceptor Site	Replacement	Kin	NM_025280	G(1GGA)	376	R	0	1	0	1
chr11	85171210	SNP	G	A	Coding	Replacement	Kin	NM_025280	G(2GGA)	376	E	0	1	0	1
chr11	85171212	SNP	C	A	Coding	Non-Coding	Itih5	NM_172471	F(1TTC)	155	---	0	0	1	1
chr11	85415722	SNP	A	G	Coding;Coding;Coding	Non-Coding	Itih5	NM_172471	F(2TTC)	155	---	0	0	1	1
chr11	86214944	SNP	A	G	Coding	Non-Coding	Itih5	NM_172471	F(3TTC)	155	---	0	0	1	1
chr11	86214946	SNP	C	G	Coding	Non-Coding	Itih5	NM_172471	F(1TTC)	156	---	0	0	1	1
chr11	86215757	SNP	C	A	Coding	Non-Coding	Itih5	NM_172471	F(2TTC)	156	---	0	0	1	1
chr11	86217919	SNP	C	T	Coding	Non-Coding	Itih5	NM_172471	F(3TTC)	156	---	0	0	1	1
chr11	86231981	SNP	C	T	Coding	Non-Coding	Itih5	NM_172471	L(1CTC)	157	---	0	0	1	1
chr11	86251033	SNP	C	T	Coding	Non-Coding	Itih5	NM_172471	L(2CTC)	157	---	0	0	1	1
chr11	86298737	SNP	T	C	Coding	Non-Coding	Itih5	NM_172471	L(3CTC)	157	---	0	0	1	1
chr11	86486381	SNP	T	C	Coding	Replacement	Itih5	NM_172471	S(3AGT)	158	R	0	0	1	1
chr11	86489141	SNP	T	C	Coding	Non-Coding	Rbm17	NM_152824	G(3GGG)	260	---	0	1	0	1
chr11	86517585	SNP	C	T	Coding;Coding	Non-Coding	Rbm17	NM_152824	H(2CAC)	257	---	0	1	0	1
chr11	86519923	SNP	T	C	Coding;Coding	Non-Coding	Rbm17	NM_152824	H(1CAC)	257	---	0	1	0	1
chr11	86561265	SNP	A	T	Coding;Coding;Coding;Coding	Non-Coding	Rbm17	NM_152824	K(3AAA)	256	---	0	1	0	1
chr11	86586499	SNP	C	T	Coding	Non-Coding	Rbm17	NM_152824	K(2AAA)	256	---	0	1	0	1
chr11	86663482	DEL	C	-	Potential Splice Donor Site	Non-Coding	Rbm17	NM_152824	K(1AAA)	256	---	0	1	0	1
chr11	86711500	SNP	A	T	Coding	Non-Coding	Rbm17	NM_152824	G(3GGG)	255	---	0	1	0	1
chr11	86770224	SNP	T	C	Coding	Replacement	Rbm17	NM_152824	G(2GGG)	255	V	0	1	0	1
chr11	86785012	SNP	T	C	Coding	Non-Coding	Cubn	NM_001081084	---	---	---	0	1	0	1
chr11	86789566	SNP	C	T	Coding	Silent	Trdmt1	NM_010067	T(3ACA)	365	T	0	0	1	1
chr11	86793185	SNP	T	C	Coding	Replacement	Tor4a	NM_146115	V(2GTG)	242	E	0	0	1	1
chr11	86940641	SNP	G	A	Coding	Silent	Tubb4b	NM_146116	D(3GAC)	427	D	0	1	0	1
chr11	86971886	SNP	G	A	Coding	Replacement	Traf2	NM_009422	S(1AGC)	304	C	0	1	0	1
chr11	87073844	SNP	T	G	Coding	Replacement	Gm996	NM_001005424	S(1TCC)	652	P	0	1	0	1
chr11	87086685	SNP	A	G	Coding	Replacement	Lcn8	NM_033145	T(1ACC)	23	A	0	0	1	1
chr11	87096969	SNP	C	T	Coding	Silent;Silent	Nacc2;Nacc2	NM_026495;NM_001037098	A(3GCA);A(3GCA)	66;66	A;A	0	0	1	1
chr11	87099418	SNP	T	G	Coding	Non-Coding	Notch1	NM_008714	T(2ACC)	2346	---	0	0	1	1
chr11	87103285	SNP	G	A	Coding	Non-Coding	Notch1	NM_008714	T(1ACC)	2346	---	0	0	1	1
chr11	87117754	DEL	T	-	Coding	Replacement	Notch1	NM_008714	R(2CGG)	1673	P	0	0	1	1
chr11	87167460	SNP	T	C	Coding	Replacement	Notch1	NM_008714	L(2CTG)	1668	P	0	0	1	1
chr11	87404395	SNP	C	A	Coding	Replacement	Sardh	NM_138665	I(2ATC)	694	N	0	0	1	1
chr11	87404399	SNP	T	A	Coding	Replacement	Tsc1	NM_022887	E(3GAG)	31	D	1	0	0	1
chr11	87404415	SNP	G	C	Coding	Silent;Silent	Ntng2;Ntng2	NM_133501;NM_133500	C(3TGT);C(3TGT)	81;81	C;C	0	0	1	1
chr11	87761617	SNP	A	G	Coding	Replacement	Gm13547	NM_001177392	W(3TGG)	158	*	0	1	0	1
chr11	87761645	SNP	G	A	Coding	Non-Coding;Non-Coding;Replacement;Non-Coding	Odf2;Odf2;Odf2;Odf2	NM_001113214;NM_001113213;NM_001177661;NM_001177659	---;---;I(2ATA);---	---;---;43;---	---;---;T;---	0	0	1	1
chr11	87762798	SNP	A	G	Coding	Replacement;Replacement;Replacement	Sptan1;Sptan1;Sptan1	NM_001177667;NM_001177668;NM_001076554	V(2GTG);V(2GTG);V(2GTG)	1560;1540;1540	A;A;A	0	0	1	1
chr11	87764203	SNP	T	A	Coding	Silent	Ccbl1	NM_172404	G(3GGA)	155	G	0	0	1	1
chr11	87764270	SNP	C	T	Coding	Replacement	Ier5l	NM_030244	C(1TGC)	3	G	0	1	0	1
chr11	87766116	SNP	C	T	Coding	Silent	Lamc3	NM_011836	T(3ACA)	1327	T	0	0	1	1
chr11	87766416	SNP	A	G	Coding	Replacement;Replacement;Replacement	Slc25a25;Slc25a25;Slc25a25	NM_146118;NM_001164357;NM_001164358	R(2AGA);R(2AGA);R(2AGA)	254;242;241	I;I;I	1	0	0	1
chr11	87766428	SNP	G	A	Coding	Silent	Fam102a	NM_153560	F(3TTT)	10	F	0	0	1	1
chr11	87766740	SNP	C	G	Coding	Replacement	Olfr339	NM_146949	I(1ATC)	135	F	0	0	1	1
chr11	87774918	SNP	C	T	Coding	Non-Coding	Prpf40a	NM_018785	K(3AAG)	403	---	0	1	0	1
chr11	87776294	SNP	A	C	Coding	Replacement	Arl6ip6	NM_022989	Y(1TAT)	28	D	0	0	1	1
chr11	87776628	SNP	G	T	Coding	Replacement;Replacement	Nr4a2;Nr4a2	NM_013613;NM_001139509	N(2AAC);N(2AAC)	294;294	T;T	0	0	1	1
chr11	87777962	SNP	G	T	Coding	Replacement	Tanc1	NM_198294	E(2GAA)	825	G	0	1	0	1
chr11	87778024	SNP	T	A	Coding	Replacement	Pla2r1	NM_008867	D(2GAC)	1185	G	0	0	1	1
chr11	87778369	SNP	T	C	Coding	Non-Coding	Psmd14	NM_021526	T(2ACT)	80	---	0	1	0	1
chr11	87780370	SNP	A	G	Coding	Silent	Ttc21b	NM_001047604	V(3GTA)	488	V	0	0	1	1
chr11	87780898	SNP	G	A	Coding	Replacement	Scn9a	NM_018852	L(1TTA)	201	V	0	1	0	1
chr11	87781587	SNP	T	C	Coding	Non-Coding;Non-Coding	Ssb;Ssb	NM_009278;NM_001110145	---;---	---;---	---;---	0	1	0	1
chr11	87795847	SNP	T	C	Coding	Non-Coding;Non-Coding;Non-Coding;Non-Coding;Non-Coding;Non-Coding;Non-Coding;Non-Coding	Dync1i2;Dync1i2;Dync1i2;Dync1i2;Dync1i2;Dync1i2;Dync1i2;Dync1i2	NM_001198873;NM_010064;NM_001198872;NM_001198874;NM_001198876;NM_001198878;NM_001198875;NM_001198877	Q(2CAG);Q(2CAG);Q(2CAG);Q(2CAG);Q(2CAG);Q(2CAG);Q(2CAG);Q(2CAG)	302;264;307;284;264;302;270;307	---;---;---;---;---;---;---;---	0	1	0	1
chr11	87795863	SNP	A	G	Coding	Silent	Dlx2	NM_010054	T(3ACC)	221	T	0	0	1	1
chr11	87796056	SNP	A	G	Coding	Replacement	Dlx2	NM_010054	T(1ACC)	221	S	0	0	1	1
chr11	87796068	SNP	T	C	Coding	Non-Coding	Pdk1	NM_172665	K(3AAA)	125	---	0	1	0	1
chr11	87796086	SNP	C	T	Coding	Non-Coding	Pdk1	NM_172665	D(1GAC)	126	---	0	1	0	1
chr11	87796113	SNP	T	A	Coding	Non-Coding	Pdk1	NM_172665	D(2GAC)	126	---	0	1	0	1
chr11	87796244	SNP	C	T	Coding	Non-Coding	Pdk1	NM_172665	D(3GAC)	126	---	0	1	0	1
chr11	87796247	SNP	T	C	Coding	Non-Coding	Pdk1	NM_172665	K(1AAA)	127	---	0	1	0	1
chr11	87796295	SNP	T	C	Coding	Non-Coding	Pdk1	NM_172665	K(2AAA)	127	---	0	1	0	1
chr11	87796337	SNP	T	C	Coding	Non-Coding	Pdk1	NM_172665	K(3AAA)	127	---	0	1	0	1
chr11	87796367	SNP	G	C	Coding	Non-Coding	Pdk1	NM_172665	S(1AGT)	128	---	0	1	0	1
chr11	87797326	SNP	C	T	Coding	Non-Coding	Atp5g3	NM_175015	---	---	---	0	1	0	1
chr11	87797458	SNP	C	T	Coding	Silent	Evx2	NM_007967	F(3TTT)	281	F	0	0	1	1
chr11	87797531	SNP	A	G	Coding	Silent	Evx2	NM_007967	P(3CCT)	280	P	0	0	1	1
chr11	87797542	SNP	C	A	Coding	Silent	Evx2	NM_007967	A(3GCG)	272	A	0	0	1	1
chr11	87801095	SNP	C	G	Coding	Silent	Evx2	NM_007967	T(3ACA)	269	T	0	0	1	1
chr11	87801107	SNP	T	C	Coding	Silent	Evx2	NM_007967	H(3CAT)	257	H	0	0	1	1
chr11	87801152	SNP	C	T	Coding	Silent	Evx2	NM_007967	S(3TCG)	254	S	0	0	1	1
chr11	87801275	SNP	C	T	Coding	Silent	Evx2	NM_007967	K(3AAA)	247	K	0	0	1	1
chr11	87801279	SNP	T	C	Coding	Replacement	Evx2	NM_007967	Q(2CAG)	190	R	0	1	0	1
chr11	87801621	SNP	A	T	Coding	Replacement;Replacement	Ttn;Ttn	NM_011652;NM_028004	R(3AGA);R(3AGA)	33420;26839	S;S	0	0	1	1
chr11	87801675	SNP	A	G	Coding	Replacement;Replacement	Ttn;Ttn	NM_011652;NM_028004	I(2ATA);I(2ATA)	20273;13692	T;T	0	0	1	1
chr11	87802552	SNP	C	T	Coding	Replacement;Replacement	Ttn;Ttn	NM_011652;NM_028004	Y(3TAT);Y(3TAT)	19666;13085	*;*	0	0	1	1
chr11	87802675	SNP	G	A	Coding	Replacement	Sestd1	NM_175465	V(2GTT)	536	D	0	0	1	1
chr11	87807299	SNP	T	C	Coding	Silent;Silent	Cwc22;Cwc22	NM_172667;NM_030560	L(3CTG);L(3CTG)	352;352	L;L	1	0	0	1
chr11	87810150	SNP	A	G	Coding	Replacement	Dnajc10	NM_024181	A(2GCC)	447	G	0	1	0	1
chr11	87810208	SNP	T	G	Coding	Silent	Fam171b	NM_175514	R(3CGA)	793	R	1	0	0	1
chr11	87814297	SNP	T	C	Coding	Silent;Silent;Silent;Non-Coding;Silent	Ctnnd1;Ctnnd1;Ctnnd1;Ctnnd1;Ctnnd1	NM_007615;NM_001085448;NM_001085453;NM_001085449;NM_001085450	G(3GGC);G(3GGC);G(3GGC);---;G(3GGC)	71;71;71;---;71	G;G;G;---;G	1	0	0	1
chr11	87814378	SNP	A	G	Coding	Replacement	Olfr1065	NM_146408	M(2ATG)	1	T	0	0	1	1
chr11	87815135	SNP	A	G	Coding	Non-Coding	Pramel7	NM_178250	K(3AAA)	47	---	0	0	1	1
chr11	87815141	SNP	T	C	Coding	Silent	Olfr1200	NM_001005227	P(3CCG)	181	P	1	0	0	1
chr11	87817373	SNP	T	G	Coding	Replacement	Olfr32	NM_010980	I(1ATC)	11	V	0	0	1	1
chr11	87817830	SNP	A	G	Coding	Silent;Silent	Gm13769;Olfr1506	NM_001270423;NM_146265	V(3GTG);V(3GTG)	21;21	V;V	1	0	0	1
chr11	87821140	SNP	C	T	Coding	Silent	Nup160	NM_021512	A(3GCT)	196	A	0	0	1	1
chr11	87855495	SNP	T	C	Coding	Replacement	Rapsn	NM_009023	E(2GAG)	354	G	0	0	1	1
chr11	87855597	SNP	T	C	Coding	Silent	Sfpi1	NM_011355	P(3CCG)	270	P	1	0	0	1
chr11	87856867	SNP	A	G	Coding	Silent	Acp2	NM_007387	F(3TTC)	107	F	0	0	1	1
chr11	87858611	SNP	C	T	Coding	Silent	Acp2	NM_007387	D(3GAT)	108	D	0	0	1	1
chr11	87859632	SNP	C	G	Coding	Replacement	Acp2	NM_007387	N(1AAC)	187	D	0	0	1	1
chr11	87862767	SNP	A	G	Coding	Replacement	Acp2	NM_007387	N(1AAC)	197	D	0	0	1	1
chr11	87871368	SNP	A	G	Coding	Replacement	Acp2	NM_007387	V(1GTG)	198	L	0	0	1	1
chr11	87871386	SNP	A	G	Coding	Silent	Acp2	NM_007387	T(3ACC)	199	T	0	0	1	1
chr11	87874522	SNP	G	A	Coding	Silent	Acp2	NM_007387	L(3CTA)	200	L	0	0	1	1
chr11	87874588	SNP	T	C	Coding	Replacement	Acp2	NM_007387	I(1ATC)	203	V	0	0	1	1
chr11	87874871	SNP	C	T	Coding	Silent	Acp2	NM_007387	V(3GTG)	206	V	0	0	1	1
chr11	87874953	SNP	A	G	Coding	Silent	Acp2	NM_007387	F(3TTT)	211	F	0	0	1	1
chr11	87875134	SNP	T	C	Coding	Silent	Acp2	NM_007387	T(3ACC)	215	T	0	0	1	1
chr11	87875145	SNP	A	G	Coding	Silent	Acp2	NM_007387	H(3CAT)	216	H	0	0	1	1
chr11	87889063	SNP	T	A	Coding	Replacement	Acp2	NM_007387	L(2CTT)	219	R	0	0	1	1
chr11	87889082	SNP	T	C	Coding	Silent	Acp2	NM_007387	L(3CTT)	219	L	0	0	1	1
chr11	87889085	SNP	T	G	Coding	Replacement	Acp2	NM_007387	V(1GTG)	229	M	0	0	1	1
chr11	87889169	SNP	G	A	Coding	Silent	Acp2	NM_007387	L(3CTG)	232	L	0	0	1	1
chr11	87889175	SNP	G	A	Coding	Replacement	Acp2	NM_007387	Q(2CAG)	234	R	0	0	1	1
chr11	87889184	SNP	C	T	Coding	Replacement	Acp2	NM_007387	L(2CTC)	241	R	0	0	1	1
chr11	87889188	SNP	G	A	Coding	Non-Coding	Ddb2	NM_028119	G(3GGC)	130	---	0	1	0	1
chr11	87889385	SNP	G	T	Coding	Non-Coding	Ddb2	NM_028119	G(2GGC)	130	---	0	1	0	1
chr11	87889394	SNP	T	C	Coding	Non-Coding	Ddb2	NM_028119	G(1GGC)	130	---	0	1	0	1
chr11	87889447	SNP	T	C	Coding	Non-Coding	Ddb2	NM_028119	V(3GTG)	129	---	0	1	0	1
chr11	87889457	SNP	T	C	Coding	Silent;Silent	Arfgap2;Arfgap2	NM_001166024;NM_023854	S(3TCA);S(3TCA)	200;200	S;S	0	0	1	1
chr11	87889463	SNP	C	T	Coding	Replacement;Replacement	Ckap5;Ckap5	NM_029437;NM_001165989	I(2ATA);I(2ATA)	110;110	T;T	0	0	1	1
chr11	87889611	SNP	C	T	Coding	Replacement;Replacement	Ckap5;Ckap5	NM_029437;NM_001165989	L(2CTA);L(2CTA)	962;962	P;P	0	0	1	1
chr11	87889622	SNP	G	A	Coding	Non-Coding;Non-Coding;Non-Coding	Mdk;Mdk;Mdk	NM_010784;NM_001012336;NM_001012335	---;---;---	---;---;---	---;---;---	0	1	0	1
chr11	87889847	SNP	G	C	Coding	Silent;Silent;Silent	Phf21a;Phf21a;Phf21a	NM_001109691;NM_001109690;NM_138755	P(3CCT);P(3CCT);P(3CCT)	577;661;529	P;P;P	0	1	0	1
chr11	87893091	SNP	T	A	Coding	Non-Coding;Non-Coding	Hipk3;Hipk3	NM_010434;NM_001145824	P(3CCA);P(3CCA)	568;568	---;---	0	0	1	1
chr11	87893098	SNP	A	G	Coding	Non-Coding;Non-Coding	Hipk3;Hipk3	NM_010434;NM_001145824	P(2CCA);P(2CCA)	568;568	---;---	0	0	1	1
chr11	87893113	SNP	A	G	Coding	Non-Coding;Non-Coding	Hipk3;Hipk3	NM_010434;NM_001145824	P(1CCA);P(1CCA)	568;568	---;---	0	0	1	1
chr11	87893197	SNP	G	A	Coding	Non-Coding;Non-Coding	Hipk3;Hipk3	NM_010434;NM_001145824	R(3CGA);R(3CGA)	567;567	---;---	0	0	1	1
chr11	87893413	SNP	T	G	Coding	Non-Coding;Non-Coding	Hipk3;Hipk3	NM_010434;NM_001145824	R(2CGA);R(2CGA)	567;567	---;---	0	0	1	1
chr11	87893668	SNP	A	G	Coding	Non-Coding;Non-Coding	Hipk3;Hipk3	NM_010434;NM_001145824	R(1CGA);R(1CGA)	567;567	---;---	0	0	1	1
chr11	87893886	SNP	C	T	Coding	Silent	Wt1	NM_144783	G(3GGG)	173	G	0	0	1	1
chr11	87893887	SNP	A	G	Coding	Replacement	Olfr1287	NM_001011773	T(2ACC)	58	I	0	0	1	1
chr11	87893919	SNP	C	G	Coding	Replacement	Ryr3	NM_177652	D(2GAT)	214	V	0	0	1	1
chr11	87914041	SNP	C	A	Coding	Replacement	Aqr	NM_009702	E(3GAG)	1207	D	0	1	0	1
chr11	87914242	SNP	G	A	Coding	Non-Coding	Aqr	NM_009702	E(1GAG)	1207	---	0	1	0	1
chr11	87914522	SNP	T	C	Coding	Non-Coding	Aqr	NM_009702	G(3GGA)	1206	---	0	1	0	1
chr11	87914824	SNP	T	C	Coding	Non-Coding	Aqr	NM_009702	G(2GGA)	1206	---	0	1	0	1
chr11	87914898	SNP	G	T	Coding	Non-Coding	Aqr	NM_009702	G(1GGA)	1206	---	0	1	0	1
chr11	87981508	SNP	A	G	Coding;Coding;Coding	Non-Coding	Aqr	NM_009702	L(3CTT)	1205	---	0	1	0	1
chr11	88073489	SNP	T	G	Coding	Non-Coding	Aqr	NM_009702	L(2CTT)	1205	---	0	1	0	1
chr11	88169842	SNP	C	T	Coding;Coding	Non-Coding	Aqr	NM_009702	L(1CTT)	1205	---	0	1	0	1
chr11	88183292	SNP	G	A	Coding;Coding	Non-Coding	Aqr	NM_009702	N(3AAC)	1204	---	0	1	0	1
chr11	88184672	SNP	A	T	Coding;Coding	Non-Coding	Aqr	NM_009702	N(2AAC)	1204	---	0	1	0	1
chr11	88205303	SNP	C	T	Coding	Replacement	Rasgrp1	NM_011246	S(1TCT)	694	T	0	0	1	1
chr11	88210149	SNP	T	C	Coding	Silent	Rpusd2	NM_173450	R(1CGG)	311	R	1	0	0	1
chr11	88294377	SNP	G	A	Coding	Replacement;Replacement	Rpap1;Rpap1	NM_177294;NM_001163701	W(1TGG);W(1TGG)	501;501	R;R	0	0	1	1
chr11	88294506	SNP	C	T	Coding	Replacement;Replacement	Mga;Mga	NM_001164274;NM_013720	D(2GAT);D(2GAT)	2715;2924	G;G	0	1	0	1
chr11	88366837	SNP	C	T	Coding	Replacement;Replacement	Mga;Mga	NM_001164274;NM_013720	G(1GGA);G(1GGA)	2716;2925	R;R	0	1	0	1
chr11	88590103	SNP	T	C	Coding	Replacement;Replacement	Map1a;Map1a	NM_032393;NM_001173506	G(1GGA);G(1GGA)	2691;2453	R;R	0	1	0	1
chr11	88687461	SNP	C	A	Coding	Non-Coding	Hypk	NM_026318	---	---	---	0	1	0	1
chr11	88687462	SNP	G	A	Coding	Replacement	Hypk	NM_026318	R(1CGG)	2	W	0	1	0	1
chr11	88687464	DEL	C	-	Coding	Non-Coding	Hypk	NM_026318	R(3CGG)	2	---	0	1	0	1
chr11	88687465	DEL	C	-	Coding	Non-Coding	Hypk	NM_026318	R(1CGG)	3	---	0	1	0	1
chr11	88687493	SNP	A	G	Coding	Non-Coding	Hypk	NM_026318	R(1CGC)	4	---	0	1	0	1
chr11	88687504	SNP	G	A	Coding	Non-Coding	Hypk	NM_026318	R(3CGC)	4	---	0	1	0	1
chr11	88687907	SNP	C	T	Coding	Non-Coding	Hypk	NM_026318	---	---	---	0	1	0	1
chr11	88834678	SNP	A	G	Coding;Coding	Non-Coding	Gm14085	NM_001085518	S(1TCC)	543	---	1	0	0	1
chr11	88835109	SNP	T	C	Coding;Coding	Replacement;Replacement	Slc12a1;Slc12a1	NM_001079690;NM_183354	L(1TTA);L(1TTA)	243;243	V;V	0	0	1	1
chr11	88835186	SNP	G	T	Coding;Coding	Silent	Ttl	NM_027192	V(3GTG)	6	V	0	0	1	1
chr11	88837091	SNP	A	G	Coding;Coding	Silent	Ttl	NM_027192	N(3AAT)	10	N	0	0	1	1
chr11	88837181	SNP	C	T	Coding;Coding	Silent	Ttl	NM_027192	R(3AGG)	36	R	0	0	1	1
chr11	88844377	SNP	C	G	Coding;Coding	Silent	Ttl	NM_027192	G(3GGG)	42	G	0	0	1	1
chr11	88844816	SNP	G	A	Coding;Coding	Non-Coding;Non-Coding;Non-Coding	Sirpa;Sirpa;Sirpa	NM_001177647;NM_001177646;NM_007547	E(1GAG);E(1GAG);E(1GAG)	226;444;444	---;---;---	0	1	0	1
chr11	88844860	SNP	A	C	Coding;Coding	Non-Coding;Non-Coding;Non-Coding	Sirpa;Sirpa;Sirpa	NM_001177647;NM_001177646;NM_007547	E(2GAG);E(2GAG);E(2GAG)	226;444;444	---;---;---	0	1	0	1
chr11	88845596	SNP	C	G	Coding;Coding	Non-Coding;Non-Coding;Non-Coding	Sirpa;Sirpa;Sirpa	NM_001177647;NM_001177646;NM_007547	K(1AAG);K(1AAG);K(1AAG)	227;445;445	---;---;---	0	1	0	1
chr11	88845649	SNP	G	A	Coding;Coding	Non-Coding;Non-Coding;Non-Coding	Sirpa;Sirpa;Sirpa	NM_001177647;NM_001177646;NM_007547	K(2AAG);K(2AAG);K(2AAG)	227;445;445	---;---;---	0	1	0	1
chr11	88929243	SNP	A	G	Coding	Replacement	Cpxm1	NM_019696	L(2CTG)	271	Q	0	0	1	1
chr11	88930332	SNP	A	G	Coding	Replacement	Prosapip1	NM_197945	K(1AAG)	24	E	0	0	1	1
chr11	88933542	SNP	A	G	Coding	Silent	Atrn	NM_009730	D(3GAT)	870	D	0	0	1	1
chr11	88934591	SNP	G	A	Coding	Replacement	Adra1d	NM_013460	R(1CGA)	478	*	0	0	1	1
chr11	88935895	SNP	A	G	5prime UTR;Coding	Replacement	Adra1d	NM_013460	S(1TCC)	114	P	0	1	0	1
chr11	88944474	SNP	A	G	Coding	Non-Coding	Pcna	NM_011045	Q(1CAG)	131	---	0	1	0	1
chr11	88947151	SNP	A	G	Coding	Non-Coding	Pcna	NM_011045	E(3GAA)	130	---	0	1	0	1
chr11	88947187	SNP	G	A	Coding	Replacement	1110034G24Rik	NM_028637	V(1GTG)	23	L	1	0	0	1
chr11	88947193	SNP	T	C	Coding	Replacement;Replacement	Btbd3;Btbd3	NM_145534;NM_001025431	E(2GAA);E(2GAA)	525;456	A;A	0	0	1	1
chr11	88952543	SNP	C	G	Coding	Replacement;Replacement	Flrt3;Flrt3	NM_001172160;NM_178382	S(3AGT);S(3AGT)	349;349	R;R	0	0	1	1
chr11	88955338	SNP	C	T	Coding	Replacement	Kif16b	NM_001081133	Q(1CAG)	1045	K	0	1	0	1
chr11	88981186	SNP	A	G	Coding	Replacement	Rin2	NM_028724	A(1GCT)	270	P	1	0	0	1
chr11	88981209	SNP	T	C	Coding	Silent	Rin2	NM_028724	A(3GCT)	270	A	1	0	0	1
chr11	88981351	SNP	T	C	Coding	Replacement	Rin2	NM_028724	K(1AAG)	505	Q	0	0	1	1
chr11	88981513	SNP	A	G	Coding	Replacement	Zfp345	NM_001034900	N(3AAT)	547	K	1	0	0	1
chr11	88981672	SNP	C	T	Coding	Non-Coding;Non-Coding;Non-Coding;Non-Coding;Non-Coding	Tpx2;Tpx2;Tpx2;Tpx2;Tpx2	NM_001141976;NM_001141978;NM_001141977;NM_001141975;NM_028109	T(1ACA);T(1ACA);T(1ACA);T(1ACA);T(1ACA)	259;259;259;259;259	---;---;---;---;---	1	0	0	1
chr11	88981759	SNP	C	T	Coding	Replacement	Dusp15	NM_001159376	I(2ATA)	92	K	0	0	1	1
chr11	88981762	SNP	T	C	Coding	Silent	Bpifa1	NM_011126	P(3CCA)	32	P	0	1	0	1
chr11	88981827	DEL	C	-	Coding	Replacement	Bpifb9a	NM_175167	T(2ACA)	493	K	0	0	1	1
chr11	88981828	DEL	T	-	Coding	Non-Coding	Eif2s2	NM_026030	---	---	---	0	1	0	1
chr11	88981829	DEL	G	-	Coding	Non-Coding	Dynlrb1	NM_025947	---	---	---	0	1	0	1
chr11	88982050	SNP	C	T	Coding	Replacement	Myh7b	NM_001085378	L(2CTG)	1308	P	0	0	1	1
chr11	88982134	SNP	T	C	Coding	Silent;Silent	Trpc4ap;Trpc4ap	NM_001163452;NM_019828	V(3GTC);V(3GTC)	780;772	V;V	0	0	1	1
chr11	88982354	SNP	T	C	Coding	Silent;Silent	Trpc4ap;Trpc4ap	NM_001163452;NM_019828	A(3GCC);A(3GCC)	778;770	A;A	0	0	1	1
chr11	88988025	SNP	T	C	Coding	Silent;Silent	Trpc4ap;Trpc4ap	NM_001163452;NM_019828	S(3TCG);S(3TCG)	775;767	S;S	0	0	1	1
chr11	88999566	SNP	T	C	Coding	Silent;Silent	Trpc4ap;Trpc4ap	NM_001163452;NM_019828	L(3CTG);L(3CTG)	750;742	L;L	0	0	1	1
chr11	88999581	SNP	T	C	Coding	Silent;Silent	Trpc4ap;Trpc4ap	NM_001163452;NM_019828	R(3CGA);R(3CGA)	714;706	R;R	0	0	1	1
chr11	88999619	SNP	A	G	Coding	Silent;Silent	Trpc4ap;Trpc4ap	NM_001163452;NM_019828	L(3CTA);L(3CTA)	712;704	L;L	0	0	1	1
chr11	88999932	SNP	T	C	Coding	Silent;Silent	Trpc4ap;Trpc4ap	NM_001163452;NM_019828	R(3CGA);R(3CGA)	710;702	R;R	0	0	1	1
chr11	88999983	SNP	G	C	Coding	Silent;Silent	Trpc4ap;Trpc4ap	NM_001163452;NM_019828	V(3GTA);V(3GTA)	694;686	V;V	0	0	1	1
chr11	89009210	SNP	A	G	Coding	Replacement;Non-Coding	Uqcc;Uqcc	NM_018888;NR_024487	K(2AAG);---	277;---	R;---	1	0	0	1
chr11	89009214	SNP	A	G	Coding	Replacement;Replacement;Replacement;Replacement	Cep250;Cep250;Cep250;Cep250	NM_001130000;NM_008383;NM_177217;NM_001129999	E(1GAG);E(1GAG);E(1GAG);E(1GAG)	458;458;458;457	K;K;K;K	0	1	0	1
chr11	89013489	SNP	C	T	Coding	Non-Coding;Non-Coding;Non-Coding;Non-Coding	Cep250;Cep250;Cep250;Cep250	NM_001130000;NM_008383;NM_177217;NM_001129999	V(2GTG);---;---;V(2GTG)	459;---;---;458	---;---;---;---	0	1	0	1
chr11	89015754	SNP	G	A	Coding	Non-Coding;Non-Coding;Non-Coding;Non-Coding	Cep250;Cep250;Cep250;Cep250	NM_001130000;NM_008383;NM_177217;NM_001129999	V(3GTG);---;---;V(3GTG)	459;---;---;458	---;---;---;---	0	1	0	1
chr11	89016258	SNP	A	C	Coding	Replacement;Non-Coding;Non-Coding;Replacement	Cep250;Cep250;Cep250;Cep250	NM_001130000;NM_008383;NM_177217;NM_001129999	D(1GAC);---;---;D(1GAC)	460;---;---;459	H;---;---;H	0	1	0	1
chr11	89016358	SNP	C	T	Coding	Non-Coding;Non-Coding;Non-Coding;Non-Coding	Cep250;Cep250;Cep250;Cep250	NM_001130000;NM_008383;NM_177217;NM_001129999	D(2GAC);---;---;D(2GAC)	460;---;---;459	---;---;---;---	0	1	0	1
chr11	89016508	SNP	T	C	Coding	Replacement;Non-Coding;Non-Coding;Replacement	Cep250;Cep250;Cep250;Cep250	NM_001130000;NM_008383;NM_177217;NM_001129999	D(3GAC);---;---;D(3GAC)	460;---;---;459	E;---;---;E	0	1	0	1
chr11	89016691	SNP	C	G	Coding	Replacement;Replacement	Cep250;Cep250	NM_001130000;NM_001129999	S(1TCT);S(1TCT)	461;460	T;T	0	1	0	1
chr11	89016718	SNP	A	G	Coding	Replacement;Replacement	Cep250;Cep250	NM_001130000;NM_001129999	S(2TCT);S(2TCT)	461;460	Y;Y	0	1	0	1
chr11	89048940	SNP	G	A	Coding	Silent;Silent	Cep250;Cep250	NM_001130000;NM_001129999	S(3TCT);S(3TCT)	461;460	S;S	0	1	0	1
chr11	89055474	SNP	C	T	Coding	Non-Coding	Rbm39	NM_133242	---	---	---	0	1	0	1
chr11	89059999	SNP	C	G	Coding	Replacement	Sla2	NM_029983	T(2ACC)	10	S	0	1	0	1
chr11	89060281	SNP	A	G	Coding	Non-Coding	Sla2	NM_029983	K(3AAA)	9	---	0	1	0	1
chr11	89301769	SNP	A	T	Coding	Non-Coding	Sla2	NM_029983	K(2AAA)	9	---	0	1	0	1
chr11	89301781	SNP	A	G	Coding	Non-Coding	Sla2	NM_029983	K(1AAA)	9	---	0	1	0	1
chr11	89301894	SNP	G	A	Coding	Non-Coding	Sla2	NM_029983	G(3GGG)	8	---	0	1	0	1
chr11	89391845	SNP	C	A	Coding	Non-Coding	Sla2	NM_029983	G(2GGG)	8	---	0	1	0	1
chr11	89391965	SNP	G	C	Coding	Non-Coding	Sla2	NM_029983	G(1GGG)	8	---	0	1	0	1
chr11	89391996	SNP	C	T	Coding	Non-Coding	Sla2	NM_029983	R(3AGA)	7	---	0	1	0	1
chr11	89392081	SNP	C	G	Coding	Non-Coding	Sla2	NM_029983	R(2AGA)	7	---	0	1	0	1
chr11	89418867	SNP	C	A	Coding	Non-Coding	Sla2	NM_029983	R(1AGA)	7	---	0	1	0	1
chr11	89988710	SNP	C	T	Coding	Non-Coding	Sla2	NM_029983	S(3AGC)	6	---	0	1	0	1
chr11	89991125	SNP	C	T	Coding	Non-Coding	Sla2	NM_029983	S(2AGC)	6	---	0	1	0	1
chr11	90035361	SNP	T	C	Coding	Non-Coding	4922505G16Rik	NM_001039557	S(2AGT)	114	---	1	0	0	1
chr11	90035540	SNP	C	A	Coding	Non-Coding	4922505G16Rik	NM_001039557	S(1AGT)	114	---	1	0	0	1
chr11	90259928	SNP	C	T	Coding	Non-Coding	4922505G16Rik	NM_001039557	G(3GGG)	113	---	1	0	0	1
chr11	90259940	SNP	A	C	Coding	Replacement	L3mbtl1	NM_001081338	E(3GAA)	760	D	0	0	1	1
chr11	90387790	SNP	T	C	Coding	Silent	Tox2	NM_001098799	P(3CCT)	77	P	0	0	1	1
chr11	90535500	SNP	C	T	Coding	Replacement	Slc12a5	NM_020333	L(2CTG)	289	Q	0	0	1	1
chr11	90638280	SNP	A	T	Coding	Replacement	Pard6b	NM_021409	S(3AGT)	301	R	0	0	1	1
chr11	90638367	SNP	T	A	Coding	Silent	Zfp64	NM_009564	S(3AGT)	450	S	0	0	1	1
chr11	90638373	SNP	G	T	Coding	Replacement;Replacement	Cass4;Cass4	NM_001080820;NM_001033538	G(1GGC);G(1GGC)	229;229	C;C	0	0	1	1
chr11	90638374	SNP	T	C	Coding	Replacement	Rbm38	NM_019547	L(1TTG)	131	M	0	0	1	1
chr11	90638381	SNP	G	T	Coding	Replacement;Replacement	Gnas;Gnas	NM_019690;NM_022000	P(2CCA);P(2CCA)	213;213	Q;Q	0	1	0	1
chr11	90638388	SNP	A	G	Coding	Replacement;Replacement;Replacement;Replacement	Gnas;Gnas;Gnas;Gnas	NM_201618;NM_201617;NM_010309;NM_001077507	W(1TGG);M(2ATG);M(2ATG);M(2ATG)	305;364;364;364	G;R;R;R	0	1	0	1
chr11	90644513	SNP	A	G	Coding	Non-Coding;Replacement;Replacement;Replacement;Non-Coding;Non-Coding;Replacement	Gnas;Gnas;Gnas;Gnas;Gnas;Gnas;Gnas	NM_201618;NM_201616;NM_001077510;NM_010309;NR_003258;NM_022000;NM_001077507	---;I(2ATC);I(2ATC);I(2ATC);---;---;I(2ATC)	---;276;262;1015;---;---;1001	---;T;T;T;---;---;T	0	0	1	1
chr11	90671124	SNP	G	A	Coding	Silent	Cdh26	NM_198656	P(3CCA)	630	P	1	0	0	1
chr11	90672936	SNP	G	C	Coding	Non-Coding	Psma7	NM_011969	---	---	---	0	1	0	1
chr11	93304584	SNP	A	G	Coding	Silent	Sirpb1a	NM_001002898	K(3AAG)	184	K	0	1	0	1
chr11	93870518	SNP	T	C	Coding	Replacement	Agtr1b	NM_175086	S(1TCC)	252	P	0	1	0	1
chr11	93885482	DEL	G	-	Coding	Replacement;Replacement;Replacement;Replacement	Tnik;Tnik;Tnik;Tnik	NM_026910;NM_001163008;NM_001163009;NM_001163007	N(3AAC);N(3AAC);N(3AAC);N(3AAC)	361;361;361;361	K;K;K;K	1	0	0	1
chr11	93885483	DEL	C	-	Coding	Silent	Mecom	NM_007963	T(3ACA)	252	T	0	1	0	1
chr11	93885484	DEL	C	-	Coding	Silent	Mecom	NM_007963	Q(3CAA)	59	Q	0	0	1	1
chr11	93885485	DEL	G	-	Coding	Non-Coding	Sec62	NM_027016	N(2AAC)	83	---	0	1	0	1
chr11	93885486	DEL	C	-	Coding	Non-Coding	Sec62	NM_027016	N(3AAC)	83	---	0	1	0	1
chr11	93885487	DEL	C	-	Coding	Non-Coding	Sec62	NM_027016	R(1AGG)	84	---	0	1	0	1
chr11	93885488	DEL	G	-	Coding	Non-Coding	Actl6a	NM_019673	---	---	---	0	1	0	1
chr11	93885489	DEL	C	-	Coding	Non-Coding	Ndufb5	NM_025316	M(2ATG)	71	---	0	1	0	1
chr11	93885490	DEL	C	-	Coding	Replacement;Replacement;Replacement	Pex5l;Pex5l;Pex5l	NM_001163517;NM_021483;NM_001163516	A(2GCA);A(2GCA);A(2GCA)	134;405;357	V;V;V	0	0	1	1
chr11	93949940	SNP	C	T	Coding;Coding	Non-Coding	Ccdc39	NM_026222	L(2TTA)	325	---	0	1	0	1
chr11	93950033	DEL	C	-	Coding;Coding	Non-Coding	Ccdc39	NM_026222	L(1TTA)	325	---	0	1	0	1
chr11	93950035	DEL	T	-	Coding;Coding	Non-Coding	Ccdc39	NM_026222	D(3GAC)	324	---	0	1	0	1
chr11	93950036	DEL	G	-	Coding;Coding	Non-Coding	Ccdc39	NM_026222	D(2GAC)	324	---	0	1	0	1
chr11	93950037	DEL	A	-	Coding;Coding	Non-Coding	Ccdc39	NM_026222	D(1GAC)	324	---	0	1	0	1
chr11	93950038	DEL	A	-	Coding;Coding	Non-Coding	Gm5148	NM_198657	S(2AGC)	120	---	0	1	0	1
chr11	93950039	DEL	T	-	Coding;Coding	Replacement	Foxo1	NM_019739	Q(2CAG)	6	R	0	1	0	1
chr11	93950040	DEL	G	-	Coding;Coding	Non-Coding;Non-Coding	Exosc8;Exosc8	NM_001163570;NM_027148	---;---	---;---	---;---	0	1	0	1
chr11	93950041	DEL	A	-	Coding;Coding	Replacement	Nbea	NM_030595	V(2GTG)	55	G	0	1	0	1
chr11	93950042	DEL	T	-	Coding;Coding	Silent	Tsc22d2	NM_001081229	L(1CTG)	33	L	0	0	1	1
chr11	93950043	DEL	G	-	Coding;Coding	Replacement	Vmn2r2	NM_001104592	S(2TCT)	688	Y	0	0	1	1
chr11	93955540	SNP	C	T	Coding;Coding	Replacement	Vmn2r7	NM_175674	V(2GTA)	678	A	0	0	1	1
chr11	94112073	SNP	T	C	Coding;Coding;Coding;Coding;Coding;Coding;Coding	Replacement	Vmn2r7	NM_175674	A(2GCC)	223	V	0	0	1	1
chr11	94237895	SNP	T	C	Coding	Non-Coding	Gfm1	NM_138591	G(2GGA)	709	---	0	1	0	1
chr11	94237907	SNP	T	C	Coding	Replacement	Gfm1	NM_138591	G(2GGA)	711	A	0	1	0	1
chr11	94238175	SNP	A	G	Coding	Replacement	Nmd3	NM_133787	K(1AAA)	85	E	0	1	0	1
chr11	94238546	SNP	G	A	Coding	Silent	Rxfp1	NM_212452	V(3GTT)	124	V	0	0	1	1
chr11	94238684	SNP	A	G	Coding	Replacement	Fgg	NM_133862	Y(2TAT)	134	C	0	0	1	1
chr11	94238699	SNP	C	T	Coding	Non-Coding	Plrg1	NM_016784	V(2GTG)	2	---	0	1	0	1
chr11	94239020	SNP	C	T	Coding	Replacement;Replacement	Etv3;Etv3	NM_012051;NM_001083318	L(2CTC);L(2CTC)	75;75	P;P	0	1	0	1
chr11	94239026	SNP	G	C	Coding	Non-Coding;Non-Coding	Gon4l;Gon4l	NM_027389;NM_001242372	T(1ACT);T(1ACT)	559;576	---;---	0	1	0	1
chr11	94371669	SNP	A	G	Coding	Replacement	Dennd4b	NM_201407	V(2GTG)	312	G	0	1	0	1
chr11	94372874	SNP	T	C	Coding	Non-Coding	Ilf2	NM_026374	---	---	---	0	1	0	1
chr11	94411553	SNP	A	G	Coding;Coding;Coding;Coding	Non-Coding	Ilf2	NM_026374	---	---	---	0	1	0	1
chr11	94418957	SNP	T	C	Coding;Coding;Coding;Coding	Replacement	Sprr2d	NM_011470	P(2CCT)	47	L	1	0	0	1
chr11	94481789	SNP	T	C	Coding	Replacement	Sprr2d	NM_011470	P(1CCA)	48	S	1	0	0	1
chr11	94482182	SNP	A	G	Coding	Replacement	Sprr2d	NM_011470	P(2CCA)	48	R	1	0	0	1
chr11	94482186	SNP	C	T	Coding	Silent	Sprr2d	NM_011470	P(3CCA)	48	P	1	0	0	1
chr11	94483131	SNP	A	G	Coding	Replacement	Sprr2d	NM_011470	K(1AAA)	49	*	1	0	0	1
chr11	94483432	SNP	T	C	Coding	Replacement	Sprr2d	NM_011470	K(2AAA)	49	I	1	0	0	1
chr11	94491194	SNP	A	T	Coding	Replacement	Sprr1a	NM_009264	E(2GAG)	110	G	0	0	1	1
chr11	94492194	SNP	C	T	Coding	Replacement	Lce1i	NM_029667	S(3AGT)	121	R	0	0	1	1
chr11	94496060	SNP	A	G	Coding	Non-Coding	S100a10	NM_009112	---	---	---	0	1	0	1
chr11	94496120	SNP	C	A	Coding	Replacement	Tdpoz1	NM_148949	I(1ATA)	105	L	1	0	0	1
chr11	94496189	SNP	A	G	Coding	Silent	Tdpoz1	NM_148949	K(3AAA)	104	K	1	0	0	1
chr11	94509867	SNP	A	G	Coding	Replacement	Tdpoz3	NM_207271	V(1GTA)	155	I	0	1	0	1
chr11	94645831	SNP	T	C	Coding	Replacement	Tdpoz3	NM_207271	T(2ACA)	164	I	0	1	0	1
chr11	94650063	SNP	A	G	Coding	Replacement;Non-Coding;Non-Coding;Non-Coding;Replacement	Sema6c;Sema6c;Sema6c;Sema6c;Sema6c	NM_001272024;NR_073549;NR_073550;NR_073551;NM_011351	A(1GCC);---;---;---;A(1GCC)	949;---;---;---;917	P;---;---;---;P	1	0	0	1
chr11	94653815	SNP	C	G	Coding	Replacement	Acp6	NM_019800	L(2CTG)	24	P	0	1	0	1
chr11	94653836	SNP	C	G	Coding	Replacement	Igsf3	NM_207205	V(2GTG)	451	G	1	0	0	1
chr11	94667609	SNP	A	G	Coding	Non-Coding;Non-Coding	Dclre1b;Dclre1b	NM_133865;NM_001025312	P(3CCC);---	7;---	---;---	1	0	0	1
chr11	94667636	SNP	T	C	Coding	Replacement;Replacement	Magi3;Magi3	NM_133853;NM_001159354	L(2CTG);L(2CTG)	569;569	R;R	0	0	1	1
chr11	94950709	SNP	G	C	Coding	Non-Coding	Atp5f1	NM_009725	---	---	---	0	1	0	1
chr11	94991775	SNP	A	G	Coding	Replacement	Gstm1	NM_010358	K(3AAG)	218	N	0	0	1	1
chr11	95021430	SNP	A	G	Coding	Silent;Silent	Gstm4;Gstm4	NM_026764;NM_001160411	P(3CCA);P(3CCA)	118;84	P;P	0	0	1	1
chr11	95031927	SNP	T	G	Coding	Silent;Silent	Gstm4;Gstm4	NM_026764;NM_001160411	C(3TGT);C(3TGT)	115;81	C;C	0	0	1	1
chr11	95031930	SNP	A	G	Coding	Silent;Silent	Gstm4;Gstm4	NM_026764;NM_001160411	R(1CGA);R(1CGA)	113;79	R;R	0	0	1	1
chr11	95031948	SNP	C	A	Coding	Silent;Silent	Gstm4;Gstm4	NM_026764;NM_001160411	A(3GCT);A(3GCT)	112;78	A;A	0	0	1	1
chr11	95031954	SNP	T	G	Coding	Silent;Silent	Gstm4;Gstm4	NM_026764;NM_001160411	D(3GAT);D(3GAT)	106;72	D;D	0	0	1	1
chr11	95031957	SNP	C	T	Coding	Replacement	Gpsm2	NM_029522	L(2CTG)	558	P	0	0	1	1
chr11	95031981	SNP	A	G	Coding	Non-Coding;Non-Coding	Rnpc3;Rnpc3	NM_026043;NM_001038696	T(1ACT);T(1ACT)	71;71	---;---	0	1	0	1
chr11	95123530	SNP	C	T	Coding	Non-Coding;Non-Coding	Rnpc3;Rnpc3	NM_026043;NM_001038696	A(3GCT);A(3GCT)	70;70	---;---	0	1	0	1
chr11	95377600	SNP	T	C	Coding	Non-Coding	Col11a1	NM_007729	T(1ACT)	1770	---	0	1	0	1
chr11	95385894	DEL	T	-	Coding	Non-Coding	Col11a1	NM_007729	T(2ACT)	1770	---	0	1	0	1
chr11	95385895	DEL	G	-	Coding	Non-Coding;Non-Coding	Snx7;Snx7	NM_001190156;NM_029655	C(3TGC);C(3TGC)	306;306	---;---	1	0	0	1
chr11	95385896	DEL	C	-	Coding	Non-Coding;Non-Coding	Snx7;Snx7	NM_001190156;NM_029655	C(2TGC);C(2TGC)	306;306	---;---	1	0	0	1
chr11	95832740	SNP	T	A	Coding;Coding	Non-Coding;Non-Coding	Snx7;Snx7	NM_001190156;NM_029655	C(1TGC);C(1TGC)	306;306	---;---	1	0	0	1
chr11	95832755	SNP	G	C	Coding;Coding	Non-Coding;Non-Coding	Snx7;Snx7	NM_001190156;NM_029655	G(3GGC);G(3GGC)	305;305	---;---	1	0	0	1
chr11	95832764	SNP	A	G	Coding;Coding	Non-Coding;Non-Coding	Snx7;Snx7	NM_001190156;NM_029655	G(2GGC);G(2GGC)	305;305	---;---	1	0	0	1
chr11	95832776	SNP	A	G	Coding;Coding	Non-Coding;Non-Coding	Snx7;Snx7	NM_001190156;NM_029655	G(1GGC);G(1GGC)	305;305	---;---	1	0	0	1
chr11	95832788	SNP	C	G	Coding;Coding	Non-Coding	Cnn3	NM_028044	G(3GGC)	310	---	0	1	0	1
chr11	95832815	SNP	G	A	Coding;Coding	Replacement	Usp53	NM_133857	D(2GAC)	173	G	1	0	0	1
chr11	95832821	SNP	T	C	Coding;Coding	Replacement	Myoz2	NM_021503	L(1CTC)	162	I	0	1	0	1
chr11	95832848	SNP	T	C	Coding;Coding	Silent	Mettl14	NM_201638	R(3CGG)	16	R	0	0	1	1
chr11	95832851	SNP	C	G	Coding;Coding	Replacement	Ugt8a	NM_011674	G(2GGC)	438	D	0	0	1	1
chr11	95832853	SNP	G	T	Coding;Coding	Replacement	Arsj	NM_173451	N(3AAC)	495	K	0	0	1	1
chr11	95832869	SNP	G	T	Coding;Coding	Replacement;Replacement;Replacement	Col25a1;Col25a1;Col25a1	NM_198711;NM_001244952;NM_029838	G(1GGC);G(1GGC);G(1GGC)	454;482;482	C;C;C	0	0	1	1
chr11	96156634	SNP	C	A	Coding	Non-Coding	Aimp1	NM_007926	---	---	---	0	0	1	1
chr11	96353391	SNP	C	A	Coding	Replacement;Replacement	Tbck;Tbck	NM_001163455;NM_173032	G(1GGC);G(1GGC)	616;616	R;R	1	0	0	1
chr11	96913787	SNP	A	C	Coding	Silent	Metap1	NM_175224	F(3TTC)	300	F	0	0	1	1
chr11	96961597	SNP	G	A	Coding;Coding	Silent	Col24a1	NM_027770	T(3ACG)	192	T	0	0	1	1
chr11	97022218	SNP	T	A	Coding	Non-Coding	2410004B18Rik	NM_025555	I(3ATT)	167	---	0	1	0	1
chr11	97022227	SNP	C	T	Coding	Replacement	Ttll7	NM_027594	P(2CCT)	66	R	1	0	0	1
chr11	97022536	SNP	A	G	Coding	Silent	Eltd1	NM_133222	G(3GGT)	69	G	1	0	0	1
chr11	97044575	SNP	A	C	Coding	Silent	Eltd1	NM_133222	A(3GCT)	92	A	1	0	0	1
chr11	97139579	SNP	G	A	Coding	Silent	Eltd1	NM_133222	G(3GGT)	119	G	1	0	0	1
chr11	97146357	SNP	A	T	Coding	Replacement	St6galnac3	NM_011372	I(2ATC)	223	T	0	0	1	1
chr11	97533800	SNP	C	A	Coding	Silent	Msh4	NM_031870	A(3GCG)	649	A	1	0	0	1
chr11	97534617	SNP	A	C	Coding	Silent	Msh4	NM_031870	S(3TCG)	647	S	1	0	0	1
chr11	97534622	SNP	C	G	Coding	Silent	Msh4	NM_031870	Y(3TAC)	626	Y	1	0	0	1
chr11	97750908	SNP	T	C	Coding	Silent	Msh4	NM_031870	N(3AAC)	434	N	1	0	0	1
chr11	97856197	SNP	G	C	Coding	Replacement	Msh4	NM_031870	V(1GTG)	240	M	1	0	0	1
chr11	98002983	DEL	T	-	Coding	Silent	Msh4	NM_031870	P(3CCA)	176	P	1	0	0	1
chr11	98002984	DEL	A	-	Coding	Silent	Msh4	NM_031870	A(3GCG)	170	A	1	0	0	1
chr11	98005306	SNP	A	G	Coding;Coding;Coding;Coding	Silent	Msh4	NM_031870	T(3ACA)	167	T	1	0	0	1
chr11	98009579	SNP	A	G	Coding;Coding;Coding;Coding	Replacement	Tyw3	NM_172474	G(1GGT)	146	S	1	0	0	1
chr11	98028385	SNP	T	C	Coding;Coding	Silent	Tnni3k	NM_177066	T(3ACG)	639	T	1	0	0	1
chr11	98028389	SNP	C	A	Coding;Coding	Non-Coding	Tnni3k	NM_177066	G(3GGA)	342	---	1	0	0	1
chr11	98030332	SNP	C	G	Coding;Coding	Replacement	Fpgt	NM_029330	C(1TGC)	517	R	1	0	0	1
chr11	98042573	SNP	G	T	Coding	Non-Coding;Non-Coding	Sdcbp;Sdcbp	NM_016807;NM_001098227	---;---	---;---	---;---	0	1	0	1
chr11	98155926	SNP	G	A	Coding;Coding	Replacement;Replacement	Ints8;Ints8	NM_178112;NM_001159595	T(1ACC);T(1ACC)	18;18	P;P	0	0	1	1
chr11	98156720	SNP	G	A	Coding;Coding	Replacement;Replacement	Ints8;Ints8	NM_178112;NM_001159595	A(1GCC);A(1GCC)	11;11	P;P	0	0	1	1
chr11	98156837	SNP	G	A	Coding;Coding	Replacement;Replacement	Ints8;Ints8	NM_178112;NM_001159595	E(2GAG);E(2GAG)	9;9	G;G	0	0	1	1
chr11	98157090	SNP	G	C	Coding;Coding	Replacement;Replacement;Non-Coding	Pdp1;Pdp1;Pdp1	NM_001098231;NM_001098230;NM_001033453	D(2GAT);D(2GAT);---	35;24;---	G;G;---	0	0	1	1
chr11	98204403	SNP	C	A	Coding;Coding;Coding	Replacement	Rbm12b1	NM_028226	T(1ACC)	574	P	0	0	1	1
chr11	98327914	SNP	A	G	Coding	Non-Coding	Ripk2	NM_138952	P(3CCA)	340	---	0	1	0	1
chr11	98327917	SNP	C	T	Coding	Replacement;Replacement	Casp8ap2;Casp8ap2	NM_011997;NM_001122978	V(1GTT);V(1GTT)	1062;1062	I;I	0	0	1	1
chr11	98328330	SNP	T	G	Coding	Non-Coding	Smu1	NM_021535	---	---	---	0	1	0	1
chr11	98390445	SNP	G	A	Coding	Replacement	Kif24	NM_024241	D(2GAC)	813	G	0	0	1	1
chr11	98397959	SNP	G	A	Coding	Silent	Dnaic1	NM_175138	N(3AAC)	91	N	0	1	0	1
chr11	98420915	SNP	A	G	Coding	Non-Coding	Dnaic1	NM_175138	G(2GGA)	149	---	0	1	0	1
chr11	98421023	SNP	C	T	Coding	Silent	Dnaic1	NM_175138	K(3AAG)	188	K	0	1	0	1
chr11	98424810	SNP	T	G	Coding	Replacement;Replacement	Dctn3;Dctn3	NM_016890;NM_001159565	A(1GCC);A(1GCC)	106;106	S;S	0	1	0	1
chr11	98425098	SNP	A	G	Coding	Silent	Sigmar1	NM_011014	R(1AGG)	67	R	1	0	0	1
chr11	98425119	SNP	G	A	Coding	Silent;Silent;Silent	Il11ra1;Il11ra1;Il11ra1	NM_001172054;NM_001163401;NM_010549	H(3CAC);H(3CAC);H(3CAC)	331;331;331	H;H;H	0	1	0	1
chr11	98425206	SNP	G	A	Coding	Silent;Silent;Silent	Gm2002;Il11ra2;Gm13305	NM_001100596;NM_010550;NM_001099348	A(3GCA);A(3GCA);A(3GCA)	372;372;372	A;A;A	1	0	0	1
chr11	98428841	SNP	G	A	Coding	Silent	Dnajb5	NM_019874	T(3ACC)	282	T	0	0	1	1
chr11	98431717	SNP	A	C	Coding	Silent	Dnajb5	NM_019874	I(3ATT)	283	I	0	0	1	1
chr11	98433199	SNP	A	G	Coding	Silent	Dnajb5	NM_019874	D(3GAT)	284	D	0	0	1	1
chr11	98451398	SNP	G	A	Coding	Silent	Dnajb5	NM_019874	L(3TTA)	290	L	0	0	1	1
chr11	98467277	SNP	A	G	Coding	Silent	Dnajb5	NM_019874	V(3GTT)	295	V	0	0	1	1
chr11	98467676	SNP	C	A	Coding	Silent	Dnajb5	NM_019874	K(3AAA)	302	K	0	0	1	1
chr11	98490413	SNP	C	T	Coding	Silent	Pigo	NM_020035	Q(3CAG)	141	Q	0	1	0	1
chr11	98763660	SNP	A	G	Coding	Replacement;Non-Coding;Replacement;Replacement	Fam214b;Fam214b;Fam214b;Fam214b	NM_172691;NR_045567;NM_001253353;NM_001253354	P(2CCT);---;P(2CCT);P(2CCT)	342;---;342;342	L;---;L;L	0	1	0	1
chr11	98796159	SNP	C	A	Coding	Silent;Silent	Unc13b;Unc13b	NM_021468;NM_001081413	I(3ATT);I(3ATT)	425;425	I;I	0	1	0	1
chr11	98796160	SNP	T	A	Coding	Silent	Atp8b5	NM_177195	S(3TCT)	236	S	0	1	0	1
chr11	98796164	SNP	C	A	Coding	Silent	Atp8b5	NM_177195	D(3GAT)	294	D	0	1	0	1
chr11	98796183	SNP	A	G	Coding	Silent	Atp8b5	NM_177195	S(3TCG)	316	S	0	1	0	1
chr11	98796185	SNP	C	G	Coding	Silent	Atp8b5	NM_177195	E(3GAG)	795	E	0	1	0	1
chr11	98822945	SNP	C	T	Coding	Silent	Atp8b5	NM_177195	H(3CAT)	850	H	0	1	0	1
chr11	98829402	DEL	C	-	Coding	Silent	Atp8b5	NM_177195	L(3CTG)	880	L	0	1	0	1
chr11	98829403	DEL	C	-	Coding	Silent	Atp8b5	NM_177195	L(1TTG)	908	L	0	1	0	1
chr11	98829404	DEL	T	-	Coding	Silent	Atp8b5	NM_177195	Y(3TAT)	913	Y	0	1	0	1
chr11	98911490	SNP	C	T	Coding;Coding	Silent;Silent	Rusc2;Rusc2	NM_199057;NM_001037709	P(3CCG);P(3CCG)	56;56	P;P	0	1	0	1
chr11	98966477	SNP	C	T	Coding;Coding;Coding;Coding	Silent;Silent	Rusc2;Rusc2	NM_199057;NM_001037709	F(3TTC);F(3TTC)	700;700	F;F	0	1	0	1
chr11	99003844	SNP	G	A	Coding	Silent;Silent	Rusc2;Rusc2	NM_199057;NM_001037709	P(3CCG);P(3CCG)	737;737	P;P	0	1	0	1
chr11	99014769	SNP	A	G	Coding	Silent;Silent	Rusc2;Rusc2	NM_199057;NM_001037709	G(3GGC);G(3GGC)	791;791	G;G	0	1	0	1
chr11	99071404	SNP	G	A	Coding	Silent;Silent	Rusc2;Rusc2	NM_199057;NM_001037709	T(3ACC);T(3ACC)	797;797	T;T	0	1	0	1
chr11	99078823	SNP	A	G	Coding	Silent;Silent	Fam166b;Fam166b	NM_177377;NM_001162381	G(3GGT);G(3GGT)	50;50	G;G	0	0	1	1
chr11	99085752	SNP	C	T	Coding	Silent;Silent	Fam166b;Fam166b	NM_177377;NM_001162381	L(3CTC);L(3CTC)	45;45	L;L	0	0	1	1
chr11	99085992	SNP	G	A	Coding	Replacement;Replacement	Fam166b;Fam166b	NM_177377;NM_001162381	M(1ATG);M(1ATG)	33;33	V;V	0	0	1	1
chr11	99145057	SNP	G	A	Coding	Silent;Silent	Fam166b;Fam166b	NM_177377;NM_001162381	P(3CCG);P(3CCG)	27;27	P;P	0	0	1	1
chr11	99145768	SNP	T	C	Coding	Silent;Silent	Fam166b;Fam166b	NM_177377;NM_001162381	T(3ACC);T(3ACC)	23;23	T;T	0	0	1	1
chr11	99210084	SNP	G	A	Coding	Replacement	Tesk1	NM_011571	R(2CGG)	550	Q	0	1	0	1
chr11	99213217	SNP	C	T	Coding	Silent	Car9	NM_139305	P(3CCC)	73	P	0	1	0	1
chr11	99213244	SNP	C	T	Coding	Replacement	Car9	NM_139305	D(2GAT)	74	G	0	1	0	1
chr11	99213262	SNP	T	C	Coding	Replacement	Car9	NM_139305	E(1GAG)	100	K	0	1	0	1
chr11	99213313	SNP	C	T	Coding	Replacement	Car9	NM_139305	P(1CCC)	158	S	0	1	0	1
chr11	99243975	SNP	G	T	Coding	Silent	Car9	NM_139305	P(3CCC)	158	P	0	1	0	1
chr11	99337475	SNP	G	T	Coding	Silent	Car9	NM_139305	T(3ACG)	180	T	0	1	0	1
chr11	99349531	SNP	A	C	Coding	Replacement	Car9	NM_139305	R(2CGG)	200	Q	0	1	0	1
chr11	99371114	SNP	A	G	Coding	Silent	Car9	NM_139305	L(1TTG)	202	L	0	1	0	1
chr11	99371159	SNP	T	C	Coding	Silent	Car9	NM_139305	A(3GCT)	267	A	0	1	0	1
chr11	99371164	SNP	G	A	Coding	Silent	Car9	NM_139305	H(3CAT)	274	H	0	1	0	1
chr11	99373932	SNP	G	A	Coding	Silent	Car9	NM_139305	S(3AGC)	301	S	0	1	0	1
chr11	99373977	SNP	A	G	Coding	Silent	Car9	NM_139305	L(3CTC)	338	L	0	1	0	1
chr11	99374785	SNP	G	A	Coding	Replacement	Car9	NM_139305	S(2AGC)	376	N	0	1	0	1
chr11	99386566	SNP	A	G	Coding	Silent	Car9	NM_139305	K(3AAA)	422	K	0	1	0	1
chr11	99386692	SNP	G	A	Coding	Silent	Tln1	NM_011602	A(3GCC)	2145	A	0	1	0	1
chr11	99387254	SNP	A	G	Coding	Replacement	Tln1	NM_011602	S(1TCC)	1582	P	0	1	0	1
chr11	99387591	SNP	T	C	Coding	Silent	Tln1	NM_011602	D(3GAC)	1208	D	0	1	0	1
chr11	99388976	SNP	G	A	Coding	Silent	Tln1	NM_011602	T(3ACG)	382	T	0	1	0	1
chr11	99389057	SNP	A	G	Coding	Silent	Tln1	NM_011602	E(3GAG)	170	E	0	1	0	1
chr11	99389063	SNP	A	T	Coding	Silent	Creb3	NM_013497	V(3GTT)	76	V	0	1	0	1
chr11	99389270	INS	G	-	Coding	Replacement	Creb3	NM_013497	D(1GAT)	284	H	0	1	0	1
chr11	99389322	SNP	A	C	Coding	Silent	Gba2	NM_172692	A(3GCG)	685	A	0	1	0	1
chr11	99416056	SNP	G	A	Coding	Replacement	Gba2	NM_172692	V(1GTC)	539	I	0	1	0	1
chr11	99416935	SNP	A	G	Coding	Silent	Gba2	NM_172692	A(3GCG)	534	A	0	1	0	1
chr11	99418396	SNP	T	C	Coding	Silent	Gba2	NM_172692	G(3GGG)	496	G	0	1	0	1
chr11	99418494	SNP	A	G	Coding	Silent	Gba2	NM_172692	L(1TTA)	390	L	0	1	0	1
chr11	99420762	SNP	G	A	Coding	Silent	Gba2	NM_172692	S(3TCT)	386	S	0	1	0	1
chr11	99432951	SNP	C	T	Coding	Silent	Gba2	NM_172692	G(3GGC)	368	G	0	1	0	1
chr11	99435475	SNP	C	T	Coding	Silent	Gba2	NM_172692	Q(3CAG)	355	Q	0	1	0	1
chr11	99438027	SNP	C	T	Coding	Silent	Gba2	NM_172692	G(3GGA)	350	G	0	1	0	1
chr11	99514726	SNP	A	C	Coding	Silent	Npr2	NM_173788	T(3ACC)	699	T	0	1	0	1
chr11	99516616	SNP	T	C	Coding	Silent	Npr2	NM_173788	V(3GTG)	914	V	0	1	0	1
chr11	99537530	SNP	C	T	Coding	Replacement	Spag8	NM_001007463	R(2CGG)	401	Q	0	1	0	1
chr11	99537563	SNP	T	C	Coding	Silent	Spag8	NM_001007463	R(3CGA)	343	R	0	1	0	1
chr11	99537580	SNP	G	A	Coding	Silent	Hint2	NM_026871	L(1CTA)	69	L	0	1	0	1
chr11	99538565	SNP	C	T	Coding	Silent	Fam221b	NM_175517	C(3TGC)	382	C	0	0	1	1
chr11	99538624	SNP	G	A	Coding	Replacement	Olfr70	NM_019485	V(1GTG)	136	M	0	1	0	1
chr11	99540111	SNP	T	C	Coding	Silent	Olfr70	NM_019485	C(3TGT)	127	C	0	1	0	1
chr11	99540137	SNP	C	T	Coding	Silent	Olfr70	NM_019485	L(3CTC)	23	L	0	1	0	1
chr11	99550771	SNP	G	T	Coding	Silent	Olfr71	NM_019486	A(3GCC)	116	A	0	1	0	1
chr11	99556762	SNP	G	T	Coding	Replacement	Olfr156	NM_019474	Q(2CAG)	318	R	0	1	0	1
chr11	99566320	SNP	G	A	Coding	Silent	Olfr156	NM_019474	A(3GCC)	305	A	0	1	0	1
chr11	99566340	SNP	G	A	Coding	Silent	Olfr156	NM_019474	L(3CTA)	182	L	0	1	0	1
chr11	99580681	SNP	C	T	Coding	Silent	Olfr156	NM_019474	L(3CTC)	86	L	0	1	0	1
chr11	99580918	SNP	A	T	Coding	Silent	Olfr156	NM_019474	T(3ACT)	74	T	0	1	0	1
chr11	99580948	SNP	A	T	Coding	Silent	Olfr156	NM_019474	Y(3TAT)	73	Y	0	1	0	1
chr11	99583161	SNP	G	A	Coding	Silent	Olfr156	NM_019474	G(3GGC)	43	G	0	1	0	1
chr11	99583254	SNP	A	G	Coding	Silent	Olfr156	NM_019474	L(3TTG)	17	L	0	1	0	1
chr11	99590954	SNP	T	C	Coding	Silent	Olfr157	NM_019475	Y(3TAC)	259	Y	0	1	0	1
chr11	99591126	SNP	C	T	Coding	Silent	Olfr157	NM_019475	L(3CTC)	256	L	0	1	0	1
chr11	99597692	SNP	T	G	Coding	Silent	Reck	NM_016678	Y(3TAC)	784	Y	0	1	0	1
chr11	99597707	SNP	A	G	Coding	Silent	Ccin	NM_001002787	A(3GCG)	197	A	0	1	0	1
chr11	99597749	SNP	A	G	Coding	Silent;Silent;Silent;Silent	Clta;Clta;Clta;Clta	NM_016760;NM_001080385;NM_001080384;NM_001080386	R(3CGG);R(3CGG);R(3CGG);R(3CGG)	129;129;129;127	R;R;R;R	0	1	0	1
chr11	99597755	SNP	C	T	Coding	Silent	Foxe1	NM_183298	R(3CGG)	53	R	0	0	1	1
chr11	99597974	SNP	G	A	Coding	Silent	Foxe1	NM_183298	A(3GCT)	65	A	0	0	1	1
chr11	99597975	SNP	G	C	Coding	Silent	Foxe1	NM_183298	L(3CTG)	76	L	0	0	1	1
chr11	99597981	SNP	G	C	Coding	Silent	Foxe1	NM_183298	T(3ACT)	77	T	0	0	1	1
chr11	99598000	SNP	A	T	Coding	Silent	Foxe1	NM_183298	P(3CCG)	90	P	0	0	1	1
chr11	99598011	SNP	G	C	Coding	Silent	Foxe1	NM_183298	K(3AAG)	97	K	0	0	1	1
chr11	99598012	SNP	A	C	Coding	Silent	Nr4a3	NM_015743	A(3GCA)	453	A	0	0	1	1
chr11	99603124	SNP	A	G	Coding	Non-Coding	Txn1	NM_011660	---	---	---	0	1	0	1
chr11	99609818	SNP	G	A	Coding	Replacement	Mup4	NM_008648	F(1TTC)	72	L	0	1	0	1
chr11	99614613	SNP	G	A	Coding	Non-Coding;Non-Coding;Non-Coding;Non-Coding	Mup11;Gm2083;Mup2;Mup2	NM_001164526;NM_001134644;NM_008647;NM_001045550	L(2CTT);L(2CTT);L(2CTT);L(2CTT)	59;59;59;59	---;---;---;---	0	1	0	1
chr11	99628027	SNP	A	G	Coding	Non-Coding;Non-Coding;Non-Coding;Non-Coding	Mup11;Gm2083;Mup2;Mup2	NM_001164526;NM_001134644;NM_008647;NM_001045550	N(2AAT);N(2AAT);N(2AAT);N(2AAT)	54;54;54;54	---;---;---;---	0	1	0	1
chr11	99628045	SNP	C	T	Coding	Silent;Silent;Silent	Rgs3;Rgs3;Rgs3	NM_001081650;NM_019492;NM_134257	E(3GAG);E(3GAG);E(3GAG)	366;543;366	E;E;E	0	0	1	1
chr11	99634750	SNP	C	T	Coding	Silent;Silent;Silent	Rgs3;Rgs3;Rgs3	NM_001081650;NM_019492;NM_134257	A(3GCA);A(3GCA);A(3GCA)	367;544;367	A;A;A	0	0	1	1
chr11	99634812	SNP	C	G	Coding	Silent	Aldoart1	NM_001199270	A(3GCA)	266	A	0	1	0	1
chr11	99634839	DEL	C	-	Coding	Silent	Aldoart1	NM_001199270	V(3GTA)	264	V	0	1	0	1
chr11	99634840	DEL	T	-	Coding	Silent	Aldoart1	NM_001199270	G(3GGT)	131	G	0	1	0	1
chr11	99634841	DEL	G	-	Coding	Non-Coding;Non-Coding;Non-Coding	Gm11757;Gm13871;Gm11758	NM_001085538;NM_001177578;NM_001097978	---;---;---	---;---;---	---;---;---	0	1	0	1
chr11	99634846	SNP	C	A	Coding	Non-Coding	Gm11756	NM_001126326	S(2TCC)	66	---	0	1	0	1
chr11	99634847	SNP	T	C	Coding	Silent	Gm11756	NM_001126326	G(3GGC)	57	G	1	0	0	1
chr11	99634848	SNP	G	A	Coding	Silent	Psip1	NM_133948	F(3TTC)	404	F	0	1	0	1
chr11	99634854	SNP	A	G	Coding	Replacement	Adamtsl1	NM_029967	V(2GTT)	131	A	0	0	1	1
chr11	99635009	INS	C	-	Coding	Non-Coding	Adamtsl1	NM_029967	---	---	---	1	0	0	1
chr11	99785360	SNP	C	A	Coding	Replacement;Non-Coding	C87499;C87499	NM_198663;NR_027385	E(2GAG);---	128;---	G;---	1	0	0	1
chr11	99785362	SNP	C	G	Coding	Replacement	Gm13280	NM_206867	S(2TCT)	21	C	0	1	0	1
chr11	99804203	SNP	C	A	Coding;Coding	Silent	Gm13280	NM_206867	C(3TGC)	20	C	0	1	0	1
chr11	99804206	INS	G	-	Coding;Coding	Replacement	Gm13280	NM_206867	S(1TCA)	18	P	0	1	0	1
chr11	99873718	SNP	C	T	Coding	Silent	Gm13280	NM_206867	A(3GCT)	12	A	0	1	0	1
chr11	100014144	SNP	G	A	Coding	Replacement	Gm13271	NM_001085528	V(2GTG)	144	G	0	1	0	1
chr11	100029722	SNP	C	A	Coding	Silent	Ifna7	NM_008334	V(3GTC)	10	V	0	1	0	1
chr11	100029724	SNP	G	T	Coding	Replacement	Ifna7	NM_008334	V(2GTG)	12	A	0	1	0	1
chr11	100029726	DEL	C	-	Coding	Non-Coding	Ifna7	NM_008334	L(1TTG)	14	---	0	1	0	1
chr11	100029727	DEL	C	-	Coding	Silent	Ifna7	NM_008334	L(3TTA)	38	L	0	1	0	1
chr11	100029728	DEL	C	-	Coding	Replacement	Ifna7	NM_008334	K(1AAA)	43	Q	0	1	0	1
chr11	100029729	DEL	C	-	Coding	Silent	Ifna11	NM_008333	L(3CTT)	50	L	0	1	0	1
chr11	100029730	DEL	G	-	Coding	Replacement	Ifna11	NM_008333	K(1AAG)	57	Q	0	1	0	1
chr11	100029731	DEL	G	-	Coding	Replacement	Ifna11	NM_008333	E(2GAA)	131	A	0	1	0	1
chr11	100029732	DEL	G	-	Coding	Replacement	Ifna11	NM_008333	V(1GTC)	171	I	0	1	0	1
chr11	100029733	DEL	C	-	Coding	Silent	Ifna6	NM_206871	V(3GTT)	10	V	0	1	0	1
chr11	100029736	SNP	G	T	Coding	Replacement	Ifna6	NM_206871	T(1ACC)	19	A	0	1	0	1
chr11	100029737	SNP	G	T	Coding	Silent	Ifna6	NM_206871	L(3CTG)	26	L	0	1	0	1
chr11	100117606	SNP	C	T	Coding	Replacement	Ifna6	NM_206871	K(2AAA)	36	R	0	1	0	1
chr11	100118771	SNP	G	A	Coding	Replacement	Ifna6	NM_206871	A(1GCC)	37	T	0	1	0	1
chr11	100119083	SNP	G	C	Coding	Replacement	Ifna6	NM_206871	A(2GCC)	37	V	0	1	0	1
chr11	100121055	SNP	A	G	Coding	Replacement	Ifna6	NM_206871	E(2GAG)	64	A	0	1	0	1
chr11	100121160	SNP	A	G	Coding	Silent	Ifna6	NM_206871	E(3GAG)	64	E	0	1	0	1
chr11	100193006	SNP	A	C	Coding	Replacement	Ifna6	NM_206871	D(2GAT)	67	G	0	1	0	1
chr11	100321342	SNP	T	G	Coding	Replacement	Ifna6	NM_206871	D(3GAC)	111	E	0	1	0	1
chr11	100321345	SNP	A	G	Coding	Silent	Ifna6	NM_206871	H(3CAT)	113	H	0	1	0	1
chr11	100321346	SNP	G	A	Coding	Replacement	Ifna6	NM_206871	S(1TCT)	132	P	0	1	0	1
chr11	100336667	SNP	C	T	Coding	Silent	Ifna1	NM_010502	T(3ACA)	39	T	0	1	0	1
chr11	100351891	SNP	T	C	Coding;Coding	Replacement	Ifna1	NM_010502	K(1AAG)	57	Q	0	1	0	1
chr11	100379534	SNP	T	C	Coding	Silent	Ifna1	NM_010502	F(3TTT)	59	F	0	1	0	1
chr11	100379540	SNP	C	T	Coding	Replacement	Ifna1	NM_010502	Q(2CAG)	63	L	0	1	0	1
chr11	100379546	SNP	A	G	Coding	Replacement	Ifna1	NM_010502	K(1AAG)	72	Q	0	1	0	1
chr11	100379555	SNP	A	G	Coding	Replacement	Ifna1	NM_010502	Q(1CAG)	126	E	0	1	0	1
chr11	100379585	SNP	A	G	Coding	Replacement	Ifna1	NM_010502	F(1TTT)	132	L	0	1	0	1
chr11	100379594	SNP	T	G	Coding	Replacement	Ifna1	NM_010502	P(1CCC)	133	S	0	1	0	1
chr11	100379599	SNP	A	G	Coding	Replacement	Cyp2j12	NM_001100182	E(3GAG)	156	D	0	0	1	1
chr11	100379612	SNP	A	G	Coding	Non-Coding	Cyp2j5	NM_010007	K(1AAG)	152	---	0	0	1	1
chr11	100414399	SNP	A	C	Coding	Non-Coding	Cyp2j5	NM_010007	G(3GGA)	151	---	0	0	1	1
chr11	100479183	DEL	C	-	Potential Splice Donor Site;Potential Splice Donor Site	Replacement;Replacement;Replacement	Inadl;Inadl;Inadl	NM_007704;NM_172696;NM_001005787	I(1ATC);I(1ATC);I(1ATC)	566;1788;566	V;V;V	0	0	1	1
chr11	100481376	SNP	C	T	Potential Splice Donor Site;Potential Splice Donor Site	Replacement	L1td1	NM_001081202	I(1ATC)	316	V	0	0	1	1
chr11	100493536	SNP	C	T	Potential Splice Donor Site;Potential Splice Donor Site	Silent	L1td1	NM_001081202	L(1TTA)	479	L	0	1	0	1
chr11	100498184	SNP	C	T	Potential Splice Donor Site;Potential Splice Donor Site	Replacement	L1td1	NM_001081202	A(1GCA)	481	P	0	1	0	1
chr11	100519614	DEL	C	-	Potential Splice Donor Site;Potential Splice Donor Site	Replacement	Foxd3	NM_010425	D(2GAC)	52	G	0	0	1	1
chr11	100523439	DEL	C	-	Potential Splice Donor Site;Potential Splice Donor Site	Replacement	Cachd1	NM_198037	E(2GAA)	7	G	0	1	0	1
chr11	100576624	SNP	A	G	Coding;Coding	Silent	Bsnd	NM_080458	T(3ACT)	147	T	0	0	1	1
chr11	100601727	SNP	C	T	Potential Splice Donor Site	Replacement	Heatr8	NM_001126487	R(2CGC)	952	H	0	0	1	1
chr11	100629581	SNP	T	C	Coding	Silent	0610037L13Rik	NM_028754	P(3CCC)	35	P	0	1	0	1
chr11	100630028	SNP	G	A	Coding	Replacement	0610037L13Rik	NM_028754	S(1TCT)	36	A	0	1	0	1
chr11	100630564	SNP	G	A	Coding	Replacement	0610037L13Rik	NM_028754	S(1TCT)	37	T	0	1	0	1
chr11	100634710	SNP	A	G	Coding	Silent	0610037L13Rik	NM_028754	S(3TCT)	37	S	0	1	0	1
chr11	100634713	SNP	G	A	Coding	Replacement	0610037L13Rik	NM_028754	Q(1CAG)	38	E	0	1	0	1
chr11	100695280	SNP	T	C	Coding	Replacement	0610037L13Rik	NM_028754	Q(2CAG)	38	R	0	1	0	1
chr11	100750368	SNP	A	C	Coding	Replacement;Replacement	Eps15;Eps15	NM_007943;NM_001159964	P(1CCT);P(1CCT)	477;163	T;T	1	0	0	1
chr11	101071141	DEL	C	-	Coding	Replacement	Skint6	NM_001103199	N(1AAT)	1015	D	1	0	0	1
chr11	101071142	DEL	G	-	Coding	Replacement;Replacement	Mast2;Mast2	NM_008641;NM_001042743	D(3GAT);D(3GAT)	741;748	E;E	0	0	1	1
chr11	101071143	DEL	T	-	Coding	Non-Coding;Non-Coding	Nasp;Nasp	NM_016777;NM_001081475	E(2GAG);E(2GAG)	711;386	---;---	0	1	0	1
chr11	101071144	DEL	T	-	Coding	Non-Coding	Nasp	NM_016777	V(3GTC)	400	---	0	1	0	1
chr11	101071145	DEL	G	-	Coding	Non-Coding;Non-Coding	Nasp;Nasp	NM_016777;NM_001081475	---;---	---;---	---;---	0	1	0	1
chr11	101071146	DEL	G	-	Coding	Replacement	Zswim5	NM_001029912	G(2GGC)	178	V	1	0	0	1
chr11	101071147	DEL	G	-	Coding	Silent	Eri3	NM_080469	V(3GTG)	101	V	0	1	0	1
chr11	101071148	DEL	A	-	Coding	Replacement	Klf17	NM_029416	G(1GGT)	282	C	0	1	0	1
chr11	101071149	SNP	G	A	Coding	Replacement	Klf17	NM_029416	T(1ACA)	281	P	0	1	0	1
chr11	101071150	SNP	C	A	Coding	Silent;Silent;Non-Coding	B4galt2;B4galt2;B4galt2	NM_017377;NM_001253381;NR_045570	A(3GCC);A(3GCC);---	27;27;---	A;A;---	1	0	0	1
chr11	101119744	SNP	A	C	Coding;5prime UTR	Non-Coding	Atp6v0b	NM_033617	---	---	---	0	1	0	1
chr11	101119760	SNP	A	C	Coding;5prime UTR	Silent	Tmem125	NM_172383	A(3GCC)	5	A	0	0	1	1
chr11	101119772	SNP	T	C	Coding;5prime UTR	Replacement	Olfr1338	NM_207152	I(1ATC)	35	V	0	1	0	1
chr11	101119775	SNP	T	C	Coding;5prime UTR	Replacement	Olfr1338	NM_207152	D(2GAT)	21	V	0	1	0	1
chr11	101124028	SNP	G	T	Coding	Replacement	Olfr1337	NM_146309	I(1ATC)	69	L	0	1	0	1
chr11	101124295	SNP	A	G	Coding	Replacement	Olfr1337	NM_146309	C(2TGT)	67	S	0	1	0	1
chr11	101124548	SNP	T	C	Coding	Replacement	Olfr1335	NM_207703	A(2GCT)	207	V	0	1	0	1
chr11	101125086	SNP	C	T	Coding	Silent	Olfr1331	NM_001011856	A(3GCC)	217	A	0	1	0	1
chr11	101125095	SNP	C	T	Coding	Replacement	Olfr1330	NM_146334	G(1GGT)	223	R	0	1	0	1
chr11	101125250	SNP	C	T	Coding	Silent;Non-Coding;Silent;Non-Coding	Ccdc30;Ccdc30;Ccdc30;Ccdc30	NM_029286;NM_028506;NM_001270435;NM_001270446	H(3CAT);---;H(3CAT);---	434;---;429;---	H;---;H;---	0	0	1	1
chr11	101160119	SNP	A	G	Coding	Replacement	Foxo6	NM_194060	S(3AGC)	512	R	0	0	1	1
chr11	101161470	SNP	T	C	Coding	Replacement	Foxo6	NM_194060	P(1CCG)	501	S	1	0	0	1
chr11	101161587	SNP	T	C	Coding	Replacement	Foxo6	NM_194060	F(1TTC)	500	I	1	0	0	1
chr11	101161596	SNP	G	A	Coding	Replacement	Bmp8b	NM_007559	Q(2CAG)	93	P	1	0	0	1
chr11	101162999	DEL	G	-	Coding	Non-Coding	Ppie	NM_019489	---	---	---	0	1	0	1
chr11	101163000	DEL	C	-	Coding	Silent	Oxct2a	NM_022033	P(3CCA)	21	P	0	1	0	1
chr11	101163001	DEL	G	-	Coding	Silent	Gnl2	NM_145552	N(3AAC)	337	N	0	0	1	1
chr11	101163049	SNP	C	G	Coding	Silent	Adprhl2	NM_133883	G(3GGC)	35	G	0	0	1	1
chr11	101164070	SNP	T	C	Coding	Replacement	Zscan20	NM_177758	D(3GAT)	431	E	0	0	1	1
chr11	101164073	SNP	A	G	Coding	Replacement	Iqcc	NM_198026	P(1CCC)	354	T	1	0	0	1
chr11	101164085	SNP	A	G	Coding	Replacement	Iqcc	NM_198026	G(1GGG)	353	R	1	0	0	1
chr11	101164094	SNP	T	C	Coding	Silent	Iqcc	NM_198026	A(3GCT)	352	A	1	0	0	1
chr11	101164101	SNP	T	C	Coding	Replacement;Replacement	Bai2;Bai2	NM_173071;NM_001199696	I(1ATC);I(1ATC)	970;915	V;V	0	0	1	1
chr11	101165113	SNP	T	C	Coding	Silent;Silent	Ptpru;Ptpru	NM_011214;NM_001083119	G(3GGG);G(3GGG)	764;764	G;G	0	0	1	1
chr11	101165125	SNP	A	G	Coding	Silent;Silent	Ptpru;Ptpru	NM_011214;NM_001083119	L(3CTC);L(3CTC)	761;761	L;L	0	0	1	1
chr11	101165130	SNP	A	G	Coding	Silent;Silent	Ptpru;Ptpru	NM_011214;NM_001083119	I(3ATT);I(3ATT)	760;760	I;I	0	0	1	1
chr11	101165131	SNP	A	C	Coding	Silent;Silent	Ptpru;Ptpru	NM_011214;NM_001083119	A(3GCC);A(3GCC)	757;757	A;A	0	0	1	1
chr11	101178100	SNP	A	G	Coding	Silent;Silent	Ptpru;Ptpru	NM_011214;NM_001083119	G(3GGT);G(3GGT)	755;755	G;G	0	0	1	1
chr11	101181648	SNP	A	C	Coding	Silent;Silent	Ptpru;Ptpru	NM_011214;NM_001083119	G(3GGT);G(3GGT)	754;754	G;G	0	0	1	1
chr11	101182893	SNP	G	A	Coding	Silent;Silent	Ptpru;Ptpru	NM_011214;NM_001083119	L(3CTC);L(3CTC)	747;747	L;L	0	0	1	1
chr11	101182926	SNP	C	A	Coding	Replacement;Replacement	Ptpru;Ptpru	NM_011214;NM_001083119	E(2GAG);E(2GAG)	640;640	G;G	0	0	1	1
chr11	101182938	SNP	T	A	Coding	Replacement	Mecr	NM_025297	I(2ATT)	370	S	1	0	0	1
chr11	101182953	SNP	C	G	Coding	Non-Coding	Mecr	NM_025297	L(2CTC)	371	---	1	0	0	1
chr11	101182959	SNP	C	A	Coding	Non-Coding	Mecr	NM_025297	L(3CTC)	371	---	1	0	0	1
chr11	101182962	SNP	T	C	Coding	Non-Coding	Mecr	NM_025297	T(1ACC)	372	---	1	0	0	1
chr11	101182971	SNP	C	T	Coding	Non-Coding	Mecr	NM_025297	T(2ACC)	372	---	1	0	0	1
chr11	101182977	SNP	A	G	Coding	Non-Coding	Mecr	NM_025297	T(3ACC)	372	---	1	0	0	1
chr11	101183007	SNP	C	T	Coding	Non-Coding	Mecr	NM_025297	M(1ATG)	373	---	1	0	0	1
chr11	101183010	SNP	T	C	Coding	Non-Coding	Mecr	NM_025297	M(2ATG)	373	---	1	0	0	1
chr11	101183013	SNP	G	T	Coding	Non-Coding	Mecr	NM_025297	M(3ATG)	373	---	1	0	0	1
chr11	101186733	SNP	A	C	Coding	Replacement	Mecr	NM_025297	*(1TGA)	374	R	1	0	0	1
chr11	101188910	SNP	T	C	Coding	Silent	Mecr	NM_025297	*(2TGA)	374	*	1	0	0	1
chr11	101246479	SNP	C	A	Coding	Replacement	Oprd1	NM_013622	A(1GCC)	51	T	0	0	1	1
chr11	101263786	SNP	G	C	Coding	Replacement	Slc9a1	NM_016981	S(2AGC)	286	N	0	0	1	1
chr11	101275036	SNP	A	G	Coding	Silent	Slc9a1	NM_016981	Y(3TAT)	287	Y	0	0	1	1
chr11	101278713	SNP	C	T	Potential Splice Donor Site	Replacement	Slc9a1	NM_016981	D(3GAC)	288	E	0	0	1	1
chr11	101278832	SNP	T	A	Coding	Replacement	Slc9a1	NM_016981	S(1TCT)	289	P	0	0	1	1
chr11	101325271	SNP	C	G	Coding	Replacement	Slc9a1	NM_016981	S(2TCT)	289	Y	0	0	1	1
chr11	101325287	SNP	A	G	Coding	Silent	Slc9a1	NM_016981	S(3TCT)	289	S	0	0	1	1
chr11	101325361	SNP	A	G	Coding	Replacement	Slc9a1	NM_016981	S(1TCG)	293	A	0	0	1	1
chr11	101330963	SNP	G	A	Coding	Replacement	Slc9a1	NM_016981	S(2TCG)	293	L	0	0	1	1
chr11	101376448	SNP	T	C	Coding	Silent	Slc9a1	NM_016981	A(3GCT)	345	A	0	0	1	1
chr11	101376597	SNP	T	C	Coding	Silent	Slc9a1	NM_016981	L(1CTG)	347	L	0	0	1	1
chr11	101417182	SNP	C	T	Coding	Silent	Slc9a1	NM_016981	A(3GCT)	349	A	0	0	1	1
chr11	101429464	SNP	A	G	Coding	Silent	Slc9a1	NM_016981	S(3TCC)	355	S	0	0	1	1
chr11	101457469	SNP	C	T	Coding	Silent	Slc9a1	NM_016981	G(3GGA)	356	G	0	0	1	1
chr11	101462934	SNP	A	G	Coding	Replacement	Zdhhc18	NM_001017968	A(2GCC)	115	G	0	0	1	1
chr11	101468368	SNP	G	A	Coding	Replacement	Dhdds	NM_026144	M(2ATG)	1	K	0	0	1	1
chr11	101468383	SNP	G	A	Coding	Non-Coding	Sh3bgrl3	NM_080559	---	---	---	0	1	0	1
chr11	101468404	SNP	T	C	Coding	Non-Coding	Cnksr1	NM_001081047	L(2CTC)	610	---	0	0	1	1
chr11	101468407	SNP	C	A	Coding	Replacement	Man1c1	NM_207237	D(3GAC)	240	E	0	0	1	1
chr11	101524509	SNP	C	G	Coding	Replacement	Man1c1	NM_207237	Q(2CAA)	239	R	0	0	1	1
chr11	101525014	SNP	A	G	Coding	Replacement	Man1c1	NM_207237	Q(1CAA)	239	E	0	0	1	1
chr11	101628032	SNP	C	T	Coding	Silent	Man1c1	NM_207237	K(3AAA)	228	K	0	0	1	1
chr11	101628419	SNP	T	C	Coding	Silent	Man1c1	NM_207237	D(3GAC)	220	D	0	0	1	1
chr11	101628425	SNP	A	G	Coding	Silent	Man1c1	NM_207237	L(3CTT)	219	L	0	0	1	1
chr11	101628440	SNP	A	C	Coding	Silent	Man1c1	NM_207237	S(3TCT)	218	S	0	0	1	1
chr11	101630249	SNP	A	C	Coding	Silent	Tmem57	NM_025382	I(3ATC)	24	I	0	0	1	1
chr11	101630270	SNP	G	A	Coding	Silent	Tmem57	NM_025382	G(3GGT)	23	G	0	0	1	1
chr11	101630285	SNP	T	C	Coding	Silent	Tmem57	NM_025382	L(3CTG)	15	L	0	0	1	1
chr11	101666832	SNP	C	A	Coding	Silent	Myom3	NM_001085509	D(3GAT)	195	D	1	0	0	1
chr11	101749901	SNP	C	T	Coding	Non-Coding	Fuca1	NM_024243	L(1CTG)	4	---	0	1	0	1
chr11	101757640	SNP	A	G	Coding	Silent	Wnt4	NM_009523	S(3TCG)	156	S	0	0	1	1
chr11	101771002	SNP	C	G	Coding	Silent	Wnt4	NM_009523	Y(3TAT)	161	Y	0	0	1	1
chr11	101771023	SNP	A	G	Coding	Silent	Wnt4	NM_009523	G(3GGC)	162	G	0	0	1	1
chr11	101771053	SNP	A	G	Coding	Silent	Wnt4	NM_009523	V(3GTA)	163	V	0	0	1	1
chr11	101774203	SNP	G	A	Coding	Silent	Wnt4	NM_009523	S(3TCC)	168	S	0	0	1	1
chr11	101879305	SNP	G	T	Coding	Silent	Wnt4	NM_009523	D(3GAC)	171	D	0	0	1	1
chr11	101893658	SNP	G	A	Coding	Silent	Wnt4	NM_009523	V(3GTC)	172	V	0	0	1	1
chr11	101893721	SNP	A	G	Coding	Silent	Wnt4	NM_009523	R(3AGG)	175	R	0	0	1	1
chr11	101893925	SNP	T	C	Coding	Silent	Wnt4	NM_009523	S(3TCC)	180	S	0	0	1	1
chr11	101893997	SNP	T	C	Coding	Silent	Wnt4	NM_009523	V(3GTA)	249	V	0	0	1	1
chr11	102005409	SNP	T	A	Coding	Silent	Wnt4	NM_009523	R(1CGG)	253	R	0	0	1	1
chr11	102005410	SNP	C	A	Coding	Silent	Wnt4	NM_009523	A(3GCG)	254	A	0	0	1	1
chr11	102025149	SNP	A	G	Coding	Silent	Wnt4	NM_009523	P(3CCT)	257	P	0	0	1	1
chr11	102025750	SNP	C	T	Coding	Silent	Wnt4	NM_009523	R(3CGG)	258	R	0	0	1	1
chr11	102046932	SNP	T	C	Coding;Coding	Silent	Wnt4	NM_009523	N(3AAT)	259	N	0	0	1	1
chr11	102046957	SNP	T	C	Coding;Coding	Silent	Wnt4	NM_009523	P(3CCA)	264	P	0	0	1	1
chr11	102046966	SNP	C	T	Coding;Coding	Silent	Wnt4	NM_009523	H(3CAT)	265	H	0	0	1	1
chr11	102047011	SNP	G	A	Coding;Coding	Silent	Wnt4	NM_009523	L(1CTG)	273	L	0	0	1	1
chr11	102047068	SNP	T	A	Coding;Coding	Silent	Wnt4	NM_009523	P(3CCG)	277	P	0	0	1	1
chr11	102047143	SNP	G	A	Coding;Coding;Coding;Coding	Silent	Wnt4	NM_009523	L(3CTA)	289	L	0	0	1	1
chr11	102060445	SNP	A	G	Coding	Silent	Wnt4	NM_009523	T(3ACA)	299	T	0	0	1	1
chr11	102063371	SNP	G	T	Coding	Silent	Wnt4	NM_009523	S(3TCT)	300	S	0	0	1	1
chr11	102107176	SNP	G	A	Coding	Silent	Wnt4	NM_009523	K(3AAA)	301	K	0	0	1	1
chr11	102146690	SNP	C	T	Coding	Silent	Wnt4	NM_009523	I(3ATT)	303	I	0	0	1	1
chr11	102146953	SNP	G	A	Coding	Silent	Wnt4	NM_009523	C(3TGC)	306	C	0	0	1	1
chr11	102147470	SNP	G	C	Coding	Silent	Wnt4	NM_009523	L(3CTA)	308	L	0	0	1	1
chr11	102147473	SNP	G	C	Coding	Silent	Wnt4	NM_009523	R(3CGG)	351	R	0	0	1	1
chr11	102164087	SNP	A	G	Coding	Non-Coding;Non-Coding	Cdc42;Cdc42	NM_001243769;NM_009861	---;---	---;---	---;---	0	1	0	1
chr11	102192077	SNP	C	T	Coding	Replacement;Replacement	Cdc42;Cdc42	NM_001243769;NM_009861	D(3GAT);D(3GAT)	57;57	E;E	1	0	0	1
chr11	102202146	INS	T	-	Coding;Coding	Replacement	Ubr4	NM_001160319	F(2TTT)	877	S	0	0	1	1
chr11	102255253	SNP	C	G	Coding	Silent;Silent;Silent	Arhgef10l;Arhgef10l;Arhgef10l	NM_172415;NM_001112723;NM_001112722	A(3GCA);A(3GCA);A(3GCA)	1189;1150;1155	A;A;A	1	0	0	1
chr11	102255513	SNP	A	G	Coding	Replacement;Replacement	Crocc;Crocc	NM_001145958;NM_172122	Q(3CAG);Q(3CAG)	307;471	H;H	1	0	0	1
chr11	102259400	SNP	G	A	Coding	Replacement	Crocc	NM_172122	Q(2CAG)	165	L	0	0	1	1
chr11	102272672	SNP	C	T	Coding	Replacement	Crocc	NM_172122	R(2CGC)	159	H	0	0	1	1
chr11	102276550	SNP	A	G	Coding	Replacement	Crocc	NM_172122	Y(3TAC)	157	*	0	0	1	1
chr11	102276562	SNP	C	T	Coding	Non-Coding	Spen	NM_019763	D(1GAC)	2064	---	1	0	0	1
chr11	102277279	SNP	G	A	Coding	Replacement	Gm13078	NM_001085412	G(1GGA)	67	R	0	0	1	1
chr11	102277944	SNP	A	C	Coding	Non-Coding	Gm13078	NM_001085412	S(2TCC)	68	---	0	0	1	1
chr11	102287821	SNP	C	G	Coding	Replacement	Gm13084	NM_001005371	T(1ACA)	209	A	1	0	0	1
chr11	102288099	SNP	G	A	Coding	Replacement	Pramef6	NM_001085414	K(3AAA)	144	N	1	0	0	1
chr11	102288345	SNP	A	C	Coding	Non-Coding	Pramef17	NM_001085540	E(3GAA)	353	---	0	1	0	1
chr11	102288361	SNP	T	C	Coding	Non-Coding	Pramef17	NM_001085540	E(2GAA)	353	---	0	1	0	1
chr11	102306946	INS	T	-	Coding;Coding	Non-Coding	Pramef17	NM_001085540	E(1GAA)	353	---	0	1	0	1
chr11	102306961	SNP	G	C	Coding;Coding	Non-Coding	Pramef17	NM_001085540	L(3CTA)	352	---	0	1	0	1
chr11	102306967	SNP	C	G	Coding;Coding	Replacement	Oog3	NM_201258	N(2AAC)	157	I	0	0	1	1
chr11	102309023	SNP	C	T	Coding;Coding	Replacement	Oog3	NM_201258	N(1AAC)	157	H	0	0	1	1
chr11	102434702	SNP	G	T	Potential Splice Acceptor Site	Replacement	Oog3	NM_201258	E(2GAA)	18	G	0	0	1	1
chr11	102436077	SNP	T	C	Coding	Silent	Vps13d	NM_001128198	T(3ACT)	2197	T	0	1	0	1
chr11	102436110	SNP	T	C	Coding	Replacement;Replacement	Zfp600;Zfp600	NM_001177546;NM_001177545	E(3GAA);E(3GAA)	85;85	D;D	0	1	0	1
chr11	102437833	SNP	G	A	Coding	Replacement	Mfn2	NM_133201	V(1GTG)	291	M	0	1	0	1
chr11	102437912	SNP	T	C	Coding	Silent	2510039O18Rik	NM_029841	P(3CCT)	620	P	0	1	0	1
chr11	102438678	SNP	T	G	Coding	Replacement	Srm	NM_009272	N(3AAC)	280	K	0	0	1	1
chr11	102456258	SNP	A	G	Coding	Replacement	Pex14	NM_019781	G(2GGC)	103	D	1	0	0	1
chr11	102457490	SNP	T	G	Coding	Replacement;Replacement;Replacement;Replacement;Replacement;Replacement	Pik3cd;Pik3cd;Pik3cd;Pik3cd;Pik3cd;Pik3cd	NM_001164052;NM_001164049;NM_001164050;NM_001164051;NM_008840;NM_001029837	C(3TGC);C(3TGC);C(3TGC);C(3TGC);C(3TGC);C(3TGC)	814;818;816;817;815;818	*;*;*;*;*;*	0	0	1	1
chr11	102460824	SNP	C	T	Coding	Non-Coding;Non-Coding	Gm5506;Eno1	NM_001025388;NM_023119	V(2GTC);V(2GTC)	147;147	---;---	0	1	0	1
chr11	102461341	SNP	T	C	Coding	Non-Coding;Non-Coding	Gm5506;Eno1	NM_001025388;NM_023119	V(3GTC);V(3GTC)	147;147	---;---	0	1	0	1
chr11	102481277	SNP	A	G	Coding	Replacement;Replacement	Gm5506;Eno1	NM_001025388;NM_023119	E(3GAG);E(3GAG)	187;187	D;D	0	1	0	1
chr11	102481784	SNP	G	C	Coding	Non-Coding;Non-Coding	Gm5506;Eno1	NM_001025388;NM_023119	V(1GTG);V(1GTG)	290;290	---;---	0	1	0	1
chr11	102604786	SNP	C	T	Coding	Replacement	Klhl21	NM_001033352	A(1GCC)	106	P	1	0	0	1
chr11	102604809	SNP	A	G	Coding	Replacement	Klhl21	NM_001033352	D(2GAC)	114	A	0	1	0	1
chr11	102605308	SNP	T	G	Coding	Silent	Pex1	NM_027777	R(3CGT)	743	R	0	1	0	1
chr11	102605506	SNP	T	C	Coding	Silent	Fzd1	NM_021457	N(3AAT)	623	N	0	0	1	1
chr11	102605523	SNP	T	C	Coding	Silent	Fzd1	NM_021457	L(3CTG)	622	L	0	0	1	1
chr11	102606405	SNP	T	G	Coding	Silent	Fzd1	NM_021457	T(3ACA)	621	T	0	0	1	1
[truncated: 17,805 more rows]
