# Supplementary material for: Tet2 loss leads to hypermutagenicity in haematopoietic stem/progenitor cells
Source: Nat Commun. 2017 Apr 25;8:15102. doi: 10.1038/ncomms15102 (PMC5414116; doi:10.1038/ncomms15102)
Supplement: Supplementary Data 3 — List of genes with recurrent SNVs and genes with recurrent missense in Tet2-/- tumors. [file ncomms15102-s4.xlsx]

## Sheet: genes_with_recurrent_snvs
chr	pos	var_type	ref_allele	minor_allele	kind	kind_type	gene_symbol	ref_seq_id	orig_aa	aa_pos	mod_aa	Myeloid_ot5889	Myeloid_ot5890	T-cell_ot5891	T-cell_ot5892	B-cell_index45	Myeloid_ot5894	Myeloid_ot5895	T-cell_ot5897	Myeloid_ot5899	B-cell_ota0469	B-cell_ota0470	Myeloid_ota0471	Myeloid_ota0512
chr11	121214831	SNP	C	T	Intronic	Intronic	---	---	---	---	---	1	1	0	0	1	1	1	1	1	1	0	0	0
chr13	119495179	SNP	T	C	Intronic	Intronic	---	---	---	---	---	1	1	0	0	0	1	0	1	0	1	1	0	0
chr17	37111041	SNP	C	T	Intergenic	Intergenic	---	---	---	---	---	1	0	1	1	0	0	0	1	1	1	1	0	1
chr17	73333502	INS	G	-	Intronic	Intronic	---	---	---	---	---	1	1	0	1	1	1	1	1	1	0	0	1	0
chr2	88005816	DEL	G	-	Intergenic	Intergenic	---	---	---	---	---	1	0	0	0	0	0	1	0	0	0	0	0	0
chr4	147176773	SNP	C	T	Intronic	Intronic	---	---	---	---	---	0	0	0	0	1	1	0	0	0	0	0	0	1
chr4	147178485	SNP	C	T	Intronic	Intronic	---	---	---	---	---	1	0	0	0	1	0	0	1	1	1	0	0	1
chr8	95825401	DEL	T	-	Intergenic	Intergenic	---	---	---	---	---	0	0	0	0	0	0	0	0	0	0	0	0	0
chr8	95825402	DEL	C	-	Intergenic	Intergenic	---	---	---	---	---	0	0	0	0	0	0	0	0	0	0	0	0	0
chr12	85819478	SNP	C	T	Potential Splice Donor Site	Non-Coding	0610007P14Rik	NM_021446	---	---	---	0	0	0	0	0	0	0	0	0	0	0	0	0
chr12	85822087	SNP	C	A	Potential Splice Donor Site	Non-Coding	0610007P14Rik	NM_021446	---	---	---	0	0	0	0	0	0	1	0	0	0	0	0	0
chr12	4820593	DEL	G	-	Potential Splice Acceptor Site	Non-Coding	0610009D07Rik	NM_025323	---	---	---	0	1	0	0	0	0	0	0	0	0	0	0	0
chr11	23628934	SNP	A	T	Coding	Replacement	0610010F05Rik	NM_027860	I(2ATC)	30	N	0	0	0	0	0	0	0	0	0	0	0	0	0
chr11	70235760	SNP	A	G	Coding;Coding;Coding	Silent;Silent;Silent	0610010K14Rik;0610010K14Rik;0610010K14Rik	NM_001177601;NM_026757;NM_145758	S(3AGT);S(3AGT);S(3AGT)	149;115;149	S;S;S	0	0	0	0	0	0	0	0	0	0	0	0	0
chr4	107890109	SNP	C	A	Coding	Silent	0610037L13Rik	NM_028754	P(3CCC)	35	P	0	1	0	0	0	0	0	0	0	0	0	0	0
chr4	107890110	SNP	T	G	Coding	Replacement	0610037L13Rik	NM_028754	S(1TCT)	36	A	0	1	0	0	0	0	0	0	0	0	0	0	0
chr4	107890113	SNP	T	A	Coding	Replacement	0610037L13Rik	NM_028754	S(1TCT)	37	T	0	1	0	0	0	0	0	0	0	0	0	0	0
chr4	107890114	SNP	C	T	Coding	Replacement	0610037L13Rik	NM_028754	S(2TCT)	37	F	0	1	0	0	0	0	0	0	0	0	0	0	1
chr4	107890115	SNP	T	G	Coding	Silent	0610037L13Rik	NM_028754	S(3TCT)	37	S	0	1	0	0	0	0	0	0	0	0	0	0	0
chr4	107890116	SNP	C	G	Coding	Replacement	0610037L13Rik	NM_028754	Q(1CAG)	38	E	0	1	0	0	0	0	0	0	0	0	0	0	0
chr4	107890117	SNP	A	G	Coding	Replacement	0610037L13Rik	NM_028754	Q(2CAG)	38	R	0	1	0	0	0	0	0	0	0	0	0	0	0
chr7	116093524	INS	A	-	Coding	Non-Coding	1110004F10Rik	NM_019772	D(2GAT)	21	---	0	0	0	0	0	1	0	0	0	0	0	0	0
chr13	49205215	SNP	T	G	Coding	Replacement	1110007C09Rik	NM_026738	H(2CAC)	94	P	0	0	1	0	0	1	1	0	0	0	0	0	0
chr2	156863316	SNP	C	G	Coding	Replacement	1110008F13Rik	NM_026124	R(1CGG)	5	G	1	1	1	1	0	0	0	0	1	0	0	0	0
chr2	156863319	SNP	C	G	Coding	Replacement	1110008F13Rik	NM_026124	R(1CGG)	6	G	1	0	1	0	0	0	0	0	0	0	0	0	0
chr2	132692020	SNP	G	C	Coding	Replacement	1110034G24Rik	NM_028637	V(1GTG)	23	L	0	0	0	0	1	0	0	0	0	0	0	0	0
chr9	122948007	SNP	T	G	Coding	Replacement	1110059G10Rik	NM_025419	K(1AAG)	119	Q	0	0	0	0	0	0	0	0	0	0	0	0	0
chr9	122948008	SNP	C	T	Coding	Silent	1110059G10Rik	NM_025419	K(3AAG)	118	K	0	0	0	0	0	0	0	0	0	0	0	0	0
chr4	124850235	SNP	G	C	Coding	Silent	1110065P20Rik	NM_001142727	G(3GGC)	15	G	0	0	0	0	1	1	1	0	0	0	0	0	0
chr4	124850238	SNP	A	C	Coding	Silent	1110065P20Rik	NM_001142727	G(3GGT)	14	G	1	1	0	1	1	1	1	1	1	0	0	0	0
chr11	74660716	SNP	A	C	Coding	Replacement	1300001I01Rik	NM_001081158	N(2AAC)	409	T	1	1	0	0	1	1	1	1	1	0	0	0	0
chr11	74660742	SNP	C	G	Coding	Replacement	1300001I01Rik	NM_001081158	R(1CGA)	418	G	1	1	1	1	1	1	1	1	1	0	0	0	0
chr11	74664101	SNP	T	C	Coding	Silent	1300001I01Rik	NM_001081158	A(3GCT)	788	A	1	1	0	1	0	1	1	1	1	0	0	0	1
chr11	74669517	INS	C	-	Coding	Non-Coding	1300001I01Rik	NM_001081158	P(3CCC)	1323	---	1	1	0	1	0	1	1	1	1	0	0	0	1
chr4	45884626	SNP	C	A	Coding	Replacement	1300002K09Rik	NM_028788	T(2ACA)	552	K	1	1	1	1	1	1	1	1	1	0	0	0	0
chr15	89089398	SNP	T	G	Coding	Replacement	1300018J18Rik	NM_027905	V(2GTG)	97	G	1	1	1	0	0	0	0	0	0	0	0	1	0
chr5	146184940	SNP	C	T	Coding	Replacement	1700001J03Rik	NM_001008547	E(1GAA)	50	K	0	0	1	1	0	0	0	0	0	0	1	0	1
chr5	146185148	SNP	A	G	Coding	Silent	1700001J03Rik	NM_001008547	S(3AGT)	41	S	0	0	0	1	0	0	0	0	0	0	1	0	1
chr5	146185174	SNP	A	T	Coding	Replacement	1700001J03Rik	NM_001008547	S(1TCA)	33	T	1	0	1	1	0	0	0	0	0	0	1	0	1
chr5	146185192	SNP	G	T	Coding	Replacement	1700001J03Rik	NM_001008547	R(1CGT)	27	S	0	0	0	1	0	0	0	0	0	0	1	0	1
chr11	82960651	SNP	C	T	3prime UTR;Coding	Non-Coding;Silent	1700003F17Rik;Slfn5	NR_045932;NM_183201	---;I(3ATC)	---;591	---;I	1	1	0	1	1	1	1	1	1	0	0	0	1
chr11	82960679	SNP	A	G	3prime UTR;Coding	Non-Coding;Replacement	1700003F17Rik;Slfn5	NR_045932;NM_183201	---;N(1AAC)	---;601	---;D	1	1	0	1	1	1	1	1	1	0	0	0	1
chr3	124412499	SNP	T	C	Coding	Replacement	1700006A11Rik	NM_027939	S(1AGC)	347	G	1	1	0	0	0	1	1	1	1	0	0	0	0
chr3	124419871	SNP	G	A	Coding	Replacement	1700006A11Rik	NM_027939	S(2TCG)	47	L	1	1	0	0	0	1	1	1	1	0	0	0	0
chr3	124421391	SNP	A	G	Coding	Replacement	1700006A11Rik	NM_027939	V(2GTT)	21	A	1	1	0	0	0	1	1	1	1	0	0	0	0
chr5	98498346	SNP	G	T	Coding	Replacement	1700007G11Rik	NM_001024614	M(3ATG)	100	I	0	0	0	0	0	0	0	0	0	0	0	0	0
chr2	28466054	SNP	C	T	Coding	Silent	1700007K13Rik	NM_027040	P(3CCG)	72	P	0	1	0	1	0	0	1	1	1	0	1	0	1
chr2	28466160	SNP	G	A	Coding	Replacement	1700007K13Rik	NM_027040	A(2GCC)	37	V	0	1	0	1	0	0	1	1	1	0	1	0	1
chr2	28466204	SNP	G	A	Coding	Silent	1700007K13Rik	NM_027040	P(3CCC)	22	P	0	1	0	1	0	0	1	1	1	0	1	0	1
chr8	129163852	SNP	T	G	Coding;Coding	Replacement;Replacement	1700008F21Rik;1700008F21Rik	NM_001168369;NM_029292	L(1TTA);L(1TTA)	272;69	V;V	1	0	0	0	0	1	1	1	1	0	1	0	0
chr8	129163853	SNP	T	A	Coding;Coding	Replacement;Replacement	1700008F21Rik;1700008F21Rik	NM_001168369;NM_029292	L(2TTA);L(2TTA)	272;69	*;*	1	0	0	0	0	1	1	1	1	0	1	0	0
chrX	135669364	SNP	T	C	Coding	Replacement	1700008I05Rik	NM_027952	N(2AAT)	63	S	1	0	0	0	0	1	0	0	1	0	0	0	0
chr7	24333296	SNP	G	A	Coding	Silent	1700008P20Rik	NM_001163810	F(3TTC)	201	F	0	1	0	1	0	0	1	1	1	0	1	0	1
chr7	24333527	SNP	G	T	Coding	Silent	1700008P20Rik	NM_001163810	R(3CGC)	124	R	0	1	0	1	0	0	1	1	1	0	1	0	1
chr17	8992183	SNP	C	T	Coding	Replacement	1700010I14Rik	NM_025851	L(1CTC)	55	F	1	0	0	1	0	0	0	0	0	1	0	0	1
chr17	9001784	SNP	A	C	Coding	Replacement	1700010I14Rik	NM_025851	K(1AAG)	372	Q	1	0	0	1	0	0	0	1	1	1	0	0	1
chr15	101452500	SNP	G	C	Coding	Replacement	1700011A15Rik	NM_025487	R(2CGG)	77	P	0	0	0	1	1	0	0	0	1	0	0	0	0
chr15	101452514	SNP	T	G	Coding	Replacement	1700011A15Rik	NM_025487	Y(1TAC)	82	D	1	1	1	1	1	1	1	1	1	0	0	0	0
chr17	87411569	SNP	C	T	Coding	Silent	1700011E24Rik	NM_029298	Q(3CAG)	142	Q	1	1	0	0	0	1	1	1	1	0	0	0	0
chr17	87422769	SNP	A	G	Coding	Silent	1700011E24Rik	NM_029298	D(3GAT)	49	D	1	1	1	0	0	1	1	1	1	0	0	0	0
chr14	49235889	SNP	G	T	Coding	Silent	1700011H14Rik	NM_025956	S(3TCC)	126	S	1	0	0	1	0	1	1	1	0	1	0	0	1
chr11	109791642	SNP	G	T	Coding;Coding	Replacement;Replacement	1700012B07Rik;1700012B07Rik	NM_001162428;NM_027038	D(3GAC);D(3GAC)	239;239	E;E	0	0	1	0	0	1	0	0	0	0	0	0	0
chr11	109791658	SNP	C	G	Coding;Coding	Replacement;Replacement	1700012B07Rik;1700012B07Rik	NM_001162428;NM_027038	G(2GGC);G(2GGC)	234;234	A;A	0	0	0	0	0	0	0	0	0	0	0	0	0
chrX	9284076	SNP	G	A	Coding	Replacement	1700012L04Rik	NM_029588	R(2CGC)	73	H	1	0	0	0	0	1	0	0	0	0	0	0	0
chr15	74606126	SNP	G	A	Coding	Silent	1700016M24Rik	NM_001177437	Y(3TAC)	979	Y	1	1	0	1	1	1	1	1	1	0	0	0	1
chr15	74609663	SNP	A	G	Coding	Silent	1700016M24Rik	NM_001177437	D(3GAT)	843	D	1	1	0	1	1	1	1	1	1	0	0	0	1
chr15	74621119	SNP	C	T	Coding	Silent	1700016M24Rik	NM_001177437	V(3GTG)	313	V	1	1	0	1	1	1	1	1	1	0	0	0	1
chr15	74621155	SNP	A	G	Coding	Silent	1700016M24Rik	NM_001177437	A(3GCT)	301	A	1	1	0	1	1	1	1	1	1	0	0	0	1
chr15	74626333	SNP	T	A	Coding	Replacement	1700016M24Rik	NM_001177437	Y(2TAC)	163	F	1	1	0	1	1	1	1	1	1	0	0	0	1
chr19	11096943	SNP	A	T	Coding	Silent	1700017D01Rik	NM_027058	T(3ACT)	208	T	0	0	0	0	0	0	0	0	0	1	1	0	1
chr11	83440447	SNP	A	T	Coding	Replacement	1700020L24Rik	NM_025492	E(3GAA)	58	D	1	1	0	1	1	1	1	1	1	0	0	0	1
chr11	83440739	SNP	T	G	Coding	Silent	1700020L24Rik	NM_025492	G(3GGT)	129	G	1	1	1	1	0	1	1	1	1	0	0	0	0
chr11	83440760	SNP	T	C	Coding	Silent	1700020L24Rik	NM_025492	I(3ATT)	136	I	1	1	0	1	1	1	1	1	1	0	0	0	1
chrX	69945432	SNP	A	G	Coding	Silent	1700020N15Rik	NM_029316	K(3AAA)	29	K	0	0	1	0	0	0	0	1	0	1	0	0	0
chr10	43525403	SNP	C	T	Coding	Silent	1700021F05Rik	NM_026411	K(3AAG)	183	K	1	0	0	0	0	1	1	1	0	1	1	0	0
chr10	43533116	SNP	T	C	Coding	Silent	1700021F05Rik	NM_026411	T(3ACA)	10	T	1	1	0	0	0	1	1	1	0	1	1	0	0
chr10	43533140	SNP	G	A	Coding	Silent	1700021F05Rik	NM_026411	A(3GCC)	2	A	1	0	0	0	0	1	1	1	0	1	1	0	0
chr2	173527895	SNP	G	C	Coding	Silent	1700021F07Rik	NM_028158	L(3CTG)	67	L	0	0	0	1	0	0	1	1	1	0	0	0	1
chr2	173528233	SNP	A	G	Coding	Silent	1700021F07Rik	NM_028158	G(3GGA)	100	G	0	0	0	1	0	0	1	1	1	0	0	0	1
chr16	32825606	SNP	C	G	Coding;Coding	Silent;Silent	1700021K19Rik;1700021K19Rik	NM_172615;NM_001200038	A(3GCG);A(3GCG)	837;852	A;A	0	1	0	0	0	0	0	0	1	0	0	0	0
chr16	32825642	SNP	A	G	Coding;Coding	Silent;Silent	1700021K19Rik;1700021K19Rik	NM_172615;NM_001200038	T(3ACT);T(3ACT)	825;840	T;T	0	1	0	0	0	0	0	1	1	0	0	0	0
chr16	32826721	SNP	T	G	Coding;Coding	Silent;Silent	1700021K19Rik;1700021K19Rik	NM_172615;NM_001200038	A(3GCA);A(3GCA)	767;782	A;A	0	1	0	0	0	0	0	0	1	0	0	0	0
chr16	32827891	SNP	C	T	Coding;Coding	Silent;Silent	1700021K19Rik;1700021K19Rik	NM_172615;NM_001200038	P(3CCG);P(3CCG)	667;682	P;P	0	1	0	0	0	0	0	1	1	0	0	0	0
chr16	32827894	SNP	C	T	Coding;Coding	Silent;Silent	1700021K19Rik;1700021K19Rik	NM_172615;NM_001200038	R(3CGG);R(3CGG)	666;681	R;R	0	0	0	0	0	1	1	1	1	0	0	0	0
chr16	32827999	SNP	T	C	Coding;Coding	Silent;Silent	1700021K19Rik;1700021K19Rik	NM_172615;NM_001200038	L(3CTA);L(3CTA)	631;646	L;L	0	0	0	0	0	1	1	1	1	0	0	0	0
chr16	32835977	SNP	G	A	Coding;Coding	Replacement;Replacement	1700021K19Rik;1700021K19Rik	NM_172615;NM_001200038	R(1CGG);R(1CGG)	545;560	W;W	0	0	0	0	0	1	1	1	1	0	0	0	0
chr16	32843020	SNP	G	T	Coding;Coding	Replacement;Replacement	1700021K19Rik;1700021K19Rik	NM_172615;NM_001200038	N(3AAC);N(3AAC)	415;415	K;K	0	0	0	0	0	1	1	1	1	0	0	0	0
chr11	103199022	SNP	T	G	Coding;Coding	Replacement;Replacement	1700023F06Rik;1700023F06Rik	NM_001254724;NM_027082	H(2CAC);H(2CAC)	363;294	P;P	1	0	1	0	1	1	1	1	0	0	0	0	0
chr8	45956506	SNP	C	T	Coding	Replacement	1700029J07Rik	NM_001033148	V(1GTG)	259	M	1	1	0	1	0	1	1	1	1	0	0	0	1
chr8	45967880	SNP	A	G	Coding	Silent	1700029J07Rik	NM_001033148	Y(3TAT)	170	Y	1	1	0	1	0	1	1	1	1	0	0	0	1
chr8	45968128	SNP	A	G	Coding	Silent	1700029J07Rik	NM_001033148	G(3GGT)	119	G	1	1	0	1	0	1	1	1	1	0	0	0	1
chr8	45970530	SNP	C	T	Coding	Silent	1700029J07Rik	NM_001033148	P(3CCG)	48	P	1	1	0	1	0	1	1	1	1	0	0	0	1
chr8	45973529	SNP	G	T	Coding	Silent	1700029J07Rik	NM_001033148	G(3GGC)	25	G	1	1	0	1	0	1	1	1	1	0	0	0	1
chr6	146953047	SNP	C	T	Coding;Coding	Replacement;Replacement	1700034J05Rik;1700034J05Rik	NM_001164236;NM_028509	E(1GAA);E(1GAA)	166;166	K;K	1	1	0	0	0	1	1	1	1	0	0	0	0
chr6	146953048	SNP	C	T	Coding;Coding	Silent;Silent	1700034J05Rik;1700034J05Rik	NM_001164236;NM_028509	K(3AAG);K(3AAG)	165;165	K;K	1	1	0	0	0	1	1	1	1	0	0	0	0
chrX	155125322	SNP	G	A	Coding	Replacement	1700042B14Rik	NM_001081671	T(2ACT)	170	I	0	1	0	0	0	1	0	0	0	0	0	0	0
chrX	155125822	SNP	C	T	Coding	Silent	1700042B14Rik	NM_001081671	L(3TTG)	3	L	0	1	0	0	0	1	0	0	1	0	0	0	0
chr7	27911498	SNP	T	C	Coding	Silent	1700049G17Rik	NM_028538	R(3AGA)	267	R	0	0	0	1	0	0	1	0	1	0	1	0	1
chr7	27911573	SNP	A	G	Coding	Silent	1700049G17Rik	NM_028538	A(3GCT)	242	A	0	0	0	1	1	0	1	0	0	0	1	0	1
chr17	56880468	SNP	T	C	Coding	Silent	1700061G19Rik	NM_030141	F(3TTT)	127	F	1	0	0	0	0	0	0	1	1	1	1	0	0
chr17	56884910	SNP	G	A	Coding	Silent	1700061G19Rik	NM_030141	T(3ACG)	529	T	1	0	0	0	0	0	0	1	1	1	1	0	0
chr1	57382799	SNP	T	C	Coding	Silent	1700066M21Rik	NM_028546	S(3AGT)	111	S	0	0	0	0	0	0	0	0	0	0	0	0	0
chr1	57382982	SNP	A	G	Coding	Silent	1700066M21Rik	NM_028546	L(3TTA)	172	L	0	0	0	0	0	1	0	0	0	0	0	0	0
chr17	48090283	SNP	C	T	Coding	Silent	1700067P10Rik	NM_026625	G(3GGC)	29	G	1	0	0	1	0	0	1	1	1	1	1	0	1
chr1	169933813	SNP	G	A	Coding	Silent	1700084C01Rik	NM_001033185	T(3ACG)	160	T	0	0	0	0	1	0	0	0	0	0	0	0	0
chr1	169933814	SNP	A	T	Coding	Replacement	1700084C01Rik	NM_001033185	N(1AAT)	161	Y	0	0	0	0	1	0	0	0	0	0	0	0	0
chr1	169933815	SNP	A	C	Coding	Replacement	1700084C01Rik	NM_001033185	N(2AAT)	161	T	0	0	0	0	1	0	0	0	0	0	0	0	0
chr2	28985869	SNP	A	G	Coding	Silent	1700101E01Rik	NM_001166705	C(3TGT)	76	C	0	1	0	1	0	0	1	1	1	0	1	0	1
chr2	29054987	SNP	C	G	Coding;Coding	Replacement;Replacement	1700101E01Rik;1700101E01Rik	NM_001166705;NM_001085514	G(1GGG);G(1GGG)	8;8	R;R	0	1	0	1	0	0	1	1	1	0	1	0	1
chr11	88294377	SNP	G	A	Coding	Silent	1700106J16Rik	NM_028859	A(3GCG)	94	A	0	0	0	1	0	0	0	0	0	0	0	0	1
chr11	88294506	SNP	C	T	Coding	Silent	1700106J16Rik	NM_028859	V(3GTC)	137	V	1	1	0	1	1	1	1	1	1	0	0	0	1
chr5	138564226	SNP	A	G	Coding	Silent	1700123K08Rik	NM_029693	R(3CGT)	84	R	1	0	1	0	0	0	0	0	0	0	1	0	0
chr5	138564538	SNP	G	A	Coding	Silent	1700123K08Rik	NM_029693	S(3AGC)	41	S	1	0	0	0	0	0	0	1	0	0	1	1	0
chr14	54690050	SNP	C	T	Coding	Silent	1700123O20Rik	NM_021437	L(3CTC)	82	L	1	1	0	1	0	1	1	1	0	1	0	0	1
chr11	85171210	SNP	G	A	Coding	Replacement	1700125H20Rik	NM_028589	D(1GAC)	12	N	1	1	1	0	1	1	0	0	1	0	0	0	0
chr11	85171212	SNP	C	A	Coding	Replacement	1700125H20Rik	NM_028589	D(3GAC)	12	E	1	1	1	1	1	1	1	1	1	0	0	0	0
chr14	59142756	SNP	T	G	Coding	Replacement	1700129C05Rik	NM_026461	N(2AAC)	31	T	0	0	0	1	0	0	1	0	0	1	0	0	1
chr19	10207163	DEL	G	-	Potential Splice Acceptor Site;Potential Splice Acceptor Site	Non-Coding;Non-Coding	1810006K21Rik;1810006K21Rik	NM_026919;NM_001163431	---;---	---;---	---;---	0	0	0	0	0	0	0	0	0	0	0	0	0
chr4	133528396	SNP	A	C	Coding;Coding	Silent;Silent	1810019J16Rik;1810019J16Rik	NM_133707;NM_001083916	A(3GCA);A(3GCA)	141;141	A;A	1	1	1	1	1	1	1	1	1	0	0	1	0
chr9	51290328	SNP	T	C	Coding	Replacement	1810046K07Rik	NM_027217	S(1AGC)	143	G	0	0	0	0	0	0	0	1	0	0	0	0	0
chrX	112512563	SNP	G	A	Coding;Coding	Silent;Silent	2010106E10Rik;2010106E10Rik	NM_001168590;NM_026333	K(3AAG);K(3AAG)	117;117	K;K	1	0	0	0	0	1	0	0	1	0	0	0	0
chrX	112557010	SNP	A	C	Coding;Coding	Replacement;Replacement	2010106E10Rik;2010106E10Rik	NM_001168590;NM_026333	Y(2TAT);Y(2TAT)	207;197	S;S	1	0	0	0	0	1	0	0	1	0	0	0	0
chrX	112557928	SNP	A	C	Coding;Coding	Replacement;Replacement	2010106E10Rik;2010106E10Rik	NM_001168590;NM_026333	T(1ACT);T(1ACT)	267;257	P;P	1	0	0	0	0	1	0	0	1	0	0	0	0
chr5	114945809	SNP	A	C	Coding	Replacement	2210016L21Rik	NM_028211	T(1ACC)	58	P	1	1	1	1	1	1	1	1	1	0	0	0	0
chr17	15059967	DEL	T	-	Coding;Coding	Non-Coding;Non-Coding	2210404J11Rik;2210404J11Rik	NM_001039552;NM_001034891	Y(3TAT);Y(3TAT)	574;126	---;---	0	0	0	0	1	0	0	0	0	0	0	0	0
chr17	15059970	SNP	G	T	Coding;Coding	Silent;Silent	2210404J11Rik;2210404J11Rik	NM_001039552;NM_001034891	V(3GTG);V(3GTG)	575;127	V;V	0	0	0	0	1	0	0	0	0	0	0	0	0
chr17	15059973	SNP	C	G	Coding;Coding	Silent;Silent	2210404J11Rik;2210404J11Rik	NM_001039552;NM_001034891	R(3CGC);R(3CGC)	576;128	R;R	0	0	0	0	1	0	0	0	0	0	0	0	0
chr17	21880851	SNP	G	A	Coding	Replacement	2210404O09Rik	NM_001256493	A(2GCA)	134	V	1	0	0	1	0	0	0	1	1	1	0	0	1
chr13	77263586	SNP	G	C	Coding	Replacement	2210408I21Rik	NM_001145676	Q(3CAG)	592	H	0	1	0	0	1	1	1	1	1	1	0	0	0
chr13	77303340	SNP	C	G	Coding	Replacement	2210408I21Rik	NM_001145676	L(1CTG)	848	V	0	1	0	0	1	1	1	1	1	1	0	0	0
chr13	77174913	SNP	G	A	Coding;Coding	Silent;Silent	2210408I21Rik;2210408I21Rik	NM_001081353;NM_001145676	S(3TCG);S(3TCG)	20;20	S;S	1	0	0	0	0	1	1	1	1	0	1	0	0
chr13	77192796	SNP	G	A	Coding;Coding	Silent;Silent	2210408I21Rik;2210408I21Rik	NM_001081353;NM_001145676	E(3GAG);E(3GAG)	181;181	E;E	0	1	0	0	1	1	1	1	1	1	0	0	0
chr13	77193054	SNP	T	A	Coding;Coding	Silent;Silent	2210408I21Rik;2210408I21Rik	NM_001081353;NM_001145676	A(3GCT);A(3GCT)	267;267	A;A	0	1	0	0	1	1	1	1	1	1	0	0	0
chr13	77193132	SNP	T	C	Coding;Coding	Silent;Silent	2210408I21Rik;2210408I21Rik	NM_001081353;NM_001145676	Y(3TAT);Y(3TAT)	293;293	Y;Y	0	1	0	0	1	1	1	1	1	1	0	0	0
chr17	35568297	SNP	T	C	Coding	Silent	2300002M23Rik	NM_175148	A(3GCT)	177	A	1	0	0	1	0	0	0	1	1	1	1	0	1
chr17	35568468	SNP	T	C	Coding	Silent	2300002M23Rik	NM_175148	S(3AGT)	234	S	1	0	0	1	0	0	0	1	1	1	1	0	1
chr17	35568498	SNP	A	G	Coding	Silent	2300002M23Rik	NM_175148	R(3AGA)	244	R	1	0	0	1	0	0	0	1	1	1	1	0	1
chr17	35568576	SNP	G	C	Coding	Silent	2300002M23Rik	NM_175148	G(3GGG)	270	G	1	0	0	1	0	0	0	1	1	1	1	0	1
chr17	35568612	SNP	C	G	Coding	Silent	2300002M23Rik	NM_175148	G(3GGC)	282	G	1	0	0	1	0	0	0	1	1	1	1	0	1
chr17	35568639	SNP	G	A	Coding	Silent	2300002M23Rik	NM_175148	G(3GGG)	291	G	1	0	0	1	0	0	0	1	1	1	1	0	1
chr15	74743435	SNP	C	T	Coding	Replacement	2300005B03Rik	NM_001081961	R(2CGC)	36	H	1	1	0	1	1	1	1	1	1	0	0	0	1
chr15	74746671	SNP	C	T	Coding	Replacement	2300005B03Rik	NM_001081961	R(2AGG)	2	K	1	1	0	1	1	1	1	1	1	0	0	0	1
chr4	73942950	SNP	C	T	Coding;Coding	Replacement;Replacement	2310002L09Rik;2310002L09Rik	NM_027981;NM_027104	A(1GCT);A(1GCT)	138;138	T;T	0	1	0	0	0	0	1	0	0	0	0	0	0
chr4	73943085	SNP	C	T	Coding;Coding	Replacement;Replacement	2310002L09Rik;2310002L09Rik	NM_027981;NM_027104	A(1GCC);A(1GCC)	93;93	T;T	0	1	0	0	0	0	1	0	0	0	0	0	0
chr4	73943120	SNP	G	A	Coding;Coding	Replacement;Replacement	2310002L09Rik;2310002L09Rik	NM_027981;NM_027104	P(2CCG);P(2CCG)	81;81	L;L	0	1	0	0	0	0	1	0	0	0	0	0	0
chr11	120374011	SNP	T	G	Coding	Replacement	2310003H01Rik	NM_027980	T(1ACC)	680	P	1	1	1	1	1	1	1	1	1	0	0	0	0
chr11	120378603	SNP	A	C	Coding	Replacement	2310003H01Rik	NM_027980	V(2GTC)	35	G	1	0	1	0	0	0	0	1	0	1	1	0	0
chr11	120378628	SNP	A	C	Coding	Replacement	2310003H01Rik	NM_027980	F(1TTT)	27	V	1	0	1	0	0	0	0	0	0	0	0	0	0
chr11	120378634	SNP	T	C	Coding	Replacement	2310003H01Rik	NM_027980	K(1AAG)	25	E	1	0	1	0	0	0	0	0	0	0	1	1	0
chr16	57045268	SNP	G	A	Coding	Silent	2310005G13Rik	NM_183281	F(3TTC)	184	F	0	0	0	1	1	0	0	0	0	0	0	0	0
chr16	57045276	SNP	T	A	Coding	Replacement	2310005G13Rik	NM_183281	I(1ATA)	182	L	1	1	1	1	1	1	0	1	1	0	0	0	0
chr16	57045289	SNP	A	C	Coding	Silent	2310005G13Rik	NM_183281	G(3GGT)	177	G	1	1	1	1	1	1	1	1	1	0	0	0	0
chr7	118852628	SNP	A	G	Coding	Silent	2310008H09Rik	NM_023197	S(3TCT)	289	S	0	1	0	1	1	0	1	1	1	0	0	0	1
chr7	118852672	DEL	T	-	Coding	Non-Coding	2310008H09Rik	NM_023197	T(1ACC)	275	---	0	1	0	1	1	0	1	1	1	0	0	0	1
chr7	118852673	DEL	C	-	Coding	Non-Coding	2310008H09Rik	NM_023197	K(3AAG)	274	---	0	1	0	1	1	0	1	1	1	0	0	0	1
chr7	118852674	DEL	T	-	Coding	Non-Coding	2310008H09Rik	NM_023197	K(2AAG)	274	---	0	1	0	1	1	0	1	1	1	0	0	0	1
chr7	118852705	DEL	T	-	Coding	Non-Coding	2310008H09Rik	NM_023197	R(1AGA)	264	---	0	0	0	0	0	0	0	0	0	0	0	0	0
chr7	118852706	DEL	G	-	Coding	Non-Coding	2310008H09Rik	NM_023197	P(3CCC)	263	---	0	0	0	0	0	0	0	0	0	0	0	0	0
chr7	118852707	DEL	G	-	Coding	Non-Coding	2310008H09Rik	NM_023197	P(2CCC)	263	---	0	0	0	0	0	0	0	0	0	0	0	0	0
chr7	118852708	DEL	G	-	Coding	Non-Coding	2310008H09Rik	NM_023197	P(1CCC)	263	---	0	0	0	0	0	0	0	0	0	0	0	0	0
chr7	118852709	DEL	G	-	Coding	Non-Coding	2310008H09Rik	NM_023197	S(3AGC)	262	---	0	0	0	0	0	0	0	0	0	0	0	0	0
chr7	118852710	DEL	C	-	Coding	Non-Coding	2310008H09Rik	NM_023197	S(2AGC)	262	---	0	0	0	0	0	0	0	0	0	0	0	0	0
chr7	118852711	DEL	T	-	Coding	Non-Coding	2310008H09Rik	NM_023197	S(1AGC)	262	---	0	0	0	0	0	0	0	0	0	0	0	0	0
chr7	118852717	INS	G	-	Coding	Non-Coding	2310008H09Rik	NM_023197	Q(1CAG)	260	---	0	0	0	0	0	0	0	0	0	0	0	0	0
chr7	118855675	SNP	T	C	Coding;Coding;Coding	Silent;Silent;Silent	2310008H09Rik;2310008H09Rik;2310008H09Rik	NM_001168219;NM_001168218;NM_023197	G(3GGA);G(3GGA);G(3GGA)	34;34;34	G;G;G	0	1	0	1	1	0	1	1	1	0	0	0	1
chr7	118845885	SNP	G	A	Coding;Coding;Coding;Coding	Silent;Silent;Silent;Silent	2310008H09Rik;2310008H09Rik;2310008H09Rik;2310008H09Rik	NM_001168220;NM_001168219;NM_001168218;NM_023197	S(3AGC);S(3AGC);S(3AGC);S(3AGC)	285;314;337;499	S;S;S;S	0	1	0	1	1	0	1	1	1	0	0	0	1
chr7	118846068	SNP	A	G	Coding;Coding;Coding;Coding	Silent;Silent;Silent;Silent	2310008H09Rik;2310008H09Rik;2310008H09Rik;2310008H09Rik	NM_001168220;NM_001168219;NM_001168218;NM_023197	T(3ACT);T(3ACT);T(3ACT);T(3ACT)	224;253;276;438	T;T;T;T	0	1	0	1	1	0	1	1	1	0	0	0	1
chr7	118848497	SNP	T	C	Coding;Coding;Coding;Coding	Silent;Silent;Silent;Silent	2310008H09Rik;2310008H09Rik;2310008H09Rik;2310008H09Rik	NM_001168220;NM_001168219;NM_001168218;NM_023197	T(3ACA);T(3ACA);T(3ACA);T(3ACA)	199;228;251;413	T;T;T;T	0	1	0	1	1	0	1	1	1	0	0	0	1
chr7	118853012	SNP	G	A	Coding;Coding;Coding;Coding	Silent;Silent;Silent;Silent	2310008H09Rik;2310008H09Rik;2310008H09Rik;2310008H09Rik	NM_001168220;NM_001168219;NM_001168218;NM_023197	A(3GCC);A(3GCC);A(3GCC);A(3GCC)	109;161;161;161	A;A;A;A	0	1	0	1	1	0	1	1	1	0	0	0	1
chr7	118853045	SNP	C	T	Coding;Coding;Coding;Coding	Silent;Silent;Silent;Silent	2310008H09Rik;2310008H09Rik;2310008H09Rik;2310008H09Rik	NM_001168220;NM_001168219;NM_001168218;NM_023197	R(3AGG);R(3AGG);R(3AGG);R(3AGG)	98;150;150;150	R;R;R;R	0	1	0	1	1	1	1	1	1	0	0	0	1
chr7	12928099	SNP	A	G	Coding	Silent	2310014L17Rik	NM_029809	S(3TCA)	68	S	0	1	0	1	0	0	1	1	1	0	1	0	1
chr7	12928420	SNP	A	G	Coding	Silent	2310014L17Rik	NM_029809	P(3CCA)	175	P	0	1	0	1	0	0	1	1	1	0	1	0	1
chr7	12928629	SNP	A	G	Coding	Replacement	2310014L17Rik	NM_029809	D(2GAC)	245	G	0	1	0	1	0	0	1	1	1	0	1	0	1
chr7	12928848	SNP	A	G	Coding	Replacement	2310014L17Rik	NM_029809	N(2AAC)	318	S	0	1	0	1	0	0	1	1	1	0	1	0	1
chr8	124639175	SNP	C	T	Coding	Silent	2310022B05Rik	NM_175149	T(3ACG)	276	T	1	0	0	0	0	1	1	1	1	0	1	0	0
chr8	124639218	SNP	G	A	Coding	Replacement	2310022B05Rik	NM_175149	P(2CCG)	262	L	1	0	0	0	0	1	1	1	1	0	1	0	0
chr17	46772857	SNP	T	C	Coding	Silent	2310039H08Rik	NM_025966	S(3AGT)	15	S	1	0	0	1	0	0	0	1	1	1	1	0	1
chr4	156218068	SNP	T	C	Coding	Silent	2310042D19Rik	NM_172417	P(3CCT)	356	P	1	1	0	0	0	1	1	1	1	0	0	0	0
chr4	156218085	SNP	C	T	Coding	Replacement	2310042D19Rik	NM_172417	T(2ACG)	362	M	1	1	0	0	0	1	1	1	1	0	0	0	0
chr4	156218118	SNP	C	T	Coding	Replacement	2310042D19Rik	NM_172417	T(2ACG)	373	M	1	1	0	0	0	1	1	1	1	0	0	0	0
chr4	156218154	SNP	C	T	Coding	Replacement	2310042D19Rik	NM_172417	A(2GCT)	385	V	0	0	0	0	0	0	0	0	0	0	0	0	0
chr4	156218162	SNP	A	C	Coding	Replacement	2310042D19Rik	NM_172417	T(1ACA)	388	P	0	0	0	0	0	0	0	0	0	0	0	0	0
chr4	156218167	SNP	C	T	Coding	Silent	2310042D19Rik	NM_172417	P(3CCC)	389	P	1	1	0	0	0	1	1	1	1	0	0	0	0
chr11	69060370	SNP	G	A	Coding	Silent	2310047M10Rik	NM_028005	E(3GAG)	191	E	1	1	0	1	0	1	1	1	1	0	0	0	1
chr16	88773912	SNP	T	C	Coding	Replacement	2310057N15Rik	NM_027170	Y(2TAC)	80	C	0	0	0	0	0	1	1	1	1	1	0	0	1
chr16	88773915	SNP	G	C	Coding	Replacement	2310057N15Rik	NM_027170	T(2ACC)	79	S	0	0	0	1	1	1	1	1	1	1	0	0	1
chr16	88773928	SNP	G	C	Coding	Replacement	2310057N15Rik	NM_027170	R(1CGC)	75	G	0	0	0	1	0	0	0	1	0	0	0	0	0
chr16	88773929	SNP	G	A	Coding	Silent	2310057N15Rik	NM_027170	I(3ATC)	74	I	0	0	0	1	0	0	0	1	0	0	0	0	0
chr16	88773930	SNP	A	C	Coding	Replacement	2310057N15Rik	NM_027170	I(2ATC)	74	S	0	0	0	1	0	0	0	1	0	0	0	0	0
chr16	88773933	SNP	G	C	Coding	Replacement	2310057N15Rik	NM_027170	P(2CCC)	73	R	0	0	0	1	0	0	0	1	0	0	0	0	0
chr16	88773936	SNP	T	A	Coding	Replacement	2310057N15Rik	NM_027170	E(2GAG)	72	V	0	0	0	1	0	0	0	1	0	0	0	0	0
chr13	104144242	DEL	C	-	Coding;Coding;Coding	Non-Coding;Non-Coding;Non-Coding	2410002O22Rik;2410002O22Rik;2410002O22Rik	NM_001093760;NM_025879;NM_001093759	V(1GTC);V(1GTC);V(1GTC)	379;385;384	---;---;---	0	0	0	0	0	0	0	1	1	0	0	0	0
chr13	104144243	DEL	A	-	Coding;Coding;Coding	Non-Coding;Non-Coding;Non-Coding	2410002O22Rik;2410002O22Rik;2410002O22Rik	NM_001093760;NM_025879;NM_001093759	S(3AGT);S(3AGT);S(3AGT)	378;384;383	---;---;---	0	0	0	0	0	0	0	1	1	0	0	0	0
chr13	104144244	DEL	C	-	Coding;Coding;Coding	Non-Coding;Non-Coding;Non-Coding	2410002O22Rik;2410002O22Rik;2410002O22Rik	NM_001093760;NM_025879;NM_001093759	S(2AGT);S(2AGT);S(2AGT)	378;384;383	---;---;---	0	0	0	0	0	0	0	1	1	0	0	0	0
chr13	104168528	DEL	A	-	Coding;Coding;Coding	Non-Coding;Non-Coding;Non-Coding	2410002O22Rik;2410002O22Rik;2410002O22Rik	NM_001093760;NM_025879;NM_001093759	P(3CCT);P(3CCT);P(3CCT)	50;50;50	---;---;---	0	0	0	0	0	0	0	0	0	0	0	0	0
chr3	145943828	DEL	T	-	Coding	Non-Coding	2410004B18Rik	NM_025555	I(3ATT)	167	---	0	1	0	0	0	0	0	0	0	0	0	0	0
chr9	98865298	SNP	C	T	Coding	Replacement	2410012M07Rik	NM_028033	Q(1CAA)	102	*	0	0	0	0	0	0	0	1	0	0	0	0	0
chr17	56608845	SNP	C	G	Potential Splice Donor Site	Non-Coding	2410015M20Rik	NM_153152	---	---	---	0	0	0	0	0	0	0	0	0	0	0	0	0
chr12	83951260	SNP	T	G	Coding	Replacement	2410016O06Rik	NM_023633	V(2GTG)	190	G	0	1	1	0	1	0	1	0	0	0	0	0	1
chr15	8228984	SNP	C	G	Coding	Replacement	2410089E03Rik	NM_001162906	S(2TCG)	2238	W	1	1	1	1	1	1	1	1	1	0	0	0	0
chr4	147945434	SNP	T	G	Coding	Silent	2510039O18Rik	NM_029841	P(3CCT)	620	P	0	1	0	0	0	0	0	0	0	0	0	0	0
chr7	119794463	SNP	A	C	5prime UTR;Coding	Non-Coding;Silent	2610020H08Rik;2610020H08Rik	NM_028129;NM_001004187	---;G(3GGA)	---;28	---;G	1	1	1	1	1	1	1	1	1	0	0	0	0
chr7	119794483	SNP	A	C	5prime UTR;Coding	Non-Coding;Replacement	2610020H08Rik;2610020H08Rik	NM_028129;NM_001004187	---;D(2GAC)	---;35	---;A	1	1	1	1	1	1	1	1	1	0	0	0	0
chr7	119794487	SNP	C	G	5prime UTR;Coding	Non-Coding;Silent	2610020H08Rik;2610020H08Rik	NM_028129;NM_001004187	---;R(3CGC)	---;36	---;R	1	1	1	1	1	1	1	1	1	0	0	0	0
chr17	58950265	SNP	G	T	Coding	Replacement	2610034M16Rik	NM_027001	P(2CCA)	926	Q	0	0	0	0	0	0	0	0	0	0	0	0	0
chr11	78261883	SNP	C	T	Coding	Silent	2610507B11Rik	NM_001002004	L(1CTG)	12	L	0	0	0	1	0	0	0	0	0	0	0	0	0
chr8	60890489	SNP	A	G	Coding	Replacement	2700029M09Rik	NM_028299	M(1ATG)	1	V	1	1	0	1	0	1	0	1	1	0	0	0	0
chr2	165493293	SNP	T	C	Coding	Replacement	2810408M09Rik	NM_001007581	T(1ACG)	4	A	1	1	0	0	0	1	0	0	1	0	0	0	0
chr9	65893390	SNP	G	A	Coding	Replacement	2810417H13Rik	NM_026515	G(2GGA)	48	E	0	0	0	0	0	1	0	0	1	0	0	0	1
chr6	149327734	DEL	C	-	Coding	Non-Coding	2810474O19Rik	NM_026054	A(3GCC)	759	---	0	0	0	1	0	1	0	0	0	0	0	0	0
chr6	149327735	DEL	A	-	Coding	Non-Coding	2810474O19Rik	NM_026054	T(1ACA)	760	---	0	0	0	1	0	1	0	0	0	0	0	0	0
chr6	149327736	DEL	C	-	Coding	Non-Coding	2810474O19Rik	NM_026054	T(2ACA)	760	---	0	0	0	1	0	1	0	0	0	0	0	0	0
chr6	149327739	SNP	A	T	Coding	Replacement	2810474O19Rik	NM_026054	E(2GAG)	761	V	0	0	0	1	0	0	0	0	0	0	0	0	0
chr6	149327741	INS	G	-	Coding	Non-Coding	2810474O19Rik	NM_026054	E(1GAA)	762	---	0	0	0	1	0	1	0	0	0	0	0	0	0
chr6	149327744	SNP	A	C	Coding	Replacement	2810474O19Rik	NM_026054	S(1AGC)	763	R	0	0	0	1	0	0	0	0	0	0	0	0	0
chr6	149327747	DEL	T	-	Coding	Non-Coding	2810474O19Rik	NM_026054	C(1TGT)	764	---	0	0	0	1	0	0	0	0	0	0	0	0	0
chr6	149327748	DEL	G	-	Coding	Non-Coding	2810474O19Rik	NM_026054	C(2TGT)	764	---	0	0	0	1	0	0	0	0	0	0	0	0	0
chr6	149327749	DEL	T	-	Coding	Non-Coding	2810474O19Rik	NM_026054	C(3TGT)	764	---	0	0	0	1	0	0	0	0	0	0	0	0	0
chr6	149327750	DEL	A	-	Coding	Non-Coding	2810474O19Rik	NM_026054	R(1AGG)	765	---	0	0	0	1	0	0	0	0	0	0	0	0	0
chr6	149327751	DEL	G	-	Coding	Non-Coding	2810474O19Rik	NM_026054	R(2AGG)	765	---	0	0	0	1	0	0	0	0	0	0	0	0	0
chr6	149327752	SNP	G	A	Coding	Silent	2810474O19Rik	NM_026054	R(3AGG)	765	R	0	0	0	1	0	0	0	0	0	0	0	0	0
chr6	149328751	SNP	T	A	Coding	Silent	2810474O19Rik	NM_026054	S(3TCT)	1098	S	0	0	0	1	0	1	1	0	1	0	0	0	0
chr18	12168800	DEL	C	-	5prime UTR	Non-Coding	3110002H16Rik	NM_029623	---	---	---	0	0	0	0	1	0	0	0	0	0	0	0	0
chr18	12168801	DEL	A	-	Coding	Non-Coding	3110002H16Rik	NM_029623	M(1ATG)	1	---	0	0	0	0	1	0	0	0	0	0	0	0	0
chr18	12168802	DEL	T	-	Coding	Non-Coding	3110002H16Rik	NM_029623	M(2ATG)	1	---	0	0	0	0	1	0	0	0	0	0	0	0	0
chr18	12168806	SNP	C	A	Coding	Silent	3110002H16Rik	NM_029623	G(3GGC)	2	G	0	0	0	0	1	0	0	0	0	0	0	0	0
chr18	12168807	SNP	G	A	Coding	Replacement	3110002H16Rik	NM_029623	G(1GGC)	3	S	0	0	0	0	1	0	0	0	0	0	0	0	0
chr18	12178208	SNP	C	A	Coding	Silent	3110002H16Rik	NM_029623	L(3CTC)	114	L	0	0	0	0	0	0	0	1	0	0	1	0	0
chr18	12179133	SNP	T	C	Coding	Silent	3110002H16Rik	NM_029623	S(3AGT)	143	S	0	0	0	0	0	0	0	1	0	0	1	0	0
chr18	12181643	SNP	C	T	Coding	Silent	3110002H16Rik	NM_029623	H(3CAC)	303	H	0	0	0	0	0	0	0	1	0	0	1	0	0
chr18	12188277	SNP	A	G	Coding	Silent	3110002H16Rik	NM_029623	V(3GTA)	455	V	0	1	0	0	0	0	0	1	0	0	1	0	0
chr18	12188604	SNP	T	C	Coding	Silent	3110002H16Rik	NM_029623	I(3ATT)	487	I	0	0	0	0	0	0	0	1	0	0	1	0	0
chrX	123142646	SNP	C	G	Coding	Replacement	3110007F17Rik	NM_028426	N(3AAC)	27	K	1	0	0	0	0	0	0	0	0	0	0	0	0
chrX	123142653	SNP	G	A	Coding	Replacement	3110007F17Rik	NM_028426	A(1GCC)	30	T	1	0	0	0	0	0	0	0	0	0	0	0	0
chrX	123142672	SNP	G	A	Coding	Replacement	3110007F17Rik	NM_028426	G(2GGT)	36	D	1	0	0	0	0	0	0	0	0	0	0	0	0
chrX	123142755	SNP	T	C	Coding	Replacement	3110007F17Rik	NM_028426	S(1TCC)	64	P	1	0	0	0	0	0	0	0	0	0	0	0	0
chrX	123142770	SNP	C	A	Coding	Replacement	3110007F17Rik	NM_028426	P(1CCA)	69	T	1	0	0	0	0	0	0	0	0	0	0	0	0
chrX	123142776	SNP	C	T	Coding	Silent	3110007F17Rik	NM_028426	L(1CTG)	71	L	1	0	0	0	0	0	0	0	0	0	0	0	0
chrX	123142793	SNP	T	A	Coding	Silent	3110007F17Rik	NM_028426	I(3ATT)	76	I	1	0	0	0	0	0	0	0	0	0	0	0	0
chrX	123143051	SNP	C	T	Coding	Silent	3110007F17Rik	NM_028426	T(3ACC)	162	T	1	0	0	0	0	1	0	0	1	0	0	0	0
chr1	9601634	SNP	G	C	Coding	Silent	3110035E14Rik	NM_178399	T(3ACG)	17	T	1	1	0	0	1	0	1	0	0	1	0	0	0
chr1	9613328	SNP	A	C	Coding	Replacement	3110035E14Rik	NM_178399	D(2GAC)	47	A	0	0	0	0	0	0	0	0	0	1	1	0	1
chr7	81783061	SNP	T	C	Coding	Silent	3110040N11Rik	NM_026077	T(3ACA)	121	T	0	1	0	1	0	0	1	1	0	0	0	0	1
chr7	81786157	SNP	C	G	Coding	Replacement	3110040N11Rik	NM_026077	E(1GAG)	69	Q	0	0	0	0	1	0	0	1	1	0	0	0	0
chr1	87475104	SNP	C	A	Coding	Replacement	3110079O15Rik	NM_028473	T(2ACA)	52	K	1	1	1	1	1	1	0	1	1	0	0	0	0
chr5	139360595	SNP	A	C	Coding	Replacement	3110082I17Rik	NM_028469	S(1TCT)	180	A	0	0	0	0	0	0	0	1	1	0	0	0	0
chr14	49772861	DEL	C	-	Potential Splice Donor Site	Non-Coding	3632451O06Rik	NM_026142	---	---	---	0	0	0	0	0	0	0	0	0	0	0	0	0
chr14	49773437	SNP	C	T	Coding	Replacement	3632451O06Rik	NM_026142	G(2GGC)	271	D	1	0	0	1	0	1	1	1	0	1	0	0	1
chr14	49774057	SNP	C	T	Coding	Silent	3632451O06Rik	NM_026142	E(3GAG)	64	E	1	0	0	1	0	1	1	1	0	1	0	0	1
chrX	56147091	SNP	C	G	Coding	Replacement	3830403N18Rik	NM_027510	T(2ACG)	62	R	1	0	0	0	0	1	0	0	1	0	0	0	0
chrX	56147104	SNP	A	G	Coding	Silent	3830403N18Rik	NM_027510	K(3AAA)	66	K	1	0	0	0	0	1	0	0	1	0	0	0	0
chrX	56153106	SNP	G	A	Coding	Replacement	3830403N18Rik	NM_027510	V(1GTG)	174	M	0	0	0	0	1	0	0	0	0	0	0	1	1
chr14	12301219	SNP	T	C	Coding;3prime UTR	Silent;Non-Coding	3830406C13Rik;3830406C13Rik	NM_178141;NM_146051	Y(3TAT);---	108;---	Y;---	1	1	0	1	0	1	1	1	1	0	0	0	1
chr14	12301272	SNP	A	C	Coding;3prime UTR	Replacement;Non-Coding	3830406C13Rik;3830406C13Rik	NM_178141;NM_146051	K(2AAG);---	126;---	T;---	1	1	0	1	0	1	1	1	1	0	0	0	1
chr19	28927676	SNP	T	C	Coding	Silent	4430402I18Rik	NM_198651	A(3GCA)	343	A	0	0	0	0	0	0	1	0	0	0	1	0	0
chr19	28928587	SNP	A	G	Coding	Silent	4430402I18Rik	NM_198651	G(3GGT)	305	G	0	0	0	0	0	0	1	0	0	0	1	0	0
chr19	28944257	SNP	C	G	Coding	Silent	4430402I18Rik	NM_198651	P(3CCG)	170	P	0	0	0	0	0	0	1	1	0	0	1	0	0
chr19	28944427	SNP	C	A	Coding	Replacement	4430402I18Rik	NM_198651	V(1GTC)	114	F	0	0	0	0	0	0	1	1	0	0	1	0	0
chr7	92858178	SNP	T	C	Coding	Replacement	4632434I11Rik	NM_001080995	E(2GAA)	843	G	0	1	0	1	1	0	1	1	1	0	0	0	1
chr7	92858349	SNP	G	T	Coding	Replacement	4632434I11Rik	NM_001080995	P(2CCT)	786	H	0	1	0	1	0	0	1	1	1	0	0	0	1
chr7	92858535	SNP	A	G	Coding	Replacement	4632434I11Rik	NM_001080995	L(2TTA)	724	S	0	1	0	1	1	0	1	1	1	0	0	0	1
chr7	92858536	SNP	A	G	Coding	Silent	4632434I11Rik	NM_001080995	L(1TTA)	724	L	0	1	0	1	1	0	1	1	1	0	0	0	1
chr7	92858555	SNP	A	G	Coding	Silent	4632434I11Rik	NM_001080995	R(3CGT)	717	R	0	1	0	1	1	0	1	1	1	0	0	0	1
chr7	92858606	SNP	C	T	Coding	Silent	4632434I11Rik	NM_001080995	L(3TTG)	700	L	0	1	0	1	1	0	1	1	1	0	0	0	1
chr7	92858627	SNP	G	A	Coding	Silent	4632434I11Rik	NM_001080995	T(3ACC)	693	T	0	1	0	1	1	0	1	1	1	0	0	0	1
chr7	92858654	SNP	G	T	Coding	Replacement	4632434I11Rik	NM_001080995	N(3AAC)	684	K	0	1	0	1	1	0	1	1	1	0	0	0	1
chr7	92858748	SNP	C	T	Coding	Replacement	4632434I11Rik	NM_001080995	C(2TGC)	653	Y	0	1	0	1	1	0	1	1	1	0	0	0	1
chr7	92858852	SNP	T	C	Coding	Silent	4632434I11Rik	NM_001080995	P(3CCA)	618	P	0	1	0	1	1	0	1	1	1	0	0	0	1
chr7	92859039	SNP	T	C	Coding	Replacement	4632434I11Rik	NM_001080995	K(2AAG)	556	R	0	1	0	1	1	0	1	1	1	0	0	0	1
chr7	92859128	SNP	T	C	Coding	Silent	4632434I11Rik	NM_001080995	P(3CCA)	526	P	0	1	0	1	1	0	1	1	1	0	0	0	1
chr7	92859226	SNP	C	A	Coding	Replacement	4632434I11Rik	NM_001080995	A(1GCA)	494	S	0	1	0	1	1	0	1	1	1	0	0	0	1
chr7	92859267	DEL	T	-	Coding	Non-Coding	4632434I11Rik	NM_001080995	D(2GAC)	480	---	0	1	0	1	1	0	1	1	1	0	0	0	1
chr7	92859268	DEL	C	-	Coding	Non-Coding	4632434I11Rik	NM_001080995	D(1GAC)	480	---	0	1	0	1	1	0	1	1	1	0	0	0	1
chr7	92859269	DEL	T	-	Coding	Non-Coding	4632434I11Rik	NM_001080995	E(3GAA)	479	---	0	1	0	1	1	0	1	1	1	0	0	0	1
chr7	92859306	SNP	G	C	Coding	Replacement	4632434I11Rik	NM_001080995	S(2TCT)	467	C	0	1	0	1	1	0	1	1	1	0	0	0	1
chr7	92859322	SNP	G	C	Coding	Replacement	4632434I11Rik	NM_001080995	P(1CCC)	462	A	0	1	0	1	1	0	1	1	1	0	0	0	1
chr7	92859333	SNP	T	C	Coding	Replacement	4632434I11Rik	NM_001080995	K(2AAA)	458	R	0	1	0	1	1	0	1	1	1	0	0	0	1
chr7	92859607	SNP	A	G	Coding	Replacement	4632434I11Rik	NM_001080995	Y(1TAT)	367	H	0	1	0	1	1	0	1	1	1	0	0	0	1
chr7	92859646	SNP	C	T	Coding	Replacement	4632434I11Rik	NM_001080995	D(1GAT)	354	N	0	1	0	1	1	0	1	1	1	0	0	0	1
chr7	92859651	SNP	C	T	Coding	Replacement	4632434I11Rik	NM_001080995	G(2GGA)	352	E	0	1	0	1	1	0	1	1	1	0	0	0	1
chr7	92859743	SNP	G	A	Coding	Silent	4632434I11Rik	NM_001080995	C(3TGC)	321	C	0	1	0	1	1	0	1	1	1	0	0	0	1
chr7	92859848	SNP	A	G	Coding	Silent	4632434I11Rik	NM_001080995	D(3GAT)	286	D	0	1	0	1	1	0	1	1	1	0	0	0	1
chr7	92860005	SNP	A	T	Coding	Replacement	4632434I11Rik	NM_001080995	F(2TTC)	234	Y	0	1	0	1	1	0	1	1	1	0	0	0	1
chr7	92860248	SNP	A	T	Coding	Replacement	4632434I11Rik	NM_001080995	L(2CTC)	153	H	0	1	0	1	1	0	1	1	1	0	0	0	1
chr7	92866631	SNP	C	G	Coding	Replacement	4632434I11Rik	NM_001080995	W(2TGG)	18	S	0	0	0	1	1	0	1	1	1	0	0	0	1
chr8	123221900	SNP	G	A	Coding	Silent	4732415M23Rik	NM_177279	T(3ACG)	90	T	1	0	0	0	0	1	1	1	1	0	0	0	0
chr8	123221966	SNP	T	C	Coding	Silent	4732415M23Rik	NM_177279	G(3GGT)	112	G	1	0	0	0	0	1	1	1	1	0	0	0	0
chr13	54503975	SNP	A	C	Coding	Replacement	4732471D19Rik	NM_176987	T(1ACC)	34	P	1	1	1	1	0	0	0	1	1	1	1	0	1
chr13	119477808	SNP	C	A	Coding;Coding	Replacement;Replacement	4833420G17Rik;4833420G17Rik	NM_001113550;NM_026127	T(2ACA);T(2ACA)	484;484	K;K	0	0	0	0	0	0	0	0	0	1	0	0	0
chr3	117575703	SNP	T	C	Coding	Replacement	4833424O15Rik	NM_029425	L(2CTG)	3	P	0	1	0	0	1	1	1	1	1	0	0	0	0
chr9	51101744	SNP	C	A	Potential Splice Donor Site	Non-Coding	4833427G06Rik	NM_177702	---	---	---	0	0	0	0	0	0	0	1	0	0	0	0	0
chr1	182749095	SNP	G	T	Coding	Silent	4922505E12Rik	NM_001033547	R(1CGG)	10	R	1	1	0	1	0	1	1	1	1	1	1	0	1
chr2	157256390	SNP	C	G	Coding	Silent	4922505G16Rik	NM_001039557	L(3CTG)	279	L	1	1	0	0	0	1	1	1	0	1	0	1	0
chr2	157256408	SNP	G	T	Coding	Silent	4922505G16Rik	NM_001039557	T(3ACC)	273	T	0	1	0	0	0	0	1	1	0	0	0	0	1
chr2	157258104	SNP	A	G	Coding	Silent	4922505G16Rik	NM_001039557	L(1TTG)	227	L	1	1	0	1	0	1	1	1	1	1	1	0	1
chr2	157272029	DEL	C	-	Coding	Non-Coding	4922505G16Rik	NM_001039557	S(2AGT)	114	---	0	0	0	0	1	0	0	0	0	0	0	0	0
chr2	157272030	DEL	T	-	Coding	Non-Coding	4922505G16Rik	NM_001039557	S(1AGT)	114	---	0	0	0	0	1	0	0	0	0	0	0	0	0
chr2	157272031	DEL	C	-	Coding	Non-Coding	4922505G16Rik	NM_001039557	G(3GGG)	113	---	0	0	0	0	1	0	0	0	0	0	0	0	0
chr2	130741952	SNP	G	A	Coding	Silent	4930402H24Rik	NM_029432	S(3AGC)	600	S	0	0	0	1	0	0	1	0	0	0	0	0	1
chrX	9105527	SNP	T	G	Coding	Replacement	4930402K13Rik	NM_001270700	M(2ATG)	285	R	1	0	0	0	0	1	0	0	0	0	0	0	0
chr11	88935895	SNP	A	G	5prime UTR;Coding	Non-Coding;Silent	4930405P13Rik;Scpep1	NR_045955;NM_029023	---;L(3CTT)	---;238	---;L	1	1	0	1	1	1	1	1	1	0	0	0	1
chr3	127559573	SNP	G	A	Coding	Silent	4930422G04Rik	NM_197997	A(3GCG)	35	A	1	1	0	0	0	1	1	1	1	0	0	0	0
chr3	127561013	SNP	T	C	Coding	Replacement	4930422G04Rik	NM_197997	S(1TCA)	94	P	1	1	0	0	0	1	1	1	1	0	0	0	0
chr3	127561652	SNP	A	G	Coding	Replacement	4930422G04Rik	NM_197997	T(1ACG)	176	A	1	1	0	0	0	1	1	1	1	0	0	0	0
chr3	127561995	SNP	T	C	Coding	Replacement	4930422G04Rik	NM_197997	I(2ATT)	290	T	1	1	0	0	0	1	1	1	1	0	0	0	0
chr3	127562136	SNP	C	G	Coding	Replacement	4930422G04Rik	NM_197997	A(2GCA)	337	G	1	1	0	0	0	1	1	1	1	0	0	0	0
chr3	127562305	SNP	G	A	Coding	Silent	4930422G04Rik	NM_197997	Q(3CAG)	393	Q	1	1	0	0	0	1	1	1	1	0	0	0	0
chr3	127562493	SNP	C	T	Coding	Replacement	4930422G04Rik	NM_197997	P(2CCG)	456	L	1	1	0	0	0	1	1	1	1	0	0	0	0
chr3	127562548	SNP	T	C	Coding	Silent	4930422G04Rik	NM_197997	V(3GTT)	474	V	1	1	0	0	0	1	1	1	1	0	0	0	0
chr3	127562603	SNP	T	C	Coding	Replacement	4930422G04Rik	NM_197997	S(1TCT)	493	P	1	1	0	0	0	1	1	1	1	0	0	0	0
chr3	127562622	SNP	G	C	Coding	Replacement	4930422G04Rik	NM_197997	R(2AGA)	499	T	1	1	0	0	0	1	1	1	1	0	0	0	0
chr3	127562832	SNP	T	C	Coding	Replacement	4930422G04Rik	NM_197997	V(2GTA)	569	A	1	1	0	0	0	1	1	1	1	0	0	0	0
chr3	127563063	SNP	A	C	Coding	Replacement	4930422G04Rik	NM_197997	E(2GAA)	646	A	1	1	0	0	0	1	1	1	1	0	0	0	0
chr3	127563152	SNP	T	C	Coding	Replacement	4930422G04Rik	NM_197997	Y(1TAC)	676	H	1	1	0	0	0	1	1	1	1	0	0	0	0
chr3	127563200	SNP	A	G	Coding	Replacement	4930422G04Rik	NM_197997	S(1AGT)	692	G	1	1	0	0	0	1	1	1	1	0	0	0	0
chr3	127567661	SNP	C	T	Coding	Replacement	4930422G04Rik	NM_197997	A(2GCT)	709	V	1	1	0	0	0	1	1	1	1	0	0	0	0
chr3	127567678	SNP	T	C	Coding	Replacement	4930422G04Rik	NM_197997	C(1TGT)	715	R	1	1	0	0	0	1	1	1	1	0	0	0	0
chr3	127581533	SNP	C	T	Coding	Replacement	4930422G04Rik	NM_197997	L(1CTC)	814	F	1	1	0	0	0	1	1	1	1	0	0	0	0
chr3	127583593	SNP	C	A	Coding	Replacement	4930422G04Rik	NM_197997	T(2ACC)	829	N	1	1	0	0	0	1	1	1	1	0	0	0	0
chr3	127583603	SNP	C	T	Coding	Silent	4930422G04Rik	NM_197997	F(3TTC)	832	F	1	1	0	0	0	1	1	1	1	0	0	0	0
chr3	127583653	SNP	C	T	Coding	Replacement	4930422G04Rik	NM_197997	A(2GCT)	849	V	1	1	0	0	0	1	1	1	1	0	0	0	0
chr3	127583673	SNP	G	C	Coding	Replacement	4930422G04Rik	NM_197997	A(1GCT)	856	P	1	1	0	0	0	1	1	1	1	0	0	0	0
chr3	127583684	SNP	C	G	Coding	Silent	4930422G04Rik	NM_197997	G(3GGC)	859	G	1	1	0	0	0	1	1	1	1	0	0	0	0
chr3	127583727	SNP	G	T	Coding	Replacement	4930422G04Rik	NM_197997	A(1GCG)	874	S	1	1	0	0	0	1	1	1	1	0	0	0	0
chr3	127583730	SNP	C	G	Coding	Replacement	4930422G04Rik	NM_197997	R(1CGA)	875	G	1	1	0	0	0	1	1	1	1	0	0	0	0
chr3	127583890	SNP	G	A	Coding	Replacement	4930422G04Rik	NM_197997	C(2TGC)	928	Y	1	1	0	0	0	1	1	1	1	0	0	0	0
chr3	127583942	SNP	T	C	Coding	Silent	4930422G04Rik	NM_197997	F(3TTT)	945	F	1	1	0	0	0	1	1	1	1	0	0	0	0
chr3	127583948	SNP	A	G	Coding	Silent	4930422G04Rik	NM_197997	E(3GAA)	947	E	1	1	0	0	0	1	1	1	1	0	0	0	0
chr3	127584012	SNP	C	T	Coding	Silent	4930422G04Rik	NM_197997	L(1CTG)	969	L	1	1	0	0	0	1	1	1	1	0	0	0	0
chr3	127588134	SNP	T	C	Coding	Replacement	4930422G04Rik	NM_197997	L(2TTG)	1194	S	1	1	0	0	0	1	1	1	1	0	0	0	0
chr3	127598753	SNP	A	G	Coding	Silent	4930422G04Rik	NM_197997	L(3CTA)	1307	L	1	1	0	0	0	1	1	1	1	0	0	0	0
chr3	127613460	SNP	C	T	Coding	Silent	4930422G04Rik	NM_197997	C(3TGC)	1625	C	1	1	0	0	0	1	1	1	1	0	0	0	0
chr3	127615244	SNP	A	G	Coding	Replacement	4930422G04Rik	NM_197997	S(1AGC)	1667	G	1	1	0	0	0	1	1	1	1	0	0	0	0
chr3	127615478	SNP	G	T	Coding	Silent	4930422G04Rik	NM_197997	T(3ACG)	1700	T	1	1	0	0	0	1	1	1	1	0	0	0	0
chr3	127615518	SNP	G	A	Coding	Replacement	4930422G04Rik	NM_197997	V(1GTA)	1714	I	1	1	0	0	0	1	1	1	1	0	0	0	0
chr12	113157234	SNP	A	C	Coding	Silent	4930427A07Rik	NM_134041	P(3CCA)	96	P	1	1	0	0	0	0	1	1	1	1	0	0	0
chr12	113157580	SNP	C	T	Coding	Silent	4930427A07Rik	NM_134041	A(3GCC)	140	A	1	1	0	0	0	0	1	1	1	1	0	0	0
chr12	113163161	SNP	A	C	Coding	Replacement	4930427A07Rik	NM_134041	T(1ACC)	348	P	0	1	1	1	0	0	1	0	0	0	0	0	0
chrX	76397492	SNP	A	T	Coding	Silent	4930428D18Rik	NM_001033799	V(3GTA)	118	V	1	0	0	0	0	1	0	0	0	0	0	0	0
chr8	84161250	SNP	G	T	Coding;Coding	Replacement;Replacement	4930432K21Rik;4930432K21Rik	NM_029045;NM_001163752	A(1GCA);A(1GCA)	77;77	S;S	1	1	0	1	0	1	1	1	1	0	0	0	1
chr8	84167227	SNP	G	A	Coding;Coding	Replacement;Replacement	4930432K21Rik;4930432K21Rik	NM_029045;NM_001163752	R(2AGG);R(2AGG)	341;306	K;K	1	1	0	1	0	1	1	1	1	0	0	0	1
chr8	84167362	SNP	A	T	Coding;Coding	Replacement;Replacement	4930432K21Rik;4930432K21Rik	NM_029045;NM_001163752	D(2GAT);D(2GAT)	386;351	V;V	1	1	0	1	0	1	1	1	1	0	0	0	1
chr8	84167581	DEL	C	-	Coding;Coding	Non-Coding;Non-Coding	4930432K21Rik;4930432K21Rik	NM_029045;NM_001163752	A(2GCT);A(2GCT)	459;424	---;---	1	0	0	1	0	1	0	1	0	0	0	0	1
chr8	84167582	DEL	T	-	Coding;Coding	Non-Coding;Non-Coding	4930432K21Rik;4930432K21Rik	NM_029045;NM_001163752	A(3GCT);A(3GCT)	459;424	---;---	0	0	0	0	0	1	0	1	0	0	0	0	0
chr8	84167584	DEL	C	-	Coding;Coding	Non-Coding;Non-Coding	4930432K21Rik;4930432K21Rik	NM_029045;NM_001163752	P(2CCC);P(2CCC)	460;425	---;---	1	0	0	1	0	1	0	1	0	0	1	0	1
chr8	84167585	DEL	C	-	Coding;Coding	Non-Coding;Non-Coding	4930432K21Rik;4930432K21Rik	NM_029045;NM_001163752	P(3CCC);P(3CCC)	460;425	---;---	1	0	0	1	0	1	0	1	0	0	1	0	1
chr8	84167587	DEL	G	-	Coding;Coding	Non-Coding;Non-Coding	4930432K21Rik;4930432K21Rik	NM_029045;NM_001163752	C(2TGT);C(2TGT)	461;426	---;---	0	0	0	0	0	1	0	1	0	0	0	0	1
chr8	84167588	DEL	T	-	Coding;Coding	Non-Coding;Non-Coding	4930432K21Rik;4930432K21Rik	NM_029045;NM_001163752	C(3TGT);C(3TGT)	461;426	---;---	0	0	0	0	0	1	0	1	0	0	0	0	1
chr8	84171908	SNP	G	C	Coding;Coding	Silent;Silent	4930432K21Rik;4930432K21Rik	NM_029045;NM_001163752	L(3CTG);L(3CTG)	558;523	L;L	1	1	0	1	0	1	1	1	1	0	0	0	1
chr3	121671318	SNP	T	C	Coding	Replacement	4930432M17Rik	NM_001033814	M(2ATG)	1	T	1	1	0	0	0	1	0	1	1	0	0	0	0
chr3	121671325	SNP	A	C	Coding	Silent	4930432M17Rik	NM_001033814	S(3TCA)	3	S	1	1	0	0	0	1	0	1	1	0	0	0	0
chr3	121671346	SNP	C	T	Coding	Silent	4930432M17Rik	NM_001033814	G(3GGC)	10	G	1	1	0	0	0	1	0	1	1	0	0	0	0
chr3	121671363	SNP	C	T	Coding	Replacement	4930432M17Rik	NM_001033814	T(2ACC)	16	I	1	1	0	0	0	1	0	1	1	0	0	0	0
chr3	121671395	SNP	A	G	Coding	Replacement	4930432M17Rik	NM_001033814	T(1ACT)	27	A	1	1	0	0	0	1	0	1	1	0	0	0	0
chr3	121674028	SNP	A	G	Coding	Silent	4930432M17Rik	NM_001033814	L(3TTA)	44	L	1	1	0	0	0	1	0	1	1	0	0	0	0
chr3	121674048	SNP	C	T	Coding	Replacement	4930432M17Rik	NM_001033814	T(2ACG)	51	M	1	1	0	0	0	1	0	1	1	0	0	0	0
chr3	121674067	SNP	C	T	Coding	Silent	4930432M17Rik	NM_001033814	A(3GCC)	57	A	1	1	0	0	0	1	0	1	1	0	0	0	0
chr3	121674090	SNP	G	A	Coding	Replacement	4930432M17Rik	NM_001033814	G(2GGA)	65	E	1	1	0	0	0	1	0	1	1	0	0	0	0
chr3	121674110	DEL	A	-	Coding	Non-Coding	4930432M17Rik	NM_001033814	T(1ACT)	72	---	1	1	0	0	0	1	0	1	1	0	0	0	0
chr3	121674117	SNP	C	T	Coding	Replacement	4930432M17Rik	NM_001033814	T(2ACT)	74	I	1	1	0	0	0	1	0	1	1	0	0	0	0
chr3	121679624	SNP	A	T	Coding	Replacement	4930432M17Rik	NM_001033814	T(1ACT)	143	S	1	1	0	0	0	1	0	1	1	0	0	0	0
chr7	40992924	SNP	A	C	Coding	Replacement	4930433I11Rik	NM_207248	M(1ATG)	6	L	1	1	0	1	1	1	1	1	1	1	1	0	1
chr7	40992963	SNP	C	T	Coding	Replacement	4930433I11Rik	NM_207248	L(1CTT)	19	F	1	1	0	1	1	1	1	1	1	1	1	0	1
chr7	40992980	SNP	T	C	Coding	Silent	4930433I11Rik	NM_207248	S(3AGT)	24	S	1	1	0	1	1	1	1	1	1	1	1	0	1
chr7	40993056	DEL	A	-	Coding	Non-Coding	4930433I11Rik	NM_207248	T(1ACC)	50	---	1	1	0	1	1	1	1	1	1	1	1	0	1
chr7	40993057	DEL	C	-	Coding	Non-Coding	4930433I11Rik	NM_207248	T(2ACC)	50	---	1	1	0	1	1	1	1	1	1	1	1	0	1
chr7	40993058	DEL	C	-	Coding	Non-Coding	4930433I11Rik	NM_207248	T(3ACC)	50	---	1	1	0	1	1	1	1	1	1	1	1	0	1
chr7	40993059	SNP	T	C	Coding	Replacement	4930433I11Rik	NM_207248	S(1TCT)	51	P	1	1	0	1	0	1	1	1	1	1	1	0	1
chr7	40993074	SNP	T	G	Coding	Replacement	4930433I11Rik	NM_207248	S(1TCA)	56	A	1	1	0	1	0	1	1	1	1	1	1	0	1
chr7	40993080	SNP	T	G	Coding	Replacement	4930433I11Rik	NM_207248	F(1TTC)	58	V	1	1	0	1	0	1	1	1	1	1	1	0	1
chr7	40993106	SNP	T	C	Coding	Silent	4930433I11Rik	NM_207248	S(3AGT)	66	S	1	1	0	1	1	1	1	1	1	1	1	0	1
chr7	40993143	SNP	G	A	Coding	Replacement	4930433I11Rik	NM_207248	E(1GAA)	79	K	1	1	0	1	1	1	1	1	1	1	1	0	1
chr7	40993165	SNP	G	A	Coding	Replacement	4930433I11Rik	NM_207248	R(2CGG)	86	Q	1	1	0	1	1	1	1	1	1	1	1	0	1
chr7	40993211	SNP	T	C	Coding	Silent	4930433I11Rik	NM_207248	L(3CTT)	101	L	1	1	0	1	1	1	1	1	1	1	1	0	1
chr7	40993220	SNP	A	C	Coding	Silent	4930433I11Rik	NM_207248	S(3TCA)	104	S	1	1	0	1	1	1	1	1	1	1	1	0	1
chr7	40993232	SNP	G	A	Coding	Silent	4930433I11Rik	NM_207248	L(3TTG)	108	L	1	1	0	1	1	1	1	1	1	1	1	0	1
chr7	40993252	SNP	T	C	Coding	Replacement	4930433I11Rik	NM_207248	I(2ATT)	115	T	1	1	0	1	1	1	1	1	1	1	1	0	1
chr7	40993262	SNP	A	G	Coding	Silent	4930433I11Rik	NM_207248	G(3GGA)	118	G	1	1	0	1	1	1	1	1	1	1	1	0	1
chr7	40993264	SNP	A	G	Coding	Replacement	4930433I11Rik	NM_207248	N(2AAC)	119	S	1	1	0	1	1	1	1	1	1	1	1	0	1
chr7	40993265	SNP	C	A	Coding	Replacement	4930433I11Rik	NM_207248	N(3AAC)	119	K	1	1	0	1	1	1	1	1	1	1	1	0	1
chr7	40993266	SNP	C	A	Coding	Replacement	4930433I11Rik	NM_207248	L(1CTA)	120	I	1	1	0	1	1	1	1	1	1	1	1	0	1
chr7	40993276	SNP	C	T	Coding	Replacement	4930433I11Rik	NM_207248	T(2ACG)	123	M	1	1	0	1	1	1	1	1	1	1	1	0	1
chr7	40993294	SNP	A	C	Coding	Replacement	4930433I11Rik	NM_207248	D(2GAC)	129	A	1	1	0	1	1	1	1	1	1	1	1	0	1
chr7	40993301	SNP	G	T	Coding	Replacement	4930433I11Rik	NM_207248	L(3TTG)	131	F	1	1	0	1	1	1	1	1	1	1	1	0	1
chr7	40993320	SNP	C	A	Coding	Replacement	4930433I11Rik	NM_207248	L(1CTG)	138	M	1	1	0	1	1	1	1	1	1	1	1	0	1
chr7	40993351	SNP	A	T	Coding	Replacement	4930433I11Rik	NM_207248	K(2AAG)	148	M	1	1	0	1	1	1	1	1	1	1	1	0	1
chr7	40993371	SNP	C	G	Coding	Replacement	4930433I11Rik	NM_207248	P(1CCA)	155	A	1	1	0	1	1	1	0	1	1	1	1	0	1
chr7	40993563	SNP	A	G	Coding	Replacement	4930433I11Rik	NM_207248	T(1ACC)	219	A	1	0	0	0	0	1	1	1	1	1	0	0	1
chr7	40993602	SNP	C	G	Coding	Replacement	4930433I11Rik	NM_207248	P(1CCA)	232	A	1	1	0	1	1	1	1	1	1	1	1	0	1
chr7	40993614	SNP	C	A	Coding	Replacement	4930433I11Rik	NM_207248	L(1CTG)	236	M	1	1	0	1	1	1	0	1	1	1	0	0	1
chr7	40993621	SNP	T	A	Coding	Replacement	4930433I11Rik	NM_207248	V(2GTG)	238	E	1	1	0	1	1	1	1	1	1	1	0	0	1
chr7	40993632	SNP	T	G	Coding	Replacement	4930433I11Rik	NM_207248	S(1TCT)	242	A	1	1	0	0	1	1	1	1	1	1	0	0	1
chr7	40993641	SNP	A	T	Coding	Replacement	4930433I11Rik	NM_207248	S(1AGT)	245	C	1	1	0	1	1	1	1	1	1	1	0	0	1
chr7	40993656	SNP	G	A	Coding	Replacement	4930433I11Rik	NM_207248	G(1GGC)	250	S	1	1	0	1	1	1	1	1	1	1	0	0	1
chr7	40993694	SNP	G	C	Coding	Silent	4930433I11Rik	NM_207248	G(3GGG)	262	G	1	1	0	1	0	1	1	1	1	1	1	0	1
chr7	40993724	SNP	C	T	Coding	Silent	4930433I11Rik	NM_207248	P(3CCC)	272	P	1	1	0	1	1	1	1	1	1	1	1	0	1
chr7	40993741	SNP	A	G	Coding	Replacement	4930433I11Rik	NM_207248	Q(2CAA)	278	R	1	1	0	1	0	1	0	1	1	1	0	0	1
chr7	40993768	SNP	C	G	Coding	Replacement	4930433I11Rik	NM_207248	T(2ACA)	287	R	1	1	0	1	0	1	1	1	1	1	1	0	1
chr7	40993789	SNP	T	C	Coding	Replacement	4930433I11Rik	NM_207248	I(2ATA)	294	T	1	0	0	1	0	1	1	1	1	1	1	0	1
chr7	40993819	SNP	C	T	Coding	Replacement	4930433I11Rik	NM_207248	A(2GCC)	304	V	1	1	0	1	1	1	1	1	1	1	1	0	1
chr7	40993830	SNP	A	G	Coding	Replacement	4930433I11Rik	NM_207248	K(1AAG)	308	E	1	1	0	1	0	1	1	1	1	1	1	0	1
chr7	40993862	SNP	G	C	Coding	Replacement	4930433I11Rik	NM_207248	K(3AAG)	318	N	1	0	0	0	1	1	1	1	1	1	0	0	1
chr7	40993907	SNP	A	G	Coding	Silent	4930433I11Rik	NM_207248	R(3AGA)	333	R	1	0	0	1	1	1	1	1	1	1	0	0	1
chr7	40993915	SNP	T	A	Coding	Replacement	4930433I11Rik	NM_207248	L(2CTT)	336	H	1	0	0	1	1	1	1	1	1	1	0	0	1
chr7	40994141	SNP	G	T	Coding	Replacement	4930433I11Rik	NM_207248	E(3GAG)	411	D	1	1	0	0	0	1	1	1	1	1	1	0	1
chr7	40994166	SNP	G	C	Coding	Replacement	4930433I11Rik	NM_207248	V(1GTG)	420	L	1	1	0	1	1	1	1	1	1	1	1	0	1
chr7	40994196	SNP	C	A;G	Coding	Non-Coding	4930433I11Rik	NM_207248	P(1CCT)	430	---	1	1	0	1	1	1	1	1	1	1	1	0	1
chr7	40994216	SNP	G	A	Coding	Silent	4930433I11Rik	NM_207248	Q(3CAG)	436	Q	1	1	0	1	1	1	1	1	1	1	1	0	1
chr7	40994217	SNP	G	A	Coding	Replacement	4930433I11Rik	NM_207248	D(1GAC)	437	N	1	1	0	1	1	1	1	1	1	1	1	0	1
chr7	40994222	SNP	G	T	Coding	Replacement	4930433I11Rik	NM_207248	Q(3CAG)	438	H	0	0	0	0	0	0	1	0	0	0	0	0	0
chr7	40994229	SNP	A	G	Coding	Replacement	4930433I11Rik	NM_207248	T(1ACC)	441	A	1	1	0	1	1	1	1	1	1	1	1	0	1
chr7	40994272	SNP	G	T	Coding	Replacement	4930433I11Rik	NM_207248	R(2AGG)	455	M	1	1	0	1	1	1	1	1	1	1	1	0	1
chr7	40994338	SNP	C	T	Coding	Replacement	4930433I11Rik	NM_207248	S(2TCC)	477	F	1	1	0	1	1	1	1	1	1	1	1	0	1
chr7	40994440	SNP	T	G	Coding	Replacement	4930433I11Rik	NM_207248	I(2ATT)	511	S	1	0	0	0	0	0	0	0	0	0	0	0	0
chr7	40994456	SNP	A	G	Coding	Silent	4930433I11Rik	NM_207248	Q(3CAA)	516	Q	1	0	0	0	1	1	0	0	0	1	1	0	1
chr7	40994490	SNP	C	T	Coding	Replacement	4930433I11Rik	NM_207248	P(1CCA)	528	S	1	0	0	0	0	1	0	0	0	0	1	0	0
chr7	40994540	SNP	C	T	Coding	Silent	4930433I11Rik	NM_207248	N(3AAC)	544	N	1	1	0	1	1	1	1	1	1	1	1	0	1
chr7	40994637	SNP	G	A	Coding	Replacement	4930433I11Rik	NM_207248	V(1GTC)	577	I	1	1	0	1	1	1	0	1	0	1	0	0	1
chr7	40994678	SNP	G	A	Coding	Silent	4930433I11Rik	NM_207248	E(3GAG)	590	E	1	0	0	1	1	1	0	1	0	1	0	0	0
chr7	40994706	SNP	C	T	Coding	Replacement	4930433I11Rik	NM_207248	R(1CGA)	600	*	1	0	0	1	1	0	0	1	0	1	0	0	0
chr7	40994727	SNP	A	C	Coding	Replacement	4930433I11Rik	NM_207248	T(1ACC)	607	P	1	1	0	1	1	1	1	1	0	1	0	0	1
chr16	38828187	SNP	T	A	Coding	Replacement	4930435E12Rik	NM_029042	T(1ACC)	187	S	0	0	0	0	0	1	1	1	1	0	0	0	0
chr10	22067356	INS	T	-	Coding	Non-Coding	4930444G20Rik	NM_053264	N(1AAT)	242	---	0	1	0	1	0	0	1	0	0	0	0	0	1
chr10	22067357	INS	G	-	Coding	Non-Coding	4930444G20Rik	NM_053264	G(3GGC)	241	---	0	1	0	0	0	0	0	0	0	0	0	0	0
chr10	22067369	INS	A	-	Coding	Non-Coding	4930444G20Rik	NM_053264	D(3GAT)	237	---	1	0	1	0	0	0	1	0	0	1	0	0	0
chr5	146504280	SNP	C	T	Coding	Replacement	4930449I24Rik	NM_026136	R(1CGC)	163	C	0	0	1	0	0	0	0	1	0	0	0	0	1
chr5	146504286	SNP	G	T	Coding	Replacement	4930449I24Rik	NM_026136	V(1GTG)	165	L	0	0	1	0	0	0	0	1	0	0	0	0	1
chr5	146504292	SNP	T	G	Coding	Replacement	4930449I24Rik	NM_026136	S(1TCC)	167	A	0	0	0	0	0	0	0	1	0	0	0	0	1
chr14	8482507	SNP	A	G	Coding	Silent	4930452B06Rik	NM_028934	H(3CAT)	555	H	1	0	0	0	0	1	0	1	1	0	0	0	0
chr14	8482615	SNP	A	G	Coding	Silent	4930452B06Rik	NM_028934	Y(3TAT)	519	Y	1	0	0	0	0	1	0	1	1	0	0	0	0
chr14	8511098	SNP	T	G	Coding	Replacement	4930452B06Rik	NM_028934	N(1AAC)	439	H	1	0	0	0	0	1	0	1	1	0	0	0	0
chr14	8516476	SNP	G	A	Coding	Silent	4930452B06Rik	NM_028934	S(3AGC)	357	S	1	0	0	0	0	1	0	1	1	0	0	0	0
chr14	8517856	SNP	T	C	Coding	Replacement	4930452B06Rik	NM_028934	Q(2CAG)	321	R	1	0	0	0	0	1	0	1	1	0	0	0	0
chr14	8517863	SNP	A	T	Coding	Replacement	4930452B06Rik	NM_028934	L(1TTG)	319	M	1	0	0	0	0	1	0	1	1	0	0	0	0
chr14	8517909	SNP	C	T	Coding	Silent	4930452B06Rik	NM_028934	S(3TCG)	303	S	1	0	0	0	0	1	0	1	1	0	0	0	0
chr14	8517955	SNP	C	T	Coding	Replacement	4930452B06Rik	NM_028934	C(2TGC)	288	Y	1	0	0	0	0	1	0	1	1	0	0	0	0
chr14	8518738	SNP	G	A	Coding	Silent	4930452B06Rik	NM_028934	S(3AGC)	239	S	1	0	0	0	0	1	0	1	1	0	0	0	0
chr14	8518755	SNP	T	C	Coding	Replacement	4930452B06Rik	NM_028934	S(1AGC)	234	G	1	0	0	0	0	1	0	1	1	0	0	0	0
chr14	8518756	SNP	G	A	Coding	Silent	4930452B06Rik	NM_028934	I(3ATC)	233	I	1	0	0	0	0	1	0	1	1	0	0	0	0
chr14	8644398	DEL	G	-	Coding	Non-Coding	4930452B06Rik	NM_028934	L(1CTA)	93	---	0	0	0	0	0	0	0	0	0	0	1	0	1
chr14	8644399	DEL	T	-	Coding	Non-Coding	4930452B06Rik	NM_028934	L(3TTA)	92	---	0	0	0	0	0	0	0	0	0	0	1	0	1
chr14	8662274	SNP	C	T	Coding	Silent	4930452B06Rik	NM_028934	P(3CCG)	32	P	1	0	0	0	0	1	0	1	1	0	0	0	0
chr14	8662343	SNP	A	G	Coding	Silent	4930452B06Rik	NM_028934	G(3GGT)	9	G	1	0	0	0	0	1	0	1	1	0	0	0	0
chr8	19747763	SNP	A	G	Coding	Replacement	4930467E23Rik	NM_001039553	I(1ATC)	282	V	0	0	1	0	0	0	0	0	0	1	1	1	0
chr8	19749431	SNP	C	A	Coding	Silent	4930467E23Rik	NM_001039553	P(3CCC)	298	P	0	0	0	0	0	0	0	0	0	0	0	0	1
chrX	76583044	SNP	A	C	Coding	Replacement	4930468A15Rik	NM_001201395	I(2ATC)	134	S	1	0	0	0	0	1	0	0	0	0	0	0	0
chrX	78370617	DEL	G	-	Coding	Non-Coding	4930480E11Rik	NM_001177966	G(2GGT)	316	---	0	0	0	0	0	0	0	0	0	0	0	0	1
chr5	114863470	SNP	C	G	Coding	Silent	4930519G04Rik	NM_026263	T(3ACC)	9	T	0	0	0	0	0	0	0	1	0	0	0	0	0
chr5	114879541	DEL	G	-	Coding	Non-Coding	4930519G04Rik	NM_026263	A(1GCT)	164	---	1	0	0	1	0	0	1	0	1	0	0	1	1
chr5	114879547	DEL	A	-	Coding	Non-Coding	4930519G04Rik	NM_026263	T(1ACA)	166	---	1	0	0	1	0	0	1	0	1	0	0	0	1
chr5	114879548	DEL	C	-	Coding	Non-Coding	4930519G04Rik	NM_026263	T(2ACA)	166	---	1	0	0	1	0	0	1	1	1	0	0	1	1
chr5	114879549	DEL	A	-	Coding	Non-Coding	4930519G04Rik	NM_026263	T(3ACA)	166	---	1	0	0	1	0	0	1	0	1	0	0	0	1
chr5	114879550	DEL	T	-	Coding	Non-Coding	4930519G04Rik	NM_026263	C(1TGC)	167	---	1	0	0	1	0	0	1	0	1	0	0	0	1
chr5	114879551	DEL	G	-	Coding	Non-Coding	4930519G04Rik	NM_026263	C(2TGC)	167	---	1	0	0	1	0	0	1	0	1	0	0	0	1
chr5	114879552	DEL	C	-	Coding	Non-Coding	4930519G04Rik	NM_026263	C(3TGC)	167	---	1	0	0	1	0	0	1	0	1	0	0	0	1
chr5	114879553	DEL	T	-	Coding	Non-Coding	4930519G04Rik	NM_026263	W(1TGG)	168	---	1	0	0	1	0	0	1	0	1	0	0	0	1
chr5	114879554	DEL	G	-	Coding	Non-Coding	4930519G04Rik	NM_026263	W(2TGG)	168	---	1	0	0	1	0	0	1	0	1	0	0	0	1
chr5	114879555	DEL	G	-	Coding	Non-Coding	4930519G04Rik	NM_026263	W(3TGG)	168	---	1	0	0	1	0	0	1	0	1	0	0	0	1
chr5	114879556	DEL	T	-	Coding	Non-Coding	4930519G04Rik	NM_026263	S(1TCT)	169	---	1	0	0	1	0	0	1	0	1	0	0	0	1
chr5	114879557	DEL	C	-	Coding	Non-Coding	4930519G04Rik	NM_026263	S(2TCT)	169	---	1	0	0	1	0	0	1	0	1	0	0	0	1
chr5	114879574	INS	G	-	Coding	Non-Coding	4930519G04Rik	NM_026263	E(1GAG)	175	---	1	0	0	1	0	0	1	0	1	0	0	0	0
chr5	114879577	SNP	G	A	Coding	Replacement	4930519G04Rik	NM_026263	E(1GAG)	176	K	0	0	0	1	0	0	1	0	1	0	0	0	1
chr17	28902980	SNP	T	C	Coding	Replacement	4930539E08Rik	NM_172450	T(1ACC)	438	A	1	1	1	0	1	1	1	1	1	0	0	0	0
chr17	28902985	SNP	T	G	Coding	Replacement	4930539E08Rik	NM_172450	N(2AAC)	436	T	0	1	0	0	1	1	1	0	1	0	0	0	0
chr11	70616573	SNP	T	A	Coding	Replacement	4930544D05Rik	NM_001145537	I(2ATC)	148	N	0	0	0	0	0	0	0	0	0	0	0	0	0
chr4	136610572	SNP	C	T	Coding	Replacement	4930549C01Rik	NM_026300	A(2GCC)	25	V	1	0	0	1	1	1	1	1	1	1	1	0	1
chr4	136610657	SNP	A	G	Coding	Silent	4930549C01Rik	NM_026300	Q(3CAA)	53	Q	1	0	0	1	1	1	1	1	1	1	1	0	1
chr4	136612815	SNP	A	G	Coding	Silent	4930549C01Rik	NM_026300	T(3ACA)	70	T	1	0	0	1	1	1	1	0	1	0	1	0	1
chr4	136613091	SNP	G	C	Coding	Silent	4930549C01Rik	NM_026300	T(3ACG)	162	T	1	0	0	1	1	1	1	1	1	1	1	0	1
chr14	5053578	SNP	A	G	Coding	Replacement	4930555G01Rik	NM_175393	K(2AAG)	168	R	1	0	0	0	0	1	0	1	1	0	0	0	0
chr14	5053611	SNP	C	G	Coding	Replacement	4930555G01Rik	NM_175393	S(2TCC)	179	C	1	0	0	0	0	0	0	1	1	0	0	0	0
chr14	5053614	SNP	G	C	Coding	Replacement	4930555G01Rik	NM_175393	C(2TGT)	180	S	1	1	0	0	0	1	0	1	1	0	0	0	0
chr14	5053616	SNP	G	T	Coding	Replacement	4930555G01Rik	NM_175393	G(1GGG)	181	W	1	1	0	0	0	1	0	1	1	0	0	0	0
chr14	5053617	SNP	G	C	Coding	Replacement	4930555G01Rik	NM_175393	G(2GGG)	181	A	1	1	0	0	0	1	0	1	1	0	0	0	0
chr14	5053619	DEL	G	-	Coding	Non-Coding	4930555G01Rik	NM_175393	E(1GAA)	182	---	1	0	0	0	0	1	0	1	1	0	0	0	0
chr14	5053620	DEL	A	-	Coding	Non-Coding	4930555G01Rik	NM_175393	E(2GAA)	182	---	1	0	0	0	0	1	0	1	1	0	0	0	0
chr14	5053621	DEL	A	-	Coding	Non-Coding	4930555G01Rik	NM_175393	E(3GAA)	182	---	1	0	0	0	0	1	0	1	1	0	0	0	0
chr14	5053622	DEL	G	-	Coding	Non-Coding	4930555G01Rik	NM_175393	E(1GAA)	183	---	1	0	0	0	0	1	0	1	1	0	0	0	0
chr14	5053623	DEL	A	-	Coding	Non-Coding	4930555G01Rik	NM_175393	E(2GAA)	183	---	1	0	0	0	0	1	0	1	1	0	0	0	0
chr14	5053624	DEL	A	-	Coding	Non-Coding	4930555G01Rik	NM_175393	E(3GAA)	183	---	1	0	0	0	0	1	1	1	1	0	0	0	0
chr5	34118900	SNP	C	T	5prime UTR;Coding	Non-Coding;Replacement	4930557J02Rik;Poln	NR_040703;NM_181857	---;G(2GGC)	---;337	---;D	1	1	0	1	0	0	0	0	1	0	1	0	1
chr1	140570406	SNP	T	C	3prime UTR;Coding	Non-Coding;Silent	4930590L20Rik;Kcnt2	NR_040604;NM_001081027	---;L(1TTG)	---;874	---;L	1	1	0	1	1	1	1	1	1	1	0	0	1
chr7	34239108	SNP	C	T	Coding	Replacement	4931406P16Rik	NM_172741	V(1GTG)	1001	M	0	0	0	1	1	0	1	0	1	0	0	0	1
chr7	34239158	SNP	G	A	Coding	Replacement	4931406P16Rik	NM_172741	A(2GCT)	984	V	0	0	0	1	1	0	1	0	1	0	0	0	1
chr7	34248226	SNP	T	C	Coding	Silent	4931406P16Rik	NM_172741	L(3TTA)	452	L	0	0	0	1	1	0	1	0	1	0	0	0	1
chr7	34254061	SNP	A	T	Coding	Silent	4931406P16Rik	NM_172741	I(3ATT)	425	I	0	0	0	1	1	0	1	0	1	0	0	0	1
chr1	26683991	SNP	A	T	Coding	Replacement	4931408C20Rik	NM_001033764	W(1TGG)	703	R	1	0	0	0	1	0	1	0	0	1	1	0	0
chr1	26685143	SNP	T	C	Coding	Replacement	4931408C20Rik	NM_001033764	K(1AAG)	319	E	1	0	0	0	1	0	1	0	0	1	1	0	0
chr7	128192131	SNP	G	T	3prime UTR;Coding	Non-Coding;Replacement	4931431B13Rik;Itgad	NR_045183;NM_001029872	---;R(2CGT)	---;725	---;L	0	0	0	0	0	0	0	0	0	0	0	0	0
chr11	89391845	SNP	C	A	Coding	Silent	4932411E22Rik	NM_172534	L(3CTG)	325	L	1	1	0	1	1	1	1	1	1	0	0	0	1
chr11	89391965	SNP	G	C	Coding	Silent	4932411E22Rik	NM_172534	S(3TCC)	285	S	1	1	0	1	1	1	1	1	1	0	0	0	1
chr11	89391996	SNP	C	T	Coding	Replacement	4932411E22Rik	NM_172534	R(2CGC)	275	H	1	1	0	1	1	1	1	1	1	0	0	0	1
chr11	89392081	SNP	C	G	Coding	Replacement	4932411E22Rik	NM_172534	A(1GCA)	247	P	1	1	0	1	1	1	1	1	1	0	0	0	1
chr11	89418867	SNP	C	A	Coding	Replacement	4932411E22Rik	NM_172534	G(2GGG)	5	V	1	1	0	1	1	1	1	1	1	0	0	0	1
chrX	126814133	SNP	T	C	Coding	Replacement	4932411N23Rik	NM_177705	T(1ACA)	450	A	1	0	0	0	0	1	0	0	1	0	0	0	0
chrX	126814386	SNP	T	A	Coding	Replacement	4932411N23Rik	NM_177705	K(3AAA)	365	N	1	0	0	0	0	1	0	0	1	0	0	0	0
chrX	126814387	SNP	T	C	Coding	Replacement	4932411N23Rik	NM_177705	K(2AAA)	365	R	1	0	0	0	0	1	0	0	1	0	0	0	0
chrX	126814392	SNP	G	T	Coding	Silent	4932411N23Rik	NM_177705	I(3ATC)	363	I	1	0	0	0	0	1	0	0	1	0	0	0	0
chrX	126814405	SNP	T	C	Coding	Replacement	4932411N23Rik	NM_177705	N(2AAT)	359	S	1	0	0	0	0	1	0	0	1	0	0	0	0
chrX	126814409	SNP	G	A	Coding	Replacement	4932411N23Rik	NM_177705	R(1CGA)	358	*	1	0	0	0	0	1	0	0	1	0	0	0	0
chrX	126814475	SNP	C	T	Coding	Replacement	4932411N23Rik	NM_177705	E(1GAA)	336	K	1	0	0	0	0	1	0	0	1	0	0	0	0
chrX	126814479	SNP	G	A	Coding	Silent	4932411N23Rik	NM_177705	S(3TCC)	334	S	1	0	0	0	0	1	0	0	1	0	0	0	0
chrX	126814495	SNP	A	G	Coding	Replacement	4932411N23Rik	NM_177705	V(2GTA)	329	A	1	0	0	0	0	1	0	0	1	0	0	0	0
chrX	126814517	SNP	C	A	Coding	Replacement	4932411N23Rik	NM_177705	V(1GTC)	322	F	1	0	0	0	0	1	0	0	1	0	0	0	0
chrX	126814529	SNP	T	G	Coding	Silent	4932411N23Rik	NM_177705	R(1AGG)	318	R	1	0	0	0	0	1	0	0	1	0	0	0	0
chrX	126814542	SNP	A	G	Coding	Silent	4932411N23Rik	NM_177705	G(3GGT)	313	G	1	0	0	0	0	1	0	0	1	0	0	0	0
chrX	126814575	SNP	C	T	Coding	Replacement	4932411N23Rik	NM_177705	W(3TGG)	302	*	1	0	0	0	0	1	0	0	1	0	0	0	0
chrX	126814732	SNP	G	A	Coding	Replacement	4932411N23Rik	NM_177705	T(2ACG)	250	M	1	0	0	0	0	1	0	0	1	0	0	0	0
chrX	126814745	SNP	C	A	Coding	Replacement	4932411N23Rik	NM_177705	D(1GAT)	246	Y	1	0	0	0	0	1	0	0	1	0	0	0	0
chrX	126814757	SNP	G	A	Coding	Replacement	4932411N23Rik	NM_177705	R(1CGA)	242	*	1	0	0	0	0	1	0	0	1	0	0	0	0
chrX	126814773	SNP	C	T	Coding	Silent	4932411N23Rik	NM_177705	S(3TCG)	236	S	1	0	0	0	0	1	0	0	1	0	0	0	0
chrX	126814799	SNP	C	T	Coding	Replacement	4932411N23Rik	NM_177705	A(1GCC)	228	T	1	0	0	0	0	1	0	0	1	0	0	0	0
chrX	126814800	SNP	C	T	Coding	Silent	4932411N23Rik	NM_177705	G(3GGG)	227	G	1	0	0	0	0	1	0	0	1	0	0	0	0
chrX	126814808	SNP	T	A	Coding	Replacement	4932411N23Rik	NM_177705	T(1ACA)	225	S	1	0	0	0	0	1	0	0	1	0	0	0	0
chrX	126814820	SNP	T	C	Coding	Replacement	4932411N23Rik	NM_177705	N(1AAT)	221	D	1	0	0	0	0	1	0	0	1	0	0	0	0
chrX	126814836	SNP	G	A	Coding	Silent	4932411N23Rik	NM_177705	L(3CTC)	215	L	1	0	0	0	0	1	0	0	1	0	0	0	0
chrX	126814845	SNP	G	C	Coding	Silent	4932411N23Rik	NM_177705	L(3CTC)	212	L	1	0	0	0	0	1	0	0	1	0	0	0	0
chrX	126814853	SNP	C	T	Coding	Replacement	4932411N23Rik	NM_177705	E(1GAG)	210	K	1	0	0	0	0	1	0	0	1	0	0	0	0
chrX	126814875	SNP	A	G	Coding	Silent	4932411N23Rik	NM_177705	G(3GGT)	202	G	1	0	0	0	0	1	0	0	1	0	0	0	0
chrX	126814905	SNP	G	A	Coding	Silent	4932411N23Rik	NM_177705	V(3GTC)	192	V	1	0	0	0	0	1	0	0	1	0	0	0	0
chrX	126814920	SNP	A	G	Coding	Silent	4932411N23Rik	NM_177705	V(3GTT)	187	V	1	0	0	0	0	1	0	0	1	0	0	0	0
chrX	126814922	SNP	C	T	Coding	Replacement	4932411N23Rik	NM_177705	V(1GTT)	187	I	1	0	0	0	0	1	0	0	1	0	0	0	0
chrX	126814988	SNP	C	A	Coding	Replacement	4932411N23Rik	NM_177705	A(1GCA)	165	S	1	0	0	0	0	1	0	0	1	0	0	0	0
chrX	126815343	SNP	C	T	Coding	Silent	4932411N23Rik	NM_177705	S(3TCG)	46	S	1	0	0	0	0	1	0	0	1	0	0	0	0
chr2	68729025	SNP	G	A	Coding	Replacement	4932414N04Rik	NM_183113	G(2GGA)	194	E	0	1	0	0	0	0	0	1	1	1	0	0	0
chr2	68729032	SNP	T	C	Coding	Silent	4932414N04Rik	NM_183113	G(3GGT)	196	G	0	1	0	0	0	0	0	1	1	1	0	0	0
chr2	68731958	SNP	T	G	Coding	Replacement	4932414N04Rik	NM_183113	S(1TCG)	310	A	0	1	0	0	0	0	0	1	1	1	0	0	0
chr2	68731979	SNP	T	A	Coding	Replacement	4932414N04Rik	NM_183113	S(1TCC)	317	T	0	1	0	0	0	0	0	1	1	1	0	0	0
chr2	68731984	SNP	G	A	Coding	Silent	4932414N04Rik	NM_183113	Q(3CAG)	318	Q	0	1	0	0	0	0	0	1	1	1	0	0	0
chr2	68732125	SNP	C	T	Coding	Silent	4932414N04Rik	NM_183113	P(3CCC)	365	P	0	1	0	0	0	0	0	1	1	1	0	0	0
chr2	26271928	SNP	T	C	Coding	Replacement	4932418E24Rik	NM_177841	M(1ATG)	898	V	0	1	0	1	0	0	1	1	1	0	1	0	1
chr2	26275942	SNP	G	A	Coding	Replacement	4932418E24Rik	NM_177841	P(2CCA)	825	L	0	1	0	1	0	0	1	1	0	0	1	0	1
chr2	26276027	SNP	A	G	Coding	Replacement	4932418E24Rik	NM_177841	S(1TCA)	797	P	0	1	0	1	0	0	1	1	1	0	1	0	1
chr2	26276097	SNP	G	A	Coding	Silent	4932418E24Rik	NM_177841	L(3CTC)	773	L	0	1	0	1	0	0	1	1	1	0	1	0	1
chr2	26276148	SNP	T	G	Coding	Silent	4932418E24Rik	NM_177841	A(3GCA)	756	A	0	1	0	1	0	0	1	1	1	0	1	0	1
chr2	26276218	SNP	C	T	Coding	Replacement	4932418E24Rik	NM_177841	R(2AGG)	733	K	0	1	0	1	0	0	1	1	1	0	1	0	1
chr2	26276429	SNP	C	G	Coding	Silent	4932418E24Rik	NM_177841	R(3CGG)	712	R	0	1	0	1	0	0	1	1	1	0	1	0	1
chr2	26276451	SNP	A	G	Coding	Replacement	4932418E24Rik	NM_177841	I(2ATT)	705	T	0	1	0	1	0	0	1	1	1	0	1	0	1
chr2	26276479	SNP	A	G	Coding	Silent	4932418E24Rik	NM_177841	L(1TTG)	696	L	0	1	0	1	0	0	1	1	1	0	1	0	1
chr2	26280660	SNP	G	A	Coding	Replacement	4932418E24Rik	NM_177841	A(2GCC)	602	V	0	1	0	1	0	0	1	1	1	0	1	0	1
chr2	26293389	SNP	A	G	Coding	Replacement	4932418E24Rik	NM_177841	W(1TGG)	200	R	0	1	0	1	0	0	1	1	1	0	1	0	1
chr8	87586132	SNP	T	C	Coding	Replacement	4933402J07Rik	NM_177901	W(1TGG)	182	R	0	0	0	0	0	0	0	0	0	0	0	0	0
chr18	34592974	INS	C	-	Coding	Non-Coding	4933408B17Rik	NM_177773	G(3GGG)	125	---	0	1	0	0	1	1	1	1	1	0	0	0	0
chr18	34596099	SNP	T	C	Coding	Replacement	4933408B17Rik	NM_177773	K(1AAG)	60	E	0	1	0	0	1	1	1	1	1	0	0	0	0
chr2	68591471	SNP	G	A	Coding	Replacement	4933409G03Rik	NM_177651	G(1GGA)	31	R	0	1	0	0	0	0	0	1	1	1	0	0	0
chr2	68592776	SNP	A	G	Coding	Replacement	4933409G03Rik	NM_177651	R(1AGG)	56	G	0	1	0	0	0	0	0	0	1	1	0	0	0
chr2	68616217	SNP	A	G	Coding	Replacement	4933409G03Rik	NM_177651	Q(2CAA)	280	R	0	1	0	0	0	0	0	1	1	0	0	0	0
chr19	42052452	SNP	G	A	Coding	Silent	4933411K16Rik	NM_025752	K(3AAG)	7	K	1	0	0	0	1	0	0	0	0	0	0	0	0
chr13	105082235	SNP	C	A	Coding	Replacement	4933425L06Rik	NM_025751	Q(1CAA)	26	K	1	1	0	1	0	1	0	1	0	0	1	0	1
chr13	105082285	SNP	A	T	Coding	Silent	4933425L06Rik	NM_025751	I(3ATA)	42	I	1	1	0	1	0	1	0	1	0	0	1	0	1
chr13	105082342	SNP	C	T	Coding	Silent	4933425L06Rik	NM_025751	G(3GGC)	61	G	1	1	0	1	0	1	0	1	0	0	1	0	1
chr13	105100527	SNP	A	T	Coding	Silent	4933425L06Rik	NM_025751	T(3ACA)	95	T	1	1	0	1	0	1	0	1	0	0	1	0	1
chr13	105112364	SNP	A	C	Coding	Replacement	4933425L06Rik	NM_025751	Y(2TAT)	362	S	1	1	0	1	0	1	0	1	0	0	1	0	1
chr13	105119829	SNP	A	G	Coding	Replacement	4933425L06Rik	NM_025751	M(1ATG)	469	V	1	1	0	1	0	1	0	1	0	0	1	0	1
chr13	105119891	SNP	C	A	Coding	Silent	4933425L06Rik	NM_025751	V(3GTC)	489	V	1	1	0	1	0	1	0	1	0	0	1	0	1
chr13	105121255	SNP	A	G	Coding	Replacement	4933425L06Rik	NM_025751	D(2GAT)	531	G	1	1	0	1	0	1	0	1	0	0	1	0	1
chr13	105121258	SNP	G	A	Coding	Replacement	4933425L06Rik	NM_025751	G(2GGG)	532	E	1	1	0	1	0	1	0	1	0	0	1	0	1
chr13	105121351	SNP	C	T	Coding	Replacement	4933425L06Rik	NM_025751	A(2GCG)	563	V	1	1	0	1	0	1	0	1	0	0	1	0	1
chr6	89107867	DEL	A	-;T	Coding	Non-Coding	4933427D06Rik	NM_175017	Q(3CAA)	84	---	1	1	1	1	1	0	1	1	1	1	0	1	1
chr6	89107874	DEL	T	-	Coding	Non-Coding	4933427D06Rik	NM_175017	Y(1TAC)	87	---	1	1	0	0	1	1	1	1	1	1	1	0	1
chr6	89107876	SNP	C	T	Coding	Silent	4933427D06Rik	NM_175017	Y(3TAC)	87	Y	1	1	1	0	1	0	1	1	1	1	1	0	1
chr6	89107877	SNP	C	G	Coding	Replacement	4933427D06Rik	NM_175017	P(1CCT)	88	A	1	1	1	0	1	0	1	1	1	1	1	0	1
chr6	89107922	INS	C	-	Coding	Non-Coding	4933427D06Rik	NM_175017	Q(1CAG)	103	---	0	0	0	0	1	0	1	0	0	0	0	0	0
chr11	72175540	SNP	C	G	Coding	Silent	4933427D14Rik	NM_028963	L(3CTG)	613	L	1	1	0	1	0	1	1	1	1	0	0	0	1
chr11	72176702	SNP	C	T	Coding	Silent	4933427D14Rik	NM_028963	K(3AAG)	587	K	1	1	0	1	0	1	1	1	1	0	0	0	1
chr11	72176709	SNP	G	A	Coding	Replacement	4933427D14Rik	NM_028963	T(2ACC)	585	I	1	1	0	1	0	1	1	1	1	0	0	0	1
chr11	72189616	SNP	G	T	Coding	Replacement	4933427D14Rik	NM_028963	P(2CCC)	408	H	1	1	0	1	0	1	1	1	1	0	0	0	1
chr11	72198482	SNP	G	A	Coding	Replacement	4933427D14Rik	NM_028963	P(2CCG)	192	L	1	1	0	1	0	1	1	1	1	0	0	0	1
chr11	72198508	SNP	T	C	Coding	Silent	4933427D14Rik	NM_028963	P(3CCA)	183	P	1	1	0	1	0	1	1	1	1	0	0	0	1
chr11	72198534	SNP	C	A	Coding	Replacement	4933427D14Rik	NM_028963	A(1GCT)	175	S	1	1	0	1	0	1	1	1	1	0	0	0	1
chr11	72198924	SNP	T	G	Coding	Replacement	4933427D14Rik	NM_028963	S(1AGC)	45	R	1	1	0	1	0	1	1	1	1	0	0	0	1
chr4	62547273	SNP	A	T	Coding	Replacement	4933430I17Rik	NM_177607	L(3TTA)	401	F	0	0	0	0	0	0	0	0	0	0	0	0	0
chr3	90061637	INS	G	-	Potential Splice Acceptor Site	Non-Coding	4933434E20Rik	NM_025762	---	---	---	0	0	0	0	0	0	0	0	0	0	0	0	0
chr8	83362439	SNP	C	T	Coding	Replacement	4933434I20Rik	NM_026233	T(2ACG)	222	M	1	1	0	1	0	1	1	1	1	0	0	0	1
chr13	16857929	SNP	C	T	Coding	Replacement	5033411D12Rik	NM_138654	V(1GTC)	413	I	1	0	0	1	0	1	0	1	0	0	0	0	1
chr13	16857935	SNP	T	C	Coding	Replacement	5033411D12Rik	NM_138654	K(1AAG)	411	E	1	0	0	1	0	1	0	1	0	0	0	0	1
chr13	17252518	SNP	G	A	Coding	Silent	5033411D12Rik	NM_138654	S(3AGC)	352	S	1	0	0	1	0	1	0	1	0	0	0	0	1
chr13	17252530	SNP	T	G	Coding	Silent	5033411D12Rik	NM_138654	G(3GGA)	348	G	1	0	0	1	0	1	0	1	0	0	0	0	1
chr13	17554389	SNP	G	C;T	Coding	Non-Coding	5033411D12Rik	NM_138654	G(3GGC)	217	---	1	1	0	1	0	1	1	1	0	0	0	0	1
chr13	17671759	SNP	G	A	Coding	Silent	5033411D12Rik	NM_138654	P(3CCC)	54	P	1	0	0	1	0	1	0	1	0	0	0	0	1
chr13	17672579	SNP	C	T	Coding	Replacement	5033411D12Rik	NM_138654	E(1GAG)	40	K	1	0	0	1	0	1	0	1	0	0	0	0	1
chr3	108472724	SNP	C	G	Coding	Silent	5330417C22Rik	NM_001033304	S(3TCG)	304	S	1	1	1	1	1	1	1	0	1	0	0	0	0
chr2	6101087	SNP	G	A	Coding;Coding	Replacement;Replacement	5430407P10Rik;5430407P10Rik	NM_144883;NM_001159657	T(2ACA);T(2ACA)	222;222	I;I	0	1	0	1	0	0	1	1	1	0	1	0	1
chr2	6102909	SNP	A	G	Coding;Coding	Replacement;Replacement	5430407P10Rik;5430407P10Rik	NM_144883;NM_001159657	S(1TCC);S(1TCC)	99;99	P;P	0	1	0	1	0	0	1	0	1	0	0	0	0
chr12	18533351	SNP	G	A	Coding;Coding	Silent;Silent	5730507C01Rik;5730507C01Rik	NM_001201330;NM_001033157	E(3GAG);E(3GAG)	137;113	E;E	1	1	1	0	0	1	1	1	1	0	1	1	0
chr12	18533389	SNP	C	T	Coding;Coding	Replacement;Replacement	5730507C01Rik;5730507C01Rik	NM_001201330;NM_001033157	S(2TCA);S(2TCA)	150;126	L;L	0	1	1	0	0	1	1	1	1	0	1	0	0
chr12	18533395	SNP	C	A	Coding;Coding	Replacement;Replacement	5730507C01Rik;5730507C01Rik	NM_001201330;NM_001033157	P(2CCC);P(2CCC)	152;128	H;H	0	1	0	0	0	0	1	1	1	0	0	0	0
chr9	58499511	SNP	G	T	Coding	Replacement	6030419C18Rik	NM_176921	A(1GCC)	235	S	1	0	0	0	0	0	0	0	0	0	0	1	1
chr15	12818139	SNP	A	G	Coding	Replacement	6030458C11Rik	NM_029998	S(1TCT)	175	P	0	0	0	0	0	0	0	0	0	0	0	0	0
chr7	139978100	SNP	T	C	Coding	Replacement	6430531B16Rik	NM_001033465	D(2GAC)	61	G	1	1	1	1	1	1	1	1	1	0	0	0	0
chr7	139978103	SNP	A	C	Coding	Replacement	6430531B16Rik	NM_001033465	V(2GTG)	60	G	1	1	1	1	1	1	1	1	1	0	0	0	0
chr2	156003847	SNP	C	T	Coding	Replacement	6430550D23Rik	NM_001145351	G(2GGA)	30	E	1	1	0	0	0	1	0	0	1	0	0	0	0
chr2	156003878	SNP	A	C	Coding	Replacement	6430550D23Rik	NM_001145351	Y(1TAC)	20	D	1	1	0	0	0	0	0	0	1	0	0	0	0
chr2	156003172	SNP	A	G	Coding;Coding	Silent;Silent	6430550D23Rik;6430550D23Rik	NM_001145351;NM_001145352	N(3AAT);N(3AAT)	165;79	N;N	1	1	0	0	0	1	0	0	1	0	0	0	0
chr2	156003219	SNP	C	T	Coding;Coding	Replacement;Replacement	6430550D23Rik;6430550D23Rik	NM_001145351;NM_001145352	A(1GCA);A(1GCA)	150;64	T;T	1	1	0	0	0	1	0	0	1	0	0	0	0
chr2	156003223	SNP	G	A	Coding;Coding	Silent;Silent	6430550D23Rik;6430550D23Rik	NM_001145351;NM_001145352	S(3TCC);S(3TCC)	148;62	S;S	1	1	0	0	0	1	0	0	1	0	0	0	0
chr2	156003248	SNP	G	A	Coding;Coding	Replacement;Replacement	6430550D23Rik;6430550D23Rik	NM_001145351;NM_001145352	T(2ACG);T(2ACG)	140;54	M;M	1	1	0	0	0	1	0	0	1	0	0	0	0
chr1	88269331	SNP	T	C	3prime UTR;Coding	Non-Coding;Replacement	6430706D22Rik;Hjurp	NR_040291;NM_198652	---;E(2GAG)	---;146	---;G	0	0	0	1	0	0	0	0	0	1	0	0	1
chr1	88265472	SNP	C	T	3prime UTR;Coding;Coding	Non-Coding;Silent;Silent	6430706D22Rik;Hjurp;A730008H23Rik	NR_040291;NM_198652;NM_172505	---;A(3GCG);A(3GCG)	---;571;495	---;A;A	0	0	0	1	0	0	0	0	0	1	0	0	1
chr1	88265846	SNP	A	C	3prime UTR;Coding;Coding	Non-Coding;Replacement;Replacement	6430706D22Rik;Hjurp;A730008H23Rik	NR_040291;NM_198652;NM_172505	---;S(1TCT);S(1TCT)	---;447;371	---;A;A	0	0	0	1	0	0	0	0	0	1	0	0	1
chr1	88265980	SNP	T	G	3prime UTR;Coding;Coding	Non-Coding;Replacement;Replacement	6430706D22Rik;Hjurp;A730008H23Rik	NR_040291;NM_198652;NM_172505	---;Q(2CAA);Q(2CAA)	---;402;326	---;P;P	1	0	0	1	0	1	0	1	0	1	1	0	1
chr1	88266175	SNP	C	T	3prime UTR;Coding;Coding	Non-Coding;Replacement;Replacement	6430706D22Rik;Hjurp;A730008H23Rik	NR_040291;NM_198652;NM_172505	---;G(2GGC);G(2GGC)	---;337;261	---;D;D	1	0	0	1	1	1	0	1	0	0	1	0	1
chr1	88266524	INS	G	-	3prime UTR;Coding;Coding	Non-Coding;Non-Coding;Non-Coding	6430706D22Rik;Hjurp;A730008H23Rik	NR_040291;NM_198652;NM_172505	---;L(1CTT);L(1CTT)	---;221;145	---;---;---	0	0	0	1	0	0	0	0	0	1	0	0	1
chr1	88266592	SNP	C	A	3prime UTR;Coding;Coding	Non-Coding;Replacement;Replacement	6430706D22Rik;Hjurp;A730008H23Rik	NR_040291;NM_198652;NM_172505	---;G(2GGC);G(2GGC)	---;198;122	---;V;V	0	0	0	1	0	0	0	0	0	1	0	0	1
chr14	48472342	SNP	T	C	Coding	Silent	6720456H20Rik	NM_172600	A(3GCT)	117	A	0	0	0	0	0	0	0	0	0	0	0	0	0
chr2	144276525	SNP	A	T	Coding	Replacement	8430406I07Rik	NM_028984	E(2GAG)	239	V	1	1	1	0	0	1	0	0	1	1	1	0	0
chr12	24096859	SNP	G	A	Coding	Replacement	9030624G23Rik	NM_001256489	A(2GCG)	37	V	0	0	0	0	0	0	1	0	0	0	0	0	0
chr12	24096884	SNP	G	C	Coding	Replacement	9030624G23Rik	NM_001256489	R(1CGC)	29	G	1	1	1	0	1	1	1	1	1	0	0	0	0
chr12	24096896	SNP	T	A	Coding	Replacement	9030624G23Rik	NM_001256489	S(1AGC)	25	C	0	0	0	0	1	0	1	0	1	0	0	0	0
chr7	118740681	SNP	T	G	Coding	Replacement	9030624J02Rik	NM_027815	S(1TCT)	3	A	0	1	0	1	1	0	1	1	1	0	0	0	1
chr7	118740742	SNP	A	G	Coding	Replacement	9030624J02Rik	NM_027815	D(2GAT)	23	G	0	1	0	1	1	0	1	1	1	0	0	0	1
chr7	118743598	SNP	T	C	Coding	Silent	9030624J02Rik	NM_027815	H(3CAT)	35	H	0	1	0	1	1	0	1	1	1	0	0	0	1
chr7	118743622	SNP	G	A	Coding	Silent	9030624J02Rik	NM_027815	A(3GCG)	43	A	0	1	0	0	0	1	1	1	0	0	0	0	0
chr7	118743664	SNP	C	T	Coding	Silent	9030624J02Rik	NM_027815	C(3TGC)	57	C	0	1	0	1	1	0	1	1	1	0	0	0	1
chr7	118743667	SNP	C	A	Coding	Silent	9030624J02Rik	NM_027815	G(3GGC)	58	G	0	1	0	1	1	0	1	1	1	0	0	0	1
chr7	118746476	SNP	C	T	Coding	Silent	9030624J02Rik	NM_027815	L(3CTC)	101	L	0	1	0	0	0	0	0	0	0	0	0	0	0
chr7	118746538	SNP	T	C	Coding	Replacement	9030624J02Rik	NM_027815	V(2GTC)	122	A	0	0	0	0	0	0	0	0	0	0	0	0	0
chr7	118753907	SNP	G	A	Coding	Silent	9030624J02Rik	NM_027815	K(3AAG)	232	K	0	1	0	1	1	0	1	1	1	0	0	0	1
chr7	118753925	SNP	C	T	Coding	Silent	9030624J02Rik	NM_027815	I(3ATC)	238	I	0	1	0	1	1	0	1	1	1	0	0	0	1
chr7	118753933	INS	A	-	Coding	Non-Coding	9030624J02Rik	NM_027815	Q(2CAG)	241	---	0	0	0	0	0	0	0	0	0	0	0	0	0
chr7	118773052	SNP	A	G	Coding	Silent	9030624J02Rik	NM_027815	T(3ACA)	300	T	0	1	0	1	1	0	1	1	1	0	0	0	1
chr7	118773088	SNP	C	A	Coding	Silent	9030624J02Rik	NM_027815	I(3ATC)	312	I	0	1	0	1	1	0	1	1	1	0	0	0	1
chr7	118780212	SNP	C	T	Coding	Silent	9030624J02Rik	NM_027815	A(3GCC)	407	A	0	1	0	1	1	0	1	1	1	0	0	0	1
chr7	118780272	SNP	C	T	Coding	Silent	9030624J02Rik	NM_027815	F(3TTC)	427	F	0	1	0	1	1	0	1	1	1	0	0	0	1
chr7	118791467	SNP	C	T	Coding	Silent	9030624J02Rik	NM_027815	S(3TCC)	485	S	0	1	0	1	1	0	1	1	1	0	0	0	1
chr7	118804179	SNP	C	T	Coding	Silent	9030624J02Rik	NM_027815	S(3TCC)	648	S	0	1	0	1	1	0	1	1	1	0	0	0	1
chr7	118804182	SNP	G	A	Coding	Silent	9030624J02Rik	NM_027815	V(3GTG)	649	V	0	1	0	1	1	0	1	1	1	0	0	0	1
chr7	118807020	SNP	C	T	Coding	Replacement	9030624J02Rik	NM_027815	T(2ACG)	660	M	0	1	0	1	1	0	1	1	1	0	0	0	1
chr7	118811804	SNP	G	T	Potential Splice Acceptor Site	Non-Coding	9030624J02Rik	NM_027815	---	---	---	0	0	0	0	0	0	0	0	0	0	0	0	0
chr7	118826278	SNP	A	C	Coding	Silent	9030624J02Rik	NM_027815	L(3CTA)	800	L	0	1	0	1	1	0	1	1	1	0	0	0	1
chr7	118833713	SNP	G	A	Coding	Silent	9030624J02Rik	NM_027815	E(3GAG)	819	E	0	1	0	1	1	0	1	1	1	0	0	0	1
chr7	118838130	SNP	T	C	Coding	Silent	9030624J02Rik	NM_027815	L(1TTG)	877	L	0	1	0	1	1	0	1	1	1	0	0	0	1
chr7	118838159	SNP	T	C	Coding	Silent	9030624J02Rik	NM_027815	A(3GCT)	886	A	0	1	0	1	1	0	1	1	1	0	0	0	1
chr17	40880142	SNP	T	G	Coding	Replacement	9130008F23Rik	NM_027834	N(2AAC)	132	T	1	0	0	1	0	0	0	1	1	1	1	0	1
chr17	40880168	SNP	C	T	Coding	Silent	9130008F23Rik	NM_027834	P(3CCG)	123	P	1	0	0	1	0	0	0	1	1	1	1	0	1
chr17	40880219	SNP	G	C	Coding	Replacement	9130008F23Rik	NM_027834	Y(3TAC)	106	*	1	0	0	1	0	0	0	1	1	1	1	0	1
chr17	40880221	SNP	A	G	Coding	Replacement	9130008F23Rik	NM_027834	Y(1TAC)	106	H	1	0	0	1	0	0	0	1	1	1	1	0	1
chr17	40880373	SNP	T	G	Coding	Replacement	9130008F23Rik	NM_027834	K(2AAG)	55	T	1	0	0	1	0	0	0	1	1	1	1	0	1
chr17	40880374	SNP	T	A	Coding	Replacement	9130008F23Rik	NM_027834	K(1AAG)	55	*	1	0	0	1	0	0	0	1	1	1	1	0	1
chr17	40880408	SNP	T	A	Coding	Silent	9130008F23Rik	NM_027834	G(3GGA)	43	G	1	0	0	1	0	0	0	1	1	1	1	0	1
chr17	40880436	SNP	G	A	Coding	Replacement	9130008F23Rik	NM_027834	S(2TCC)	34	F	1	0	0	1	0	0	0	1	1	1	1	0	1
chr15	58034109	SNP	T	G	Coding	Replacement	9130401M01Rik	NM_029418	Y(2TAC)	31	S	1	1	1	1	0	1	0	1	1	0	0	0	0
chr15	58034116	SNP	A	G	Coding	Replacement	9130401M01Rik	NM_029418	S(1TCC)	29	P	1	1	0	1	0	1	1	1	0	0	0	0	0
chr15	58034126	SNP	G	C	Coding	Silent	9130401M01Rik	NM_029418	P(3CCC)	25	P	0	1	1	1	0	1	0	1	1	0	0	0	0
chr15	58034142	SNP	C	T	Coding	Replacement	9130401M01Rik	NM_029418	R(2AGG)	20	K	0	0	0	0	0	0	0	0	0	0	0	0	0
chr15	58034145	SNP	T	C	Coding	Replacement	9130401M01Rik	NM_029418	Q(2CAG)	19	R	0	0	0	0	0	0	0	0	0	0	0	0	0
chr15	58034147	SNP	C	A	Coding	Replacement	9130401M01Rik	NM_029418	E(3GAG)	18	D	0	0	0	0	0	0	0	0	0	0	0	0	0
chr15	58034150	DEL	G	-	Coding	Non-Coding	9130401M01Rik	NM_029418	F(3TTC)	17	---	0	0	0	0	0	0	0	0	0	0	0	0	0
chr15	58034151	DEL	A	-	Coding	Non-Coding	9130401M01Rik	NM_029418	F(2TTC)	17	---	0	0	0	0	0	0	0	0	0	0	0	0	0
chr15	58034152	DEL	A	-	Coding	Non-Coding	9130401M01Rik	NM_029418	F(1TTC)	17	---	0	0	0	0	0	0	0	0	0	0	0	0	0
chr15	58034153	DEL	C	-	Coding	Non-Coding	9130401M01Rik	NM_029418	V(3GTG)	16	---	0	0	0	0	0	0	0	0	0	0	0	0	0
chr15	58034154	DEL	A	-	Coding	Non-Coding	9130401M01Rik	NM_029418	V(2GTG)	16	---	0	0	0	0	0	0	0	0	0	0	0	0	0
chr15	58034155	DEL	C	-	Coding	Non-Coding	9130401M01Rik	NM_029418	V(1GTG)	16	---	0	0	0	0	0	0	0	0	0	0	0	0	0
chr15	58034156	DEL	C	-	Coding	Non-Coding	9130401M01Rik	NM_029418	S(3TCG)	15	---	0	0	0	0	0	0	0	0	0	0	0	0	0
chr15	58034157	DEL	G	-	Coding	Non-Coding	9130401M01Rik	NM_029418	S(2TCG)	15	---	0	0	0	0	0	0	0	0	0	0	0	0	0
chr15	58034158	DEL	A	-	Coding	Non-Coding	9130401M01Rik	NM_029418	S(1TCG)	15	---	0	0	0	0	0	0	0	0	0	0	0	0	0
chr15	58034159	DEL	G	-	Coding	Non-Coding	9130401M01Rik	NM_029418	D(3GAC)	14	---	0	0	0	0	0	0	0	0	0	0	0	0	0
chr9	8037504	DEL	T	-	Coding	Non-Coding	9230110C19Rik	NM_199017	N(2AAT)	75	---	0	0	0	0	0	0	0	0	0	0	0	0	1
chr9	8037505	DEL	T	-	Coding	Non-Coding	9230110C19Rik	NM_199017	N(1AAT)	75	---	0	0	0	0	0	0	0	0	0	0	0	0	1
chr9	8037506	DEL	T	-	Coding	Non-Coding	9230110C19Rik	NM_199017	P(3CCA)	74	---	0	0	0	0	0	0	0	0	0	0	0	0	1
chr9	8037508	DEL	G	-	Coding	Non-Coding	9230110C19Rik	NM_199017	P(1CCA)	74	---	0	0	0	0	0	0	0	0	0	0	0	0	1
chr5	9266308	SNP	A	G	Coding	Replacement	9330182L06Rik	NM_172706	D(2GAT)	13	G	1	1	0	1	0	1	1	1	1	1	0	1	0
chr5	9266316	SNP	C	G	Coding	Replacement	9330182L06Rik	NM_172706	R(1CGA)	16	G	1	1	1	1	0	0	1	0	1	0	0	0	0
chr5	9266318	SNP	A	G	Coding	Silent	9330182L06Rik	NM_172706	R(3CGA)	16	R	1	1	1	1	0	0	1	1	0	0	0	0	0
chr7	28137308	SNP	T	C	Coding	Silent	9530053A07Rik	NM_001164655	V(3GTT)	217	V	0	0	0	1	1	0	1	0	1	0	1	0	1
chr7	28139792	SNP	A	G	Coding	Silent	9530053A07Rik	NM_001164655	P(3CCA)	343	P	0	0	0	1	1	0	1	0	1	0	1	0	1
chr7	28142495	SNP	A	G	Coding	Silent	9530053A07Rik	NM_001164655	V(3GTA)	618	V	0	0	0	1	1	0	1	0	1	0	1	0	1
chr7	28143905	SNP	A	C	Coding	Silent	9530053A07Rik	NM_001164655	P(3CCA)	739	P	0	0	0	1	1	0	1	0	1	0	1	0	1
chr7	28146705	SNP	G	A	Coding	Replacement	9530053A07Rik	NM_001164655	E(1GAG)	941	K	0	0	0	1	1	0	1	0	1	0	1	0	1
chr7	28146876	SNP	G	A	Coding	Replacement	9530053A07Rik	NM_001164655	G(1GGA)	998	R	0	0	0	1	0	0	0	0	0	0	0	0	0
chr7	28147106	SNP	T	C	Coding	Silent	9530053A07Rik	NM_001164655	G(3GGT)	1074	G	0	0	0	1	1	0	1	0	1	0	1	0	1
chr7	28156986	SNP	A	G	Coding	Replacement	9530053A07Rik	NM_001164655	H(2CAT)	2066	R	0	0	0	1	1	0	1	0	1	0	1	0	1
chr14	70157291	SNP	C	G	Coding;Coding	Replacement;Replacement	9930012K11Rik;9930012K11Rik	NM_001112735;NM_001004155	G(2GGC);G(2GGC)	138;138	A;A	0	1	0	1	0	1	1	1	0	0	0	0	0
chr14	70157383	SNP	A	T	Coding;Coding	Silent;Silent	9930012K11Rik;9930012K11Rik	NM_001112735;NM_001004155	P(3CCT);P(3CCT)	107;107	P;P	0	0	0	0	0	0	0	0	0	0	0	0	0
chr1	193174417	SNP	C	T	Coding;Coding;Coding	Replacement;Replacement;Replacement	A130010J15Rik;A130010J15Rik;A130010J15Rik	NM_181048;NM_001160360;NM_001160359	P(1CCT);P(1CCT);P(1CCT)	26;26;26	S;S;S	1	0	0	1	0	0	0	1	0	0	0	0	1
chr15	60919012	SNP	C	A	Coding	Replacement	A1bg	NM_001081067	G(1GGG)	372	W	0	0	0	0	0	0	0	0	0	0	0	0	0
chr19	31932602	SNP	A	C	Coding	Replacement	A1cf	NM_001081074	T(1ACC)	349	P	1	1	1	1	1	1	1	1	1	0	0	0	0
chr19	31945038	SNP	T	C	Coding	Silent	A1cf	NM_001081074	D(3GAT)	474	D	0	0	0	0	0	1	1	1	1	0	1	0	0
chr10	83560463	SNP	G	T	Coding	Replacement	A230046K03Rik	NM_001033375	S(2AGT)	379	I	0	0	0	0	0	1	1	1	0	0	0	0	0
chr10	83560468	SNP	C	A	Coding	Replacement	A230046K03Rik	NM_001033375	Q(1CAA)	381	K	1	1	1	1	1	1	1	1	1	0	0	0	0
chr14	68124672	SNP	C	G	5prime UTR;Coding	Non-Coding;Replacement	A230070E04Rik;Nefm	NR_045897;NM_008691	---;V(1GTG)	---;48	---;L	1	1	1	1	0	1	1	1	1	0	0	0	0
chr14	68124678	SNP	T	G	5prime UTR;Coding	Non-Coding;Replacement	A230070E04Rik;Nefm	NR_045897;NM_008691	---;S(1AGC)	---;46	---;R	1	1	1	1	0	0	1	1	1	0	0	0	0
chr14	68124682	SNP	C	G	5prime UTR;Coding	Non-Coding;Silent	A230070E04Rik;Nefm	NR_045897;NM_008691	---;S(3TCG)	---;44	---;S	1	1	1	1	1	1	1	1	1	0	0	0	0
chr14	68124750	SNP	A	G	5prime UTR;Coding	Non-Coding;Replacement	A230070E04Rik;Nefm	NR_045897;NM_008691	---;S(1TCC)	---;22	---;P	0	1	1	0	0	0	0	0	0	0	0	1	0
chr14	68124764	SNP	A	C	5prime UTR;Coding	Non-Coding;Replacement	A230070E04Rik;Nefm	NR_045897;NM_008691	---;V(2GTC)	---;17	---;G	0	1	1	1	0	1	1	0	1	0	0	0	0
chr17	69487315	SNP	T	C	Coding	Replacement	A330050F15Rik	NM_001145192	C(1TGC)	60	R	1	0	0	0	0	0	0	1	1	1	0	0	0
chr5	94304687	SNP	G	A	Coding	Replacement	A430089I19Rik	NM_177913	R(1CGT)	159	C	1	0	1	0	0	0	0	0	0	0	0	0	0
chr9	99620350	SNP	T	A	Coding	Replacement	A4gnt	NM_001077424	S(1TCC)	188	T	0	0	0	0	0	0	0	0	0	0	0	0	0
chr13	67623472	SNP	G	T	Coding	Silent	A530054K11Rik	NM_183146	L(3CTC)	85	L	0	1	0	0	1	1	1	1	1	0	0	0	0
chrX	107171443	SNP	T	G	Coding;Coding;Coding	Replacement;Replacement;Replacement	A630033H20Rik;A630033H20Rik;A630033H20Rik	NM_175442;NM_001122596;NM_001122595	Y(3TAT);Y(3TAT);Y(3TAT)	136;136;136	*;*;*	0	0	0	0	0	0	0	0	0	0	0	0	0
chr5	20951599	SNP	G	C	5prime UTR;Coding	Non-Coding;Replacement	A630072M18Rik;Rsbn1l	NR_030699;NM_001080977	---;Q(1CAG)	---;63	---;E	1	0	1	0	0	0	0	0	1	0	0	0	0
chr18	59075698	SNP	T	C	5prime UTR;5prime UTR;Coding;Coding	Non-Coding;Non-Coding;Silent;Silent	A730017C20Rik;A730017C20Rik;A730017C20Rik;A730017C20Rik	NR_033764;NR_033765;NM_173759;NM_001167925	---;---;I(3ATT);I(3ATT)	---;---;181;198	---;---;I;I	1	1	0	0	1	1	1	1	1	0	1	0	0
chr1	11748042	SNP	A	C	Coding;Coding	Replacement;Replacement	A830018L16Rik;A830018L16Rik	NM_001160369;NM_177173	T(1ACT);T(1ACT)	309;309	P;P	1	1	1	1	1	0	1	0	1	0	0	0	0
chr1	11748044	SNP	T	C	Coding;Coding	Silent;Silent	A830018L16Rik;A830018L16Rik	NM_001160369;NM_177173	T(3ACT);T(3ACT)	309;309	T;T	0	0	0	1	1	0	1	0	1	0	0	0	0
chr13	67593176	SNP	T	G	Coding	Silent	AA987161	NM_001163246	T(3ACA)	323	T	1	0	1	1	1	1	0	0	1	0	0	1	1
chr13	67596764	SNP	T	G	Coding	Silent	AA987161	NM_001163246	S(3TCA)	6	S	0	1	0	0	1	1	1	1	1	0	0	0	0
chr9	55430408	SNP	C	T	Coding	Replacement	AI118078	NM_172923	T(2ACG)	301	M	1	0	0	0	1	1	1	1	1	1	1	0	1
chr19	8880763	SNP	A	C	Coding	Silent	AI462493	NM_001160356	G(3GGT)	21	G	0	0	0	1	0	1	0	0	0	1	1	0	0
chr7	127092626	SNP	T	C	Coding	Silent	AI467606	NM_178901	A(3GCT)	124	A	0	1	1	1	1	1	1	1	1	0	0	0	0
chr7	127092629	SNP	A	C	Coding	Silent	AI467606	NM_178901	P(3CCA)	125	P	0	1	1	1	1	1	1	1	1	0	0	0	0
chr16	31007764	SNP	A	G	Coding	Silent	AI480653	NM_198626	F(3TTT)	244	F	0	1	0	0	0	0	0	1	1	0	0	0	0
chr16	31007787	SNP	G	A	Coding	Silent	AI480653	NM_198626	L(1CTG)	237	L	1	0	0	1	1	0	0	1	0	1	0	0	1
chr16	31050660	SNP	C	G	Coding	Silent	AI480653	NM_198626	S(3TCG)	207	S	1	0	0	1	1	0	0	0	0	1	0	0	1
chr16	31080949	SNP	T	C	Coding	Silent	AI480653	NM_198626	K(3AAA)	129	K	0	1	0	0	0	0	0	0	1	0	0	1	0
chr16	31080982	SNP	C	G	Coding	Silent	AI480653	NM_198626	R(3CGG)	118	R	0	0	0	1	0	0	0	0	0	0	0	0	0
chr16	31080985	SNP	A	G	Coding	Silent	AI480653	NM_198626	A(3GCT)	117	A	0	0	0	1	0	0	0	0	0	0	0	0	0
chr4	141615020	DEL	A	-	5prime UTR;Coding	Non-Coding;Non-Coding	AI507597;Tmem82	NR_033566;NM_145987	---;S(3AGT)	---;290	---;---	0	0	0	0	0	0	0	0	0	0	0	0	0
chr4	141615023	DEL	C	-	5prime UTR;Coding	Non-Coding;Non-Coding	AI507597;Tmem82	NR_033566;NM_145987	---;L(3CTG)	---;289	---;---	0	0	0	0	0	0	0	0	0	0	0	0	0
chr4	141615024	DEL	A	-	5prime UTR;Coding	Non-Coding;Non-Coding	AI507597;Tmem82	NR_033566;NM_145987	---;L(2CTG)	---;289	---;---	0	0	0	0	0	0	0	0	0	0	0	0	0
chr4	141615026	DEL	G	-	5prime UTR;Coding	Non-Coding;Non-Coding	AI507597;Tmem82	NR_033566;NM_145987	---;L(3CTC)	---;288	---;---	0	0	0	0	0	0	0	0	0	0	0	0	0
chr4	141615124	DEL	G	-	5prime UTR;Coding	Non-Coding;Non-Coding	AI507597;Tmem82	NR_033566;NM_145987	---;Q(1CAA)	---;256	---;---	0	0	0	0	0	0	0	0	0	0	0	0	0
chr4	141615125	DEL	C	-	5prime UTR;Coding	Non-Coding;Non-Coding	AI507597;Tmem82	NR_033566;NM_145987	---;W(3TGG)	---;255	---;---	0	0	0	0	0	0	0	0	0	0	0	0	0
chr4	141615126	DEL	C	-	5prime UTR;Coding	Non-Coding;Non-Coding	AI507597;Tmem82	NR_033566;NM_145987	---;W(2TGG)	---;255	---;---	0	0	0	0	0	0	0	0	0	0	0	0	0
chr4	141615128	DEL	C	-	5prime UTR;Coding	Non-Coding;Non-Coding	AI507597;Tmem82	NR_033566;NM_145987	---;Q(3CAG)	---;254	---;---	0	0	0	0	0	0	0	0	0	0	0	0	0
chr4	141615129	SNP	T	A	5prime UTR;Coding	Non-Coding;Replacement	AI507597;Tmem82	NR_033566;NM_145987	---;Q(2CAG)	---;254	---;L	0	0	0	0	0	0	0	0	0	0	0	0	0
chr4	141615131	SNP	C	A	5prime UTR;Coding	Non-Coding;Replacement	AI507597;Tmem82	NR_033566;NM_145987	---;E(3GAG)	---;253	---;D	0	0	0	0	0	0	0	0	0	0	0	0	0
chr4	141615134	SNP	C	G	5prime UTR;Coding	Non-Coding;Replacement	AI507597;Tmem82	NR_033566;NM_145987	---;E(3GAG)	---;252	---;D	0	0	0	0	0	0	0	0	0	0	0	0	0
chr1	43098793	SNP	T	C	Coding	Silent	AI597479	NM_133818	C(3TGT)	10	C	1	0	0	1	1	1	1	1	1	1	1	0	1
chr1	43111264	SNP	T	C	Coding	Replacement	AI597479	NM_133818	M(2ATG)	178	T	1	0	0	1	1	1	1	1	1	0	1	0	1
chr1	173732308	SNP	T	A	Coding	Silent	AI607873	NM_001204910	A(3GCA)	206	A	1	1	0	1	0	1	1	1	1	1	1	0	1
chr1	173732350	SNP	A	G	Coding	Silent	AI607873	NM_001204910	D(3GAT)	192	D	1	1	0	1	0	1	1	1	1	1	1	0	1
chr1	173735105	SNP	A	G	Coding	Silent	AI607873	NM_001204910	S(3TCT)	158	S	1	1	0	1	0	1	1	1	1	1	1	0	1
chr1	173735134	SNP	C	T	Coding	Replacement	AI607873	NM_001204910	G(1GGG)	149	R	1	1	0	1	0	1	1	1	1	1	1	0	1
chr1	173736253	SNP	C	T	Coding	Replacement	AI607873	NM_001204910	E(1GAG)	67	K	1	1	0	1	0	1	1	1	1	1	1	0	1
chr1	173736266	SNP	C	T	Coding	Silent	AI607873	NM_001204910	L(3TTG)	62	L	1	1	0	1	0	1	1	1	1	1	1	0	1
chr1	173736279	SNP	G	T	Coding	Replacement	AI607873	NM_001204910	P(2CCC)	58	H	1	1	0	1	0	1	1	1	1	1	1	0	1
chr1	173736434	SNP	C	T	Coding	Silent	AI607873	NM_001204910	K(3AAG)	6	K	1	1	0	1	0	1	1	1	1	1	1	0	1
chr17	47468733	SNP	G	A	Coding	Replacement	AI661453	NM_145489	R(2CGG)	1128	Q	1	0	0	1	0	0	0	1	1	1	1	0	1
chr17	47468788	SNP	A	C	Coding	Silent	AI661453	NM_145489	P(3CCA)	1146	P	1	0	0	1	0	0	0	1	1	1	1	0	1
chr19	7382688	SNP	G	C	Coding;Coding	Silent;Silent	AI846148;AI846148	NM_001167831;NM_001033139	P(3CCC);P(3CCC)	38;38	P;P	1	1	1	1	1	1	1	1	1	0	0	0	0
chr19	7382698	SNP	A	G	Coding;Coding	Replacement;Replacement	AI846148;AI846148	NM_001167831;NM_001033139	I(2ATC);I(2ATC)	35;35	T;T	1	1	1	1	1	1	1	1	1	0	0	0	0
chr7	3162282	SNP	G	A	Coding	Replacement	AU018091	NM_001004153	T(2ACG)	200	M	0	1	0	1	0	0	1	1	1	0	1	0	1
chr7	3169106	DEL	A	-	Coding	Non-Coding	AU018091	NM_001004153	P(3CCT)	8	---	0	1	0	1	0	0	1	1	1	0	1	0	1
chr7	3169107	DEL	G	-	Coding	Non-Coding	AU018091	NM_001004153	P(2CCT)	8	---	0	1	0	1	0	0	1	1	1	0	1	0	1
chr7	3169108	DEL	G	-	Coding	Non-Coding	AU018091	NM_001004153	P(1CCT)	8	---	0	1	0	1	0	0	1	1	1	0	1	0	1
chrX	135169846	SNP	A	T	Coding;Coding	Silent;Silent	AV320801;Gm15023	NM_177918;NM_001099321	T(3ACT);T(3ACT)	410;410	T;T	0	0	0	0	0	0	0	0	0	0	1	1	1
chrX	135170152	SNP	C	T	Coding;Coding	Silent;Silent	AV320801;Gm15023	NM_177918;NM_001099321	L(3CTG);L(3CTG)	308;308	L;L	0	0	0	0	0	0	0	0	0	0	0	1	1
chr19	11048364	SNP	A	G	Coding	Replacement	AW112010	NM_001177351	V(2GTG)	13	A	0	0	0	1	0	0	0	0	0	0	0	0	0
chr9	39592803	SNP	A	G	Coding;Coding	Silent;Silent	AW551984;AW551984	NM_001199556;NM_178737	S(3TCT);S(3TCT)	622;622	S;S	0	0	0	0	0	0	0	0	0	1	0	0	0
chr9	39600618	SNP	A	C	Coding;Coding	Silent;Silent	AW551984;AW551984	NM_001199556;NM_178737	G(3GGT);G(3GGT)	32;32	G;G	0	0	0	1	1	0	1	0	0	0	0	0	0
chr9	54950794	SNP	T	A	Coding	Replacement	AY074887	NM_145229	T(1ACT)	16	S	0	0	1	0	0	0	0	0	0	0	0	0	0
chr9	54950796	SNP	C	A	Coding	Replacement	AY074887	NM_145229	R(2AGG)	15	M	0	0	0	0	0	0	0	0	0	0	0	0	0
chr9	54950799	SNP	C	G	Coding	Replacement	AY074887	NM_145229	R(2CGC)	14	P	0	0	0	0	0	0	0	0	0	0	0	0	0
chr9	54950801	SNP	C	G	Coding	Silent	AY074887	NM_145229	V(3GTG)	13	V	0	0	0	0	0	0	0	0	0	0	0	0	0
chr9	54950807	SNP	C	G	Coding	Silent	AY074887	NM_145229	P(3CCG)	11	P	0	1	1	0	1	0	0	1	0	0	0	0	0
chr14	51801176	SNP	T	A	Coding	Silent	AY358078	NM_194347	G(3GGT)	27	G	0	1	1	0	1	1	1	1	1	1	1	1	1
chr14	51804712	SNP	T	C	Coding	Silent	AY358078	NM_194347	N(3AAT)	181	N	0	0	0	1	0	1	1	0	0	0	0	0	1
chr14	51805586	SNP	C	T	Coding	Replacement	AY358078	NM_194347	Q(1CAG)	244	*	0	0	0	0	1	0	0	1	0	0	0	0	0
chr14	51805593	DEL	T	-	Coding	Non-Coding	AY358078	NM_194347	V(2GTG)	246	---	0	1	0	0	1	0	0	1	0	0	0	0	0
chr14	51805595	DEL	T	-	Coding	Non-Coding	AY358078	NM_194347	Y(1TAT)	247	---	0	1	0	1	0	1	1	0	1	1	0	1	0
chr14	51805599	DEL	A	-	Coding	Non-Coding	AY358078	NM_194347	Q(2CAG)	248	---	0	1	1	1	0	1	0	0	0	1	0	1	0
chr14	51805600	DEL	G	-	Coding	Non-Coding	AY358078	NM_194347	Q(3CAG)	248	---	0	1	1	0	0	1	0	0	0	1	0	1	0
chr14	51805611	SNP	C	G	Coding	Replacement	AY358078	NM_194347	A(2GCC)	252	G	0	1	0	0	1	0	0	1	0	0	0	0	0
chr14	51825939	SNP	C	T	Coding	Silent	AY358078	NM_194347	F(3TTC)	347	F	0	1	0	0	0	0	0	0	0	0	0	0	0
chr14	51825987	SNP	T	G	Coding	Silent	AY358078	NM_194347	G(3GGT)	363	G	0	0	0	0	0	0	0	0	0	0	0	0	0
chr14	51826141	SNP	G	A	Coding	Replacement	AY358078	NM_194347	G(1GGC)	415	S	0	0	0	0	0	0	0	0	0	0	0	0	0
chr14	51826143	SNP	C	T	Coding	Silent	AY358078	NM_194347	G(3GGC)	415	G	0	0	0	0	0	0	0	0	0	0	0	0	0
chr15	102339326	SNP	T	G	Coding	Silent	Aaas	NM_153416	R(1AGA)	394	R	1	1	0	1	1	1	1	1	1	0	1	0	1
chr15	102339776	SNP	T	A	Coding	Silent	Aaas	NM_153416	S(3TCA)	328	S	1	1	0	1	1	1	1	1	1	0	1	0	1
chr15	102339951	SNP	C	T	Coding	Replacement	Aaas	NM_153416	V(1GTC)	310	I	1	1	0	1	1	1	1	1	1	0	1	0	1
chr5	125511898	SNP	G	C	Coding	Silent	Aacs	NM_030210	P(3CCG)	413	P	1	0	0	0	0	0	1	0	1	0	0	0	0
chr13	64297306	SNP	C	A	Coding	Replacement	Aaed1	NM_025370	D(1GAT)	168	Y	0	0	0	0	0	0	0	0	0	1	1	0	0
chr9	63602766	SNP	T	G	Coding	Replacement	Aagab	NM_025857	V(2GTG)	23	G	0	1	0	0	1	1	1	0	1	0	0	0	0
chr2	156551189	SNP	T	C	Coding;Coding	Replacement;Replacement	Aar2;Aar2	NM_001164818;NM_026661	F(2TTC);F(2TTC)	166;166	S;S	1	1	0	0	0	1	0	0	1	0	0	0	0
chr2	156551223	SNP	C	T	Coding;Coding	Silent;Silent	Aar2;Aar2	NM_001164818;NM_026661	N(3AAC);N(3AAC)	177;177	N;N	1	1	0	0	0	1	0	0	1	0	0	0	0
chr8	111042710	SNP	A	G	Coding	Silent	Aars	NM_146217	A(3GCA)	288	A	1	1	0	1	0	1	1	1	1	0	0	0	1
chr8	111043258	SNP	C	A	Coding	Silent	Aars	NM_146217	R(1CGA)	330	R	1	1	0	1	0	1	1	1	1	0	0	0	1
chr8	111043648	SNP	C	T	Coding	Silent	Aars	NM_146217	D(3GAC)	359	D	1	1	0	1	0	1	1	1	1	0	0	0	1
chr8	111043678	SNP	G	T	Coding	Replacement	Aars	NM_146217	E(3GAG)	369	D	1	1	0	1	0	1	1	1	1	0	0	0	1
chr8	111043711	SNP	G	A	Coding	Silent	Aars	NM_146217	V(3GTG)	380	V	1	1	0	1	0	1	1	1	1	0	0	0	1
chr8	111046932	SNP	G	A	Coding	Silent	Aars	NM_146217	V(3GTG)	498	V	1	1	0	1	0	1	1	1	1	0	0	0	1
chr8	111047959	SNP	G	A	Coding	Silent	Aars	NM_146217	V(3GTG)	573	V	1	1	0	1	0	1	1	1	1	0	0	0	1
chr8	111049770	SNP	T	C	Coding	Silent	Aars	NM_146217	L(3CTT)	619	L	1	1	0	1	0	1	1	1	1	0	0	0	1
chr8	111049872	SNP	A	G	Coding	Silent	Aars	NM_146217	E(3GAA)	653	E	1	1	0	1	0	1	1	1	1	0	0	0	1
chr8	111050434	SNP	T	G	Coding	Silent	Aars	NM_146217	V(3GTT)	694	V	1	1	0	1	0	1	1	1	1	0	0	0	1
chr8	111050518	SNP	C	T	Coding	Silent	Aars	NM_146217	F(3TTC)	722	F	1	1	0	1	0	1	1	1	1	0	0	0	1
chr8	111054520	SNP	A	G	Coding	Silent	Aars	NM_146217	E(3GAA)	873	E	1	1	0	1	0	1	1	1	1	0	0	0	1
chr8	111054574	SNP	G	A	Coding	Silent	Aars	NM_146217	T(3ACG)	891	T	1	1	0	1	0	1	1	1	1	0	0	0	1
chr8	111054589	SNP	T	C	Coding	Silent	Aars	NM_146217	A(3GCT)	896	A	1	1	0	1	0	1	1	1	1	0	0	0	1
chr17	45506893	SNP	C	G	Coding	Replacement	Aars2	NM_198608	R(1CGA)	14	G	1	1	1	0	1	1	1	0	1	0	0	0	0
chr11	101417182	SNP	C	T	Coding	Replacement	Aarsd1	NM_144829	S(2AGC)	31	N	1	1	0	0	1	1	1	1	1	1	0	0	0
chr11	84471145	SNP	A	G	Coding	Silent	Aatf	NM_019816	N(3AAT)	330	N	0	0	0	1	0	0	0	0	0	0	0	0	1
chr11	120046868	DEL	C	-	Potential Splice Donor Site;5prime UTR	Non-Coding;Non-Coding	Aatk;Aatk	NM_001198785;NM_007377	---;---	---;---	---;---	0	0	0	0	0	0	0	0	0	0	0	0	0
chr11	120046869	DEL	C	-	Coding;5prime UTR	Non-Coding;Non-Coding	Aatk;Aatk	NM_001198785;NM_007377	D(1GAC);---	28;---	---;---	0	0	0	0	0	0	0	0	0	0	0	0	0
chr11	120046870	DEL	C	-	Coding;5prime UTR	Non-Coding;Non-Coding	Aatk;Aatk	NM_001198785;NM_007377	P(3CCG);---	27;---	---;---	0	0	0	0	0	0	0	0	0	0	0	0	0
chr11	120046871	DEL	G	-	Coding;5prime UTR	Non-Coding;Non-Coding	Aatk;Aatk	NM_001198785;NM_007377	P(2CCG);---	27;---	---;---	0	0	0	0	0	0	0	0	0	0	0	0	0
chr11	120046872	DEL	G	-	Coding;5prime UTR	Non-Coding;Non-Coding	Aatk;Aatk	NM_001198785;NM_007377	P(1CCG);---	27;---	---;---	0	0	0	0	0	0	0	0	0	0	0	0	0
chr11	120010150	SNP	G	T	Coding;Coding;Coding	Replacement;Replacement;Replacement	Aatk;Aatk;Aatk	NM_001198785;NM_001198787;NM_007377	P(2CCC);P(2CCC);P(2CCC)	1140;1083;1083	H;H;H	0	0	0	0	0	0	0	0	0	0	0	0	0
chr4	53059341	SNP	A	C	Coding	Silent	Abca1	NM_013454	G(3GGT)	1538	G	1	1	1	1	1	1	0	1	1	0	0	0	1
chr1	71258108	SNP	G	A	Coding	Replacement	Abca12	NM_175210	P(1CCG)	2408	S	0	0	0	0	0	0	0	1	0	0	0	0	0
chr1	71293639	SNP	G	T	Coding	Replacement	Abca12	NM_175210	A(2GCA)	1216	E	1	1	1	1	1	1	1	1	1	0	0	0	0
chr7	120394467	SNP	G	T	Coding	Replacement	Abca15	NM_177213	M(3ATG)	1303	I	1	1	0	1	0	0	0	0	0	0	0	0	0
chr7	120394500	SNP	C	A	Coding	Replacement	Abca15	NM_177213	C(3TGC)	1314	*	1	1	1	1	1	0	1	0	1	0	0	0	0
chr7	120394503	SNP	G	A	Coding	Silent	Abca15	NM_177213	K(3AAG)	1315	K	0	1	0	1	1	0	1	0	1	1	0	1	0
chr17	24289347	SNP	T	C	Coding	Silent	Abca17	NM_001031621	S(3TCA)	1071	S	1	0	0	1	0	0	0	1	1	1	0	0	1
chr17	24300386	SNP	C	T	Coding	Replacement	Abca17	NM_001031621	G(1GGT)	642	S	1	0	0	1	0	0	0	1	1	1	0	0	1
chr17	24374452	SNP	C	T	Coding;Coding	Silent;Silent	Abca3;Abca3	NM_013855;NM_001039581	T(3ACC);T(3ACC)	274;274	T;T	1	0	0	1	0	0	0	1	1	1	0	0	1
chr17	24398585	SNP	G	A	Coding;Coding	Silent;Silent	Abca3;Abca3	NM_013855;NM_001039581	Q(3CAG);Q(3CAG)	1085;1085	Q;Q	1	0	0	1	0	0	0	1	1	1	0	0	1
chr17	24402353	SNP	C	T	Coding;Coding	Silent;Silent	Abca3;Abca3	NM_013855;NM_001039581	Y(3TAC);Y(3TAC)	1317;1317	Y;Y	1	0	0	1	0	0	0	1	1	1	0	0	1
chr17	24408242	SNP	C	G	Coding;Coding	Replacement;Replacement	Abca3;Abca3	NM_013855;NM_001039581	R(1CGA);R(1CGA)	1561;1561	G;G	1	1	1	1	1	1	1	1	1	0	0	0	0
chr3	122135015	SNP	G	A	Coding	Silent	Abca4	NM_007378	Q(3CAG)	1292	Q	1	0	0	1	0	1	0	0	0	0	0	0	0
chr3	122179728	SNP	C	G	Coding	Silent	Abca4	NM_007378	S(3TCC)	2276	S	1	1	0	0	0	1	0	1	1	0	0	0	0
chr3	122179759	SNP	G	A	Coding	Replacement	Abca4	NM_007378	A(1GCA)	2287	T	1	1	1	0	0	1	0	1	1	0	0	0	0
chr11	110245260	SNP	G	A	Coding;Coding;Coding	Silent;Silent;Silent	Abca6;Abca6;Abca6	NM_001166557;NM_001166556;NM_147218	G(3GGC);G(3GGC);G(3GGC)	174;174;174	G;G;G	0	0	0	0	0	0	0	0	0	0	0	0	1
chr10	80011776	SNP	T	C	Coding	Replacement	Abca7	NM_013850	M(2ATG)	1752	T	0	0	0	0	0	0	0	0	0	0	0	0	0
chr11	110059994	SNP	T	A	Coding	Replacement	Abca8a	NM_153145	R(1AGG)	881	W	0	0	0	0	0	0	0	0	0	0	0	0	0
chr11	109979932	SNP	T	A	Coding	Silent	Abca8b	NM_013851	T(3ACA)	131	T	0	0	0	0	0	0	0	0	0	0	0	0	0
chr8	123954509	SNP	G	A	Coding	Silent	Abcb10	NM_019552	T(3ACC)	649	T	1	0	0	0	0	1	1	1	1	0	0	0	0
chr8	123954536	SNP	G	C	Coding	Silent	Abcb10	NM_019552	A(3GCC)	640	A	1	0	0	0	0	1	1	1	1	0	0	0	0
chr8	123958500	SNP	T	G	Coding	Silent	Abcb10	NM_019552	S(3TCA)	600	S	1	0	0	0	0	1	1	1	1	0	0	0	0
chr8	123958569	SNP	G	A	Coding	Silent	Abcb10	NM_019552	A(3GCC)	577	A	1	0	0	0	0	1	1	1	1	0	0	0	0
chr8	123962085	SNP	G	T	Coding	Replacement	Abcb10	NM_019552	S(2TCT)	484	Y	0	0	0	0	0	0	0	0	0	0	1	0	0
chr8	123962087	SNP	T	C	Coding	Silent	Abcb10	NM_019552	P(3CCA)	483	P	1	0	0	0	0	1	1	1	1	0	0	0	0
chr8	123965003	SNP	A	G	Coding	Silent	Abcb10	NM_019552	L(1TTG)	408	L	0	0	0	0	0	0	0	0	0	0	1	0	0
chr8	123968088	SNP	C	A	Coding	Silent	Abcb10	NM_019552	P(3CCG)	288	P	1	0	0	0	0	1	1	1	1	0	0	0	0
chr2	69239222	SNP	G	T	Coding	Silent	Abcb11	NM_021022	R(3CGC)	1276	R	1	1	0	0	0	0	0	1	1	1	0	0	0
chr2	69248774	SNP	A	G	Coding	Silent	Abcb11	NM_021022	C(3TGT)	1117	C	1	1	0	0	0	0	0	1	1	1	0	0	0
chr2	69248825	SNP	C	A	Coding	Silent	Abcb11	NM_021022	S(3TCG)	1100	S	1	1	0	0	0	0	0	1	1	1	0	0	0
chr2	69248828	SNP	C	G	Coding	Silent	Abcb11	NM_021022	L(3CTG)	1099	L	1	1	0	0	0	0	0	1	1	1	0	0	0
chr2	69248846	SNP	T	G	Coding	Silent	Abcb11	NM_021022	I(3ATA)	1093	I	1	1	0	0	0	0	0	1	1	1	0	0	0
chr2	69285315	SNP	G	A	Coding	Silent	Abcb11	NM_021022	A(3GCC)	568	A	0	0	0	0	0	0	0	0	0	0	0	0	0
chr5	8824583	SNP	C	A	Coding	Replacement	Abcb1b	NM_011075	D(3GAC)	444	E	0	0	0	0	0	0	0	0	0	0	0	0	0
chr17	46322246	SNP	G	C	Coding;Coding	Replacement;Replacement	Abcc10;Abcc10	NM_145140;NM_170680	N(3AAC);N(3AAC)	512;553	K;K	0	0	0	0	0	0	0	0	0	0	0	1	0
chr17	46322247	SNP	T	G	Coding;Coding	Replacement;Replacement	Abcc10;Abcc10	NM_145140;NM_170680	N(2AAC);N(2AAC)	512;553	T;T	0	0	0	0	0	0	0	0	0	0	0	0	0
chr17	46323432	SNP	A	C	Coding;Coding	Replacement;Replacement	Abcc10;Abcc10	NM_145140;NM_170680	W(1TGG);W(1TGG)	470;511	G;G	0	0	0	0	1	0	0	0	0	0	0	0	0
chr17	46323437	SNP	T	G	Coding;Coding	Replacement;Replacement	Abcc10;Abcc10	NM_145140;NM_170680	Y(2TAC);Y(2TAC)	468;509	S;S	1	1	1	1	1	1	1	0	1	0	0	0	0
chr8	86505263	SNP	G	A	Coding	Silent	Abcc12	NM_172912	P(3CCC)	1352	P	1	1	0	0	0	1	1	1	1	0	0	0	0
chr8	86509781	SNP	T	A	Coding	Replacement	Abcc12	NM_172912	R(1AGA)	1135	*	0	0	0	0	0	0	0	1	0	0	0	0	0
chr8	86517364	SNP	A	C	Coding	Silent	Abcc12	NM_172912	L(3CTT)	1053	L	1	1	0	0	0	1	1	1	1	0	0	0	0
chr8	86524722	SNP	G	A	Coding	Silent	Abcc12	NM_172912	H(3CAC)	999	H	1	1	0	0	0	1	1	1	1	0	0	0	0
chr8	86524778	SNP	G	T	Coding	Silent	Abcc12	NM_172912	R(1CGG)	981	R	1	1	0	0	0	1	1	1	1	0	0	0	0
chr8	86524809	SNP	A	G	Coding	Silent	Abcc12	NM_172912	V(3GTT)	970	V	1	1	0	0	0	1	1	1	1	0	0	0	0
chr8	86528219	SNP	G	A	Coding	Silent	Abcc12	NM_172912	N(3AAC)	887	N	1	1	0	0	0	1	1	1	1	0	0	0	0
chr8	86548545	SNP	A	G	Coding	Silent	Abcc12	NM_172912	S(3AGT)	501	S	1	1	0	0	0	1	1	1	1	0	0	0	0
chr8	86548557	SNP	T	C	Coding	Silent	Abcc12	NM_172912	L(3CTA)	497	L	1	1	0	0	0	1	1	1	1	0	0	0	0
chr19	43796518	SNP	G	A	Coding	Replacement	Abcc2	NM_013806	G(1GGA)	91	R	0	0	0	1	0	0	0	0	0	0	0	0	0
chr19	43796519	SNP	G	A	Coding	Replacement	Abcc2	NM_013806	G(2GGA)	91	E	0	0	0	0	0	0	0	0	0	0	0	0	0
chr19	43796521	SNP	C	A	Coding	Replacement	Abcc2	NM_013806	Q(1CAA)	92	K	1	1	1	1	1	0	1	0	1	0	0	1	0
chr11	94371669	SNP	A	G	Coding	Silent	Abcc3	NM_029600	C(3TGT)	315	C	1	0	0	0	1	1	1	1	1	1	0	0	0
chr11	94372874	SNP	T	C	Coding	Replacement	Abcc3	NM_029600	R(1AGG)	269	G	1	1	0	0	1	1	1	1	1	1	0	0	0
chr7	45979719	SNP	C	T	Coding	Replacement	Abcc6	NM_018795	A(1GCA)	1368	T	0	0	0	0	0	0	1	0	1	0	0	0	0
chr7	45986409	SNP	G	A	Coding	Silent	Abcc6	NM_018795	V(3GTC)	1071	V	0	0	0	0	0	0	1	0	1	0	0	0	0
chr7	45986550	SNP	A	T	Coding	Silent	Abcc6	NM_018795	A(3GCT)	1024	A	0	0	0	0	0	0	1	1	1	0	0	0	0
chr7	45989738	SNP	G	A	Coding	Replacement	Abcc6	NM_018795	T(2ACC)	927	I	0	0	0	0	0	0	1	0	1	0	0	0	0
chr7	46002581	SNP	G	A	Coding	Replacement	Abcc6	NM_018795	R(1CGC)	621	C	0	0	0	0	0	0	1	0	1	0	0	0	0
chr7	46012542	SNP	C	T	Coding	Silent	Abcc6	NM_018795	L(3CTG)	428	L	0	0	0	0	0	0	1	1	1	0	0	0	0
chr7	46012581	SNP	G	A	Coding	Silent	Abcc6	NM_018795	I(3ATC)	415	I	0	0	0	0	0	0	1	0	1	0	0	0	0
chr7	46012647	SNP	G	A	Coding	Silent	Abcc6	NM_018795	V(3GTC)	393	V	0	0	0	0	0	0	1	0	1	0	0	0	0
chr7	46020621	SNP	C	T	Coding	Replacement	Abcc6	NM_018795	V(1GTG)	95	M	0	0	0	0	0	0	1	1	1	0	0	0	0
chr7	46030240	SNP	G	A	Coding	Silent	Abcc6	NM_018795	C(3TGC)	14	C	0	0	0	0	0	0	1	1	1	0	0	0	0
chr7	46167010	SNP	G	A	Coding	Silent	Abcc8	NM_011510	A(3GCC)	235	A	0	0	0	0	0	0	1	0	1	0	0	0	0
chr15	91174662	SNP	G	A	Coding	Silent	Abcd2	NM_011994	S(3AGC)	526	S	0	1	0	1	0	1	1	1	0	1	0	0	1
chr15	91179100	SNP	G	A	Coding	Replacement	Abcd2	NM_011994	L(1CTC)	462	F	0	1	0	1	0	1	1	1	0	1	0	0	1
chr15	91179135	SNP	T	C	Coding	Replacement	Abcd2	NM_011994	N(2AAC)	450	S	0	1	0	1	0	1	1	1	0	1	0	0	1
chr15	91179187	SNP	C	T	Coding	Replacement	Abcd2	NM_011994	D(1GAT)	433	N	0	1	0	1	0	1	1	1	0	1	0	0	1
chr15	91191183	SNP	A	C	Coding	Silent	Abcd2	NM_011994	T(3ACT)	142	T	0	0	0	1	0	0	0	0	0	0	0	0	0
chr8	79707233	SNP	C	T	Potential Splice Donor Site	Non-Coding	Abce1	NM_015751	---	---	---	0	0	0	0	0	0	0	0	0	0	0	0	0
chr17	35958215	INS	G	-	Coding	Non-Coding	Abcf1	NM_013854	Y(3TAC)	689	---	0	0	0	0	0	0	0	0	0	0	0	0	0
chr5	24567280	SNP	T	C	Coding;Coding	Silent;Silent	Abcf2;Abcf2	NM_001190443;NM_013853	S(3TCA);S(3TCA)	482;483	S;S	1	0	0	1	0	1	1	1	1	0	0	0	1
chr5	24569070	DEL	C	-	Potential Splice Donor Site;Potential Splice Donor Site	Non-Coding;Non-Coding	Abcf2;Abcf2	NM_001190443;NM_013853	---;---	---;---	---;---	0	0	0	0	0	0	0	0	0	0	0	0	0
chr6	58692255	INS	C	-	Coding	Non-Coding	Abcg2	NM_011920	N(3AAC)	613	---	0	1	0	0	0	0	0	0	0	0	0	0	0
chr11	77515247	SNP	T	C	Coding	Silent	Abhd15	NM_026185	L(1TTG)	17	L	0	0	1	0	0	0	1	0	1	0	0	0	0
chr7	79297032	SNP	A	C	Coding	Replacement	Abhd2	NM_018811	T(1ACC)	7	P	0	0	0	0	0	0	0	0	0	0	1	1	0
chr18	10647772	SNP	A	C	Coding	Silent	Abhd3	NM_134130	P(3CCT)	337	P	0	0	0	0	0	0	0	1	0	0	1	0	0
chr18	10658836	SNP	G	A	Coding	Silent	Abhd3	NM_134130	H(3CAC)	204	H	0	0	0	0	0	0	0	1	0	0	1	0	0
chr14	8055639	SNP	A	G	Coding	Replacement	Abhd6	NM_025341	N(1AAC)	336	D	1	0	0	0	0	1	0	1	1	0	0	0	0
chr8	71457264	SNP	T	G	Coding	Replacement	Abhd8	NM_022419	E(3GAA)	413	D	1	1	1	1	1	0	1	1	1	0	0	0	0
chr1	60453635	SNP	G	C	Coding;Coding;Coding	Replacement;Replacement;Replacement	Abi2;Abi2;Abi2	NM_001198571;NM_001198570;NM_198127	R(3AGG);R(3AGG);R(3AGG)	322;355;288	S;S;S	1	1	1	1	1	1	1	1	1	0	0	0	0
chr11	95832740	SNP	T	A	Coding;Coding	Silent;Silent	Abi3;Abi3	NM_025659;NM_001163464	P(3CCA);P(3CCA)	359;306	P;P	0	0	0	1	0	0	0	0	0	0	0	0	0
chr11	95832755	SNP	G	C	Coding;Coding	Silent;Silent	Abi3;Abi3	NM_025659;NM_001163464	G(3GGC);G(3GGC)	354;301	G;G	0	0	0	1	0	0	0	0	0	0	0	0	0
chr11	95832764	SNP	A	G	Coding;Coding	Silent;Silent	Abi3;Abi3	NM_025659;NM_001163464	S(3AGT);S(3AGT)	351;298	S;S	0	0	0	1	0	0	0	0	0	0	0	0	0
chr11	95832776	SNP	A	G	Coding;Coding	Silent;Silent	Abi3;Abi3	NM_025659;NM_001163464	C(3TGT);C(3TGT)	347;294	C;C	0	0	0	1	0	0	0	0	0	0	0	0	0
chr11	95832788	SNP	C	G	Coding;Coding	Silent;Silent	Abi3;Abi3	NM_025659;NM_001163464	S(3TCG);S(3TCG)	343;290	S;S	0	0	0	1	0	0	0	0	0	0	0	0	0
chr11	95832815	SNP	G	A	Coding;Coding	Silent;Silent	Abi3;Abi3	NM_025659;NM_001163464	T(3ACC);T(3ACC)	334;281	T;T	0	0	0	1	0	0	0	0	0	0	0	0	0
chr11	95832821	SNP	T	C	Coding;Coding	Silent;Silent	Abi3;Abi3	NM_025659;NM_001163464	E(3GAA);E(3GAA)	332;279	E;E	0	0	0	1	0	0	0	0	0	0	0	0	0
chr11	95832848	SNP	T	C	Coding;Coding	Silent;Silent	Abi3;Abi3	NM_025659;NM_001163464	Q(3CAA);Q(3CAA)	323;270	Q;Q	0	0	0	1	0	0	0	0	0	0	0	0	0
chr11	95832851	SNP	C	G	Coding;Coding	Silent;Silent	Abi3;Abi3	NM_025659;NM_001163464	R(3CGG);R(3CGG)	322;269	R;R	0	0	0	1	0	0	0	0	0	0	0	0	0
chr11	95832853	SNP	G	T	Coding;Coding	Silent;Silent	Abi3;Abi3	NM_025659;NM_001163464	R(1CGG);R(1CGG)	322;269	R;R	0	0	0	1	0	0	0	0	0	0	0	0	0
chr11	95832869	SNP	G	T	Coding;Coding	Silent;Silent	Abi3;Abi3	NM_025659;NM_001163464	T(3ACC);T(3ACC)	316;263	T;T	0	0	0	1	0	0	0	0	0	0	0	0	0
chr16	56652155	SNP	G	A	Coding;Coding;Coding;Coding;Coding	Replacement;Replacement;Replacement;Replacement;Replacement	Abi3bp;Abi3bp;Abi3bp;Abi3bp;Abi3bp	NM_178790;NM_001014424;NM_001014423;NM_001014422;NM_001014399	G(2GGC);G(2GGC);G(2GGC);G(2GGC);G(2GGC)	579;615;679;599;409	D;D;D;D;D	1	0	0	1	1	0	1	1	1	1	0	0	1
chr16	56652207	SNP	A	G	Coding;Coding;Coding;Coding;Coding	Silent;Silent;Silent;Silent;Silent	Abi3bp;Abi3bp;Abi3bp;Abi3bp;Abi3bp	NM_178790;NM_001014424;NM_001014423;NM_001014422;NM_001014399	Q(3CAA);Q(3CAA);Q(3CAA);Q(3CAA);Q(3CAA)	596;632;696;616;426	Q;Q;Q;Q;Q	1	0	0	1	1	0	1	1	1	1	0	0	1
chr16	56660213	SNP	G	A	Coding;Coding;Coding;Coding;Coding	Silent;Silent;Silent;Silent;Silent	Abi3bp;Abi3bp;Abi3bp;Abi3bp;Abi3bp	NM_178790;NM_001014424;NM_001014423;NM_001014422;NM_001014399	T(3ACG);T(3ACG);T(3ACG);T(3ACG);T(3ACG)	664;700;764;684;494	T;T;T;T;T	1	0	0	1	1	0	1	1	1	1	0	0	1
chr16	56677816	SNP	C	T	Coding;Coding;Coding;Coding;Coding	Silent;Silent;Silent;Silent;Silent	Abi3bp;Abi3bp;Abi3bp;Abi3bp;Abi3bp	NM_178790;NM_001014424;NM_001014423;NM_001014422;NM_001014399	N(3AAC);N(3AAC);N(3AAC);N(3AAC);N(3AAC)	904;940;1004;924;734	N;N;N;N;N	1	0	0	1	1	0	1	1	1	1	0	0	1
chr16	56686964	SNP	A	G	Coding;Coding;Coding;Coding;Coding	Silent;Silent;Silent;Silent;Silent	Abi3bp;Abi3bp;Abi3bp;Abi3bp;Abi3bp	NM_178790;NM_001014424;NM_001014423;NM_001014422;NM_001014399	G(3GGA);G(3GGA);G(3GGA);G(3GGA);G(3GGA)	948;984;1048;968;778	G;G;G;G;G	1	0	0	1	1	0	1	1	1	1	0	0	1
chr2	31778922	SNP	T	G	Coding;Coding	Silent;Silent	Abl1;Abl1	NM_001112703;NM_009594	G(3GGT);G(3GGT)	104;85	G;G	1	0	1	1	1	0	0	1	0	0	1	0	1
chr1	156642255	SNP	A	G	Coding;Coding	Replacement;Replacement	Abl2;Abl2	NM_001136104;NM_009595	M(1ATG);M(1ATG)	926;1030	V;V	1	1	0	1	1	1	1	1	1	0	0	0	1
chr5	35809259	SNP	C	T	Coding;Coding;Coding;Coding;Coding;Coding	Silent;Silent;Silent;Silent;Silent;Silent	Ablim2;Ablim2;Ablim2;Ablim2;Ablim2;Ablim2	NM_001177700;NM_177678;NM_001177699;NM_001177696;NM_001177697;NM_001177698	C(3TGC);C(3TGC);C(3TGC);C(3TGC);C(3TGC);C(3TGC)	177;177;177;177;177;177	C;C;C;C;C;C	0	0	0	1	0	0	0	0	0	0	0	0	1
chr5	35848829	SNP	G	A	Coding;Coding;Coding;Coding;Coding;Coding	Silent;Silent;Silent;Silent;Silent;Silent	Ablim2;Ablim2;Ablim2;Ablim2;Ablim2;Ablim2	NM_001177700;NM_177678;NM_001177699;NM_001177696;NM_001177697;NM_001177698	P(3CCG);P(3CCG);P(3CCG);P(3CCG);P(3CCG);P(3CCG)	399;399;432;451;443;451	P;P;P;P;P;P	0	0	0	1	0	0	0	0	0	0	0	0	1
chr5	35874903	SNP	C	T	Coding;Coding;Coding;Coding;Coding;Coding	Replacement;Replacement;Replacement;Replacement;Replacement;Replacement	Ablim2;Ablim2;Ablim2;Ablim2;Ablim2;Ablim2	NM_001177700;NM_177678;NM_001177699;NM_001177696;NM_001177697;NM_001177698	T(2ACA);T(2ACA);T(2ACA);T(2ACA);T(2ACA);T(2ACA)	531;572;564;624;575;565	I;I;I;I;I;I	0	0	0	0	0	0	0	0	0	0	0	0	0
chr18	61811412	SNP	G	A	Coding;Coding	Replacement;Replacement	Ablim3;Ablim3	NM_001164491;NM_198649	A(2GCG);A(2GCG)	532;532	V;V	1	1	0	0	0	1	1	1	1	0	1	0	0
chr18	61811440	SNP	G	A	Coding;Coding	Replacement;Replacement	Ablim3;Ablim3	NM_001164491;NM_198649	R(1CGG);R(1CGG)	523;523	W;W	0	0	0	0	0	0	0	0	0	1	0	0	0
chr18	61819878	SNP	A	G	Coding;Coding	Replacement;Replacement	Ablim3;Ablim3	NM_001164491;NM_198649	S(1TCC);S(1TCC)	372;372	P;P	1	0	0	0	0	0	0	0	0	0	0	0	0
chr18	61871639	SNP	G	A	Coding;Coding	Silent;Silent	Ablim3;Ablim3	NM_001164491;NM_198649	C(3TGC);C(3TGC)	26;26	C;C	1	1	0	0	0	1	1	1	1	0	1	0	0
chr11	76423163	SNP	C	T	Coding;Coding;Coding	Silent;Silent;Silent	Abr;Abr;Abr	NM_198894;NM_198018;NM_198895	L(3CTG);L(3CTG);L(3CTG)	661;719;707	L;L;L	1	1	0	1	0	1	1	1	1	0	0	0	1
chr11	76424062	SNP	G	A	Coding;Coding;Coding	Silent;Silent;Silent	Abr;Abr;Abr	NM_198894;NM_198018;NM_198895	I(3ATC);I(3ATC);I(3ATC)	645;703;691	I;I;I	1	1	0	1	0	1	1	1	1	0	0	0	1
chr11	76463594	SNP	A	G	Coding;Coding;Coding	Silent;Silent;Silent	Abr;Abr;Abr	NM_198894;NM_198018;NM_198895	N(3AAT);N(3AAT);N(3AAT)	230;288;276	N;N;N	1	1	0	1	0	1	1	1	1	0	0	0	1
chr11	76463627	SNP	C	T	Coding;Coding;Coding	Silent;Silent;Silent	Abr;Abr;Abr	NM_198894;NM_198018;NM_198895	P(3CCG);P(3CCG);P(3CCG)	219;277;265	P;P;P	1	1	0	1	0	1	1	1	1	0	0	0	1
chr11	76464280	SNP	G	T	Coding;Coding;Coding	Replacement;Replacement;Replacement	Abr;Abr;Abr	NM_198894;NM_198018;NM_198895	Y(3TAC);Y(3TAC);Y(3TAC)	191;249;237	*;*;*	1	1	1	1	1	1	1	1	1	0	0	0	0
chr11	76464282	SNP	A	T	Coding;Coding;Coding	Replacement;Replacement;Replacement	Abr;Abr;Abr	NM_198894;NM_198018;NM_198895	Y(1TAC);Y(1TAC);Y(1TAC)	191;249;237	N;N;N	0	1	1	1	1	1	0	1	1	0	0	0	0
chr11	76479139	SNP	A	G	Coding;Coding;Coding	Silent;Silent;Silent	Abr;Abr;Abr	NM_198894;NM_198018;NM_198895	P(3CCT);P(3CCT);P(3CCT)	83;141;129	P;P;P	1	1	0	1	0	1	1	1	1	0	0	0	1
chr13	23423678	SNP	A	G	Coding	Replacement	Abt1	NM_013924	L(2CTG)	52	P	0	0	0	0	0	0	0	1	0	0	0	0	0
chr9	119348701	SNP	T	C	Coding	Silent	Acaa1a	NM_130864	R(3CGT)	249	R	0	0	0	0	0	0	0	0	0	0	0	1	0
chr11	84238987	SNP	A	G	Coding	Silent	Acaca	NM_133360	E(3GAA)	389	E	0	0	0	1	0	0	0	0	0	0	0	0	1
chr11	84257292	SNP	C	T	Coding	Silent	Acaca	NM_133360	Y(3TAC)	722	Y	0	0	0	1	0	0	0	0	0	0	0	0	1
chr11	84259337	SNP	T	A	Coding	Replacement	Acaca	NM_133360	I(2ATT)	737	N	0	0	0	0	0	0	0	0	0	0	0	0	0
chr11	84382438	SNP	T	C	Coding	Silent	Acaca	NM_133360	S(3TCT)	2115	S	0	0	0	1	0	0	0	0	0	0	0	0	1
chr11	84382519	SNP	T	C	Coding	Silent	Acaca	NM_133360	V(3GTT)	2142	V	0	0	0	1	0	0	0	0	0	0	0	0	1
chr11	84398102	SNP	A	G	Coding	Replacement	Acaca	NM_133360	E(2GAG)	2274	G	1	1	0	0	1	1	1	1	1	0	0	0	0
chr5	114211061	SNP	A	C	Coding	Replacement	Acacb	NM_133904	T(1ACC)	1063	P	0	0	0	1	1	1	0	1	1	0	0	0	0
chr5	121631610	DEL	C	-	Coding	Non-Coding	Acad10	NM_028037	W(3TGG)	594	---	0	1	0	0	0	0	0	0	0	0	0	0	0
chr5	121631611	DEL	C	-	Coding	Non-Coding	Acad10	NM_028037	W(2TGG)	594	---	0	1	0	0	0	0	0	0	0	0	0	0	0
chr5	121631612	DEL	A	-	Coding	Non-Coding	Acad10	NM_028037	W(1TGG)	594	---	0	1	0	0	0	0	0	0	0	0	0	0	0
chr7	79091084	SNP	T	C	Coding	Silent	Acan	NM_007424	L(3CTT)	399	L	0	1	0	1	0	0	0	0	0	0	0	0	1
chr7	79091087	SNP	A	G	Coding	Silent	Acan	NM_007424	T(3ACA)	400	T	0	1	0	1	0	0	0	0	0	0	0	0	1
chr7	79094004	SNP	C	T	Coding	Silent	Acan	NM_007424	R(3CGC)	594	R	0	0	0	0	1	0	1	1	1	0	0	0	0
chr7	79094223	SNP	C	T	Coding	Silent	Acan	NM_007424	N(3AAC)	667	N	0	0	0	0	1	0	1	1	1	0	0	0	0
chr7	79094226	SNP	A	G	Coding	Silent	Acan	NM_007424	Q(3CAA)	668	Q	0	0	0	0	1	0	1	1	1	0	0	0	0
chr7	79096700	SNP	G	A	Coding	Replacement	Acan	NM_007424	G(2GGG)	696	E	0	1	0	1	1	0	1	1	1	0	0	0	1
chr7	79098147	SNP	T	C	Coding	Silent	Acan	NM_007424	L(1TTG)	889	L	0	0	0	0	1	0	1	1	1	0	0	0	0
chr7	79098347	SNP	A	T	Coding	Replacement	Acan	NM_007424	R(3AGA)	955	S	0	0	0	0	0	0	0	0	0	0	0	0	0
chr7	79098928	SNP	C	T	Coding	Replacement	Acan	NM_007424	P(2CCT)	1149	L	0	0	0	0	1	0	1	1	1	0	0	0	0
chr7	79099204	SNP	T	C	Coding	Replacement	Acan	NM_007424	V(2GTA)	1241	A	0	0	0	0	1	0	1	1	1	0	0	0	0
chr7	79099207	SNP	A	G	Coding	Replacement	Acan	NM_007424	N(2AAT)	1242	S	0	0	0	0	1	0	1	1	1	0	0	0	0
chr7	79099295	SNP	T	C	Coding	Silent	Acan	NM_007424	L(3CTT)	1271	L	0	0	0	0	1	0	1	1	1	0	0	0	0
chr7	79099307	SNP	T	C	Coding	Silent	Acan	NM_007424	F(3TTT)	1275	F	0	0	0	0	1	0	1	1	1	0	0	0	0
chr7	79099513	SNP	G	T	Coding	Replacement	Acan	NM_007424	S(2AGC)	1344	I	0	0	0	0	1	0	1	1	1	0	0	0	0
chr7	79099733	SNP	C	T	Coding	Silent	Acan	NM_007424	S(3TCC)	1417	S	0	0	0	0	1	0	1	1	1	0	0	0	0
chr7	79099739	SNP	T	A	Coding	Silent	Acan	NM_007424	G(3GGT)	1419	G	0	0	0	0	1	0	1	1	1	0	0	0	0
chr7	79099835	SNP	T	C	Coding	Silent	Acan	NM_007424	P(3CCT)	1451	P	0	0	0	0	1	0	1	1	1	0	0	0	0
chr7	79099970	SNP	T	C	Coding	Silent	Acan	NM_007424	F(3TTT)	1496	F	0	0	0	0	1	0	1	1	1	0	0	0	0
chr7	79100023	SNP	A	G	Coding	Replacement	Acan	NM_007424	E(2GAA)	1514	G	0	0	0	0	1	0	1	1	1	0	0	0	0
chr7	79100159	SNP	A	G	Coding	Silent	Acan	NM_007424	A(3GCA)	1559	A	0	0	0	0	1	0	1	1	1	0	0	0	0
chr7	79100492	SNP	G	A	Coding	Silent	Acan	NM_007424	P(3CCG)	1670	P	0	0	0	0	1	0	1	1	1	0	0	0	0
chr7	79100506	SNP	A	T	Coding	Replacement	Acan	NM_007424	N(2AAC)	1675	I	0	0	0	0	1	0	1	1	1	0	0	0	0
chr7	79100510	SNP	C	T	Coding	Silent	Acan	NM_007424	T(3ACC)	1676	T	0	0	0	0	1	0	1	1	1	0	0	0	0
chr7	79100582	SNP	C	T	Coding	Silent	Acan	NM_007424	Y(3TAC)	1700	Y	0	0	0	0	1	0	1	1	1	0	0	0	0
chr7	79100590	SNP	G	A	Coding	Replacement	Acan	NM_007424	R(2CGG)	1703	Q	0	0	0	0	1	0	1	1	1	0	0	0	0
chr7	79100613	SNP	G	A	Coding	Replacement	Acan	NM_007424	A(1GCC)	1711	T	0	0	0	0	1	0	1	1	1	0	0	0	0
chr7	79100667	SNP	A	G	Coding	Replacement	Acan	NM_007424	I(1ATA)	1729	V	0	0	0	0	1	0	1	1	1	0	0	0	0
chr7	79100891	SNP	C	T	Coding	Silent	Acan	NM_007424	A(3GCC)	1803	A	0	0	0	0	1	0	1	1	1	0	0	0	0
chr7	79100928	SNP	G	A	Coding	Replacement	Acan	NM_007424	D(1GAC)	1816	N	0	0	0	0	1	0	1	1	1	0	0	0	0
chr7	79100945	SNP	T	G	Coding	Silent	Acan	NM_007424	T(3ACT)	1821	T	0	0	0	0	1	0	1	1	1	0	0	0	0
chr7	79100948	SNP	A	G	Coding	Silent	Acan	NM_007424	S(3TCA)	1822	S	0	0	0	0	1	0	1	1	1	0	0	0	0
chr7	79101030	SNP	A	T	Coding	Replacement	Acan	NM_007424	N(1AAT)	1850	Y	0	0	0	0	1	0	1	1	1	0	0	0	0
chr7	79101084	SNP	T	C	Coding	Replacement	Acan	NM_007424	Y(1TAC)	1868	H	0	0	0	0	1	0	1	1	1	0	0	0	0
chr11	69883722	SNP	A	G	Coding	Silent	Acap1	NM_153788	P(3CCT)	571	P	1	1	0	1	0	1	1	1	1	0	0	0	1
chr11	69884416	SNP	T	C	Coding	Silent	Acap1	NM_153788	G(3GGA)	528	G	1	1	0	1	0	1	1	1	1	0	0	0	1
chr11	69889253	SNP	A	T	Coding	Replacement	Acap1	NM_153788	F(1TTT)	280	I	0	0	0	0	0	0	0	0	0	0	0	0	0
chr4	155905108	DEL	G	-	Coding	Non-Coding	Acap3	NM_207223	A(1GCA)	669	---	0	0	1	0	1	0	0	1	0	0	0	1	1
chr4	155905109	DEL	C	-	Coding	Non-Coding	Acap3	NM_207223	A(2GCA)	670	---	0	0	1	0	1	0	1	1	0	0	0	1	1
chr4	155905110	DEL	A	-	Coding	Non-Coding	Acap3	NM_207223	A(3GCA)	670	---	0	0	1	0	1	0	1	1	0	0	0	1	1
chr17	12947473	DEL	G	-	Coding	Non-Coding	Acat2	NM_009338	T(2ACT)	214	---	0	0	0	0	0	0	1	0	0	0	0	0	0
chr17	12952251	SNP	C	G	Potential Splice Donor Site	Non-Coding	Acat2	NM_009338	---	---	---	0	1	0	0	0	0	0	0	0	0	0	0	0
chr2	93842612	DEL	C	-	Coding	Non-Coding	Accs	NM_183220	V(1GTT)	143	---	0	0	0	0	0	0	0	0	0	0	0	0	0
chr2	93842613	DEL	C	-	Coding	Non-Coding	Accs	NM_183220	V(3GTG)	142	---	0	0	0	0	0	0	0	0	0	0	0	0	0
chr2	93842614	DEL	A	-	Coding	Non-Coding	Accs	NM_183220	V(2GTG)	142	---	0	0	0	0	0	0	0	0	0	0	0	0	0
chr11	105971394	SNP	A	C	Coding	Replacement	Ace	NM_207624	N(2AAC)	258	T	0	0	0	0	0	0	0	0	0	1	1	1	1
chr5	137290869	SNP	C	G	Coding	Replacement	Ache	NM_009599	A(2GCC)	279	G	1	0	1	0	1	0	1	0	1	0	0	0	0
chr5	137290903	SNP	A	C	Coding	Silent	Ache	NM_009599	P(3CCA)	290	P	1	1	0	0	1	0	0	0	0	0	0	0	0
chr5	137290906	SNP	T	G	Coding	Silent	Ache	NM_009599	G(3GGT)	291	G	0	1	0	0	0	0	0	0	0	0	0	0	0
chr14	54664664	SNP	C	T	Coding;Coding	Replacement;Replacement	Acin1;Acin1	NM_023190;NM_001085473	G(2GGC);G(2GGC)	557;557	D;D	1	0	0	1	0	1	1	1	0	1	0	0	1
chr11	100479183	DEL	C	-	Potential Splice Donor Site;Potential Splice Donor Site	Non-Coding;Non-Coding	Acly;Acly	NM_001199296;NM_134037	---;---	---;---	---;---	0	1	0	0	0	0	0	0	1	0	0	0	0
chr11	100481376	SNP	C	T	Potential Splice Donor Site;Potential Splice Donor Site	Non-Coding;Non-Coding	Acly;Acly	NM_001199296;NM_134037	---;---	---;---	---;---	0	0	0	0	0	1	0	0	0	0	0	0	0
chr11	100493536	SNP	C	T	Potential Splice Donor Site;Potential Splice Donor Site	Non-Coding;Non-Coding	Acly;Acly	NM_001199296;NM_134037	---;---	---;---	---;---	0	0	0	0	0	0	0	0	0	0	0	0	0
chr11	100498184	SNP	C	T	Potential Splice Donor Site;Potential Splice Donor Site	Non-Coding;Non-Coding	Acly;Acly	NM_001199296;NM_134037	---;---	---;---	---;---	0	0	0	0	0	0	0	0	0	0	0	0	0
chr11	100519614	DEL	C	-	Potential Splice Donor Site;Potential Splice Donor Site	Non-Coding;Non-Coding	Acly;Acly	NM_001199296;NM_134037	---;---	---;---	---;---	0	1	0	0	0	0	0	0	0	0	0	0	0
chr11	100523439	DEL	C	-	Potential Splice Donor Site;Potential Splice Donor Site	Non-Coding;Non-Coding	Acly;Acly	NM_001199296;NM_134037	---;---	---;---	---;---	0	1	0	0	0	1	0	0	0	0	0	0	0
chr4	152178257	SNP	T	C	Coding	Silent	Acot7	NM_133348	I(3ATT)	29	I	0	0	0	1	0	1	0	0	0	0	0	0	0
chr14	8225765	SNP	T	C	3prime UTR;3prime UTR	Non-Coding;Non-Coding	Acox2;Acox2	NM_001161667;NM_053115	---;---	---;---	---;---	1	0	0	0	0	1	0	1	1	0	0	0	0
chr14	8243778	SNP	A	G	Coding;Coding	Replacement;Replacement	Acox2;Acox2	NM_001161667;NM_053115	V(2GTT);V(2GTT)	526;526	A;A	1	0	0	0	0	1	0	1	1	0	0	0	0
chr14	8246287	SNP	T	G	Coding;Coding	Silent;Silent	Acox2;Acox2	NM_001161667;NM_053115	T(3ACA);T(3ACA)	501;501	T;T	1	0	0	0	0	1	0	1	1	0	0	0	0
chr14	8249978	SNP	T	A	Coding;Coding	Replacement;Replacement	Acox2;Acox2	NM_001161667;NM_053115	T(1ACC);T(1ACC)	361;361	S;S	1	0	0	0	0	1	0	1	1	0	0	0	0
chr14	8251575	SNP	G	A	Coding;Coding	Silent;Silent	Acox2;Acox2	NM_001161667;NM_053115	P(3CCC);P(3CCC)	307;307	P;P	1	0	0	0	0	1	0	1	1	0	0	0	0
chr14	8255216	SNP	G	A	Coding;Coding	Silent;Silent	Acox2;Acox2	NM_001161667;NM_053115	S(3TCC);S(3TCC)	187;187	S;S	1	0	0	0	0	1	0	1	1	0	0	0	0
chr14	8255249	SNP	C	T	Coding;Coding	Silent;Silent	Acox2;Acox2	NM_001161667;NM_053115	Q(3CAG);Q(3CAG)	176;176	Q;Q	1	0	0	0	0	1	0	1	1	0	0	0	0
chr2	91205779	SNP	C	T	Coding	Silent	Acp2	NM_007387	F(3TTC)	107	F	0	0	0	1	0	0	0	0	0	0	0	0	0
chr2	91205782	SNP	T	C	Coding	Silent	Acp2	NM_007387	D(3GAT)	108	D	0	0	0	1	0	0	0	0	0	0	0	0	0
chr2	91206197	SNP	A	G	Coding	Replacement	Acp2	NM_007387	N(1AAC)	187	D	0	0	0	1	0	0	0	0	0	0	0	0	0
chr2	91206227	SNP	A	G	Coding	Replacement	Acp2	NM_007387	N(1AAC)	197	D	0	0	0	1	0	0	0	0	0	0	0	0	0
chr2	91206230	SNP	G	C	Coding	Replacement	Acp2	NM_007387	V(1GTG)	198	L	0	0	0	1	0	0	0	0	0	0	0	0	0
chr2	91206235	SNP	C	A	Coding	Silent	Acp2	NM_007387	T(3ACC)	199	T	0	0	0	1	0	0	0	0	0	0	0	0	0
chr2	91206238	SNP	A	G	Coding	Silent	Acp2	NM_007387	L(3CTA)	200	L	0	0	0	1	0	0	0	0	0	0	0	0	0
chr2	91206245	SNP	A	G	Coding	Replacement	Acp2	NM_007387	I(1ATC)	203	V	0	0	0	1	0	0	0	0	0	0	0	0	0
chr2	91206256	SNP	G	C	Coding	Silent	Acp2	NM_007387	V(3GTG)	206	V	0	0	0	1	0	0	0	0	0	0	0	0	0
chr2	91206271	SNP	T	C	Coding	Silent	Acp2	NM_007387	F(3TTT)	211	F	0	0	0	1	0	0	0	0	0	0	0	0	0
chr2	91206722	SNP	C	G	Coding	Silent	Acp2	NM_007387	T(3ACC)	215	T	0	0	0	1	0	0	0	0	0	0	0	0	0
chr2	91206725	SNP	T	C	Coding	Silent	Acp2	NM_007387	H(3CAT)	216	H	0	0	0	1	0	0	0	0	0	0	0	0	0
chr2	91206733	SNP	T	G	Coding	Replacement	Acp2	NM_007387	L(2CTT)	219	R	0	0	0	1	0	0	0	0	0	0	0	0	0
chr2	91206734	SNP	T	C	Coding	Silent	Acp2	NM_007387	L(3CTT)	219	L	0	0	0	1	0	0	0	0	0	0	0	0	0
chr2	91206762	SNP	G	A	Coding	Replacement	Acp2	NM_007387	V(1GTG)	229	M	0	0	0	1	0	0	0	0	0	0	0	0	0
chr2	91206773	SNP	G	C	Coding	Silent	Acp2	NM_007387	L(3CTG)	232	L	0	0	0	1	0	0	0	0	0	0	0	0	0
chr2	91206778	SNP	A	G	Coding	Replacement	Acp2	NM_007387	Q(2CAG)	234	R	0	0	0	1	0	0	0	0	0	0	0	0	0
chr2	91206799	SNP	T	G	Coding	Replacement	Acp2	NM_007387	L(2CTC)	241	R	0	0	0	1	0	0	0	0	0	0	0	0	0
chr3	97159238	SNP	T	C	Coding	Replacement	Acp6	NM_019800	L(2CTG)	24	P	0	0	0	0	0	0	0	0	0	0	0	1	0
chr3	97159265	SNP	A	C	Coding	Replacement	Acp6	NM_019800	Q(2CAG)	33	P	0	0	0	0	0	0	0	0	0	0	0	0	0
chr7	44255244	SNP	C	T	Coding	Replacement	Acpt	NM_001195034	C(2TGT)	158	Y	1	0	0	0	0	1	0	1	0	0	0	0	0
chr15	89569780	SNP	C	A	Coding;Coding	Replacement;Replacement	Acr;Acr	NM_013455;NM_001205049	Q(1CAA);Q(1CAA)	107;107	K;K	0	0	0	0	1	0	1	0	0	0	0	0	0
chr17	56846160	SNP	A	T	Coding	Silent	Acsbg2	NM_001039114	S(3TCT)	620	S	1	0	0	0	0	0	0	1	1	1	1	0	0
chr17	56862872	SNP	A	G	Coding	Replacement	Acsbg2	NM_001039114	L(2TTG)	165	S	1	0	0	0	0	0	0	1	1	1	1	0	0
chr17	56864546	SNP	G	C	Coding	Silent	Acsbg2	NM_001039114	L(3CTC)	96	L	1	0	0	0	0	0	0	1	1	1	1	0	0
chr8	46511422	SNP	C	T	Coding	Silent	Acsl1	NM_007981	S(3TCC)	147	S	1	1	0	1	0	1	1	1	1	0	0	0	1
chr8	46518278	SNP	G	A	Coding	Replacement	Acsl1	NM_007981	R(2AGA)	257	K	1	1	0	1	0	1	1	1	1	0	0	0	1
chr8	46518282	SNP	G	A	Coding	Silent	Acsl1	NM_007981	V(3GTG)	258	V	1	1	0	1	0	1	1	1	1	0	0	0	1
chr8	46527252	SNP	G	C	Coding	Silent	Acsl1	NM_007981	V(3GTG)	443	V	1	1	0	1	0	1	1	1	1	0	0	0	1
chr2	155522021	SNP	C	T	Coding	Silent	Acss2	NM_019811	T(3ACC)	73	T	1	1	0	0	0	1	0	0	1	0	0	0	0
chr2	155549549	SNP	C	T	Coding	Silent	Acss2	NM_019811	C(3TGC)	180	C	1	1	0	0	0	1	0	0	1	0	0	0	0
chr10	107045221	SNP	G	A	Coding;Coding	Silent;Silent	Acss3;Acss3	NM_001142804;NM_198636	L(1CTG);L(1CTG)	300;300	L;L	1	1	0	0	1	0	0	0	0	0	1	0	0
chr10	107053412	SNP	C	T	Coding;Coding	Silent;Silent	Acss3;Acss3	NM_001142804;NM_198636	A(3GCG);A(3GCG)	182;182	A;A	1	1	0	0	1	0	0	0	0	0	1	0	0
chr8	123892331	SNP	A	G	Coding;Coding	Silent;Silent	Acta1;Acta1	NM_001272041;NM_009606	Y(3TAT);Y(3TAT)	296;296	Y;Y	1	0	0	0	0	1	1	1	1	0	0	0	0
chr8	123892617	SNP	G	A	Coding;Coding	Silent;Silent	Acta1;Acta1	NM_001272041;NM_009606	P(3CCC);P(3CCC)	245;245	P;P	0	0	0	0	0	1	1	1	1	0	0	0	0
chr8	123893162	SNP	A	G	Coding;Coding	Silent;Silent	Acta1;Acta1	NM_001272041;NM_009606	A(3GCT);A(3GCT)	146;146	A;A	1	0	0	0	0	1	1	1	1	0	0	0	0
chr8	123893300	SNP	A	C	Coding;Coding	Silent;Silent	Acta1;Acta1	NM_001272041;NM_009606	P(3CCT);P(3CCT)	100;100	P;P	0	0	0	0	1	0	0	0	0	0	0	0	0
chr8	123893309	SNP	A	G	Coding;Coding	Silent;Silent	Acta1;Acta1	NM_001272041;NM_009606	R(3CGT);R(3CGT)	97;97	R;R	0	0	0	0	1	0	0	0	0	0	0	0	0
chr8	123893318	SNP	A	G	Coding;Coding	Silent;Silent	Acta1;Acta1	NM_001272041;NM_009606	N(3AAT);N(3AAT)	94;94	N;N	0	0	0	0	1	0	0	0	0	0	0	0	0
chr19	34243316	SNP	C	T	Potential Splice Donor Site	Non-Coding	Acta2	NM_007392	---	---	---	0	0	0	0	0	0	0	0	0	0	0	0	0
chr19	34248423	SNP	C	T	Potential Splice Donor Site	Non-Coding	Acta2	NM_007392	---	---	---	0	1	0	0	0	0	0	0	0	0	0	0	0
chr5	142904066	SNP	C	T	Potential Splice Donor Site	Non-Coding	Actb	NM_007393	---	---	---	0	1	0	0	0	1	1	0	0	0	0	0	0
chr5	142905236	SNP	C	T	Potential Splice Donor Site	Non-Coding	Actb	NM_007393	---	---	---	1	1	0	0	0	1	1	1	0	0	0	0	0
chr11	120347170	DEL	A	-	Coding	Non-Coding	Actg1	NM_009609	A(3GCT)	181	---	0	0	0	0	1	0	0	0	0	0	0	1	0
chr9	107930233	SNP	C	T	Coding	Replacement	Actl11	NM_026338	T(2ACG)	585	M	0	0	0	0	0	0	0	1	0	0	0	0	0
chr3	32720185	SNP	G	A	Potential Splice Acceptor Site	Non-Coding	Actl6a	NM_019673	---	---	---	0	1	0	0	0	0	0	0	0	0	0	0	0
chr3	32725246	SNP	G	A	Potential Splice Acceptor Site	Non-Coding	Actl6a	NM_019673	---	---	---	0	0	0	0	0	0	0	0	0	0	0	0	0
chr4	56744581	SNP	C	T	Coding	Silent	Actl7a	NM_009611	S(3AGC)	369	S	0	1	0	0	0	1	0	1	0	1	0	0	0
chr4	56744641	SNP	C	T	Coding	Silent	Actl7a	NM_009611	N(3AAC)	389	N	0	1	0	0	0	1	0	1	0	1	0	0	0
chr4	56744668	SNP	C	T	Coding	Silent	Actl7a	NM_009611	P(3CCC)	398	P	0	1	0	0	0	1	0	1	0	1	0	0	0
chr4	56741168	SNP	A	G	Coding	Silent	Actl7b	NM_025271	C(3TGT)	63	C	0	1	0	0	0	1	0	1	0	1	0	0	0
chr12	80174121	SNP	G	T	Coding	Replacement	Actn1	NM_134156	Q(1CAA)	638	K	1	1	1	1	0	1	1	1	1	0	0	0	0
chr12	70952949	SNP	G	A	Potential Splice Acceptor Site	Non-Coding	Actr10	NM_019785	---	---	---	0	0	0	0	0	0	0	0	0	0	0	0	0
chr5	25849874	SNP	C	T	Coding	Silent	Actr3b	NM_001004365	H(3CAC)	395	H	1	0	0	1	0	1	1	1	1	0	0	0	1
chr14	29987268	SNP	G	T	Coding	Replacement	Actr8	NM_027493	L(3TTG)	276	F	1	1	1	1	1	1	0	1	1	0	0	0	0
chr15	101137051	SNP	C	T	Coding	Silent	Acvrl1	NM_009612	F(3TTC)	230	F	0	0	0	0	0	0	0	0	0	0	1	0	0
chr9	106434742	SNP	T	G	Coding	Silent	Acy1	NM_025371	V(3GTA)	265	V	1	0	0	1	0	0	0	0	1	0	0	0	0
chr2	163728183	SNP	G	A	Coding	Silent	Ada	NM_007398	T(3ACC)	303	T	1	1	0	0	0	1	0	0	1	0	0	0	0
chr2	163728186	SNP	G	A	Coding	Silent	Ada	NM_007398	S(3TCC)	302	S	1	1	0	0	0	1	0	0	1	0	0	0	0
chr2	163730325	SNP	T	C	Coding	Silent	Ada	NM_007398	R(3AGA)	251	R	1	1	0	0	0	1	0	0	1	0	0	0	0
chr2	163730337	SNP	A	G	Coding	Silent	Ada	NM_007398	A(3GCT)	247	A	1	1	0	0	0	1	0	0	1	0	0	0	0
chr2	163730358	SNP	A	G	Coding	Silent	Ada	NM_007398	Y(3TAT)	240	Y	1	1	0	0	0	1	0	0	1	0	0	0	0
chr2	163730484	SNP	A	G	Coding	Silent	Ada	NM_007398	R(3CGT)	225	R	1	1	0	0	0	1	0	0	1	0	0	0	0
chr2	163731219	SNP	C	T	Coding	Silent	Ada	NM_007398	E(3GAG)	164	E	1	1	0	0	0	1	0	0	1	0	0	0	0
chr2	163732303	SNP	A	G	Coding	Silent	Ada	NM_007398	F(3TTT)	144	F	1	1	0	0	0	1	0	0	1	0	0	0	0
chr2	163750080	SNP	T	C	Coding	Silent	Ada	NM_007398	T(3ACA)	4	T	1	1	0	0	0	1	0	0	1	0	0	0	0
chr7	133907569	SNP	T	G	Coding	Replacement	Adam12	NM_007400	T(1ACC)	821	P	0	0	1	1	0	0	0	0	0	0	1	1	0
chr7	134172854	SNP	T	C	Coding	Replacement	Adam12	NM_007400	T(1ACT)	40	A	0	1	0	1	0	0	0	1	1	0	0	0	1
chr3	89341994	SNP	T	G	Coding;Coding	Replacement;Replacement	Adam15;Adam15	NM_009614;NM_001037722	H(2CAC);H(2CAC)	718;718	P;P	0	1	0	0	1	0	0	0	0	0	0	0	0
chr3	89344525	SNP	C	G	Coding;Coding	Replacement;Replacement	Adam15;Adam15	NM_009614;NM_001037722	S(2AGC);S(2AGC)	409;409	T;T	0	1	1	1	0	1	0	0	0	0	0	0	0
chr3	89344540	SNP	A	C	Coding;Coding	Replacement;Replacement	Adam15;Adam15	NM_009614;NM_001037722	L(2CTG);L(2CTG)	404;404	R;R	0	1	1	0	1	0	0	1	1	0	0	0	0
chr3	89344555	SNP	A	C	Coding;Coding	Replacement;Replacement	Adam15;Adam15	NM_009614;NM_001037722	L(2CTG);L(2CTG)	399;399	R;R	1	0	1	0	0	0	0	1	0	0	0	0	0
chr8	55872930	SNP	C	A	Coding	Replacement	Adam29	NM_175939	S(2AGT)	163	I	1	1	0	0	0	1	1	1	0	0	0	0	0
chr8	24901466	SNP	A	G	Coding	Replacement	Adam32	NM_153397	I(2ATC)	344	T	0	0	0	0	0	0	0	0	0	0	0	0	0
chr12	113546269	SNP	A	G	Coding	Replacement	Adam6a	NM_174885	K(2AAG)	754	R	1	1	0	0	0	0	1	1	1	1	0	0	0
chr15	11215608	SNP	C	A	Coding	Replacement	Adamts12	NM_175501	S(3AGC)	238	R	1	1	1	1	1	1	1	1	1	0	0	0	0
chr15	11215610	SNP	G	A	Coding	Replacement	Adamts12	NM_175501	R(2AGA)	239	K	1	1	1	1	1	1	1	1	1	0	0	0	0
chr15	11336383	SNP	G	T	Coding	Replacement	Adamts12	NM_175501	C(2TGC)	1518	F	0	0	0	0	0	0	0	0	0	1	1	0	0
chr13	70738678	SNP	T	G	Coding	Silent	Adamts16	NM_172053	R(1AGG)	998	R	0	1	0	0	1	1	1	1	1	1	0	0	0
chr13	70767841	SNP	T	C	Coding	Replacement	Adamts16	NM_172053	N(2AAT)	825	S	0	1	0	0	1	1	1	1	1	1	0	0	0
chr7	67075392	SNP	C	A	Coding	Silent	Adamts17	NM_001033877	A(3GCC)	820	A	0	0	0	1	1	1	1	1	0	0	0	0	0
chr7	67075455	SNP	T	G	Coding	Replacement	Adamts17	NM_001033877	C(3TGT)	841	W	0	0	0	0	0	0	0	0	0	1	0	1	0
chr8	113705250	SNP	C	T	Coding	Replacement	Adamts18	NM_172466	A(1GCC)	1109	T	1	1	0	1	0	1	1	1	1	0	0	0	1
chr8	113705335	SNP	A	G	Coding	Silent	Adamts18	NM_172466	V(3GTT)	1080	V	1	1	0	1	0	1	1	1	1	0	0	0	1
chr8	113707038	SNP	A	T	Coding	Silent	Adamts18	NM_172466	P(3CCT)	1021	P	1	1	0	1	0	1	1	1	1	0	0	0	1
chr8	113707071	SNP	G	T	Coding	Silent	Adamts18	NM_172466	G(3GGC)	1010	G	1	1	0	1	0	1	1	1	1	0	0	0	1
chr8	113709739	SNP	G	A	Coding	Silent	Adamts18	NM_172466	G(3GGC)	949	G	1	1	0	1	0	1	1	1	1	0	0	0	1
chr8	113709762	SNP	C	T	Coding	Replacement	Adamts18	NM_172466	A(1GCA)	942	T	1	1	0	1	0	1	1	1	1	0	0	0	1
chr8	113713179	SNP	G	A	Coding	Silent	Adamts18	NM_172466	N(3AAC)	927	N	1	1	1	1	0	1	1	1	1	0	0	0	1
chr8	113713233	SNP	A	G	Coding	Silent	Adamts18	NM_172466	N(3AAT)	909	N	1	1	0	1	0	1	1	1	1	0	0	0	1
chr8	113714427	SNP	T	G	Coding	Silent	Adamts18	NM_172466	V(3GTA)	866	V	1	1	0	1	0	1	1	1	1	0	0	0	1
chr8	113714435	SNP	T	C	Coding	Replacement	Adamts18	NM_172466	M(1ATG)	864	V	1	1	0	1	0	1	1	1	1	0	0	0	1
chr8	113714462	SNP	C	T	Coding	Replacement	Adamts18	NM_172466	A(1GCT)	855	T	1	1	0	1	0	1	1	1	1	0	0	0	1
chr8	113736733	SNP	C	T	Coding	Replacement	Adamts18	NM_172466	R(2CGC)	827	H	1	1	0	1	0	1	1	1	1	0	0	0	1
chr8	113737641	SNP	C	T	Coding	Silent	Adamts18	NM_172466	E(3GAG)	728	E	1	1	0	1	0	1	1	1	0	0	0	0	1
chr8	113737660	SNP	A	G	Coding	Replacement	Adamts18	NM_172466	L(2CTG)	722	P	1	1	0	1	0	1	1	1	1	0	0	0	1
chr8	113743077	SNP	A	G	Coding	Silent	Adamts18	NM_172466	R(3CGT)	664	R	1	1	0	1	0	1	1	1	1	0	0	0	1
chr8	113743110	SNP	T	C	Coding	Silent	Adamts18	NM_172466	Q(3CAA)	653	Q	1	1	0	1	0	1	1	1	1	0	0	0	1
chr8	113751151	SNP	G	T	Coding	Silent	Adamts18	NM_172466	R(3CGC)	603	R	1	1	0	1	0	1	1	1	1	0	0	0	1
chr8	113751172	SNP	C	T	Coding	Silent	Adamts18	NM_172466	S(3TCG)	596	S	1	1	0	1	0	1	1	1	1	0	0	0	1
chr8	113767081	SNP	C	T	Coding	Silent	Adamts18	NM_172466	S(3TCG)	475	S	1	1	0	1	0	1	1	1	1	0	0	0	1
chr8	113767153	SNP	A	G	Coding	Silent	Adamts18	NM_172466	N(3AAT)	451	N	1	1	0	1	0	1	1	1	1	0	0	0	1
chr8	113773223	SNP	T	C	Coding	Replacement	Adamts18	NM_172466	E(2GAA)	353	G	1	1	0	1	0	1	1	1	1	0	0	0	1
chr8	113775289	SNP	G	A	Coding	Silent	Adamts18	NM_172466	D(3GAC)	313	D	1	1	0	1	0	1	1	1	1	0	0	0	1
chr8	113844963	SNP	C	A	Coding	Replacement	Adamts18	NM_172466	K(3AAG)	129	N	1	1	0	1	0	1	1	1	1	0	0	0	1
chr8	113844975	SNP	T	C	Coding	Silent	Adamts18	NM_172466	Q(3CAA)	125	Q	1	1	0	1	0	1	1	1	1	0	0	0	1
chr18	59048875	SNP	T	A	Coding	Replacement	Adamts19	NM_175506	C(1TGC)	1129	S	0	0	0	0	0	0	0	0	0	0	0	0	0
chr15	94273239	SNP	A	C	Coding	Replacement	Adamts20	NM_177431	Y(1TAT)	1868	D	1	1	1	1	1	1	1	1	1	0	0	0	0
chr15	94285768	SNP	A	C	Coding	Replacement	Adamts20	NM_177431	V(2GTG)	1551	G	1	1	1	1	1	1	1	0	1	1	0	0	0
chr5	89775351	SNP	C	T	Coding;Coding	Replacement;Replacement	Adamts3;Adamts3	NM_177872;NM_001081401	V(1GTT);V(1GTT)	199;199	I;I	0	0	0	0	1	0	0	0	0	1	0	0	0
chr1	171250818	SNP	C	T	Coding	Silent	Adamts4	NM_172845	A(3GCC)	2	A	1	1	0	1	0	1	1	1	1	1	1	0	1
chr1	171251154	SNP	T	G	Coding	Silent	Adamts4	NM_172845	G(3GGT)	114	G	1	1	0	1	0	1	1	1	1	1	1	0	1
chr16	85868053	SNP	T	A	Coding	Silent	Adamts5	NM_011782	T(3ACA)	674	T	0	0	0	0	1	0	1	1	1	1	0	0	0
chr13	104312759	SNP	T	A	Coding	Replacement	Adamts6	NM_001081020	S(1TCT)	226	T	1	1	0	1	0	1	0	0	0	0	1	0	1
chr13	104312884	SNP	C	A	Coding	Silent	Adamts6	NM_001081020	G(3GGC)	267	G	1	1	0	1	0	1	0	1	0	0	1	0	0
chr13	104313694	SNP	G	C	Coding	Replacement	Adamts6	NM_001081020	R(2CGC)	301	P	1	1	1	0	1	1	1	1	0	0	0	0	0
chr13	104397954	SNP	T	C	Coding	Silent	Adamts6	NM_001081020	S(3AGT)	571	S	1	1	0	1	0	1	0	1	0	0	0	0	1
chr13	104397984	SNP	T	C	Coding	Silent	Adamts6	NM_001081020	S(3TCT)	581	S	1	1	0	1	0	1	0	1	0	0	0	0	1
chr13	104444129	SNP	G	A	Coding	Silent	Adamts6	NM_001081020	S(3TCG)	783	S	1	1	0	1	0	1	0	1	0	0	1	0	1
chr13	104444198	SNP	T	C	Coding	Silent	Adamts6	NM_001081020	S(3TCT)	806	S	1	1	0	1	0	1	0	1	0	0	1	0	1
chr13	104444865	SNP	C	T	Coding	Silent	Adamts6	NM_001081020	P(3CCC)	829	P	1	1	0	1	0	1	0	1	0	0	1	0	1
chr13	104479572	SNP	C	T	Coding	Silent	Adamts6	NM_001081020	S(3TCC)	1047	S	1	1	0	1	0	1	0	1	0	0	1	0	1
chr9	30942847	SNP	A	C	Coding	Replacement	Adamts8	NM_013906	D(2GAC)	4	A	0	1	1	1	0	0	0	0	1	0	1	0	0
chr4	86156789	SNP	T	C	Coding	Replacement	Adamtsl1	NM_029967	V(2GTT)	131	A	0	0	0	0	0	0	0	1	0	0	0	0	0
chr4	86216976	SNP	T	C	Coding	Replacement	Adamtsl1	NM_029967	I(2ATT)	246	T	0	1	0	0	0	0	1	0	1	0	0	0	0
chr4	86232686	SNP	A	G	Coding	Silent	Adamtsl1	NM_029967	P(3CCA)	360	P	0	1	0	0	0	0	1	0	1	0	0	0	0
chr4	86277117	SNP	G	A	Coding	Silent	Adamtsl1	NM_029967	E(3GAG)	590	E	0	1	0	0	0	0	1	0	1	0	0	0	0
chr4	86289765	SNP	A	G	Coding	Silent	Adamtsl1	NM_029967	E(3GAA)	624	E	0	1	0	0	0	0	1	0	1	0	0	0	0
chr4	86342437	SNP	A	G	Coding	Replacement	Adamtsl1	NM_029967	T(1ACC)	970	A	0	1	0	0	0	0	1	0	1	0	0	0	0
chr4	86342940	SNP	A	G	Coding	Silent	Adamtsl1	NM_029967	G(3GGA)	1137	G	0	1	0	0	0	0	1	0	1	0	0	0	0
chr4	86343114	SNP	C	A	Coding	Silent	Adamtsl1	NM_029967	I(3ATC)	1195	I	0	1	0	0	0	0	1	0	1	0	0	0	0
chr4	86415470	SNP	G	A	Potential Splice Acceptor Site	Non-Coding	Adamtsl1	NM_029967	---	---	---	0	0	0	0	0	0	0	0	0	1	0	0	0
chr2	27103176	SNP	T	G	Coding	Silent	Adamtsl2	NM_029981	T(3ACT)	739	T	0	0	0	0	0	0	0	0	0	1	1	0	1
chr7	82573904	SNP	T	G	Coding	Replacement	Adamtsl3	NM_001190374	H(3CAT)	964	Q	0	1	0	1	1	0	1	1	1	0	0	0	1
chr7	82574189	SNP	C	A	Coding	Replacement	Adamtsl3	NM_001190374	H(3CAC)	1059	Q	0	1	0	1	1	0	1	1	1	0	0	0	1
chr7	82574533	SNP	A	G	Coding	Replacement	Adamtsl3	NM_001190374	N(2AAC)	1174	S	0	1	0	1	1	0	1	1	1	0	0	0	1
chr7	82595386	SNP	C	G	Coding	Replacement	Adamtsl3	NM_001190374	T(2ACA)	1350	R	0	1	0	1	1	0	1	1	1	0	0	0	1
chr7	82595453	SNP	A	C	Coding	Silent	Adamtsl3	NM_001190374	S(3TCA)	1372	S	0	1	0	1	0	0	1	1	0	0	0	0	1
chr7	82598039	SNP	G	A	Coding	Replacement	Adamtsl3	NM_001190374	R(2CGA)	1401	Q	0	0	0	0	1	0	0	0	1	0	0	0	0
chr7	82598064	SNP	G	A	Coding	Silent	Adamtsl3	NM_001190374	A(3GCG)	1409	A	0	1	0	1	0	0	1	0	0	0	0	0	1
chr7	82598070	SNP	T	C	Coding	Silent	Adamtsl3	NM_001190374	P(3CCT)	1411	P	0	1	0	1	0	0	1	0	0	0	0	0	1
chr7	82602173	SNP	T	G	Coding	Replacement	Adamtsl3	NM_001190374	F(1TTC)	1459	V	0	1	0	1	0	0	1	0	0	0	0	0	1
chr7	82602211	SNP	T	G	Coding	Silent	Adamtsl3	NM_001190374	G(3GGT)	1471	G	0	1	0	1	0	0	1	0	0	0	0	0	1
chr7	82603732	SNP	A	G	Coding	Replacement	Adamtsl3	NM_001190374	M(1ATG)	1505	V	0	1	0	1	0	0	1	1	0	0	0	0	1
chr7	82603749	SNP	C	G	Coding	Silent	Adamtsl3	NM_001190374	S(3TCC)	1510	S	0	1	0	1	0	0	1	1	0	0	0	0	1
chr7	82603751	SNP	C	T	Coding	Replacement	Adamtsl3	NM_001190374	A(2GCG)	1511	V	0	1	0	1	0	0	1	1	0	0	0	0	1
chr7	82603759	SNP	G	A	Coding	Replacement	Adamtsl3	NM_001190374	G(1GGT)	1514	S	0	0	0	0	1	0	0	1	1	0	0	0	0
chr7	82603818	SNP	G	A	Coding	Silent	Adamtsl3	NM_001190374	V(3GTG)	1533	V	0	1	0	1	0	0	1	1	0	0	0	0	1
chr7	82606543	SNP	T	G	Coding	Replacement	Adamtsl3	NM_001190374	S(1TCC)	1588	A	0	1	0	1	0	0	1	0	0	0	0	0	1
chr7	82611855	SNP	C	T	Coding	Replacement	Adamtsl3	NM_001190374	L(1CTC)	1666	F	0	1	0	1	0	0	1	0	0	0	0	0	1
chr3	95677603	SNP	T	C	Coding	Silent	Adamtsl4	NM_144899	L(3CTA)	918	L	1	1	0	0	0	1	1	1	1	0	0	0	0
chr3	95683312	SNP	G	A	Coding	Silent	Adamtsl4	NM_144899	T(3ACC)	374	T	1	1	0	0	0	1	1	1	1	0	0	0	0
chr11	80177255	SNP	G	T	Coding	Replacement	Adap2	NM_172133	L(3TTG)	364	F	0	0	0	0	0	0	0	1	0	0	0	0	0
chr8	111982323	SNP	T	C	Coding	Silent	Adat1	NM_013925	T(3ACA)	289	T	1	1	0	1	0	1	1	1	1	0	0	0	1
chr4	128934553	SNP	A	C	Coding	Replacement	Adc	NM_172875	V(2GTC)	382	G	0	1	1	1	1	1	1	0	1	0	0	0	0
chr12	88368393	SNP	T	C	Coding	Silent	Adck1	NM_028105	L(3CTT)	16	L	0	1	0	0	0	0	0	0	1	1	0	0	0
chr12	88446709	SNP	A	G	Coding	Silent	Adck1	NM_028105	Q(3CAA)	270	Q	0	1	0	0	0	0	0	0	1	1	0	0	0
chr11	7063917	SNP	G	A	Coding	Silent	Adcy1	NM_009622	V(3GTG)	106	V	1	1	0	0	0	1	1	1	1	0	0	0	0
chr11	7150839	SNP	C	T	Coding	Replacement	Adcy1	NM_009622	T(2ACG)	796	M	1	1	0	0	0	1	1	1	1	0	0	0	0
chr11	7160283	SNP	C	T	Coding	Silent	Adcy1	NM_009622	H(3CAC)	843	H	1	1	0	0	0	1	1	1	1	0	0	0	0
chr12	4134424	SNP	C	T	Coding;Coding;Coding	Silent;Silent;Silent	Adcy3;Adcy3;Adcy3	NM_001159536;NM_138305;NM_001159537	G(3GGC);G(3GGC);G(3GGC)	33;33;33	G;G;G	0	0	0	1	0	0	0	0	0	0	0	0	1
chr14	55769390	SNP	C	T	Coding	Replacement	Adcy4	NM_080435	V(1GTT)	1024	I	0	1	0	0	0	0	0	0	0	1	1	0	0
chr16	35283536	SNP	T	C	Coding	Replacement	Adcy5	NM_001012765	L(2CTG)	791	P	0	0	0	0	0	0	0	1	0	0	0	0	0
chr16	35291661	SNP	G	A	Coding	Replacement	Adcy5	NM_001012765	V(1GTC)	963	I	0	0	0	0	0	0	0	1	0	0	0	0	0
chr15	98600974	SNP	G	A	Coding	Silent	Adcy6	NM_007405	A(3GCC)	315	A	0	1	0	1	0	1	1	1	0	1	0	0	1
chr8	88310680	SNP	G	A	Coding;Coding;Coding;Coding	Silent;Silent;Silent;Silent	Adcy7;Adcy7;Adcy7;Adcy7	NM_007406;NM_001109756;NM_001037723;NM_001037724	Q(3CAG);Q(3CAG);Q(3CAG);Q(3CAG)	230;230;230;230	Q;Q;Q;Q	1	1	0	0	0	1	1	1	1	0	0	0	0
chr8	88314154	SNP	G	A	Coding;Coding;Coding;Coding	Silent;Silent;Silent;Silent	Adcy7;Adcy7;Adcy7;Adcy7	NM_007406;NM_001109756;NM_001037723;NM_001037724	V(3GTG);V(3GTG);V(3GTG);V(3GTG)	340;340;340;340	V;V;V;V	1	1	0	0	0	1	1	1	1	0	0	0	0
chr8	88323020	SNP	G	A	Coding;Coding;Coding;Coding	Replacement;Replacement;Replacement;Replacement	Adcy7;Adcy7;Adcy7;Adcy7	NM_007406;NM_001109756;NM_001037723;NM_001037724	C(2TGT);C(2TGT);C(2TGT);C(2TGT)	717;717;717;717	Y;Y;Y;Y	1	1	0	0	0	1	1	1	1	0	0	0	0
chr8	88324496	SNP	G	A	Coding;Coding;Coding;Coding	Replacement;Replacement;Replacement;Replacement	Adcy7;Adcy7;Adcy7;Adcy7	NM_007406;NM_001109756;NM_001037723;NM_001037724	R(2CGG);R(2CGG);R(2CGG);R(2CGG)	801;801;801;801	Q;Q;Q;Q	1	1	0	0	0	1	1	1	1	0	0	0	0
chr15	64822279	SNP	T	C	Coding	Replacement	Adcy8	NM_009623	E(2GAA)	383	G	1	0	0	0	0	0	0	0	0	0	0	0	0
chr15	64822292	SNP	A	C	Coding	Replacement	Adcy8	NM_009623	F(1TTT)	379	V	1	0	1	0	1	0	0	0	0	0	0	0	0
chr15	64822295	SNP	T	G	Coding	Silent	Adcy8	NM_009623	R(1AGG)	378	R	0	0	0	0	1	1	1	0	1	0	0	0	0
chr15	64822313	SNP	C	A	Coding	Replacement	Adcy8	NM_009623	V(1GTG)	372	L	1	1	1	1	1	1	1	1	1	0	0	0	0
chr5	34610226	SNP	T	A	Coding;Coding;Coding	Replacement;Replacement;Replacement	Add1;Add1;Add1	NM_013457;NM_001102444;NM_001024458	I(2ATC);I(2ATC);I(2ATC)	182;182;182	N;N;N	0	0	0	0	0	0	0	1	0	0	0	0	0
chr3	138445385	SNP	G	A	Coding	Silent	Adh5	NM_007410	R(3CGG)	36	R	1	0	0	0	1	0	0	0	0	0	0	0	0
chr3	138447179	SNP	G	A	Coding	Replacement	Adh5	NM_007410	G(1GGA)	71	R	1	0	0	0	1	1	0	1	0	0	0	0	0
chr3	138447938	INS	A	-	Coding	Non-Coding	Adh5	NM_007410	R(1AGG)	115	---	0	1	0	0	0	0	1	0	0	0	0	0	0
chr3	138450980	SNP	G	A	Coding	Silent	Adh5	NM_007410	G(3GGG)	142	G	1	0	0	0	1	1	0	1	0	0	0	0	0
chr3	138451059	SNP	G	A	Coding	Replacement	Adh5	NM_007410	V(1GTC)	169	I	1	0	0	0	1	1	0	1	0	0	0	0	0
chr3	138451079	SNP	T	C	Coding	Silent	Adh5	NM_007410	G(3GGT)	175	G	1	0	0	0	1	1	0	1	0	0	0	0	0
chr3	138451351	SNP	C	A	Coding	Silent	Adh5	NM_007410	I(3ATC)	224	I	1	0	0	0	1	1	0	1	0	0	0	0	0
chr3	138451379	SNP	G	C	Coding	Replacement	Adh5	NM_007410	E(1GAA)	234	Q	1	0	0	0	0	1	0	1	0	0	0	0	0
chr3	138451442	SNP	G	A	Coding	Replacement	Adh5	NM_007410	V(1GTT)	255	I	1	0	0	0	1	1	0	0	0	0	0	0	0
chr3	138453826	SNP	C	G	Coding	Replacement	Adh5	NM_007410	R(1CGT)	304	G	1	0	0	0	1	1	0	0	0	0	0	0	0
chr3	138454756	SNP	C	G	Coding	Silent	Adh5	NM_007410	L(3CTC)	350	L	1	0	0	0	1	1	0	1	0	0	0	0	0
chr1	9553377	SNP	G	T	5prime UTR;Coding	Non-Coding;Replacement	Adhfe1;Adhfe1	NR_027664;NM_175236	---;Q(3CAG)	---;84	---;H	1	1	0	0	1	0	1	0	0	1	0	0	0
chr1	9553623	SNP	C	T	5prime UTR;Coding	Non-Coding;Silent	Adhfe1;Adhfe1	NR_027664;NM_175236	---;S(3AGC)	---;116	---;S	1	1	0	0	1	0	1	0	0	1	0	0	0
chr1	9553659	SNP	G	C	5prime UTR;Coding	Non-Coding;Silent	Adhfe1;Adhfe1	NR_027664;NM_175236	---;A(3GCG)	---;128	---;A	1	1	0	0	1	0	1	0	0	1	0	0	0
chr1	9553677	SNP	T	C	5prime UTR;Coding	Non-Coding;Silent	Adhfe1;Adhfe1	NR_027664;NM_175236	---;A(3GCT)	---;134	---;A	1	1	0	0	1	0	1	0	0	1	0	0	0
chr1	9553719	SNP	T	C	5prime UTR;Coding	Non-Coding;Silent	Adhfe1;Adhfe1	NR_027664;NM_175236	---;N(3AAT)	---;148	---;N	1	1	0	0	1	0	1	0	0	1	0	0	0
chr12	28679536	SNP	C	T	Coding	Silent	Adi1	NM_134052	A(3GCC)	129	A	1	0	0	1	1	1	1	1	1	1	1	0	1
chr2	168182626	SNP	C	A	Coding	Silent	Adnp	NM_009628	P(3CCG)	916	P	1	1	0	0	0	1	0	0	1	0	0	0	0
chr2	168183172	SNP	A	G	Coding	Silent	Adnp	NM_009628	D(3GAT)	734	D	1	1	0	0	0	1	0	0	1	0	0	0	0
chr1	134203552	SNP	G	C	Coding;Coding	Replacement;Replacement	Adora1;Adora1	NM_001039510;NM_001008533	A(2GCC);A(2GCC)	127;127	G;G	1	0	0	0	0	1	0	0	1	0	0	0	0
chr1	134203561	SNP	G	C	Coding;Coding	Replacement;Replacement	Adora1;Adora1	NM_001039510;NM_001008533	A(2GCA);A(2GCA)	124;124	G;G	1	0	1	1	0	1	1	1	1	0	0	0	0
chr11	62249155	SNP	T	C	Coding	Silent	Adora2b	NM_007413	A(3GCT)	18	A	1	1	0	1	0	1	1	1	1	0	0	0	1
chr4	126321566	SNP	G	C	Coding	Silent	Adprhl2	NM_133883	G(3GGC)	35	G	0	0	0	1	0	0	0	0	0	0	0	0	0
chr11	67038191	SNP	C	G	Coding	Replacement	Adprm	NM_025510	G(1GGC)	325	R	0	1	0	0	0	0	0	0	0	0	0	0	0
chr11	67038193	DEL	C	-	Coding	Non-Coding	Adprm	NM_025510	R(2AGA)	324	---	0	1	0	0	0	0	0	0	0	0	0	0	0
chr11	67038194	DEL	T	-	Coding	Non-Coding	Adprm	NM_025510	R(1AGA)	324	---	0	1	0	0	0	0	0	0	0	0	0	0	0
chr11	67038195	DEL	C	-	Coding	Non-Coding	Adprm	NM_025510	G(3GGG)	323	---	0	1	0	0	0	0	0	0	0	0	0	0	0
chr14	66727869	SNP	T	G	Coding;Coding	Replacement;Replacement	Adra1a;Adra1a	NM_001271760;NM_013461	V(2GTG);V(2GTG)	436;436	G;G	1	0	1	0	0	0	1	0	0	0	0	0	0
chr14	66727874	SNP	T	G	Coding;Coding	Replacement;Replacement	Adra1a;Adra1a	NM_001271760;NM_013461	S(1TCG);S(1TCG)	438;438	A;A	1	0	0	1	1	0	0	1	1	0	0	0	0
chr14	66727880	SNP	A	C	Coding;Coding	Replacement;Replacement	Adra1a;Adra1a	NM_001271760;NM_013461	T(1ACC);T(1ACC)	440;440	P;P	1	1	1	1	1	1	1	0	1	0	0	0	0
chr2	131546202	SNP	G	A	Coding	Replacement	Adra1d	NM_013460	R(1CGA)	478	*	0	0	0	0	0	0	0	1	0	0	0	0	0
chr2	131561829	SNP	A	G	Coding	Replacement	Adra1d	NM_013460	S(1TCC)	114	P	0	0	0	0	0	0	0	0	0	0	0	1	0
chr5	35279978	SNP	T	G	Coding	Silent	Adra2c	NM_007418	G(3GGT)	31	G	0	1	1	1	0	0	1	1	1	0	1	0	1
chr5	35279980	SNP	C	G	Coding	Replacement	Adra2c	NM_007418	A(2GCC)	32	G	0	1	1	1	0	0	1	1	1	0	1	0	1
chr5	35279994	SNP	A	G	Coding	Replacement	Adra2c	NM_007418	T(1ACC)	37	A	0	1	1	0	0	0	1	0	1	0	0	0	1
chr5	35280004	SNP	T	G	Coding	Replacement	Adra2c	NM_007418	V(2GTG)	40	G	1	1	0	1	1	0	1	1	1	0	0	0	0
chr5	35280006	SNP	C	G	Coding	Replacement	Adra2c	NM_007418	P(1CCA)	41	A	1	0	0	1	0	0	0	0	1	0	0	0	0
chr5	35280045	SNP	T	G	Coding	Replacement	Adra2c	NM_007418	L(1TTG)	54	V	0	0	0	1	1	1	1	0	0	0	0	0	1
chr5	35280209	SNP	T	G	Coding	Silent	Adra2c	NM_007418	S(3TCT)	108	S	1	1	0	1	0	0	0	0	1	0	1	0	1
chr8	27228295	SNP	G	C	Coding	Replacement	Adrb3	NM_013462	A(2GCA)	42	G	1	1	1	1	1	1	1	1	1	0	0	0	0
chr11	5867719	SNP	C	T	Coding	Silent	Aebp1	NM_009636	L(3CTC)	401	L	0	0	0	0	0	1	1	1	1	0	0	0	0
chr11	5868525	SNP	T	C	Coding	Silent	Aebp1	NM_009636	P(3CCT)	503	P	0	0	0	0	0	1	1	1	1	0	0	0	0
chr11	5868573	SNP	C	T	Coding	Silent	Aebp1	NM_009636	N(3AAC)	519	N	0	0	0	0	0	1	1	1	1	0	0	0	0
chr11	5871563	SNP	G	C	Coding	Replacement	Aebp1	NM_009636	G(2GGC)	1034	A	0	1	0	0	1	0	0	0	0	0	0	0	0
chr11	5871597	SNP	T	C	Coding	Silent	Aebp1	NM_009636	P(3CCT)	1045	P	0	1	0	0	0	0	0	1	0	0	0	0	0
chr11	5871612	SNP	A	C	Coding	Silent	Aebp1	NM_009636	T(3ACA)	1050	T	0	1	0	0	0	1	0	1	1	0	0	1	1
chr6	140624268	SNP	A	C	Coding	Replacement	Aebp2	NM_001005605	T(1ACC)	192	P	1	1	0	0	0	0	1	1	1	0	0	0	0
chr6	140624273	SNP	C	G	Coding	Silent	Aebp2	NM_001005605	S(3TCC)	193	S	1	1	0	1	0	0	0	0	1	0	0	0	0
chr6	140624280	SNP	C	G	Coding	Replacement	Aebp2	NM_001005605	R(1CGG)	196	G	1	0	0	1	0	0	0	0	0	0	0	0	0
chr7	78902501	SNP	G	T	Coding;Coding	Replacement;Replacement	Aen;Aen	NM_001162939;NM_026531	A(1GCG);A(1GCG)	32;70	S;S	0	0	0	0	1	0	1	1	1	0	0	0	0
chr5	35945217	SNP	A	G	Coding	Silent	Afap1	NM_027373	P(3CCA)	84	P	0	0	0	1	0	0	0	0	0	0	0	0	1
chr5	35968688	SNP	A	G	Coding	Silent	Afap1	NM_027373	T(3ACA)	342	T	0	0	0	1	0	0	0	0	0	0	0	0	1
chr5	35976623	SNP	G	A	Coding	Silent	Afap1	NM_027373	A(3GCG)	467	A	0	0	0	1	0	0	0	0	0	0	0	0	1
chr5	103815038	SNP	C	T	Coding;Coding	Silent;Silent	Aff1;Aff1	NM_133919;NM_001080798	A(3GCC);A(3GCC)	366;374	A;A	0	1	0	0	0	0	0	0	0	0	0	0	0
chrX	69544423	SNP	T	C	Coding	Silent	Aff2	NM_008032	D(3GAT)	65	D	1	0	0	0	0	1	0	0	0	0	0	0	0
chrX	69544913	SNP	A	G	Coding	Replacement	Aff2	NM_008032	T(1ACT)	229	A	1	0	0	0	0	1	0	0	0	0	0	0	0
chrX	69545029	SNP	T	C	Coding	Silent	Aff2	NM_008032	V(3GTT)	267	V	1	0	0	0	0	1	0	0	0	0	0	0	0
chr5	90496106	SNP	C	A	Coding	Replacement	Afp	NM_007423	P(2CCC)	134	H	0	0	0	0	0	0	0	0	0	1	0	0	0
chr8	53517829	SNP	C	A	Coding;Coding	Replacement;Replacement	Aga;Aga	NM_001205054;NM_001005847	H(1CAC);H(1CAC)	195;195	N;N	1	1	0	1	0	1	1	1	1	0	0	0	1
chr1	89789240	SNP	T	C	Coding;Coding	Replacement;Replacement	Agap1;Agap1	NM_178119;NM_001037136	S(1TCC);S(1TCC)	521;468	P;P	1	0	0	0	1	0	0	1	1	0	0	0	0
chr10	127079853	SNP	A	G	Coding	Replacement	Agap2	NM_001033263	I(1ATC)	78	V	1	1	1	1	0	1	0	1	1	0	0	0	0
chr5	24496756	SNP	A	G	Coding	Replacement	Agap3	NM_139153	T(1ACA)	506	A	1	0	0	1	0	1	1	1	1	1	0	0	1
chr5	24498152	SNP	C	T	Coding	Silent	Agap3	NM_139153	R(3CGC)	582	R	1	0	0	1	0	1	1	1	1	0	0	0	1
chr5	24499927	SNP	A	G	Coding	Replacement	Agap3	NM_139153	N(1AAC)	657	D	0	0	0	0	0	0	0	0	0	0	0	0	0
chr5	24499971	SNP	C	T	Coding	Silent	Agap3	NM_139153	R(3CGC)	671	R	1	0	0	1	0	1	1	1	1	1	0	0	1
chr5	24500244	SNP	T	A	Coding	Silent	Agap3	NM_139153	P(3CCT)	723	P	1	0	0	1	0	1	1	1	1	0	0	0	1
chr5	24501199	SNP	C	T	Coding	Silent	Agap3	NM_139153	D(3GAC)	820	D	1	0	0	1	0	1	1	1	1	0	0	0	1
chr5	24501256	SNP	G	A	Coding	Silent	Agap3	NM_139153	L(3CTG)	839	L	1	0	0	1	0	1	1	1	1	0	0	0	1
chr5	24476695	SNP	T	C	Coding;Coding	Silent;Silent	Agap3;Agap3	NM_139153;NM_001256431	T(3ACT);T(3ACT)	150;150	T;T	1	0	0	1	0	1	1	1	1	1	0	0	1
chr5	137684458	SNP	T	C	Coding;Coding	Replacement;Replacement	Agfg2;Agfg2	NM_178162;NM_145566	Q(2CAG);Q(2CAG)	41;41	R;R	0	0	0	0	0	0	0	0	0	0	0	1	0
chr3	116781609	SNP	G	A	Coding	Silent	Agl	NM_001081326	H(3CAC)	626	H	1	1	0	0	0	1	0	1	1	0	0	0	0
chr3	116784566	SNP	C	T	Coding	Replacement	Agl	NM_001081326	E(1GAG)	500	K	1	1	0	0	0	1	0	1	1	0	0	0	0
chr4	141758379	SNP	T	G	Coding	Replacement	Agmat	NM_001081408	V(2GTG)	320	G	0	0	0	0	0	0	0	0	0	1	1	1	1
chr4	141758394	SNP	T	G	Coding	Replacement	Agmat	NM_001081408	V(2GTG)	325	G	0	0	0	0	0	0	0	0	0	1	1	0	1
chr12	37252522	SNP	C	A	Coding	Replacement	Agmo	NM_178767	F(3TTC)	119	L	1	0	0	1	1	1	1	1	1	1	1	0	1
chr10	78287934	SNP	T	G	Coding	Replacement	Agpat3	NM_053014	T(1ACC)	31	P	0	0	0	0	0	0	0	0	0	0	1	0	1
chr17	12215300	SNP	G	A	Coding	Silent	Agpat4	NM_026644	P(3CCG)	264	P	1	0	0	1	0	0	0	1	0	1	0	0	1
chr8	18846685	SNP	G	C	Coding	Replacement	Agpat5	NM_026792	M(3ATG)	42	I	1	1	1	1	1	1	1	1	1	0	0	0	1
chr8	18846689	SNP	G	C	Coding	Replacement	Agpat5	NM_026792	A(1GCC)	44	P	1	0	0	1	1	0	0	0	0	0	0	0	0
chr8	23179414	DEL	C	-	Potential Splice Donor Site	Non-Coding	Agpat6	NM_018743	---	---	---	0	0	0	0	0	0	0	0	0	0	0	0	0
chr5	100846828	SNP	G	A	Coding	Silent	Agpat9	NM_172715	A(3GCG)	7	A	0	1	0	0	0	0	0	0	0	0	0	0	0
chr5	100893194	SNP	T	C	Coding	Silent	Agpat9	NM_172715	T(3ACT)	373	T	0	1	0	0	0	0	0	0	0	0	0	0	0
chr5	100893468	SNP	A	T	Coding	Silent	Agpat9	NM_172715	V(3GTA)	387	V	0	1	0	0	0	0	0	0	0	0	0	0	0
chr5	100893474	SNP	C	T	Coding	Silent	Agpat9	NM_172715	S(3TCC)	389	S	0	1	0	0	0	0	0	0	0	0	0	0	0
chr9	54946110	SNP	C	T	Coding	Replacement	Agphd1	NM_177351	L(1CTC)	239	F	1	0	0	1	1	1	1	1	1	1	1	0	1
chr12	35998594	SNP	T	C	Coding	Silent	Agr2	NM_011783	T(3ACT)	114	T	1	0	0	1	1	1	1	1	1	1	1	0	1
chr12	35998624	SNP	T	C	Coding	Silent	Agr2	NM_011783	Y(3TAT)	124	Y	1	0	0	1	1	1	1	1	1	1	1	0	1
chr12	36001766	SNP	C	T	Coding	Silent	Agr2	NM_011783	L(1CTG)	159	L	1	0	0	1	1	1	1	1	1	1	1	0	1
chr8	124557044	SNP	T	C	Coding	Silent	Agt	NM_007428	S(3TCA)	445	S	1	0	0	0	0	1	1	1	1	0	0	0	0
chr8	124557775	SNP	T	C	Coding	Replacement	Agt	NM_007428	N(2AAC)	408	S	1	0	0	0	0	1	1	1	1	0	0	0	0
chr8	124557819	SNP	A	G	Coding	Silent	Agt	NM_007428	A(3GCT)	393	A	1	0	0	0	0	1	1	1	1	0	0	0	0
chr8	124557860	SNP	G	A	Coding	Silent	Agt	NM_007428	L(1CTG)	380	L	1	0	0	0	0	1	1	1	1	0	0	0	0
chr8	124559381	SNP	T	C	Coding	Replacement	Agt	NM_007428	T(1ACC)	321	A	1	0	0	0	0	1	1	1	1	0	0	0	0
chr13	30381217	SNP	C	G	Coding	Silent	Agtr1a	NM_177322	T(3ACC)	88	T	0	1	0	0	1	1	1	1	1	0	0	0	0
chr3	20315687	SNP	A	G	Coding	Replacement	Agtr1b	NM_175086	S(1TCC)	252	P	0	0	0	0	0	1	0	0	0	0	0	0	0
chr1	179752930	SNP	A	T	Coding	Replacement	Ahctf1	NM_026375	N(3AAT)	1902	K	0	0	0	0	0	0	0	1	0	0	0	0	0
chr1	179790308	SNP	G	T	Coding	Replacement	Ahctf1	NM_026375	T(2ACA)	291	K	0	0	0	0	0	0	0	0	0	0	0	0	0
chr2	155064898	SNP	C	T	Coding	Silent	Ahcy	NM_016661	T(3ACG)	158	T	1	1	0	0	0	1	0	0	1	0	0	0	0
chr2	155064913	SNP	G	A	Coding	Silent	Ahcy	NM_016661	I(3ATC)	153	I	1	1	0	0	0	1	0	0	1	0	0	0	0
chr4	133061638	SNP	A	C	Coding	Silent	Ahdc1	NM_146155	P(3CCA)	63	P	0	1	1	1	0	1	0	1	0	0	0	0	0
chr4	133061646	SNP	G	C	Coding	Replacement	Ahdc1	NM_146155	R(2CGG)	66	P	1	1	0	0	1	0	1	0	1	0	0	0	0
chr4	133061652	SNP	A	G	Coding	Replacement	Ahdc1	NM_146155	D(2GAC)	68	G	1	1	0	0	1	0	1	1	0	0	0	0	0
chr4	133062361	SNP	T	C	Coding	Silent	Ahdc1	NM_146155	D(3GAT)	304	D	0	0	1	0	0	0	0	1	1	0	0	0	0
chr4	133062375	SNP	C	G	Coding	Replacement	Ahdc1	NM_146155	P(2CCG)	309	R	1	1	1	1	1	1	1	1	1	0	0	0	0
chr12	35503847	SNP	C	T	Coding	Replacement	Ahr	NM_013464	A(1GCC)	758	T	1	0	0	1	1	1	1	1	1	1	1	0	1
chr12	35506345	SNP	G	A	Coding	Replacement	Ahr	NM_013464	L(1CTT)	348	F	1	0	0	1	1	1	1	1	1	1	1	0	1
chr12	35526790	SNP	G	A	Coding	Silent	Ahr	NM_013464	D(3GAC)	47	D	1	0	0	1	1	1	1	1	1	1	1	0	1
chr10	43992463	SNP	G	A	Coding	Silent	Aim1	NM_172393	V(3GTC)	1032	V	0	0	0	0	0	0	0	0	0	0	0	0	0
chr10	44003693	SNP	T	G	Coding	Replacement	Aim1	NM_172393	K(1AAG)	126	Q	1	1	0	0	0	0	0	0	0	0	0	0	0
chr10	44003706	SNP	C	G	Coding	Silent	Aim1	NM_172393	S(3TCG)	121	S	1	1	1	0	0	0	0	1	1	0	0	0	0
chr3	132674748	SNP	C	A	Potential Splice Donor Site	Non-Coding	Aimp1	NM_007926	---	---	---	0	0	0	0	0	0	0	0	0	0	0	0	0
chr3	132677004	SNP	C	A	Potential Splice Donor Site	Non-Coding	Aimp1	NM_007926	---	---	---	0	0	0	0	0	0	0	1	0	0	0	0	0
chr11	72031426	SNP	T	C	Coding	Silent	Aipl1	NM_053245	E(3GAA)	152	E	1	1	0	1	0	1	1	1	1	0	0	0	1
chr11	61877977	SNP	G	A	Coding	Silent	Akap10	NM_019921	D(3GAC)	628	D	1	1	0	1	0	1	1	1	1	0	0	0	1
chr11	61915270	SNP	T	A	Coding	Replacement	Akap10	NM_019921	S(1AGC)	211	C	1	1	0	1	0	1	1	1	1	0	0	0	1
chr14	78513608	SNP	C	A	Coding	Replacement	Akap11	NM_001164503	L(3TTG)	446	F	0	1	1	0	1	1	0	1	1	0	0	0	0
chr7	75608699	SNP	C	T	Coding	Replacement	Akap13	NM_029332	S(2TCA)	357	L	0	0	0	0	1	0	1	1	1	0	0	0	0
chr7	75608802	SNP	G	C	Coding	Silent	Akap13	NM_029332	G(3GGG)	391	G	0	0	0	0	1	0	1	1	1	0	0	0	0
chr7	75609559	SNP	G	A	Coding	Replacement	Akap13	NM_029332	G(1GGC)	644	S	0	0	0	0	1	0	1	1	1	0	0	0	0
chr7	75609956	SNP	C	G	Coding	Replacement	Akap13	NM_029332	A(2GCC)	776	G	0	0	0	0	1	0	1	1	1	0	0	0	0
chr7	75610340	SNP	T	G	Coding	Replacement	Akap13	NM_029332	V(2GTT)	904	G	0	0	0	0	1	0	1	1	1	0	0	0	0
chr7	75610883	SNP	A	G	Coding	Replacement	Akap13	NM_029332	K(2AAA)	1085	R	0	0	0	0	1	0	1	1	1	0	0	0	0
chr7	75610918	SNP	A	G	Coding	Replacement	Akap13	NM_029332	I(1ATT)	1097	V	0	0	0	0	1	0	1	1	1	0	0	0	0
chr7	75610934	SNP	A	G	Coding	Replacement	Akap13	NM_029332	N(2AAC)	1102	S	0	0	0	0	1	0	1	1	1	0	0	0	0
chr7	75611004	SNP	A	G	Coding	Silent	Akap13	NM_029332	E(3GAA)	1125	E	0	0	0	0	1	0	1	1	1	0	0	0	0
chr7	75611212	SNP	A	G	Coding	Replacement	Akap13	NM_029332	I(1ATC)	1195	V	0	0	0	0	1	0	1	1	1	0	0	0	0
chr7	75611217	SNP	G	A	Coding	Silent	Akap13	NM_029332	P(3CCG)	1196	P	0	0	0	0	1	0	1	1	1	0	0	0	0
chr7	75611266	SNP	C	T	Coding	Replacement	Akap13	NM_029332	P(1CCT)	1213	S	0	0	0	0	1	0	1	1	1	0	0	0	0
chr7	75611539	SNP	T	C	Coding	Replacement	Akap13	NM_029332	S(1TCA)	1304	P	0	0	0	0	1	0	1	1	1	0	0	0	0
chr7	75666643	SNP	C	T	Coding	Replacement	Akap13	NM_029332	P(1CCA)	1423	S	0	1	0	1	1	0	1	1	1	0	0	0	1
chr7	75677247	SNP	C	A	Coding	Replacement	Akap13	NM_029332	Q(1CAA)	1472	K	0	0	0	0	1	0	1	1	1	0	0	0	0
chr7	75677390	SNP	G	A	Coding	Silent	Akap13	NM_029332	R(3AGG)	1519	R	0	1	0	1	0	0	0	0	0	0	0	0	1
chr7	75739460	SNP	A	T	Coding	Silent	Akap13	NM_029332	P(3CCA)	2357	P	0	0	0	0	1	0	1	1	1	0	0	0	0
chr11	88834678	SNP	A	G	Coding;Coding	Silent;Silent	Akap1;Akap1	NM_009648;NM_001042541	S(3AGT);S(3AGT)	782;782	S;S	1	1	0	1	1	1	1	1	1	0	0	0	1
chr11	88835109	SNP	T	C	Coding;Coding	Silent;Silent	Akap1;Akap1	NM_009648;NM_001042541	R(3AGA);R(3AGA)	755;755	R;R	1	1	0	1	1	1	1	1	1	0	0	0	1
chr11	88835186	SNP	G	T	Coding;Coding	Silent;Silent	Akap1;Akap1	NM_009648;NM_001042541	R(1CGA);R(1CGA)	730;730	R;R	1	1	0	1	1	1	1	1	1	0	0	0	1
chr11	88837091	SNP	A	G	Coding;Coding	Silent;Silent	Akap1;Akap1	NM_009648;NM_001042541	H(3CAT);H(3CAT)	688;688	H;H	1	1	0	1	1	1	1	1	1	0	0	0	1
chr11	88837181	SNP	C	T	Coding;Coding	Silent;Silent	Akap1;Akap1	NM_009648;NM_001042541	L(3CTG);L(3CTG)	658;658	L;L	1	1	0	1	1	1	1	1	1	0	0	0	1
chr11	88844377	SNP	C	G	Coding;Coding	Replacement;Replacement	Akap1;Akap1	NM_009648;NM_001042541	M(3ATG);M(3ATG)	486;486	I;I	1	1	0	1	1	1	1	1	1	0	0	0	1
chr11	88844816	SNP	G	A	Coding;Coding	Replacement;Replacement	Akap1;Akap1	NM_009648;NM_001042541	T(2ACC);T(2ACC)	340;340	I;I	1	1	0	1	1	1	1	1	1	0	0	0	1
chr11	88844860	SNP	A	C	Coding;Coding	Replacement;Replacement	Akap1;Akap1	NM_009648;NM_001042541	F(3TTT);F(3TTT)	325;325	L;L	1	1	0	1	1	1	1	1	1	0	0	0	1
chr11	88845596	SNP	C	G	Coding;Coding	Replacement;Replacement	Akap1;Akap1	NM_009648;NM_001042541	C(2TGT);C(2TGT)	80;80	S;S	1	1	0	1	1	1	1	1	1	0	0	0	1
chr11	88845649	SNP	G	A	Coding;Coding	Silent;Silent	Akap1;Akap1	NM_009648;NM_001042541	V(3GTC);V(3GTC)	62;62	V;V	1	1	0	1	1	1	1	1	1	0	0	0	1
chr4	57883115	SNP	C	G	Coding;Coding	Silent;Silent	Akap2;Akap2	NM_001035533;NM_001035532	T(3ACC);T(3ACC)	819;819	T;T	0	1	0	0	0	1	0	1	0	1	0	0	0
chr12	52887261	SNP	G	A	Coding	Replacement	Akap6	NM_198111	R(2CGG)	512	Q	1	0	0	1	0	1	1	1	1	1	1	0	1
chr12	53141671	SNP	C	T	Coding	Replacement	Akap6	NM_198111	P(2CCA)	1956	L	1	0	0	1	0	1	1	1	1	1	1	0	1
chr5	4058535	SNP	A	G	Coding	Replacement	Akap9	NM_194462	K(1AAA)	2980	E	1	0	0	0	0	0	0	0	0	1	1	0	1
chr5	4058542	SNP	C	A	Coding	Replacement	Akap9	NM_194462	T(2ACT)	2982	N	1	0	0	0	0	0	0	0	0	1	1	1	1
chr4	123738028	SNP	G	A	Coding	Silent	Akirin1	NM_023423	Y(3TAC)	182	Y	0	1	0	0	0	0	1	1	1	0	1	0	0
chr4	116638960	DEL	C	-	Potential Splice Donor Site	Non-Coding	Akr1a1	NM_021473	---	---	---	0	0	0	0	0	0	0	0	0	0	0	0	0
chr13	4203374	SNP	G	A	Coding	Replacement	Akr1c13	NM_013778	G(2GGA)	285	E	0	0	0	0	0	0	0	0	0	0	0	0	1
chr6	37557579	SNP	A	C	Coding	Replacement	Akr1d1	NM_145364	T(1ACC)	223	P	1	1	1	1	1	1	1	1	1	0	0	0	0
chr7	44852749	SNP	G	C	Coding;Coding	Replacement;Replacement	Akt1s1;Akt1s1	NM_001253920;NM_026270	A(1GCC);A(1GCC)	58;58	P;P	0	1	1	0	0	0	0	1	1	0	0	0	0
chr7	27636452	SNP	A	G	Coding;Coding	Silent;Silent	Akt2;Akt2	NM_007434;NM_001110208	G(3GGA);G(3GGA)	383;383	G;G	0	0	0	1	0	0	1	0	1	0	1	0	1
chr1	177103084	SNP	G	T	Coding	Replacement	Akt3	NM_011785	Q(1CAA)	103	K	1	1	1	1	1	1	1	1	1	0	0	0	0
chr1	177248675	DEL	C	-	Potential Splice Donor Site	Non-Coding	Akt3	NM_011785	---	---	---	0	0	0	0	0	1	1	0	0	0	0	0	0
chr1	177248676	DEL	C	-	Coding	Non-Coding	Akt3	NM_011785	G(1GGA)	16	---	0	0	0	0	0	1	1	0	0	0	0	0	0
chr1	177248677	DEL	C	-	Coding	Non-Coding	Akt3	NM_011785	R(3AGG)	15	---	0	0	0	0	0	1	1	0	0	0	0	0	0
chr1	177248678	DEL	C	-	Coding	Non-Coding	Akt3	NM_011785	R(2AGG)	15	---	0	0	0	0	0	1	1	0	0	0	0	0	0
chr1	177248682	SNP	T	G	Coding	Replacement	Akt3	NM_011785	K(1AAG)	14	Q	0	0	0	0	0	1	0	0	0	0	0	0	0
chrX	150565244	SNP	T	C	Coding;Coding	Replacement;Replacement	Alas2;Alas2	NM_009653;NM_001102446	I(2ATC);I(2ATC)	469;454	T;T	1	1	1	0	0	1	1	1	1	0	0	0	0
chrX	150565251	SNP	T	C	Coding;Coding	Silent;Silent	Alas2;Alas2	NM_009653;NM_001102446	C(3TGT);C(3TGT)	471;456	C;C	1	1	1	0	0	1	1	1	1	0	0	0	0
chr16	52253179	SNP	C	A	Coding	Silent	Alcam	NM_009655	L(3CTG)	574	L	0	0	0	0	0	0	0	0	0	0	0	0	0
chr7	45146014	SNP	G	A	Coding	Replacement	Aldh16a1	NM_145954	S(2TCT)	407	F	1	1	1	1	0	1	1	1	1	0	0	0	0
chr19	20634471	SNP	G	A	Coding	Silent	Aldh1a1	NM_013467	V(3GTG)	386	V	0	0	0	0	0	0	1	1	0	0	0	0	0
chr13	24937323	DEL	C	-	Coding	Non-Coding	Aldh5a1	NM_172532	G(3GGG)	82	---	0	0	0	0	0	0	0	0	0	0	0	0	0
chr13	24937324	DEL	C	-	Coding	Non-Coding	Aldh5a1	NM_172532	G(2GGG)	82	---	0	0	0	0	0	0	0	0	0	0	0	0	0
chr13	24937325	DEL	C	-	Coding	Non-Coding	Aldh5a1	NM_172532	G(1GGG)	82	---	0	0	0	0	0	0	0	0	0	0	0	0	0
chr13	24937326	DEL	G	-	Coding	Non-Coding	Aldh5a1	NM_172532	C(3TGC)	81	---	0	0	0	0	0	0	0	0	0	0	0	0	0
chr13	24937329	INS	G	-	Coding	Non-Coding	Aldh5a1	NM_172532	D(3GAC)	80	---	0	0	0	0	0	0	0	1	0	0	0	0	0
chr7	126795791	SNP	C	G	Coding;Coding;Coding	Replacement;Replacement;Replacement	Aldoa;Aldoa;Aldoa	NM_007438;NM_001177307;NM_001177308	G(2GGG);G(2GGG);G(2GGG)	274;328;274	A;A;A	1	1	0	0	0	1	1	1	1	0	0	0	0
chr7	126795792	SNP	C	T	Coding;Coding;Coding	Replacement;Replacement;Replacement	Aldoa;Aldoa;Aldoa	NM_007438;NM_001177307;NM_001177308	G(1GGG);G(1GGG);G(1GGG)	274;328;274	R;R;R	0	1	0	0	0	1	1	0	1	0	0	0	0
chr7	126795794	DEL	C	-	Coding;Coding;Coding	Non-Coding;Non-Coding;Non-Coding	Aldoa;Aldoa;Aldoa	NM_007438;NM_001177307;NM_001177308	G(2GGA);G(2GGA);G(2GGA)	273;327;273	---;---;---	1	1	0	0	0	1	1	1	1	0	0	0	0
chr7	126795795	DEL	C	-	Coding;Coding;Coding	Non-Coding;Non-Coding;Non-Coding	Aldoa;Aldoa;Aldoa	NM_007438;NM_001177307;NM_001177308	G(1GGA);G(1GGA);G(1GGA)	273;327;273	---;---;---	1	1	0	0	0	1	1	1	1	0	0	0	0
chr7	126795796	DEL	A	-	Coding;Coding;Coding	Non-Coding;Non-Coding;Non-Coding	Aldoa;Aldoa;Aldoa	NM_007438;NM_001177307;NM_001177308	S(3TCT);S(3TCT);S(3TCT)	272;326;272	---;---;---	1	1	0	0	0	1	1	1	1	0	0	0	0
chr7	126795797	DEL	G	-	Coding;Coding;Coding	Non-Coding;Non-Coding;Non-Coding	Aldoa;Aldoa;Aldoa	NM_007438;NM_001177307;NM_001177308	S(2TCT);S(2TCT);S(2TCT)	272;326;272	---;---;---	1	1	0	0	0	1	1	1	1	0	0	0	0
chr7	126795798	DEL	A	-	Coding;Coding;Coding	Non-Coding;Non-Coding;Non-Coding	Aldoa;Aldoa;Aldoa	NM_007438;NM_001177307;NM_001177308	S(1TCT);S(1TCT);S(1TCT)	272;326;272	---;---;---	1	1	0	0	0	1	1	1	1	0	0	0	0
chr7	126795799	DEL	C	-	Coding;Coding;Coding	Non-Coding;Non-Coding;Non-Coding	Aldoa;Aldoa;Aldoa	NM_007438;NM_001177307;NM_001177308	L(3CTG);L(3CTG);L(3CTG)	271;325;271	---;---;---	1	1	0	0	0	1	1	1	1	0	0	0	0
chr7	126795800	DEL	A	-	Coding;Coding;Coding	Non-Coding;Non-Coding;Non-Coding	Aldoa;Aldoa;Aldoa	NM_007438;NM_001177307;NM_001177308	L(2CTG);L(2CTG);L(2CTG)	271;325;271	---;---;---	1	1	0	0	0	1	1	1	1	0	0	0	0
chr7	126795801	DEL	G	-	Coding;Coding;Coding	Non-Coding;Non-Coding;Non-Coding	Aldoa;Aldoa;Aldoa	NM_007438;NM_001177307;NM_001177308	L(1CTG);L(1CTG);L(1CTG)	271;325;271	---;---;---	1	1	0	0	0	1	1	1	1	0	0	0	0
chr7	126795802	DEL	G	-	Coding;Coding;Coding	Non-Coding;Non-Coding;Non-Coding	Aldoa;Aldoa;Aldoa	NM_007438;NM_001177307;NM_001177308	F(3TTC);F(3TTC);F(3TTC)	270;324;270	---;---;---	1	1	0	0	0	1	1	1	1	0	0	0	0
chr7	126795803	DEL	A	-	Coding;Coding;Coding	Non-Coding;Non-Coding;Non-Coding	Aldoa;Aldoa;Aldoa	NM_007438;NM_001177307;NM_001177308	F(2TTC);F(2TTC);F(2TTC)	270;324;270	---;---;---	1	1	0	0	0	1	1	1	1	0	0	0	0
chr7	126795804	DEL	A	-	Coding;Coding;Coding	Non-Coding;Non-Coding;Non-Coding	Aldoa;Aldoa;Aldoa	NM_007438;NM_001177307;NM_001177308	F(1TTC);F(1TTC);F(1TTC)	270;324;270	---;---;---	1	1	0	0	0	1	1	1	1	0	0	0	0
chr7	126795805	DEL	A	-	Coding;Coding;Coding	Non-Coding;Non-Coding;Non-Coding	Aldoa;Aldoa;Aldoa	NM_007438;NM_001177307;NM_001177308	T(3ACT);T(3ACT);T(3ACT)	269;323;269	---;---;---	1	1	0	0	0	1	1	1	1	0	0	0	0
chr7	126795807	SNP	T	A	Coding;Coding;Coding	Replacement;Replacement;Replacement	Aldoa;Aldoa;Aldoa	NM_007438;NM_001177307;NM_001177308	T(1ACT);T(1ACT);T(1ACT)	269;323;269	S;S;S	0	1	0	0	0	1	1	0	1	0	0	0	0
chr7	126796594	SNP	C	T	Potential Splice Donor Site;Potential Splice Donor Site;Potential Splice Donor Site	Non-Coding;Non-Coding;Non-Coding	Aldoa;Aldoa;Aldoa	NM_007438;NM_001177307;NM_001177308	---;---;---	---;---;---	---;---;---	0	1	0	0	0	0	0	0	0	0	0	0	0
chr7	126796753	INS	G	-	Coding;Coding;Coding	Non-Coding;Non-Coding;Non-Coding	Aldoa;Aldoa;Aldoa	NM_007438;NM_001177307;NM_001177308	L(1CTG);L(1CTG);L(1CTG)	128;182;128	---;---;---	0	1	0	0	0	0	0	0	0	0	0	0	0
chr4	72851397	SNP	A	G	Coding	Silent	Aldoart1	NM_001199270	S(3AGT)	391	S	0	0	0	0	0	0	0	0	0	0	0	0	0
chr4	72851409	SNP	T	G	Coding	Silent	Aldoart1	NM_001199270	A(3GCA)	387	A	0	1	0	0	0	1	1	0	0	0	0	0	0
chr4	72851412	SNP	T	G	Coding	Replacement	Aldoart1	NM_001199270	R(3AGA)	386	S	0	1	0	0	0	1	1	0	0	0	0	0	0
chr4	72851414	SNP	T	G	Coding	Silent	Aldoart1	NM_001199270	R(1AGA)	386	R	0	1	0	0	0	1	1	0	0	0	0	0	0
chr4	72851433	SNP	A	G	Coding	Silent	Aldoart1	NM_001199270	A(3GCT)	379	A	0	1	0	0	0	1	0	0	0	0	0	0	0
chr4	72851445	SNP	A	G	Coding	Silent	Aldoart1	NM_001199270	N(3AAT)	375	N	0	0	0	0	0	0	0	0	0	0	0	0	0
chr4	72851453	SNP	C	T	Coding	Replacement	Aldoart1	NM_001199270	E(1GAG)	373	K	0	0	0	0	0	0	0	0	0	0	0	0	0
chr4	72851454	SNP	T	C	Coding	Silent	Aldoart1	NM_001199270	K(3AAA)	372	K	0	1	0	0	0	1	0	0	0	0	0	0	0
chr4	72851475	SNP	G	A	Coding	Silent	Aldoart1	NM_001199270	A(3GCC)	365	A	0	1	0	0	0	0	1	0	0	0	0	0	0
chr4	72851496	SNP	G	A	Coding	Silent	Aldoart1	NM_001199270	G(3GGC)	358	G	0	1	0	0	0	0	1	0	0	0	0	0	0
chr4	72851535	SNP	A	G	Coding	Silent	Aldoart1	NM_001199270	C(3TGT)	345	C	0	1	0	0	0	1	1	1	0	0	0	0	0
chr4	72851550	SNP	G	A	Coding	Silent	Aldoart1	NM_001199270	N(3AAC)	340	N	0	1	0	0	0	1	1	1	0	0	0	0	0
chr4	72851595	SNP	A	G	Coding	Silent	Aldoart1	NM_001199270	F(3TTT)	325	F	0	1	0	0	0	1	1	1	0	0	0	0	0
chr4	72851609	SNP	G	T	Coding	Replacement	Aldoart1	NM_001199270	P(1CCT)	321	T	0	1	0	0	0	1	1	1	0	0	0	0	0
chr4	72851619	SNP	T	G	Coding	Silent	Aldoart1	NM_001199270	P(3CCA)	317	P	0	1	0	0	0	1	1	0	0	0	0	0	0
chr4	72851646	SNP	T	C	Coding	Silent	Aldoart1	NM_001199270	T(3ACA)	308	T	0	1	0	0	0	1	1	0	0	0	0	0	0
chr4	72851694	SNP	A	G	Coding	Silent	Aldoart1	NM_001199270	G(3GGT)	292	G	0	1	0	0	0	1	0	0	0	0	0	0	0
chr4	72851720	SNP	A	G	Coding	Silent	Aldoart1	NM_001199270	L(1TTG)	284	L	0	1	0	0	0	1	0	0	0	0	0	0	0
chr4	72851751	SNP	A	G	Coding	Silent	Aldoart1	NM_001199270	S(3AGT)	273	S	0	1	0	0	0	1	0	0	0	0	0	0	0
chr4	72851772	SNP	T	C	Coding	Silent	Aldoart1	NM_001199270	A(3GCA)	266	A	0	1	0	0	0	0	0	0	0	0	0	0	0
chr4	72851778	SNP	T	G	Coding	Silent	Aldoart1	NM_001199270	V(3GTA)	264	V	0	1	0	0	0	0	0	0	0	0	0	0	0
chr4	72851790	SNP	T	A	Coding	Silent	Aldoart1	NM_001199270	V(3GTA)	260	V	0	1	0	0	0	1	0	0	0	0	0	0	0
chr4	72851802	SNP	A	G	Coding	Silent	Aldoart1	NM_001199270	C(3TGT)	256	C	0	1	0	0	0	1	0	0	0	0	0	0	0
chr4	72851804	SNP	A	G	Coding	Replacement	Aldoart1	NM_001199270	C(1TGT)	256	R	0	1	0	0	0	1	0	0	0	0	0	0	0
chr4	72851805	SNP	A	C	Coding	Replacement	Aldoart1	NM_001199270	S(3AGT)	255	R	0	1	0	0	0	1	0	0	0	0	0	0	0
chr4	72851806	SNP	C	T	Coding	Replacement	Aldoart1	NM_001199270	S(2AGT)	255	N	0	1	0	0	0	1	0	0	0	0	0	0	0
chr4	72851820	SNP	A	C	Coding	Silent	Aldoart1	NM_001199270	G(3GGT)	250	G	0	1	0	0	0	1	0	0	0	0	0	0	0
chr4	72851907	SNP	C	T	Coding	Silent	Aldoart1	NM_001199270	E(3GAG)	221	E	0	1	0	0	0	1	1	0	0	0	0	0	0
chr4	72851919	SNP	A	C	Coding	Silent	Aldoart1	NM_001199270	L(3CTT)	217	L	0	1	0	0	0	1	0	0	0	0	0	0	0
chr4	72851924	SNP	G	C	Coding	Replacement	Aldoart1	NM_001199270	P(1CCC)	216	A	0	1	0	0	0	1	0	0	0	0	0	0	0
chr4	72851939	SNP	T	C	Coding	Replacement	Aldoart1	NM_001199270	K(1AAA)	211	E	0	1	0	0	0	1	1	0	0	0	0	0	0
chr4	72852021	SNP	T	C	Coding	Silent	Aldoart1	NM_001199270	L(3CTA)	183	L	0	1	0	0	0	1	1	0	0	0	0	0	0
chr4	72852027	SNP	T	C	Coding	Silent	Aldoart1	NM_001199270	Q(3CAA)	181	Q	0	1	0	0	0	1	1	0	0	0	0	0	0
chr4	72852036	SNP	A	T	Coding	Silent	Aldoart1	NM_001199270	T(3ACT)	178	T	0	1	0	0	0	1	1	0	0	0	0	0	0
chr4	72852111	SNP	A	G	Coding	Silent	Aldoart1	NM_001199270	I(3ATT)	153	I	0	1	0	0	0	1	1	0	0	0	0	0	0
chr4	72852126	SNP	A	G	Coding	Silent	Aldoart1	NM_001199270	P(3CCT)	148	P	0	1	0	0	0	1	1	0	0	0	0	0	0
chr4	72852149	SNP	C	G	Coding	Replacement	Aldoart1	NM_001199270	E(1GAG)	141	Q	0	1	0	0	0	1	0	0	0	0	0	0	0
chr4	72852162	SNP	A	G	Coding	Silent	Aldoart1	NM_001199270	H(3CAT)	136	H	0	1	0	0	0	1	0	0	0	0	0	0	0
chr4	72852177	SNP	A	C	Coding	Silent	Aldoart1	NM_001199270	G(3GGT)	131	G	0	1	0	0	0	0	0	0	0	0	0	0	0
chr4	72852493	SNP	G	A	Coding	Replacement	Aldoart1	NM_001199270	P(2CCA)	26	L	0	1	0	0	0	0	1	0	0	0	0	0	0
chr4	49536874	SNP	C	T	Coding	Silent	Aldob	NM_144903	A(3GCG)	338	A	0	1	0	0	0	1	0	1	0	1	0	0	0
chr4	49538134	SNP	C	A	Coding	Silent	Aldob	NM_144903	R(3CGG)	331	R	0	1	1	0	0	1	0	1	0	1	0	0	0
chr4	49538835	SNP	A	G	Coding	Silent	Aldob	NM_144903	L(1TTG)	228	L	0	1	0	0	0	1	0	1	0	1	0	0	0
chr4	49542834	SNP	A	T	Coding	Silent	Aldob	NM_144903	G(3GGT)	113	G	0	1	0	0	0	1	0	1	0	1	0	0	0
chr4	49543693	SNP	G	A	Coding	Silent	Aldob	NM_144903	N(3AAC)	96	N	0	1	0	0	0	1	0	1	0	1	0	0	0
chr4	49543825	SNP	G	C	Coding	Silent	Aldob	NM_144903	T(3ACC)	52	T	0	1	0	0	0	1	0	1	0	1	0	0	0
chr11	78325689	SNP	C	G	Coding	Silent	Aldoc	NM_009657	L(3CTC)	224	L	0	0	0	1	0	0	0	0	0	0	0	0	0
chr11	78325692	SNP	A	G	Coding	Silent	Aldoc	NM_009657	E(3GAA)	225	E	0	0	0	1	0	0	0	0	0	0	0	0	0
chr11	78325698	SNP	T	C	Coding	Silent	Aldoc	NM_009657	T(3ACT)	227	T	0	0	0	1	0	0	0	0	0	0	0	0	0
chr11	78325713	SNP	T	C	Coding	Silent	Aldoc	NM_009657	N(3AAT)	232	N	0	0	0	1	0	0	0	0	0	0	0	0	0
chr11	78325725	SNP	T	G	Coding	Silent	Aldoc	NM_009657	P(3CCT)	236	P	0	0	0	1	0	0	0	0	0	0	0	0	0
chr15	88811326	SNP	G	T	Coding	Replacement	Alg12	NM_001142357	N(3AAC)	322	K	0	0	0	0	0	0	0	0	0	0	0	0	0
chr15	88815952	SNP	C	T	Coding;Coding	Silent;Silent	Alg12;Alg12	NM_001142357;NM_145477	T(3ACG);T(3ACG)	68;68	T;T	1	1	0	0	0	1	1	1	1	0	0	0	0
chrX	144324076	SNP	C	A	Coding	Silent	Alg13	NM_026247	G(3GGC)	148	G	0	0	1	1	0	0	0	0	0	0	0	0	0
chrX	144324085	SNP	A	G	Coding	Silent	Alg13	NM_026247	E(3GAA)	151	E	0	0	1	1	0	0	0	0	0	0	0	0	0
chr3	121291851	SNP	C	G	Coding	Replacement	Alg14	NM_024178	L(1CTG)	2	V	1	1	0	0	0	1	0	1	1	0	0	0	0
chr4	99743782	SNP	G	A	Coding	Silent	Alg6	NM_001081264	A(3GCG)	174	A	0	1	0	0	0	0	1	0	1	0	0	0	0
chr4	99743836	SNP	A	C	Coding	Silent	Alg6	NM_001081264	A(3GCA)	192	A	0	1	0	0	0	0	1	0	1	0	0	0	0
chr4	99744589	SNP	T	A	Coding	Silent	Alg6	NM_001081264	V(3GTT)	260	V	0	1	0	0	0	0	1	0	1	0	0	0	0
chr7	97371663	SNP	C	G	Coding	Replacement	Alg8	NM_199035	A(2GCT)	9	G	0	1	0	1	1	0	1	1	1	0	0	0	1
chr7	97380257	SNP	C	T	Coding	Silent	Alg8	NM_199035	Y(3TAC)	165	Y	0	1	0	1	1	0	1	1	1	0	0	0	1
chr7	97382956	SNP	C	A	Coding	Silent	Alg8	NM_199035	R(3CGC)	237	R	0	1	0	1	1	0	1	1	1	0	0	0	1
chr7	97388541	SNP	G	A	Coding	Silent	Alg8	NM_199035	G(3GGG)	377	G	0	1	0	1	1	0	1	1	1	0	0	0	1
chr7	97391582	SNP	G	C	Coding	Silent	Alg8	NM_199035	G(3GGG)	468	G	0	1	0	1	1	0	1	1	1	0	0	0	1
chr17	71870036	SNP	C	T	Coding	Silent	Alk	NM_007439	G(3GGG)	1424	G	1	0	0	0	0	1	0	1	1	0	0	0	0
chr17	71880888	DEL	T	-	Coding	Non-Coding	Alk	NM_007439	Y(2TAC)	1286	---	1	0	0	0	0	0	0	0	0	0	0	0	0
chr17	71880893	SNP	G	C	Coding	Silent	Alk	NM_007439	A(3GCC)	1284	A	1	0	0	0	0	0	0	0	0	0	0	0	0
chr17	71894115	SNP	T	C	Coding	Silent	Alk	NM_007439	G(3GGA)	1206	G	1	1	1	0	1	1	1	1	1	0	0	0	0
chr17	72205823	SNP	A	T	Coding	Silent	Alk	NM_007439	L(3CTT)	380	L	1	0	0	0	0	1	0	1	1	1	0	0	0
chr7	30312294	SNP	G	A	Coding	Replacement	Alkbh6	NM_198027	R(2CGC)	81	H	0	0	0	1	1	0	1	0	1	0	0	0	1
chr11	70255187	SNP	T	C	Coding	Replacement	Alox12	NM_007440	E(2GAG)	29	G	1	1	0	1	1	1	0	1	0	0	0	0	0
chr11	69162911	SNP	T	C	Coding	Silent	Alox12b	NM_009659	P(3CCT)	151	P	1	1	0	1	0	1	1	1	1	0	0	0	1
chr11	69168860	SNP	A	G	Coding	Silent	Alox12b	NM_009659	A(3GCA)	579	A	1	1	0	1	0	1	1	1	1	0	0	0	1
chr11	69185974	SNP	G	A	Coding	Silent	Alox8	NM_009661	G(3GGC)	560	G	1	1	0	1	0	1	1	1	1	0	0	0	1
chr11	69186047	SNP	C	T	Coding	Replacement	Alox8	NM_009661	R(2CGG)	536	Q	1	1	0	1	0	1	1	1	1	0	0	0	1
chr11	69188025	SNP	G	A	Coding	Silent	Alox8	NM_009661	T(3ACC)	316	T	1	1	0	1	0	1	1	1	1	0	0	0	1
chr11	69188633	SNP	T	C	Coding	Silent	Alox8	NM_009661	G(3GGA)	276	G	1	1	0	1	0	1	1	1	1	0	0	0	1
chr11	69189851	SNP	G	T	Coding	Silent	Alox8	NM_009661	R(3CGC)	221	R	1	1	0	1	0	1	1	1	1	0	0	0	1
chr11	69197105	SNP	T	G	Coding	Silent	Alox8	NM_009661	A(3GCA)	124	A	1	1	0	1	0	1	1	1	1	0	0	0	1
chr11	69197496	SNP	A	G	Coding	Replacement	Alox8	NM_009661	V(2GTG)	76	A	1	1	0	1	0	1	1	1	1	0	0	0	1
chr11	69128675	SNP	A	G	Coding	Replacement	Aloxe3	NM_011786	Q(2CAA)	138	R	1	1	0	1	0	1	1	1	1	0	0	0	1
chr11	69129578	SNP	C	T	Coding	Silent	Aloxe3	NM_011786	F(3TTC)	149	F	1	1	0	1	0	1	1	1	1	0	0	0	1
chr11	69148562	SNP	A	G	Coding	Silent	Aloxe3	NM_011786	R(3AGA)	653	R	1	1	0	1	0	1	1	1	1	0	0	0	1
chr11	69148580	SNP	A	G	Coding	Silent	Aloxe3	NM_011786	P(3CCA)	659	P	0	0	0	0	0	0	0	0	0	0	0	0	0
chr11	69148603	SNP	C	T	Coding	Replacement	Aloxe3	NM_011786	A(2GCC)	667	V	1	1	0	1	0	1	1	1	1	0	0	0	1
chr3	127672421	SNP	C	A	Coding	Replacement	Alpk1	NM_027808	L(3TTG)	1145	F	1	1	1	1	1	1	1	0	1	0	0	0	0
chr3	127672458	SNP	G	A	Coding	Replacement	Alpk1	NM_027808	A(2GCA)	1133	V	1	1	0	0	0	1	1	1	1	0	0	0	0
chr3	127672508	SNP	T	C	Coding	Silent	Alpk1	NM_027808	V(3GTA)	1116	V	1	1	0	0	0	1	1	1	1	0	0	0	0
chr3	127673340	SNP	T	C	Coding	Replacement	Alpk1	NM_027808	I(1ATC)	1097	V	1	1	0	0	0	1	1	1	1	0	0	0	0
chr3	127679601	SNP	G	A	Coding	Silent	Alpk1	NM_027808	L(1CTA)	918	L	1	1	0	0	0	1	1	1	1	0	0	0	0
chr3	127679620	SNP	G	A	Coding	Silent	Alpk1	NM_027808	S(3AGC)	911	S	1	1	0	0	0	1	1	1	1	0	0	0	0
chr3	127679707	SNP	A	T	Coding	Replacement	Alpk1	NM_027808	S(3AGT)	882	R	1	1	0	0	0	1	1	1	1	0	0	0	0
chr3	127679785	SNP	T	C	Coding	Silent	Alpk1	NM_027808	Q(3CAA)	856	Q	1	1	0	0	0	1	1	1	1	0	0	0	0
chr3	127679802	SNP	T	C	Coding	Replacement	Alpk1	NM_027808	I(1ATC)	851	V	1	1	0	0	0	1	1	1	1	0	0	0	0
chr3	127679971	SNP	C	T	Coding	Silent	Alpk1	NM_027808	L(3CTG)	794	L	1	1	0	0	0	1	1	1	1	0	0	0	0
chr3	127680050	SNP	G	A	Coding	Replacement	Alpk1	NM_027808	S(2TCT)	768	F	1	1	0	0	0	1	1	1	1	0	0	0	0
chr3	127680081	SNP	C	T	Coding	Replacement	Alpk1	NM_027808	A(1GCT)	758	T	1	1	0	0	0	1	1	1	1	0	0	0	0
chr3	127680119	SNP	C	A	Coding	Replacement	Alpk1	NM_027808	C(2TGT)	745	F	1	1	0	0	0	1	1	1	1	0	0	0	0
chr3	127680199	SNP	C	T	Coding	Silent	Alpk1	NM_027808	T(3ACG)	718	T	1	1	0	0	0	1	1	1	1	0	0	0	0
chr3	127680272	SNP	C	T	Coding	Replacement	Alpk1	NM_027808	S(2AGC)	694	N	1	1	0	0	0	1	1	1	1	0	0	0	0
chr3	127680437	SNP	T	A	Coding	Replacement	Alpk1	NM_027808	Y(2TAT)	639	F	1	1	0	0	0	1	1	1	1	0	0	0	0
chr3	127680479	SNP	G	A	Coding	Replacement	Alpk1	NM_027808	A(2GCG)	625	V	1	1	0	0	0	1	1	1	1	0	0	0	0
chr3	127680513	SNP	C	T	Coding	Replacement	Alpk1	NM_027808	E(1GAG)	614	K	1	1	0	0	0	1	1	1	1	0	0	0	0
chr3	127680589	SNP	C	A	Coding	Silent	Alpk1	NM_027808	G(3GGG)	588	G	1	1	0	0	0	1	1	1	1	0	0	0	0
chr3	127680731	SNP	T	C	Coding	Replacement	Alpk1	NM_027808	H(2CAT)	541	R	1	1	0	0	0	1	1	1	1	0	0	0	0
chr3	127680856	SNP	G	A	Coding	Silent	Alpk1	NM_027808	T(3ACC)	499	T	1	1	0	0	0	1	1	1	1	0	0	0	0
chr3	127680918	SNP	G	T	Coding	Replacement	Alpk1	NM_027808	R(1CGC)	479	S	1	1	0	0	0	1	1	1	1	0	0	0	0
chr3	127681067	SNP	G	A	Coding	Replacement	Alpk1	NM_027808	A(2GCT)	429	V	1	1	0	0	0	1	1	1	1	0	0	0	0
chr3	127681294	SNP	A	G	Coding	Silent	Alpk1	NM_027808	S(3AGT)	353	S	1	1	0	0	0	1	1	1	1	0	0	0	0
chr3	127683515	SNP	G	C	Coding	Replacement	Alpk1	NM_027808	T(2ACG)	298	R	1	1	0	0	0	1	1	1	1	0	0	0	0
chr3	127683573	SNP	A	C	Coding	Replacement	Alpk1	NM_027808	S(1TCG)	279	A	1	1	0	0	0	1	1	1	1	0	0	0	0
chr3	127685277	SNP	A	G	Coding	Silent	Alpk1	NM_027808	S(3TCT)	220	S	1	1	0	0	0	1	1	1	1	0	0	0	0
chr3	127686300	SNP	C	T	Coding	Silent	Alpk1	NM_027808	Q(3CAG)	193	Q	1	1	0	0	0	1	1	1	1	0	0	0	0
chr3	127686342	SNP	C	A	Coding	Silent	Alpk1	NM_027808	G(3GGG)	179	G	1	1	0	0	0	1	1	1	1	0	0	0	0
chr3	127695666	SNP	G	A	Coding	Silent	Alpk1	NM_027808	L(3CTC)	121	L	1	1	0	0	0	1	1	1	1	0	0	0	0
chr3	127729346	SNP	G	C	Coding	Replacement	Alpk1	NM_027808	Q(1CAA)	16	E	1	1	0	0	0	1	1	1	1	0	0	0	0
chr7	81057742	SNP	G	A	Coding	Replacement	Alpk3	NM_054085	S(2AGC)	38	N	0	1	0	1	1	0	1	1	1	0	0	0	1
chr7	81057759	SNP	C	A	Coding	Silent	Alpk3	NM_054085	R(1CGG)	44	R	0	1	0	1	1	0	1	1	1	0	0	0	1
chr7	81077759	INS	G	-	Coding	Non-Coding	Alpk3	NM_054085	T(3ACG)	212	---	0	1	1	1	1	0	1	1	1	0	0	0	1
chr7	81078674	SNP	T	C	Coding	Silent	Alpk3	NM_054085	T(3ACT)	517	T	0	1	0	1	1	0	1	1	1	0	0	0	1
chr7	81078811	SNP	C	G	Coding	Replacement	Alpk3	NM_054085	T(2ACG)	563	R	1	1	1	1	1	1	1	1	1	0	0	0	0
chr7	81092420	DEL	G	-	Coding	Non-Coding	Alpk3	NM_054085	A(1GCA)	662	---	0	1	0	0	1	0	1	1	1	0	0	0	1
chr7	81092421	DEL	C	-	Coding	Non-Coding	Alpk3	NM_054085	A(2GCA)	662	---	0	1	0	1	1	0	1	1	1	0	0	0	1
chr7	81092422	DEL	A	-	Coding	Non-Coding	Alpk3	NM_054085	A(3GCA)	662	---	0	1	0	1	1	0	1	1	1	0	0	0	1
chr7	81092423	DEL	C	-	Coding	Non-Coding	Alpk3	NM_054085	P(1CCG)	663	---	0	1	0	1	1	0	1	1	1	0	0	0	1
chr7	81092424	DEL	C	-	Coding	Non-Coding	Alpk3	NM_054085	P(2CCG)	663	---	0	1	0	1	1	0	1	1	1	0	0	0	1
chr7	81092425	DEL	G	-	Coding	Non-Coding	Alpk3	NM_054085	P(3CCG)	663	---	0	1	0	1	1	0	1	1	1	0	0	0	1
chr7	81092426	DEL	A	-	Coding	Non-Coding	Alpk3	NM_054085	T(1ACG)	664	---	0	1	0	0	1	0	1	1	1	0	0	0	1
chr7	81092427	DEL	C	-	Coding	Non-Coding	Alpk3	NM_054085	T(2ACG)	664	---	0	1	0	1	1	0	1	1	1	0	0	0	1
chr7	81093218	SNP	G	A	Coding	Replacement	Alpk3	NM_054085	A(1GCT)	928	T	0	1	0	1	1	0	1	1	1	0	0	0	1
chr7	81098946	SNP	A	G	Coding	Silent	Alpk3	NM_054085	K(3AAA)	1420	K	0	1	0	1	1	0	1	1	1	0	0	0	1
chr7	81100953	SNP	A	G	Coding	Silent	Alpk3	NM_054085	P(3CCA)	1490	P	0	1	0	1	1	0	1	1	1	0	0	0	1
chr9	110885875	SNP	T	C	Coding;Coding;Coding	Replacement;Replacement;Replacement	Als2cl;Als2cl;Als2cl	NM_001146060;NM_001146059;NM_146228	L(2CTC);L(2CTC);L(2CTC)	154;154;154	P;P;P	1	1	1	1	1	1	1	0	1	0	0	0	0
chr9	110885878	SNP	G	C	Coding;Coding;Coding	Replacement;Replacement;Replacement	Als2cl;Als2cl;Als2cl	NM_001146060;NM_001146059;NM_146228	R(2CGC);R(2CGC);R(2CGC)	155;155;155	P;P;P	1	1	1	1	1	1	1	1	1	0	0	0	0
chr1	171504107	SNP	A	G	Coding	Replacement	Alyref2	NM_019484	T(1ACG)	151	A	1	1	0	1	0	1	1	1	1	1	1	0	1
chr4	63144254	SNP	G	A	Coding	Silent	Ambp	NM_007443	N(3AAC)	249	N	0	1	0	0	0	0	1	0	0	1	0	0	0
chr17	24158647	SNP	C	A	Coding	Silent	Amdhd2	NM_172935	G(3GGG)	136	G	0	0	0	0	0	0	0	0	0	0	0	0	0
chr15	102445914	SNP	C	T	Coding	Silent	Amhr2	NM_144547	I(3ATC)	53	I	1	1	0	1	1	1	1	1	1	0	0	0	1
chr15	102447052	SNP	C	G	Coding	Silent	Amhr2	NM_144547	P(3CCC)	183	P	1	1	0	1	1	1	1	1	1	0	1	0	1
chr15	102454328	SNP	C	T	Coding	Replacement	Amhr2	NM_144547	A(2GCG)	510	V	0	1	0	0	0	0	0	1	0	0	1	0	0
chr18	31772067	SNP	C	G	Coding;Coding	Silent;Silent	Ammecr1l;Ammecr1l	NM_001242430;NM_153515	L(3CTC);L(3CTC)	194;120	L;L	1	1	0	0	0	0	0	0	1	0	0	0	0
chr13	19084212	SNP	G	A	Coding	Silent	Amph	NM_175007	Q(3CAG)	71	Q	1	0	0	1	0	1	0	1	0	0	0	0	1
chr13	19094782	SNP	T	C	Coding	Silent	Amph	NM_175007	L(3CTT)	142	L	1	1	0	1	1	1	1	1	1	0	0	0	1
chr13	19094833	SNP	A	G	Coding	Silent	Amph	NM_175007	K(3AAA)	159	K	0	1	0	0	1	1	1	1	1	0	0	0	0
chr13	19094839	SNP	A	G	Coding	Silent	Amph	NM_175007	K(3AAA)	161	K	1	1	0	1	1	1	1	1	1	0	0	0	1
chr13	19099935	SNP	C	T	Coding	Silent	Amph	NM_175007	S(3AGC)	211	S	1	1	0	1	1	1	1	1	1	0	0	0	1
chr13	19100643	SNP	A	G	Coding	Silent	Amph	NM_175007	Q(3CAA)	246	Q	1	1	0	1	1	1	1	1	1	0	0	0	1
chr13	19125142	SNP	G	A	Coding	Silent	Amph	NM_175007	E(3GAG)	459	E	1	0	0	1	0	0	0	1	0	0	0	0	1
chr13	19137635	SNP	G	T	Coding	Replacement	Amph	NM_175007	A(1GCT)	495	S	1	0	0	1	0	1	0	1	0	0	0	0	1
chr3	113284221	SNP	C	T	Coding;Coding;Coding;Coding	Silent;Silent;Silent;Silent	Amy2a4;Amy2a3;Amy2a2;Amy2a5	NM_001160150;NM_001160151;NM_001160152;NM_001042711	R(3AGG);R(3AGG);R(3AGG);R(3AGG)	410;410;410;410	R;R;R;R	0	0	0	1	1	0	0	0	0	1	1	0	0
chr8	79713167	SNP	G	A	Coding	Replacement	Anapc10	NM_026904	M(3ATG)	1	I	1	0	1	1	0	0	0	0	1	0	0	1	0
chr8	79713207	SNP	C	T	Coding	Replacement	Anapc10	NM_026904	Q(1CAG)	15	*	1	0	0	0	0	0	0	0	1	0	0	1	1
chr2	25272538	SNP	T	G	Coding	Replacement	Anapc2	NM_175300	V(2GTG)	8	G	0	1	0	0	0	0	0	0	0	0	0	0	1
chr2	25280287	SNP	T	G	Coding	Replacement	Anapc2	NM_175300	M(2ATG)	579	R	0	0	0	1	0	0	0	0	0	0	0	0	1
chr2	25280290	SNP	C	A	Coding	Replacement	Anapc2	NM_175300	A(2GCA)	580	E	0	0	1	0	0	0	0	0	0	0	0	0	1
chr2	25280295	SNP	T	C	Coding	Replacement	Anapc2	NM_175300	S(1TCC)	582	P	0	1	1	0	1	0	1	1	0	1	0	0	1
chr1	156858485	SNP	A	G	Coding	Silent	Angptl1	NM_028333	A(3GCA)	380	A	1	1	0	1	1	1	1	1	1	0	0	0	1
chr3	126957315	SNP	T	C	Coding	Silent	Ank2	NM_178655	G(3GGA)	407	G	1	1	0	0	0	1	1	1	1	0	0	0	0
chr3	126958983	SNP	T	C	Coding	Silent	Ank2	NM_178655	P(3CCA)	361	P	1	1	0	0	0	1	1	1	1	0	0	0	0
chr3	126959051	SNP	A	G	Coding	Silent	Ank2	NM_178655	L(1TTA)	339	L	1	1	0	0	0	1	1	1	1	0	0	0	0
chr3	126959061	SNP	T	C	Coding	Silent	Ank2	NM_178655	V(3GTA)	335	V	1	1	0	0	0	1	1	1	1	0	0	0	0
chr3	126959067	SNP	T	C	Coding	Silent	Ank2	NM_178655	E(3GAA)	333	E	1	1	0	0	0	1	1	1	1	0	0	0	0
chr3	126976902	SNP	T	A	Coding	Silent	Ank2	NM_178655	A(3GCA)	75	A	1	1	0	0	0	1	1	1	1	0	0	0	0
chr3	126981895	SNP	A	G	Coding	Silent	Ank2	NM_178655	D(3GAT)	28	D	1	1	0	0	0	1	1	1	1	0	0	0	0
chr3	126928721	SNP	G	A	Coding;Coding	Replacement;Replacement	Ank2;Ank2	NM_178655;NM_001034168	L(1CTT);L(1CTT)	1028;911	F;F	1	1	0	0	0	1	1	1	1	0	0	0	0
chr3	126928743	SNP	G	A	Coding;Coding	Silent;Silent	Ank2;Ank2	NM_178655;NM_001034168	H(3CAC);H(3CAC)	1020;903	H;H	1	1	0	0	0	1	1	1	1	0	0	0	0
chr3	126929755	SNP	G	A	Coding;Coding	Silent;Silent	Ank2;Ank2	NM_178655;NM_001034168	R(3CGC);R(3CGC)	974;857	R;R	1	1	0	0	0	1	1	1	1	0	0	0	0
chr3	126933032	SNP	C	T	Coding;Coding	Replacement;Replacement	Ank2;Ank2	NM_178655;NM_001034168	S(2AGT);S(2AGT)	871;754	N;N	1	1	0	0	0	1	1	1	1	0	0	0	0
chr3	126934528	SNP	A	G	Coding;Coding	Silent;Silent	Ank2;Ank2	NM_178655;NM_001034168	Y(3TAT);Y(3TAT)	805;688	Y;Y	1	1	0	0	0	1	1	1	1	0	0	0	0
chr3	126936645	SNP	C	T	Coding;Coding	Silent;Silent	Ank2;Ank2	NM_178655;NM_001034168	Q(3CAG);Q(3CAG)	713;596	Q;Q	1	1	0	0	0	1	1	1	1	0	0	0	0
chr3	126936759	SNP	G	A	Coding;Coding	Silent;Silent	Ank2;Ank2	NM_178655;NM_001034168	T(3ACC);T(3ACC)	675;558	T;T	1	1	0	0	0	1	1	1	1	0	0	0	0
chr3	126937753	SNP	C	A	Coding;Coding	Replacement;Replacement	Ank2;Ank2	NM_178655;NM_001034168	G(1GGG);G(1GGG)	669;552	W;W	1	1	0	0	0	1	1	1	1	0	0	0	0
chr10	69815769	SNP	C	T	Coding;Coding;Coding;Coding;Coding;Coding	Silent;Silent;Silent;Silent;Silent;Silent	Ank3;Ank3;Ank3;Ank3;Ank3;Ank3	NM_146005;NM_170690;NM_170688;NM_170689;NM_170728;NM_170729	G(3GGC);G(3GGC);G(3GGC);G(3GGC);G(3GGC);G(3GGC)	146;146;146;146;146;146	G;G;G;G;G;G	1	0	0	0	0	1	1	1	0	1	1	0	0
chr10	69874874	SNP	C	A	Coding;Coding;Coding;Coding;Coding;Coding	Replacement;Replacement;Replacement;Replacement;Replacement;Replacement	Ank3;Ank3;Ank3;Ank3;Ank3;Ank3	NM_146005;NM_170690;NM_170688;NM_170689;NM_170728;NM_170729	Q(1CAA);Q(1CAA);Q(1CAA);Q(1CAA);Q(1CAA);Q(1CAA)	410;410;410;410;410;410	K;K;K;K;K;K	1	1	1	1	1	1	1	1	1	0	0	0	0
chr10	69978485	SNP	A	G	Coding;Coding;Coding;Coding;Coding;Coding;Coding;Coding;Coding	Replacement;Replacement;Replacement;Replacement;Replacement;Replacement;Replacement;Replacement;Replacement	Ank3;Ank3;Ank3;Ank3;Ank3;Ank3;Ank3;Ank3;Ank3	NM_146005;NM_170690;NM_170687;NM_170688;NM_170730;NM_170689;NM_170728;NM_170729;NM_009670	D(2GAC);D(2GAC);D(2GAC);D(2GAC);D(2GAC);D(2GAC);D(2GAC);D(2GAC);D(2GAC)	1288;1267;421;1288;361;1270;1249;1249;421	G;G;G;G;G;G;G;G;G	1	0	1	1	0	1	0	0	0	0	0	0	0
chr13	96433325	SNP	G	A	Coding	Replacement	Ankdd1b	NM_001042714	H(1CAT)	262	Y	1	1	0	1	0	1	0	1	0	0	1	0	1
chr11	72730618	SNP	C	T	Coding	Silent	Ankfy1	NM_009671	S(3TCC)	243	S	1	1	0	1	0	1	1	1	1	0	0	0	1
chr18	36614788	SNP	C	T	Coding	Replacement	Ankhd1	NM_175375	T(2ACA)	742	I	0	1	0	0	1	1	1	1	1	0	0	0	0
chr18	36644598	SNP	G	A	Coding	Silent	Ankhd1	NM_175375	K(3AAG)	1611	K	0	1	0	0	1	1	1	1	1	0	0	0	0
chr18	36647155	SNP	T	C	Coding	Silent	Ankhd1	NM_175375	Y(3TAT)	1753	Y	0	1	0	0	1	1	1	1	1	0	0	0	0
chr5	3693102	SNP	C	A	Coding	Replacement	Ankib1	NM_001003909	W(2TGG)	971	L	1	1	1	1	1	1	1	1	1	0	0	0	0
chr8	71407997	SNP	A	G	Coding	Replacement	Ankle1	NM_172756	E(2GAA)	366	G	1	1	1	1	1	0	0	1	1	1	0	1	0
chr5	110254382	SNP	C	T	Coding;Coding	Silent;Silent	Ankle2;Ankle2	NM_001253814;NM_027922	C(3TGC);C(3TGC)	919;918	C;C	1	0	0	0	0	1	1	1	1	0	0	0	0
chr8	122889723	SNP	T	C	3prime UTR;Coding	Non-Coding;Silent	Ankrd11;Ankrd11	NR_037865;NM_001081379	---;A(3GCA)	---;2442	---;A	1	0	0	0	0	1	1	1	1	0	1	0	0
chr8	122889939	SNP	C	T	3prime UTR;Coding	Non-Coding;Silent	Ankrd11;Ankrd11	NR_037865;NM_001081379	---;Q(3CAG)	---;2370	---;Q	1	0	0	0	0	1	1	1	1	0	1	0	0
chr8	122890019	SNP	T	G	3prime UTR;Coding	Non-Coding;Replacement	Ankrd11;Ankrd11	NR_037865;NM_001081379	---;T(1ACC)	---;2344	---;P	1	0	1	1	1	1	1	1	1	1	0	0	1
chr8	122890161	SNP	A	G	3prime UTR;Coding	Non-Coding;Silent	Ankrd11;Ankrd11	NR_037865;NM_001081379	---;D(3GAT)	---;2296	---;D	1	0	0	0	0	1	1	1	1	0	1	0	0
chr8	122890180	SNP	A	G	3prime UTR;Coding	Non-Coding;Replacement	Ankrd11;Ankrd11	NR_037865;NM_001081379	---;V(2GTT)	---;2290	---;A	1	0	0	0	0	1	1	1	1	0	1	0	0
chr8	122890610	SNP	T	C	3prime UTR;Coding	Non-Coding;Replacement	Ankrd11;Ankrd11	NR_037865;NM_001081379	---;K(1AAG)	---;2147	---;E	1	0	0	0	0	1	1	1	1	0	1	0	0
chr8	122892861	SNP	A	T	3prime UTR;Coding	Non-Coding;Replacement	Ankrd11;Ankrd11	NR_037865;NM_001081379	---;D(3GAT)	---;1396	---;E	1	0	0	0	0	1	1	1	1	0	1	0	0
chr8	122892864	SNP	C	T	3prime UTR;Coding	Non-Coding;Silent	Ankrd11;Ankrd11	NR_037865;NM_001081379	---;L(3CTG)	---;1395	---;L	1	0	0	0	0	1	1	1	1	0	1	0	0
chr8	122893797	SNP	G	A	3prime UTR;Coding	Non-Coding;Silent	Ankrd11;Ankrd11	NR_037865;NM_001081379	---;S(3AGC)	---;1084	---;S	1	0	0	0	0	1	1	1	1	0	1	0	0
chr8	122894238	SNP	A	G	3prime UTR;Coding	Non-Coding;Silent	Ankrd11;Ankrd11	NR_037865;NM_001081379	---;L(3CTT)	---;937	---;L	1	0	0	0	0	1	1	1	1	0	1	0	0
chr8	122895228	SNP	C	T	3prime UTR;Coding	Non-Coding;Silent	Ankrd11;Ankrd11	NR_037865;NM_001081379	---;A(3GCG)	---;607	---;A	1	0	0	0	0	1	1	1	1	0	1	0	0
chr17	66031392	SNP	C	T	Coding	Replacement	Ankrd12	NM_001025572	V(1GTC)	211	I	0	0	0	0	0	0	0	0	0	0	0	0	0
chr5	90250391	DEL	G	-	Coding;Coding	Non-Coding;Non-Coding	Ankrd17;Ankrd17	NM_030886;NM_198010	R(1CGG);R(1CGG)	1767;1516	---;---	0	0	0	0	0	0	0	0	0	0	0	0	0
chr5	90250393	DEL	T	-	Coding;Coding	Non-Coding;Non-Coding	Ankrd17;Ankrd17	NM_030886;NM_198010	D(2GAC);D(2GAC)	1766;1515	---;---	0	0	0	0	0	0	0	0	0	0	0	0	0
chr5	90250394	DEL	C	-	Coding;Coding	Non-Coding;Non-Coding	Ankrd17;Ankrd17	NM_030886;NM_198010	D(1GAC);D(1GAC)	1766;1515	---;---	0	0	0	0	0	0	0	0	0	0	0	0	0
chr5	90250395	DEL	T	-	Coding;Coding	Non-Coding;Non-Coding	Ankrd17;Ankrd17	NM_030886;NM_198010	G(3GGA);G(3GGA)	1765;1514	---;---	0	0	0	0	0	0	0	0	0	0	0	0	0
chr5	90250396	DEL	C	-	Coding;Coding	Non-Coding;Non-Coding	Ankrd17;Ankrd17	NM_030886;NM_198010	G(2GGA);G(2GGA)	1765;1514	---;---	0	0	0	0	0	0	0	0	0	0	0	0	0
chr7	35619314	INS	G	-	Potential Splice Acceptor Site	Non-Coding	Ankrd27	NM_145633	---	---	---	0	1	0	0	0	0	0	0	0	0	0	0	0
chr7	35619383	SNP	C	T	Coding	Silent	Ankrd27	NM_145633	D(3GAC)	566	D	0	1	0	0	0	0	0	0	0	0	0	0	0
chr18	12295918	SNP	T	C	Coding	Silent	Ankrd29	NM_001190371	L(3CTA)	31	L	0	0	0	0	0	0	0	1	0	0	1	0	0
chr13	77046571	SNP	C	T	Coding	Silent	Ankrd32	NM_134071	A(3GCG)	878	A	0	1	0	0	1	1	1	1	1	1	0	0	0
chr15	31297681	SNP	G	C	Coding;Coding	Replacement;Replacement	Ankrd33b;Ankrd33b	NM_001164441;NM_027496	T(2ACG);T(2ACG)	310;301	R;R	1	1	1	1	1	1	1	1	1	0	0	0	0
chr13	92438779	SNP	A	G	Coding	Replacement	Ankrd34b	NM_175455	D(2GAC)	173	G	0	0	0	0	0	0	0	0	0	0	0	0	0
chr3	96683259	SNP	A	G	Coding	Replacement	Ankrd35	NM_001081139	E(2GAG)	287	G	0	0	0	1	0	1	0	1	0	0	0	0	0
chr3	96683272	SNP	G	A	Coding	Silent	Ankrd35	NM_001081139	E(3GAG)	291	E	1	0	0	1	0	1	0	1	1	0	0	1	0
chr11	5628810	SNP	T	A	Coding	Replacement	Ankrd36	NM_023816	S(1TCT)	668	T	0	0	0	0	0	1	1	1	1	0	0	0	0
chr11	5632146	SNP	T	C	Coding	Silent	Ankrd36	NM_023816	D(3GAT)	900	D	0	0	0	0	0	1	1	1	1	0	0	0	0
chr11	5635235	SNP	C	T	Coding	Replacement	Ankrd36	NM_023816	H(1CAT)	991	Y	0	0	0	0	0	1	1	1	1	0	0	0	0
chr11	5635301	SNP	G	A	Coding	Replacement	Ankrd36	NM_023816	E(1GAG)	1013	K	1	1	0	0	0	0	0	1	1	0	0	0	0
chr11	5639127	SNP	A	C	Coding	Replacement	Ankrd36	NM_023816	S(1AGT)	1051	R	0	0	0	0	0	1	1	1	1	0	0	0	0
chr11	5643694	SNP	T	C	Coding	Replacement	Ankrd36	NM_023816	L(2TTG)	1075	S	1	1	0	0	0	1	1	1	1	0	0	0	0
chr11	5660723	SNP	C	G	Coding	Replacement	Ankrd36	NM_023816	L(1CTG)	1190	V	1	1	0	0	0	1	1	1	1	0	0	0	0
chr11	5662516	SNP	G	A	Coding	Replacement	Ankrd36	NM_023816	D(1GAC)	1283	N	1	1	0	0	0	1	1	1	1	0	0	0	0
chr11	5687468	SNP	G	A	Coding	Replacement	Ankrd36	NM_023816	V(1GTG)	1346	M	1	1	0	0	0	1	0	0	0	0	0	0	0
chr11	5689250	SNP	A	G	Coding	Silent	Ankrd36	NM_023816	T(3ACA)	1387	T	1	1	0	0	0	1	1	1	1	0	0	0	0
chr11	5689261	SNP	A	G	Coding	Replacement	Ankrd36	NM_023816	Q(2CAG)	1391	R	1	1	0	0	0	1	1	1	1	0	0	0	0
chr11	5689264	SNP	G	A	Coding	Replacement	Ankrd36	NM_023816	R(2CGA)	1392	Q	1	1	0	0	0	1	1	1	1	0	0	0	0
chr11	5689302	SNP	G	A	Coding	Replacement	Ankrd36	NM_023816	A(1GCC)	1405	T	1	1	0	0	0	1	1	1	1	0	0	0	0
chr1	36542058	SNP	T	G	Coding	Replacement	Ankrd39	NM_026241	Y(2TAC)	70	S	0	0	0	0	0	0	0	0	0	0	0	0	0
chr1	161160737	SNP	G	A	Coding	Silent	Ankrd45	NM_028664	P(3CCG)	222	P	1	1	0	1	1	1	1	1	1	1	0	0	1
chr3	38482918	SNP	C	G	Coding	Silent	Ankrd50	NM_001167883	S(3TCG)	95	S	1	0	0	1	1	0	0	0	0	0	0	0	0
chr10	128389844	SNP	A	G	Coding	Silent	Ankrd52	NM_172790	A(3GCA)	960	A	0	0	0	1	0	0	0	0	0	0	0	0	0
chr10	128390649	SNP	T	C	Coding	Silent	Ankrd52	NM_172790	P(3CCT)	1053	P	0	0	0	1	0	0	0	0	0	0	0	0	0
chr10	128390652	SNP	C	T	Coding	Silent	Ankrd52	NM_172790	H(3CAC)	1054	H	0	0	0	1	0	0	0	0	0	0	0	0	0
chr10	128390661	SNP	T	C	Coding	Silent	Ankrd52	NM_172790	S(3TCT)	1057	S	0	0	0	1	0	0	0	0	0	0	0	0	0
chr10	128390664	SNP	T	C	Coding	Silent	Ankrd52	NM_172790	C(3TGT)	1058	C	0	0	0	1	0	0	0	0	0	0	0	0	0
chr15	79062478	SNP	A	C	Coding	Replacement	Ankrd54	NM_144849	V(2GTA)	107	G	0	0	0	1	1	1	0	1	0	0	0	0	0
chr13	112363415	SNP	G	A	Coding;Coding	Silent;Silent	Ankrd55;Ankrd55	NM_001168403;NM_029898	R(3AGG);R(3AGG)	237;265	R;R	1	1	0	0	0	1	0	1	0	0	1	0	0
chr13	112368213	SNP	A	T	Coding;Coding	Replacement;Replacement	Ankrd55;Ankrd55	NM_001168403;NM_029898	R(1AGG);R(1AGG)	470;498	W;W	0	0	0	0	0	0	0	1	0	0	0	0	0
chr13	112383477	SNP	G	A	Coding;Coding	Silent;Silent	Ankrd55;Ankrd55	NM_001168403;NM_029898	R(3AGG);R(3AGG)	565;593	R;R	1	1	0	0	0	1	0	1	0	0	1	0	0
chr13	112383490	SNP	T	C	Coding;Coding	Replacement;Replacement	Ankrd55;Ankrd55	NM_001168403;NM_029898	S(1TCA);S(1TCA)	570;598	P;P	1	1	0	0	0	1	0	1	0	0	1	0	0
chr13	112336272	SNP	A	G	Coding;Coding;Coding;Coding	Silent;Silent;Silent;Silent	Ankrd55;Ankrd55;Ankrd55;Ankrd55	NM_001168403;NM_001168405;NM_029898;NM_001168404	T(3ACA);T(3ACA);T(3ACA);T(3ACA)	131;159;159;159	T;T;T;T	1	1	0	0	0	1	0	1	0	0	1	0	0
chr2	173568858	SNP	A	C	Coding	Replacement	Ankrd60	NM_027303	S(1TCC)	290	A	1	1	1	0	1	1	0	0	0	0	0	0	0
chr17	28042609	SNP	A	G	Coding	Replacement	Anks1	NM_181413	E(2GAG)	722	G	1	1	1	1	1	1	1	1	1	0	0	0	0
chr17	28042611	SNP	T	G	Coding	Replacement	Anks1	NM_181413	S(1TCG)	723	A	1	1	1	1	1	1	1	1	1	0	0	0	0
chr4	47049151	SNP	A	G	Coding	Silent	Anks6	NM_001024136	T(3ACT)	251	T	0	1	0	0	0	1	0	1	0	1	0	0	0
chr4	47049430	SNP	T	C	Coding	Silent	Anks6	NM_001024136	G(3GGA)	158	G	0	0	0	0	0	0	0	1	0	1	0	1	0
chr7	144592785	SNP	G	A	Coding;Coding	Silent;Silent	Ano1;Ano1	NM_178642;NM_001242349	P(3CCC);P(3CCC)	901;898	P;P	0	1	0	0	0	1	0	1	1	0	0	0	0
chr15	95941304	SNP	A	T	Coding;Coding	Silent;Silent	Ano6;Ano6	NM_001253813;NM_175344	P(3CCA);P(3CCA)	442;421	P;P	0	1	0	1	0	1	1	1	0	1	0	0	1
chr7	79838968	SNP	T	C	Coding	Replacement	Anpep	NM_008486	N(1AAT)	404	D	0	0	0	0	0	0	0	0	0	0	0	0	0
chr7	79838973	SNP	C	A	Coding	Replacement	Anpep	NM_008486	W(2TGG)	402	L	0	0	0	0	0	0	0	0	0	0	0	0	0
chr19	20375340	SNP	C	T	Coding	Replacement	Anxa1	NM_010730	G(2GGA)	290	E	0	0	0	0	0	0	1	1	0	0	0	0	0
chr19	20378421	SNP	G	A	Coding	Silent	Anxa1	NM_010730	S(3AGC)	227	S	0	0	0	0	0	0	1	1	0	0	0	0	0
chr19	20378436	SNP	G	A	Coding	Silent	Anxa1	NM_010730	T(3ACC)	222	T	0	0	0	0	0	0	1	1	0	0	0	0	0
chr19	20382081	SNP	T	C	Coding	Silent	Anxa1	NM_010730	Q(3CAA)	148	Q	0	0	0	0	0	0	1	1	0	0	0	0	0
chr3	36452186	DEL	C	-	Potential Splice Donor Site	Non-Coding	Anxa5	NM_009673	---	---	---	0	0	0	0	0	0	0	0	0	0	0	0	0
chr3	36461993	INS	T	-	Coding	Non-Coding	Anxa5	NM_009673	D(2GAC)	62	---	0	0	0	0	0	0	0	0	0	0	0	0	0
chr11	54985075	SNP	C	A	Potential Splice Donor Site;Potential Splice Donor Site	Non-Coding;Non-Coding	Anxa6;Anxa6	NM_001110211;NM_013472	---;---	---;---	---;---	0	0	0	0	0	0	0	0	0	0	0	0	0
chr11	54994283	SNP	C	T	Potential Splice Donor Site;Potential Splice Donor Site	Non-Coding;Non-Coding	Anxa6;Anxa6	NM_001110211;NM_013472	---;---	---;---	---;---	0	0	0	0	0	0	0	0	0	0	0	0	0
chr11	55005112	INS	C	-	Potential Splice Donor Site;Potential Splice Donor Site	Non-Coding;Non-Coding	Anxa6;Anxa6	NM_001110211;NM_013472	---;---	---;---	---;---	0	0	0	0	0	0	0	0	0	0	0	0	0
chr13	20816589	SNP	G	A	Coding	Silent	Aoah	NM_012054	A(3GCG)	64	A	0	1	0	0	1	1	1	1	1	0	0	0	0
chr13	21023234	SNP	G	A	Coding	Replacement	Aoah	NM_012054	R(2CGT)	541	H	0	1	0	0	1	1	1	1	1	0	0	0	0
chr11	101325271	SNP	C	G	Coding	Replacement	Aoc2	NM_178932	T(2ACC)	60	S	1	1	0	0	0	1	1	0	0	1	0	0	0
chr11	101325287	SNP	A	G	Coding	Silent	Aoc2	NM_178932	T(3ACA)	65	T	1	1	0	0	0	1	1	0	1	1	0	0	0
chr11	101325361	SNP	A	G	Coding	Replacement	Aoc2	NM_178932	N(2AAC)	90	S	1	1	0	0	0	0	1	0	1	1	0	0	0
chr11	101330963	SNP	G	A	Coding	Silent	Aoc3	NM_009675	V(3GTG)	8	V	1	1	0	0	1	1	1	1	1	1	0	0	0
chr3	127808584	SNP	G	A	Coding	Silent	Ap1ar	NM_145964	N(3AAC)	268	N	1	1	0	0	0	1	1	1	1	0	0	0	0
chr3	127808644	SNP	C	T	Coding	Silent	Ap1ar	NM_145964	S(3TCG)	248	S	1	1	0	0	0	1	1	1	1	0	0	0	0
chr3	127816969	SNP	G	T	Coding	Silent	Ap1ar	NM_145964	R(1CGG)	73	R	1	1	0	0	0	1	1	1	1	0	0	0	0
chr11	5026306	SNP	C	G	Coding;Coding;Coding	Replacement;Replacement;Replacement	Ap1b1;Ap1b1;Ap1b1	NM_007454;NM_001243044;NM_001243043	R(1CGA);R(1CGA);R(1CGA)	445;445;445	G;G;G	1	1	1	1	1	1	1	1	1	0	0	0	0
chr11	83341406	SNP	T	C	Coding;Coding	Silent;Silent	Ap2b1;Ap2b1	NM_027915;NM_001035854	S(3AGT);S(3AGT)	468;468	S;S	1	1	0	1	1	1	1	1	1	0	0	0	1
chr11	83342620	SNP	C	T	Coding;Coding	Silent;Silent	Ap2b1;Ap2b1	NM_027915;NM_001035854	T(3ACC);T(3ACC)	486;486	T;T	1	1	0	1	1	1	1	1	1	0	0	0	1
chr11	83342666	SNP	C	T	Coding;Coding	Silent;Silent	Ap2b1;Ap2b1	NM_027915;NM_001035854	L(1CTG);L(1CTG)	502;502	L;L	1	1	0	1	1	1	1	1	1	0	0	0	1
chr11	83346671	SNP	A	C	Coding;Coding	Silent;Silent	Ap2b1;Ap2b1	NM_027915;NM_001035854	R(3CGA);R(3CGA)	520;520	R;R	1	1	0	1	1	1	1	1	1	0	0	0	1
chr11	83397873	SNP	A	T	Coding;Coding	Silent;Silent	Ap2b1;Ap2b1	NM_027915;NM_001035854	A(3GCA);A(3GCA)	901;915	A;A	1	1	0	1	1	1	1	1	1	0	0	0	1
chr2	131212665	SNP	T	C	Coding	Replacement	Ap5s1	NM_027129	L(2CTG)	132	P	0	0	0	0	0	0	0	0	0	0	0	0	0
chr18	34315736	SNP	G	T	Coding	Replacement	Apc	NM_007462	R(2CGC)	1895	L	0	1	0	0	1	1	1	1	1	0	0	0	0
chr18	34315987	DEL	A	-	Coding	Non-Coding	Apc	NM_007462	N(1AAT)	1979	---	0	1	0	0	1	1	1	1	1	0	0	0	0
chr18	34315988	DEL	A	-	Coding	Non-Coding	Apc	NM_007462	N(2AAT)	1979	---	0	1	0	0	1	1	1	1	1	0	0	0	0
chr18	34315989	DEL	T	-	Coding	Non-Coding	Apc	NM_007462	N(3AAT)	1979	---	0	1	0	0	1	1	1	1	1	0	0	0	0
chr18	34316418	SNP	G	A	Coding	Silent	Apc	NM_007462	A(3GCG)	2122	A	0	1	0	0	1	1	1	1	1	0	0	0	0
chr18	34316877	SNP	G	A	Coding	Silent	Apc	NM_007462	K(3AAG)	2275	K	0	1	0	0	1	1	1	1	1	0	0	0	0
chr18	34318204	SNP	G	A	Coding	Replacement	Apc	NM_007462	E(1GAA)	2718	K	0	0	0	0	0	0	0	0	0	1	0	0	0
chr10	80315322	SNP	G	T	Coding	Replacement	Apc2	NM_011789	R(2CGT)	2041	L	1	0	0	0	0	1	1	1	0	1	1	0	0
chr9	66779212	SNP	G	A	3prime UTR	Non-Coding	Aph1b	NM_177583	---	---	---	0	0	0	0	0	0	0	0	0	0	0	0	0
chr2	150584041	SNP	A	G	Coding	Replacement	Apmap	NM_027977	Y(1TAC)	396	H	0	0	0	0	0	0	0	0	0	0	0	0	0
chr17	48423410	SNP	A	G	Coding	Replacement	Apobec2	NM_009694	V(2GTA)	76	A	1	0	0	1	0	0	0	1	1	1	1	0	1
chr15	79897855	SNP	A	C	Coding;Coding	Replacement;Replacement	Apobec3;Apobec3	NM_030255;NM_001160415	N(2AAC);N(2AAC)	121;121	T;T	0	0	0	0	0	0	0	0	0	0	0	0	0
chr15	79897864	SNP	T	G	Coding;Coding	Replacement;Replacement	Apobec3;Apobec3	NM_030255;NM_001160415	L(2CTG);L(2CTG)	124;124	R;R	0	0	0	0	0	0	0	0	0	0	0	1	1
chr1	152756519	SNP	G	A	Coding	Silent	Apobec4	NM_001081197	E(3GAG)	99	E	1	1	0	1	1	1	1	1	1	1	0	0	1
chr1	152756702	SNP	A	G	Coding	Silent	Apobec4	NM_001081197	E(3GAA)	160	E	1	1	0	1	1	1	1	1	1	1	0	0	1
chr1	152756733	SNP	A	G	Coding	Replacement	Apobec4	NM_001081197	K(1AAG)	171	E	1	1	0	1	1	1	1	1	1	1	0	0	1
chr1	152757194	SNP	T	C	Coding	Silent	Apobec4	NM_001081197	D(3GAT)	324	D	1	1	0	1	1	1	0	1	1	0	0	0	1
chr7	19673233	SNP	G	A	Coding	Replacement	Apoc2	NM_009695	L(1CTC)	68	F	0	1	0	1	0	0	1	1	1	0	1	0	1
chr7	19678712	SNP	G	A	Coding	Replacement	Apoc4	NM_007385	T(2ACG)	36	M	0	1	0	1	0	0	1	1	1	0	1	0	1
chr16	31297542	SNP	G	A	Coding	Silent	Apod	NM_007470	T(3ACC)	123	T	1	1	0	0	1	0	0	1	1	1	0	0	1
chr7	19696710	SNP	A	G	Coding	Silent	Apoe	NM_009696	T(3ACT)	202	T	0	1	0	1	0	0	1	1	1	0	1	0	1
chr15	77488437	SNP	G	A	Coding	Replacement	Apol10a	NM_177744	R(2CGA)	91	Q	0	0	0	0	0	0	0	1	0	0	1	0	1
chr15	77488580	SNP	A	G	Coding	Replacement	Apol10a	NM_177744	K(1AAG)	139	E	1	0	0	0	0	0	0	0	0	1	0	0	1
chr15	77516479	SNP	G	C	Coding	Replacement	Apol11a	NM_001177533	R(3AGG)	55	S	0	1	0	0	0	0	1	0	0	0	0	0	1
chr15	77424014	SNP	C	T	Coding	Replacement	Apol7b	NM_001024848	E(1GAG)	94	K	0	0	0	0	1	1	0	0	0	1	1	0	0
chr15	77525763	SNP	C	A	Coding	Replacement	Apol7c	NM_175391	V(1GTG)	328	L	0	1	0	0	0	0	0	0	0	0	0	0	0
chrX	94382129	DEL	C	-	Coding;Coding;Coding;5prime UTR;Coding	Non-Coding;Non-Coding;Non-Coding;Non-Coding;Non-Coding	Apoo;Apoo;Apoo;Apoo-ps;Apoo	NM_001199337;NM_001199339;NM_026673;NR_004438;NM_001199338	P(1CCT);P(1CCT);P(1CCT);---;P(1CCT)	60;12;46;---;12	---;---;---;---;---	0	1	0	0	0	0	0	0	0	0	0	0	1
chrX	94382130	DEL	C	-	Coding;Coding;Coding;5prime UTR;Coding	Non-Coding;Non-Coding;Non-Coding;Non-Coding;Non-Coding	Apoo;Apoo;Apoo;Apoo-ps;Apoo	NM_001199337;NM_001199339;NM_026673;NR_004438;NM_001199338	P(2CCT);P(2CCT);P(2CCT);---;P(2CCT)	60;12;46;---;12	---;---;---;---;---	0	1	0	0	0	0	0	0	0	0	0	0	1
chrX	112333902	SNP	T	C	Potential Splice Donor Site	Non-Coding	Apool	NM_026565	---	---	---	1	0	0	0	0	1	0	0	1	0	0	0	0
chrX	112364165	SNP	G	A	Coding	Silent	Apool	NM_026565	G(3GGG)	165	G	1	0	0	0	1	1	1	0	1	0	0	0	0
chr12	111724390	SNP	G	T	Coding;Coding	Replacement;Replacement	Apopt1;Apopt1	NM_026511;NM_001163388	L(3TTG);L(3TTG)	125;125	F;F	1	1	0	0	0	0	1	1	1	0	0	0	0
chr7	97726649	SNP	A	G	Coding	Silent	Aqp11	NM_175105	N(3AAT)	264	N	0	1	0	1	1	0	1	1	1	0	0	0	1
chr7	97737376	SNP	G	A	Coding	Silent	Aqp11	NM_175105	A(3GCC)	204	A	0	1	0	1	1	0	1	1	1	0	0	0	1
chr18	15399900	SNP	C	T	Coding	Silent	Aqp4	NM_009700	T(3ACG)	45	T	0	0	0	0	0	0	0	1	0	0	1	0	0
chr15	99592752	SNP	T	C	Coding	Replacement	Aqp5	NM_009701	S(1TCC)	152	P	0	0	0	0	0	0	1	0	0	0	0	0	0
chr2	114101469	DEL	A	-	Coding	Non-Coding	Aqr	NM_009702	D(3GAT)	1472	---	0	0	0	0	0	0	0	0	0	0	0	0	0
chr2	114110043	SNP	C	G	Coding	Replacement	Aqr	NM_009702	E(3GAG)	1207	D	0	1	0	0	0	0	0	0	0	0	0	0	0
chr2	114110045	DEL	C	-	Coding	Non-Coding	Aqr	NM_009702	E(1GAG)	1207	---	0	1	0	0	0	0	0	0	0	0	0	0	0
chr2	114110046	DEL	T	-	Coding	Non-Coding	Aqr	NM_009702	G(3GGA)	1206	---	0	1	0	0	0	0	0	0	0	0	0	0	0
chr2	114110047	DEL	C	-	Coding	Non-Coding	Aqr	NM_009702	G(2GGA)	1206	---	0	1	0	0	0	0	0	0	0	0	0	0	0
chr2	114110048	DEL	C	-	Coding	Non-Coding	Aqr	NM_009702	G(1GGA)	1206	---	0	1	0	0	0	0	0	0	0	0	0	0	0
chr2	114110049	DEL	A	-	Coding	Non-Coding	Aqr	NM_009702	L(3CTT)	1205	---	0	1	0	0	0	0	0	0	0	0	0	0	0
chr2	114110050	DEL	A	-	Coding	Non-Coding	Aqr	NM_009702	L(2CTT)	1205	---	0	1	0	0	0	0	0	0	0	0	0	0	0
chr2	114110051	DEL	G	-	Coding	Non-Coding	Aqr	NM_009702	L(1CTT)	1205	---	0	1	0	0	0	0	0	0	0	0	0	0	0
chr2	114110052	DEL	G	-	Coding	Non-Coding	Aqr	NM_009702	N(3AAC)	1204	---	0	1	0	0	0	0	0	0	0	0	0	0	0
chr2	114110053	DEL	T	-	Coding	Non-Coding	Aqr	NM_009702	N(2AAC)	1204	---	0	1	0	0	0	0	0	0	0	0	0	0	0
chr7	101373133	SNP	A	G	Coding	Silent	Arap1	NM_001040111	L(3CTA)	47	L	0	1	0	1	1	0	1	1	1	0	0	0	1
chr7	101373205	SNP	A	G	Coding	Silent	Arap1	NM_001040111	P(3CCA)	71	P	0	1	0	1	0	0	1	1	1	0	0	0	1
chr7	101373449	SNP	C	T	Coding	Replacement	Arap1	NM_001040111	P(1CCC)	153	S	0	1	0	1	1	0	1	1	1	0	0	0	1
chr7	101386150	SNP	A	G	Coding;Coding;Coding	Replacement;Replacement;Replacement	Arap1;Arap1;Arap1	NM_027180;NM_001040112;NM_001040111	E(2GAG);E(2GAG);E(2GAG)	4;4;252	G;G;G	1	0	0	0	1	1	0	0	0	0	0	0	0
chr7	101386233	SNP	T	G	Coding;Coding;Coding	Replacement;Replacement;Replacement	Arap1;Arap1;Arap1	NM_027180;NM_001040112;NM_001040111	S(1TCG);S(1TCG);S(1TCG)	32;32;280	A;A;A	0	1	0	1	1	0	1	1	1	0	0	0	1
chr7	101386490	DEL	C	-	Coding;Coding;Coding	Non-Coding;Non-Coding;Non-Coding	Arap1;Arap1;Arap1	NM_027180;NM_001040112;NM_001040111	P(2CCC);P(2CCC);P(2CCC)	78;78;326	---;---;---	0	0	0	0	0	0	0	0	0	0	0	0	0
chr7	101386491	DEL	C	-	Coding;Coding;Coding	Non-Coding;Non-Coding;Non-Coding	Arap1;Arap1;Arap1	NM_027180;NM_001040112;NM_001040111	P(3CCC);P(3CCC);P(3CCC)	78;78;326	---;---;---	0	0	0	0	0	0	0	0	0	0	0	0	0
chr7	101386492	DEL	A	-	Coding;Coding;Coding	Non-Coding;Non-Coding;Non-Coding	Arap1;Arap1;Arap1	NM_027180;NM_001040112;NM_001040111	I(1ATC);I(1ATC);I(1ATC)	79;79;327	---;---;---	0	0	0	0	0	0	0	0	0	0	0	0	0
chr7	101386493	DEL	T	-	Coding;Coding;Coding	Non-Coding;Non-Coding;Non-Coding	Arap1;Arap1;Arap1	NM_027180;NM_001040112;NM_001040111	I(2ATC);I(2ATC);I(2ATC)	79;79;327	---;---;---	0	0	0	0	0	0	0	0	0	0	0	0	0
chr7	101386496	SNP	C	G	Coding;Coding;Coding	Replacement;Replacement;Replacement	Arap1;Arap1;Arap1	NM_027180;NM_001040112;NM_001040111	T(2ACA);T(2ACA);T(2ACA)	80;80;328	R;R;R	0	0	0	0	0	0	0	0	0	0	0	0	0
chr7	101386498	SNP	C	T	Coding;Coding;Coding	Replacement;Replacement;Replacement	Arap1;Arap1;Arap1	NM_027180;NM_001040112;NM_001040111	P(1CCT);P(1CCT);P(1CCT)	81;81;329	S;S;S	0	0	0	0	0	0	0	0	0	0	0	0	0
chr7	101386500	SNP	T	G	Coding;Coding;Coding	Silent;Silent;Silent	Arap1;Arap1;Arap1	NM_027180;NM_001040112;NM_001040111	P(3CCT);P(3CCT);P(3CCT)	81;81;329	P;P;P	0	0	0	0	0	0	0	0	0	0	0	0	0
chr7	101386502	DEL	T	-	Coding;Coding;Coding	Non-Coding;Non-Coding;Non-Coding	Arap1;Arap1;Arap1	NM_027180;NM_001040112;NM_001040111	V(2GTC);V(2GTC);V(2GTC)	82;82;330	---;---;---	0	0	0	0	0	0	0	0	0	0	0	0	0
chr7	101386503	DEL	C	-	Coding;Coding;Coding	Non-Coding;Non-Coding;Non-Coding	Arap1;Arap1;Arap1	NM_027180;NM_001040112;NM_001040111	V(3GTC);V(3GTC);V(3GTC)	82;82;330	---;---;---	0	0	0	0	0	0	0	0	0	0	0	0	0
chr7	101386504	DEL	A	-	Coding;Coding;Coding	Non-Coding;Non-Coding;Non-Coding	Arap1;Arap1;Arap1	NM_027180;NM_001040112;NM_001040111	I(1ATC);I(1ATC);I(1ATC)	83;83;331	---;---;---	0	0	0	0	0	0	0	0	0	0	0	0	0
chr7	101386505	DEL	T	-	Coding;Coding;Coding	Non-Coding;Non-Coding;Non-Coding	Arap1;Arap1;Arap1	NM_027180;NM_001040112;NM_001040111	I(2ATC);I(2ATC);I(2ATC)	83;83;331	---;---;---	0	0	0	0	0	0	0	0	0	0	0	0	0
chr7	101386506	DEL	C	-	Coding;Coding;Coding	Non-Coding;Non-Coding;Non-Coding	Arap1;Arap1;Arap1	NM_027180;NM_001040112;NM_001040111	I(3ATC);I(3ATC);I(3ATC)	83;83;331	---;---;---	0	0	0	0	0	0	0	0	0	0	0	0	0
chr5	62748987	SNP	C	A	Coding	Replacement	Arap2	NM_178407	G(1GGG)	230	W	0	0	0	0	0	0	0	0	0	0	0	0	0
chr15	74672007	SNP	A	C	Coding	Silent	Arc	NM_018790	R(3CGT)	122	R	1	1	0	1	1	1	1	1	1	0	0	0	1
chr9	44752229	SNP	C	T	Coding	Replacement	Arcn1	NM_145985	D(1GAT)	289	N	0	0	0	0	0	1	0	0	0	0	0	0	0
chr9	44759993	SNP	T	G	Coding	Replacement	Arcn1	NM_145985	D(2GAT)	79	A	1	0	0	1	0	0	0	1	0	1	0	0	1
chr5	91140982	SNP	T	C	Coding	Replacement	Areg	NM_009704	L(2CTT)	49	P	0	0	0	1	0	0	0	0	0	0	0	0	0
chr2	91268492	SNP	A	C	Coding;Coding	Silent;Silent	Arfgap2;Arfgap2	NM_001166024;NM_023854	S(3TCA);S(3TCA)	200;200	S;S	0	0	0	1	0	0	0	0	0	0	0	0	0
chr2	166835633	SNP	A	C	Coding	Silent	Arfgef2	NM_001085495	T(3ACA)	148	T	1	1	0	0	0	1	0	0	1	0	0	0	0
chr2	166836324	SNP	C	G	Coding	Silent	Arfgef2	NM_001085495	P(3CCC)	242	P	1	1	0	0	0	1	0	0	1	0	0	0	0
chr2	166863589	SNP	T	C	Coding	Silent	Arfgef2	NM_001085495	S(3AGT)	913	S	1	1	0	0	0	1	0	0	1	0	0	0	0
chr2	166863679	SNP	A	G	Coding	Silent	Arfgef2	NM_001085495	G(3GGA)	943	G	1	1	0	0	0	1	0	0	1	0	1	0	0
chr2	166864818	SNP	C	T	Coding	Silent	Arfgef2	NM_001085495	T(3ACC)	987	T	1	1	0	0	0	1	0	0	1	0	0	0	0
chr2	166871568	SNP	G	A	Coding	Silent	Arfgef2	NM_001085495	E(3GAG)	1296	E	1	1	0	0	0	1	0	0	1	0	0	0	0
chr2	166873872	SNP	G	A	Coding	Silent	Arfgef2	NM_001085495	T(3ACG)	1360	T	1	1	0	0	0	1	0	0	1	0	0	0	0
chr7	105636301	SNP	C	T	Coding	Silent	Arfip2	NM_029802	Q(3CAG)	321	Q	0	1	0	1	1	0	1	1	1	0	0	0	1
chr10	24915673	SNP	G	A	Coding	Silent	Arg1	NM_007482	C(3TGC)	303	C	0	1	0	1	0	1	0	1	1	0	0	0	1
chr10	24916128	SNP	G	A	Coding	Silent	Arg1	NM_007482	D(3GAC)	234	D	0	1	0	1	0	1	0	1	1	0	0	0	1
chr18	6027994	SNP	C	T	Coding;Coding	Silent;Silent	Arhgap12;Arhgap12	NM_029277;NM_001039692	T(3ACG);T(3ACG)	710;735	T;T	0	0	0	0	0	0	0	1	0	0	1	0	0
chr18	6033181	SNP	G	A	Coding;Coding	Silent;Silent	Arhgap12;Arhgap12	NM_029277;NM_001039692	R(3CGC);R(3CGC)	604;629	R;R	0	0	0	0	0	0	0	1	0	0	1	0	0
chr18	6069865	SNP	G	T	Coding;Coding	Replacement;Replacement	Arhgap12;Arhgap12	NM_029277;NM_001039692	T(2ACA);T(2ACA)	302;302	K;K	1	1	1	1	1	1	1	1	1	0	0	0	0
chr2	43856866	SNP	C	T	Coding;Coding	Silent;Silent	Arhgap15;Arhgap15	NM_153820;NM_001025377	D(3GAC);D(3GAC)	127;127	D;D	0	1	0	1	0	0	1	1	1	0	1	0	1
chr2	43856881	SNP	T	C	Coding;Coding	Silent;Silent	Arhgap15;Arhgap15	NM_153820;NM_001025377	A(3GCT);A(3GCT)	132;132	A;A	0	1	0	1	0	0	1	1	1	0	1	0	1
chr7	123286858	DEL	G	-	Coding;Coding;Coding;Coding;Coding	Non-Coding;Non-Coding;Non-Coding;Non-Coding;Non-Coding	Arhgap17;Arhgap17;Arhgap17;Arhgap17;Arhgap17	NM_001122642;NM_001122641;NM_001122643;NM_001122640;NM_144529	Q(1CAA);Q(1CAA);Q(1CAA);Q(1CAA);Q(1CAA)	606;606;606;684;684	---;---;---;---;---	0	0	0	0	1	0	0	0	0	0	0	0	0
chr7	123286869	DEL	T	-	Coding;Coding;Coding;Coding;Coding	Non-Coding;Non-Coding;Non-Coding;Non-Coding;Non-Coding	Arhgap17;Arhgap17;Arhgap17;Arhgap17;Arhgap17	NM_001122642;NM_001122641;NM_001122643;NM_001122640;NM_144529	Q(2CAA);Q(2CAA);Q(2CAA);Q(2CAA);Q(2CAA)	602;602;602;680;680	---;---;---;---;---	1	0	0	0	0	1	1	0	0	0	0	0	0
chr7	123286870	DEL	G	-	Coding;Coding;Coding;Coding;Coding	Non-Coding;Non-Coding;Non-Coding;Non-Coding;Non-Coding	Arhgap17;Arhgap17;Arhgap17;Arhgap17;Arhgap17	NM_001122642;NM_001122641;NM_001122643;NM_001122640;NM_144529	Q(1CAA);Q(1CAA);Q(1CAA);Q(1CAA);Q(1CAA)	602;602;602;680;680	---;---;---;---;---	1	0	0	0	0	1	1	0	0	0	0	0	0
chr2	91669185	SNP	G	A	Potential Splice Acceptor Site;Potential Splice Acceptor Site	Non-Coding;Non-Coding	Arhgap1;Arhgap1	NM_001145902;NM_146124	---;---	---;---	---;---	0	0	0	0	0	0	0	0	0	0	0	0	0
chr2	20889952	SNP	A	C	Coding;Coding	Silent;Silent	Arhgap21;Arhgap21	NM_001128084;NM_001081364	G(3GGT);G(3GGT)	127;127	G;G	0	1	0	0	1	0	0	1	0	1	1	1	1
chr11	103360823	SNP	G	A	Coding;Coding	Silent;Silent	Arhgap27;Arhgap27	NM_001205236;NM_183288	R(3CGC);R(3CGC)	26;26	R;R	1	1	0	0	1	1	1	1	1	1	0	0	0
chr3	122011412	SNP	C	A	Coding	Replacement	Arhgap29	NM_172525	Y(3TAC)	883	*	0	0	0	0	0	0	0	0	0	0	0	0	0
chr1	171402250	SNP	C	T	Coding	Silent	Arhgap30	NM_001005508	A(3GCC)	174	A	1	1	0	1	0	1	1	1	1	1	1	0	1
chr1	171403947	SNP	G	T	Coding	Silent	Arhgap30	NM_001005508	A(3GCG)	277	A	0	0	0	0	1	0	0	0	0	0	0	0	0
chr1	171407606	SNP	C	T	Coding	Silent	Arhgap30	NM_001005508	L(1CTG)	547	L	1	1	0	1	0	1	1	1	1	1	1	0	1
chr1	171407823	SNP	G	T	Coding	Silent	Arhgap30	NM_001005508	A(3GCG)	588	A	1	1	0	1	0	1	1	1	1	1	1	0	1
chr1	171407934	SNP	G	C	Coding	Silent	Arhgap30	NM_001005508	G(3GGG)	625	G	1	1	0	1	0	1	1	1	1	1	1	0	1
chr1	171408086	SNP	A	T	Coding	Replacement	Arhgap30	NM_001005508	E(2GAG)	676	V	1	1	0	1	0	1	1	1	1	1	1	0	1
chr1	171409124	SNP	G	A	Coding	Replacement	Arhgap30	NM_001005508	S(2AGC)	1022	N	1	1	0	1	0	1	1	1	1	1	1	0	1
chr7	30522984	SNP	T	G	Coding	Silent	Arhgap33	NM_178252	S(3TCA)	1174	S	0	0	0	1	1	0	1	1	1	0	0	0	1
chr7	30523131	SNP	C	G	Coding	Silent	Arhgap33	NM_178252	P(3CCG)	1125	P	0	0	0	1	1	0	1	0	1	0	0	0	1
chr7	30523214	SNP	A	G	Coding	Silent	Arhgap33	NM_178252	L(1TTG)	1098	L	0	0	0	1	1	0	1	0	1	0	0	0	1
chr7	30523651	SNP	C	G	Coding	Replacement	Arhgap33	NM_178252	R(2CGA)	952	P	0	0	0	1	1	0	1	0	1	0	0	0	1
chr7	30523707	SNP	C	T	Coding	Silent	Arhgap33	NM_178252	E(3GAG)	933	E	0	0	0	1	1	0	1	0	1	0	0	0	1
chr7	30524185	SNP	G	A	Coding	Silent	Arhgap33	NM_178252	P(3CCC)	806	P	0	0	0	1	1	0	1	0	1	0	0	0	1
chr7	30524374	SNP	G	A	Coding	Silent	Arhgap33	NM_178252	G(3GGC)	743	G	0	0	0	1	1	0	1	0	1	0	0	0	1
chr7	30524435	SNP	C	G	Coding	Replacement	Arhgap33	NM_178252	G(2GGT)	723	A	0	0	1	1	1	0	1	0	1	0	0	0	1
chr7	30524479	INS	A	-	Coding	Non-Coding	Arhgap33	NM_178252	S(3TCT)	708	---	0	0	0	1	1	0	1	1	0	0	0	0	1
chr7	30527273	SNP	T	C	Coding	Replacement	Arhgap33	NM_178252	E(2GAG)	503	G	0	0	0	0	0	1	0	0	0	0	0	0	0
chr7	30527278	SNP	T	C	Coding	Silent	Arhgap33	NM_178252	E(3GAA)	501	E	0	0	0	1	1	0	1	1	1	0	0	0	1
chr7	30529944	SNP	C	T	Coding	Silent	Arhgap33	NM_178252	R(3AGG)	335	R	0	0	0	1	1	0	1	1	1	0	0	0	1
chrX	49497506	SNP	C	A	Coding	Silent	Arhgap36	NM_001081123	V(3GTC)	400	V	0	0	0	0	1	0	0	0	0	0	0	0	0
chr11	65011887	SNP	T	G	Coding;Coding	Replacement;Replacement	Arhgap44;Arhgap44	NM_001099288;NM_175003	T(1ACC);T(1ACC)	579;579	P;P	0	0	0	0	0	0	0	1	0	1	1	0	1
chr11	65011940	SNP	C	G	Coding;Coding	Replacement;Replacement	Arhgap44;Arhgap44	NM_001099288;NM_175003	S(2AGC);S(2AGC)	561;561	T;T	0	1	1	0	1	1	0	0	0	1	0	1	0
chr11	65011949	SNP	A	G	Coding;Coding	Replacement;Replacement	Arhgap44;Arhgap44	NM_001099288;NM_175003	V(2GTC);V(2GTC)	558;558	A;A	0	0	0	0	0	1	0	0	0	1	0	0	0
chr11	65022002	SNP	C	G	Coding;Coding	Replacement;Replacement	Arhgap44;Arhgap44	NM_001099288;NM_175003	A(1GCC);A(1GCC)	488;488	P;P	1	1	0	1	1	1	1	1	1	0	0	0	0
chr11	65022004	SNP	T	G	Coding;Coding	Replacement;Replacement	Arhgap44;Arhgap44	NM_001099288;NM_175003	Q(2CAG);Q(2CAG)	487;487	P;P	1	1	1	0	0	1	1	0	1	0	0	0	0
chr11	65022007	SNP	T	G	Coding;Coding	Replacement;Replacement	Arhgap44;Arhgap44	NM_001099288;NM_175003	E(2GAG);E(2GAG)	486;486	A;A	1	0	0	0	0	0	0	0	1	0	0	0	0
chr11	65031731	SNP	C	T	Coding;Coding	Silent;Silent	Arhgap44;Arhgap44	NM_001099288;NM_175003	G(3GGG);G(3GGG)	325;325	G;G	0	0	0	1	0	0	0	0	0	0	0	0	0
chrX	73894748	SNP	G	T	Coding;Coding;Coding	Silent;Silent;Silent	Arhgap4;Arhgap4;Arhgap4	NM_001162423;NM_138630;NM_001162424	R(3CGC);R(3CGC);R(3CGC)	941;952;931	R;R;R	0	1	0	1	1	1	1	1	0	0	0	0	0
chrX	73894772	SNP	A	G	Coding;Coding;Coding	Silent;Silent;Silent	Arhgap4;Arhgap4;Arhgap4	NM_001162423;NM_138630;NM_001162424	H(3CAT);H(3CAT);H(3CAT)	933;944;923	H;H;H	1	1	0	1	1	1	1	1	1	0	0	0	0
chrX	73894777	SNP	A	G	Coding;Coding;Coding	Replacement;Replacement;Replacement	Arhgap4;Arhgap4;Arhgap4	NM_001162423;NM_138630;NM_001162424	S(1TCC);S(1TCC);S(1TCC)	932;943;922	P;P;P	1	0	0	0	0	1	0	0	0	0	0	0	0
chr12	52517297	SNP	G	T	Coding	Replacement	Arhgap5	NM_009706	L(3TTG)	350	F	0	0	0	0	0	0	0	0	0	0	0	0	1
chr8	14999380	SNP	G	A	Coding;Coding	Silent;Silent	Arhgef10;Arhgef10	NM_172751;NM_001037736	T(3ACG);T(3ACG)	1196;1157	T;T	0	0	0	1	0	1	1	1	1	0	0	0	1
chr8	14999497	SNP	T	C	Coding;Coding	Silent;Silent	Arhgef10;Arhgef10	NM_172751;NM_001037736	P(3CCT);P(3CCT)	1235;1196	P;P	0	0	0	1	0	1	1	1	1	0	0	0	1
chr8	14999513	SNP	G	A	Coding;Coding	Replacement;Replacement	Arhgef10;Arhgef10	NM_172751;NM_001037736	V(1GTT);V(1GTT)	1241;1202	I;I	0	0	0	1	0	1	1	1	1	0	0	0	1
chr8	14999583	SNP	A	C	Coding;Coding	Replacement;Replacement	Arhgef10;Arhgef10	NM_172751;NM_001037736	N(2AAC);N(2AAC)	1264;1225	T;T	0	0	0	1	0	1	1	1	1	0	0	0	1
chr8	14999649	SNP	G	A	Coding;Coding	Replacement;Replacement	Arhgef10;Arhgef10	NM_172751;NM_001037736	R(2AGG);R(2AGG)	1286;1247	K;K	0	0	0	1	0	1	1	1	1	0	0	0	1
chr4	140515251	SNP	T	G	Coding;Coding;Coding	Silent;Silent;Silent	Arhgef10l;Arhgef10l;Arhgef10l	NM_172415;NM_001112723;NM_001112722	A(3GCA);A(3GCA);A(3GCA)	1189;1150;1155	A;A;A	0	0	0	0	0	0	0	0	0	0	1	0	0
chr4	140564265	SNP	A	C	Coding;Coding;Coding	Replacement;Replacement;Replacement	Arhgef10l;Arhgef10l;Arhgef10l	NM_172415;NM_001112723;NM_001112722	L(2CTG);L(2CTG);L(2CTG)	691;652;657	R;R;R	0	0	0	0	0	0	0	0	0	0	0	0	0
chr3	87695413	SNP	T	A	Coding	Replacement	Arhgef11	NM_001003912	Y(1TAT)	200	N	0	0	0	0	0	0	0	0	0	0	0	0	0
chr3	87731800	SNP	G	A	Coding	Silent	Arhgef11	NM_001003912	S(3TCG)	1147	S	1	1	0	0	0	1	1	1	1	1	0	0	0
chr7	100876606	SNP	C	T	Coding	Silent	Arhgef17	NM_001081116	L(3CTG)	1928	L	0	1	0	1	1	0	1	1	1	0	0	0	1
chr7	100879732	SNP	G	T	Coding	Replacement	Arhgef17	NM_001081116	N(3AAC)	1566	K	0	1	0	1	1	0	1	1	1	0	0	0	1
chr7	100880661	SNP	G	A	Coding	Silent	Arhgef17	NM_001081116	S(3AGC)	1471	S	0	1	0	1	1	0	1	1	1	0	0	0	1
chr7	100881774	SNP	T	C	Coding	Silent	Arhgef17	NM_001081116	K(3AAA)	1368	K	0	1	0	1	1	0	1	1	1	0	0	0	1
chr7	100881782	SNP	T	C	Coding	Replacement	Arhgef17	NM_001081116	I(1ATC)	1366	V	0	1	0	1	1	0	1	1	1	0	0	0	1
chr7	100883152	SNP	A	C	Coding	Silent	Arhgef17	NM_001081116	L(3CTT)	1261	L	0	1	0	1	1	0	1	1	1	0	0	0	1
chr7	100885722	SNP	T	C	Coding	Silent	Arhgef17	NM_001081116	Q(3CAA)	1129	Q	0	1	0	1	1	0	1	1	1	0	0	0	1
chr7	100928738	SNP	C	T	Coding	Replacement	Arhgef17	NM_001081116	R(2CGG)	1001	Q	0	1	0	1	1	0	1	1	1	0	0	0	1
chr7	100929619	SNP	A	G	Coding	Silent	Arhgef17	NM_001081116	P(3CCT)	707	P	0	1	0	1	1	0	1	1	1	0	0	0	1
chr7	100929874	SNP	A	C	Coding	Replacement	Arhgef17	NM_001081116	H(3CAT)	622	Q	0	1	0	1	1	0	1	1	1	0	0	0	1
chr7	100930303	SNP	T	C	Coding	Silent	Arhgef17	NM_001081116	E(3GAA)	479	E	0	1	0	1	1	0	1	1	1	0	0	0	1
chr7	100930711	SNP	C	T	Coding	Silent	Arhgef17	NM_001081116	Q(3CAG)	343	Q	0	1	0	1	1	0	1	1	1	0	0	0	1
chr7	100931423	SNP	C	A	Coding	Replacement	Arhgef17	NM_001081116	C(2TGC)	106	F	0	1	0	1	1	0	1	1	1	0	0	0	1
chr7	100931461	SNP	A	C	Coding	Silent	Arhgef17	NM_001081116	G(3GGT)	93	G	0	1	1	0	1	1	1	1	1	0	1	1	0
chr7	100931497	SNP	C	G	Coding	Silent	Arhgef17	NM_001081116	S(3TCG)	81	S	0	1	0	1	0	0	1	1	1	0	0	0	1
chr3	88644128	SNP	C	G	Coding;Coding;Coding;Coding	Replacement;Replacement;Replacement;Replacement	Arhgef2;Arhgef2;Arhgef2;Arhgef2	NM_008487;NM_001198912;NM_001198911;NM_001198913	N(3AAC);N(3AAC);N(3AAC);N(3AAC)	865;838;848;836	K;K;K;K	1	1	1	1	0	1	1	1	1	0	0	0	0
chr1	34807112	SNP	C	T	Coding	Silent	Arhgef4	NM_183019	C(3TGC)	180	C	1	0	0	0	1	0	1	0	0	1	1	0	0
chr1	34809801	SNP	T	C	Coding	Silent	Arhgef4	NM_183019	F(3TTT)	318	F	1	0	0	0	1	0	1	0	0	1	1	0	0
chrX	57243459	SNP	T	A	Coding	Replacement	Arhgef6	NM_152801	K(3AAA)	610	N	0	0	0	0	0	0	0	0	0	0	0	0	0
chr4	133681729	SNP	A	T	Coding	Replacement	Arid1a	NM_001080819	N(3AAT)	1818	K	0	0	0	0	0	0	0	0	0	0	0	0	0
chr4	133752949	SNP	G	T	Coding	Replacement	Arid1a	NM_001080819	S(3AGC)	221	R	0	0	0	0	1	0	1	0	0	0	0	0	0
chr17	5097650	SNP	C	A	Coding	Replacement	Arid1b	NM_001085355	P(2CCG)	557	Q	1	0	0	1	0	0	0	1	0	1	0	0	1
chr17	5334987	SNP	A	C	Coding	Replacement	Arid1b	NM_001085355	Y(2TAC)	1341	S	0	0	1	0	0	0	0	1	0	0	0	0	0
chr15	96361631	DEL	A	-	Coding	Non-Coding	Arid2	NM_175251	K(1AAG)	255	---	0	0	0	0	0	0	0	0	0	0	0	0	1
chr15	96363714	SNP	C	A	Coding	Replacement	Arid2	NM_175251	Q(1CAA)	484	K	1	1	0	0	0	0	1	1	0	0	0	0	0
chr9	57798044	SNP	A	C	Coding	Silent	Arid3b	NM_019689	T(3ACT)	291	T	0	0	0	1	0	0	0	0	0	0	0	0	0
chr9	57798062	SNP	A	G	Coding	Silent	Arid3b	NM_019689	A(3GCT)	285	A	0	0	0	1	0	0	0	0	0	0	0	0	0
chr9	57798077	SNP	G	T	Coding	Silent	Arid3b	NM_019689	T(3ACC)	280	T	0	0	0	1	0	0	0	0	0	0	0	0	0
chr9	57798089	SNP	C	T	Coding	Silent	Arid3b	NM_019689	L(3CTG)	276	L	0	0	0	1	0	0	0	0	0	0	0	0	0
chr9	57798116	SNP	T	C	Coding	Silent	Arid3b	NM_019689	K(3AAA)	267	K	0	0	0	1	0	0	0	0	0	0	0	0	0
chr9	57798146	SNP	T	C	Coding	Silent	Arid3b	NM_019689	K(3AAA)	257	K	0	0	0	1	0	0	0	0	0	0	0	0	0
chr9	57798152	SNP	T	G	Coding	Silent	Arid3b	NM_019689	T(3ACA)	255	T	0	0	0	1	0	0	0	0	0	0	0	0	0
chr9	57798155	SNP	G	C	Coding	Silent	Arid3b	NM_019689	V(3GTC)	254	V	0	0	0	1	0	0	0	0	0	0	0	0	0
chr9	57798161	SNP	T	C	Coding	Silent	Arid3b	NM_019689	K(3AAA)	252	K	0	0	0	1	0	0	0	0	0	0	0	0	0
chr9	57798191	SNP	C	T	Coding	Silent	Arid3b	NM_019689	K(3AAG)	242	K	0	0	0	1	0	0	0	0	0	0	0	0	0
chr13	14164887	SNP	A	G	Coding;Coding	Replacement;Replacement	Arid4b;Arid4b	NM_198122;NM_194262	T(1ACC);T(1ACC)	509;509	A;A	0	1	0	0	1	1	1	1	1	0	0	0	0
chr13	14193497	SNP	G	T	Coding;Coding	Replacement;Replacement	Arid4b;Arid4b	NM_198122;NM_194262	G(1GGT);G(1GGT)	1109;1196	C;C	0	1	0	0	1	1	1	1	1	0	0	0	0
chr10	68096578	SNP	A	G	Coding	Silent	Arid5b	NM_023598	L(1TTA)	1165	L	1	0	0	0	1	0	1	1	0	1	0	0	0
chr10	68096651	SNP	C	G	Coding	Silent	Arid5b	NM_023598	L(3CTG)	1140	L	1	0	0	0	1	0	1	1	0	1	0	0	0
chr10	68096741	SNP	C	T	Coding	Silent	Arid5b	NM_023598	T(3ACG)	1110	T	1	0	0	0	1	0	1	1	0	1	0	0	0
chr10	68097077	SNP	G	A	Coding	Silent	Arid5b	NM_023598	H(3CAC)	998	H	1	0	0	0	1	0	0	0	0	1	0	0	0
chr10	68097088	SNP	G	A	Coding	Replacement	Arid5b	NM_023598	P(1CCC)	995	S	1	0	0	0	1	0	0	0	0	1	0	0	0
chr10	68097158	SNP	T	C	Coding	Silent	Arid5b	NM_023598	S(3TCA)	971	S	1	0	0	0	1	0	1	0	0	1	0	0	0
chr10	68097262	SNP	C	T	Coding	Replacement	Arid5b	NM_023598	A(1GCC)	937	T	1	0	0	0	1	0	1	0	0	1	0	0	0
chr10	68097409	DEL	G	-	Coding	Non-Coding	Arid5b	NM_023598	H(1CAC)	888	---	1	0	0	0	1	0	1	1	0	1	0	0	0
chr10	68097410	DEL	G	-	Coding	Non-Coding	Arid5b	NM_023598	L(3CTC)	887	---	1	0	0	0	1	0	1	1	0	1	0	0	0
chr10	68097411	SNP	A	T	Coding	Replacement	Arid5b	NM_023598	L(2CTC)	887	H	1	0	0	0	1	0	1	1	0	1	0	0	0
chr10	68097413	SNP	A	T	Coding	Silent	Arid5b	NM_023598	S(3TCT)	886	S	1	0	0	0	1	0	1	1	0	1	0	0	0
chr10	68097448	SNP	G	T	Coding	Replacement	Arid5b	NM_023598	H(1CAC)	875	N	1	0	0	0	1	0	1	0	0	1	0	0	0
chr10	68097456	SNP	G	T	Coding	Replacement	Arid5b	NM_023598	S(2TCT)	872	Y	1	0	0	0	1	0	1	0	0	1	0	0	0
chr10	68097466	SNP	C	A	Coding	Replacement	Arid5b	NM_023598	A(1GCC)	869	S	1	0	0	0	1	0	1	0	0	1	0	0	0
chr10	68097572	SNP	T	C	Coding	Silent	Arid5b	NM_023598	S(3TCA)	833	S	1	0	0	0	1	0	1	0	0	1	0	0	0
chr10	68097576	SNP	T	C	Coding	Replacement	Arid5b	NM_023598	Y(2TAC)	832	C	1	0	0	0	1	0	1	0	0	1	0	0	0
chr10	68097602	SNP	A	G	Coding	Silent	Arid5b	NM_023598	H(3CAT)	823	H	1	0	0	0	1	0	1	0	0	1	0	0	0
chr10	68097617	SNP	G	A	Coding	Silent	Arid5b	NM_023598	A(3GCC)	818	A	1	0	0	0	1	0	1	0	0	1	0	0	0
chr10	68097679	SNP	C	A	Coding	Replacement	Arid5b	NM_023598	D(1GAC)	798	Y	1	0	0	0	1	0	1	0	0	1	0	0	0
chr10	68097682	SNP	C	T	Coding	Replacement	Arid5b	NM_023598	A(1GCA)	797	T	1	0	0	0	1	0	1	0	0	1	0	0	0
chr10	68097718	DEL	G	-	Coding	Non-Coding	Arid5b	NM_023598	R(1CGA)	785	---	1	0	0	0	1	0	1	0	0	1	0	0	0
chr10	68097719	DEL	A	-	Coding	Non-Coding	Arid5b	NM_023598	H(3CAT)	784	---	1	0	0	0	1	0	1	0	0	1	0	0	0
chr10	68097720	DEL	T	-	Coding	Non-Coding	Arid5b	NM_023598	H(2CAT)	784	---	1	0	0	0	1	0	1	0	0	1	0	0	0
chr10	68097721	DEL	G	-	Coding	Non-Coding	Arid5b	NM_023598	H(1CAT)	784	---	1	0	0	0	1	0	1	0	0	1	0	0	0
chr10	68097722	DEL	A	-	Coding	Non-Coding	Arid5b	NM_023598	A(3GCT)	783	---	1	0	0	0	1	0	1	0	0	1	0	0	0
chr10	68097734	SNP	G	A	Coding	Silent	Arid5b	NM_023598	S(3AGC)	779	S	1	0	0	0	1	0	1	0	0	1	0	0	0
chr10	68098007	SNP	G	A	Coding	Silent	Arid5b	NM_023598	S(3TCC)	688	S	1	0	0	0	1	0	1	1	0	1	0	0	0
chr10	68098075	SNP	T	C	Coding	Replacement	Arid5b	NM_023598	M(1ATG)	666	V	1	0	0	0	1	0	1	1	0	1	0	0	0
chr10	68098238	SNP	T	G	Coding	Silent	Arid5b	NM_023598	A(3GCA)	611	A	1	0	0	0	1	0	1	0	0	1	0	0	0
chr10	68098493	SNP	G	A	Coding	Silent	Arid5b	NM_023598	S(3AGC)	526	S	1	0	0	0	1	0	1	0	0	1	0	0	0
chr10	68098568	SNP	C	T	Coding	Silent	Arid5b	NM_023598	K(3AAG)	501	K	1	0	0	0	1	0	1	0	0	1	0	0	0
chr10	68126724	SNP	G	A	Coding	Replacement	Arid5b	NM_023598	A(2GCT)	360	V	0	0	0	0	0	0	0	1	0	0	0	0	0
chr10	68128823	SNP	G	T	Coding	Silent	Arid5b	NM_023598	P(3CCC)	339	P	0	0	0	0	1	0	1	0	0	0	0	0	0
chr13	113922333	SNP	A	G	Coding	Silent	Arl15	NM_172595	K(3AAA)	45	K	1	1	0	0	0	1	0	1	0	0	1	0	0
chr13	113922339	SNP	C	T	Coding	Silent	Arl15	NM_172595	S(3AGC)	47	S	1	1	0	0	0	1	0	1	0	0	1	0	0
chr13	114154834	SNP	A	C	Coding	Replacement	Arl15	NM_172595	D(2GAC)	198	A	0	1	0	1	0	0	1	1	1	0	0	1	1
chr8	94673088	SNP	G	A	Coding;Coding	Silent;Silent	Arl2bp;Arl2bp	NM_024269;NM_024191	T(3ACG);T(3ACG)	143;154	T;T	0	0	0	0	0	1	0	1	1	0	0	0	0
chr11	101666832	SNP	C	A	Coding	Silent	Arl4d	NM_025404	R(3CGC)	61	R	1	1	0	0	1	1	1	1	1	1	0	0	0
chr2	15076275	SNP	T	C	Coding	Replacement	Arl5b	NM_029466	W(1TGG)	172	R	0	0	0	0	0	0	0	0	0	0	0	0	0
chr16	59623108	SNP	G	T	Coding	Replacement	Arl6	NM_019665	Q(1CAA)	88	K	1	1	0	0	0	0	0	1	1	0	0	0	0
chr16	59623110	SNP	C	T	Coding	Replacement	Arl6	NM_019665	G(2GGA)	87	E	1	1	1	0	0	0	0	0	1	0	0	0	0
chr7	118121160	SNP	C	A	Potential Splice Donor Site	Non-Coding	Arl6ip1	NM_019419	---	---	---	0	1	0	0	0	0	1	0	0	0	0	0	0
chr7	118121925	SNP	C	A	Potential Splice Donor Site	Non-Coding	Arl6ip1	NM_019419	---	---	---	0	1	0	0	0	1	1	0	0	0	0	0	0
chr7	118127190	SNP	T	C	Coding	Silent	Arl6ip1	NM_019419	R(3CGA)	38	R	0	0	0	1	1	0	1	1	1	0	0	0	1
chr2	53192204	SNP	T	G	Coding	Replacement	Arl6ip6	NM_022989	Y(1TAT)	28	D	0	0	0	0	0	0	0	1	0	0	0	0	0
chr1	135154229	SNP	T	C	Coding	Replacement	Arl8a	NM_026823	L(2CTC)	111	P	1	0	0	0	0	0	0	0	0	0	0	0	0
chr1	135154245	SNP	C	A	Coding	Replacement	Arl8a	NM_026823	D(3GAC)	116	E	1	0	1	1	1	1	1	1	1	0	0	0	0
chr6	108783311	SNP	G	A	Coding	Silent	Arl8b	NM_026011	E(3GAG)	19	E	0	0	0	1	0	0	0	0	0	0	0	0	0
chr6	108783320	SNP	A	G	Coding	Silent	Arl8b	NM_026011	E(3GAA)	22	E	0	0	0	1	0	0	0	0	0	0	0	0	0
chr6	108783347	SNP	C	G	Coding	Silent	Arl8b	NM_026011	S(3TCC)	31	S	0	0	0	1	0	0	0	0	0	0	0	0	0
chr5	21646196	SNP	C	A	Coding	Silent	Armc10	NM_026034	R(1CGG)	32	R	1	0	0	1	0	1	1	1	1	1	0	0	1
chr5	21648663	SNP	G	A	Coding	Silent	Armc10	NM_026034	E(3GAG)	59	E	1	0	0	1	0	1	1	1	1	1	0	0	1
chr5	21648678	SNP	T	C	Coding	Silent	Armc10	NM_026034	L(3CTT)	64	L	1	0	0	1	0	1	1	1	1	1	0	0	1
chr5	21651771	SNP	C	T	Coding	Silent	Armc10	NM_026034	I(3ATC)	103	I	1	0	0	1	0	1	1	1	1	0	0	0	1
chr5	21661470	SNP	G	T	Coding	Replacement	Armc10	NM_026034	G(2GGC)	258	V	0	0	1	0	1	1	1	0	1	0	1	0	0
chr7	128244218	SNP	C	T	Coding	Replacement	Armc5	NM_146205	P(1CCT)	728	S	0	0	0	0	0	0	0	0	0	0	0	0	0
chrX	134721038	SNP	C	T	Coding;Coding;Coding;Coding;Coding	Silent;Silent;Silent;Silent;Silent	Armcx1;Armcx1;Armcx1;Armcx1;Armcx1	NM_030066;NM_001166377;NM_001166379;NM_001166378;NM_001166380	D(3GAC);D(3GAC);D(3GAC);D(3GAC);D(3GAC)	296;296;296;296;296	D;D;D;D;D	1	0	0	0	0	1	0	0	1	0	0	0	0
chrX	134758774	INS	C	-	Coding	Non-Coding	Armcx3	NM_027870	S(2TCT)	61	---	0	0	0	0	0	0	0	0	0	1	0	0	0
chrX	134758878	SNP	G	A	Coding	Replacement	Armcx3	NM_027870	A(1GCC)	96	T	0	0	0	1	1	0	1	0	0	0	0	1	0
chrX	134758971	SNP	C	G	Coding	Replacement	Armcx3	NM_027870	L(1CTT)	127	V	0	1	0	0	1	0	1	1	1	0	0	0	1
chr3	95491164	SNP	C	A	Coding;Coding	Silent;Silent	Arnt;Arnt	NM_009709;NM_001037737	A(3GCC);A(3GCC)	635;650	A;A	1	1	0	0	0	1	1	1	1	0	0	0	0
chr3	95494478	SNP	C	T	Coding;Coding	Silent;Silent	Arnt;Arnt	NM_009709;NM_001037737	F(3TTC);F(3TTC)	702;717	F;F	1	1	0	0	0	1	1	1	1	0	0	0	0
chr6	146805555	SNP	G	A	Coding	Replacement	Arntl2	NM_172309	G(2GGC)	9	D	1	1	0	0	0	1	1	1	1	0	0	0	0
chr6	146820646	SNP	C	T	Coding	Silent	Arntl2	NM_172309	C(3TGC)	238	C	1	1	0	0	0	1	1	1	1	0	0	0	0
chr6	146828138	DEL	A	-	Coding	Non-Coding	Arntl2	NM_172309	E(3GAA)	482	---	1	0	0	0	1	0	0	0	0	0	0	1	0
chr6	146828139	DEL	G	-	Coding	Non-Coding	Arntl2	NM_172309	E(1GAA)	483	---	0	0	0	0	1	0	0	0	0	0	0	0	0
chr6	146828140	DEL	A	-	Coding	Non-Coding	Arntl2	NM_172309	E(2GAA)	483	---	0	0	0	0	0	0	0	0	0	0	0	0	0
chr6	146832558	SNP	T	C	Coding	Replacement	Arntl2	NM_172309	I(2ATA)	551	T	1	1	0	0	0	1	1	1	1	0	0	0	0
chr7	113306046	SNP	C	T	Coding;Coding	Silent;Silent	Arntl;Arntl	NM_001243048;NM_007489	V(3GTC);V(3GTC)	468;481	V;V	0	1	0	1	1	0	1	1	1	0	0	0	1
chr7	113306100	SNP	C	T	Coding;Coding	Silent;Silent	Arntl;Arntl	NM_001243048;NM_007489	I(3ATC);I(3ATC)	486;499	I;I	0	1	0	1	1	0	1	1	1	0	0	0	1
chr7	113306103	SNP	G	C	Coding;Coding	Silent;Silent	Arntl;Arntl	NM_001243048;NM_007489	A(3GCG);A(3GCG)	487;500	A;A	0	1	0	1	1	0	1	1	1	0	0	0	1
chr5	145122531	SNP	G	T	Potential Splice Acceptor Site	Non-Coding	Arpc1b	NM_023142	---	---	---	0	0	0	0	1	0	0	0	0	0	0	0	1
chr5	145126788	INS	G	-	Coding	Non-Coding	Arpc1b	NM_023142	G(2GGT)	282	---	0	1	0	0	1	0	1	0	0	0	0	0	0
chr5	145127850	SNP	A	G	Coding	Silent	Arpc1b	NM_023142	K(3AAA)	370	K	0	0	0	1	0	0	0	1	1	0	0	1	0
chr1	152774295	SNP	A	C	Coding	Silent	Arpc5	NM_026369	R(3CGA)	143	R	1	1	0	1	1	1	1	1	1	1	0	0	1
chr9	75037636	SNP	C	G	Coding	Replacement	Arpp19	NM_001142655	D(3GAC)	2	E	1	0	1	1	1	0	0	1	0	0	0	0	0
chr9	75037647	SNP	T	G	Coding	Replacement	Arpp19	NM_001142655	V(2GTG)	6	G	1	0	1	0	1	0	1	0	1	0	0	0	0
chr9	75037649	SNP	A	G	Coding	Replacement	Arpp19	NM_001142655	R(1AGG)	7	G	1	0	1	1	1	1	1	1	1	0	0	0	1
chr9	75037654	SNP	C	G	Coding	Silent	Arpp19	NM_001142655	R(3CGC)	8	R	1	0	1	1	1	1	1	1	1	0	0	0	0
chr9	75052313	SNP	G	T	Coding;Coding	Replacement;Replacement	Arpp19;Arpp19	NM_021548;NM_001142655	K(3AAG);K(3AAG)	42;75	N;N	0	0	0	0	0	0	0	1	0	1	0	0	1
chr9	75052316	SNP	T	G	Coding;Coding	Silent;Silent	Arpp19;Arpp19	NM_021548;NM_001142655	P(3CCT);P(3CCT)	43;76	P;P	0	0	0	0	0	1	0	0	0	0	0	0	0
chr9	75056711	SNP	C	G	Coding;Coding	Replacement;Replacement	Arpp19;Arpp19	NM_021548;NM_001142655	P(2CCG);P(2CCG)	82;115	R;R	0	0	0	0	0	1	1	1	0	1	0	0	1
chr9	112124912	SNP	T	G	Coding;Coding;Coding;Coding	Replacement;Replacement;Replacement;Replacement	Arpp21;Arpp21;Arpp21;Arpp21	NM_033264;NM_001177618;NM_001177617;NM_001177616	Y(2TAC);Y(2TAC);Y(2TAC);Y(2TAC)	573;575;471;555	S;S;S;S	1	1	1	1	1	1	0	1	1	0	1	0	0
chrX	100617446	SNP	C	A	Coding	Silent	Arr3	NM_133205	P(3CCC)	345	P	1	0	0	0	0	1	0	0	0	0	0	0	0
chr13	93772022	SNP	T	G	Coding	Replacement	Arsb	NM_009712	V(2GTC)	82	G	1	1	0	0	0	1	1	0	1	0	0	0	1
chr3	126364943	SNP	A	G	Coding	Replacement	Arsj	NM_173451	K(2AAA)	57	R	1	1	0	0	0	1	1	1	1	0	0	0	0
chr3	126438843	SNP	C	A	Coding	Silent	Arsj	NM_173451	R(1CGA)	413	R	1	1	0	0	0	1	1	1	1	0	0	0	0
chr3	126438917	SNP	G	A	Coding	Silent	Arsj	NM_173451	G(3GGG)	437	G	1	1	0	0	0	1	1	1	1	0	0	0	0
chr3	126438929	SNP	T	C	Coding	Silent	Arsj	NM_173451	T(3ACT)	441	T	1	1	0	0	0	1	1	1	1	0	0	0	0
chr3	126438941	SNP	G	A	Coding	Silent	Arsj	NM_173451	S(3TCG)	445	S	1	1	0	0	0	1	1	1	1	0	0	0	0
chr3	126439046	SNP	T	C	Coding	Silent	Arsj	NM_173451	N(3AAT)	480	N	1	1	0	0	0	1	1	1	1	0	0	0	0
chr3	126439049	SNP	A	G	Coding	Silent	Arsj	NM_173451	E(3GAA)	481	E	1	1	0	0	0	1	1	1	1	0	0	0	0
chr3	126439091	SNP	C	A	Coding	Replacement	Arsj	NM_173451	N(3AAC)	495	K	0	0	0	0	0	0	0	1	0	0	0	0	0
chr7	101580415	SNP	C	T	Coding	Silent	Art2b	NM_019915	G(3GGG)	92	G	0	1	0	1	1	0	1	1	1	0	0	0	1
chr7	101580573	SNP	T	C	Coding	Replacement	Art2b	NM_019915	S(1AGC)	40	G	0	0	0	1	1	0	1	1	1	0	0	0	1
chr7	101580598	SNP	A	T	Coding	Silent	Art2b	NM_019915	P(3CCT)	31	P	0	1	0	1	1	0	1	1	1	0	0	0	1
chr7	102097328	SNP	C	T	Coding	Replacement	Art5	NM_007491	R(2CGT)	268	H	0	1	0	1	1	0	1	1	1	0	0	0	1
chr7	102097828	SNP	C	G	Coding	Replacement	Art5	NM_007491	W(2TGG)	248	S	0	1	0	1	1	0	1	1	1	0	0	0	1
chr7	102097982	SNP	T	C	Coding	Replacement	Art5	NM_007491	N(1AAT)	197	D	1	1	1	0	0	0	0	0	0	0	0	0	0
chr7	102097991	SNP	T	G	Coding	Silent	Art5	NM_007491	R(1AGG)	194	R	0	1	1	1	0	0	0	1	0	0	0	0	0
chr7	102097993	SNP	C	G	Coding	Replacement	Art5	NM_007491	R(2CGC)	193	P	1	1	1	1	1	0	1	0	1	0	0	0	0
chr4	117926797	SNP	C	G	Coding	Silent	Artn	NM_009711	S(3TCG)	157	S	1	1	0	1	0	1	1	1	0	0	0	0	0
chr8	124731009	SNP	A	G	Coding	Silent	Arv1	NM_026855	A(3GCA)	217	A	1	0	0	0	0	1	1	1	1	0	1	0	0
chr16	18397836	SNP	A	G	Coding;Coding;Coding;Coding;Coding;Coding	Silent;Silent;Silent;Silent;Silent;Silent	Arvcf;Arvcf;Arvcf;Arvcf;Arvcf;Arvcf	NM_001272029;NM_033474;NM_001272028;NM_001272030;NM_001272031;NM_001272032	E(3GAA);E(3GAA);E(3GAA);E(3GAA);E(3GAA);E(3GAA)	304;304;304;304;240;240	E;E;E;E;E;E	0	0	0	1	1	0	1	0	0	1	1	1	1
chr16	18397837	SNP	G	T	Coding;Coding;Coding;Coding;Coding;Coding	Replacement;Replacement;Replacement;Replacement;Replacement;Replacement	Arvcf;Arvcf;Arvcf;Arvcf;Arvcf;Arvcf	NM_001272029;NM_033474;NM_001272028;NM_001272030;NM_001272031;NM_001272032	D(1GAC);D(1GAC);D(1GAC);D(1GAC);D(1GAC);D(1GAC)	305;305;305;305;241;241	Y;Y;Y;Y;Y;Y	0	0	0	1	1	0	1	0	0	1	1	1	1
chr16	18397840	SNP	A	C	Coding;Coding;Coding;Coding;Coding;Coding	Replacement;Replacement;Replacement;Replacement;Replacement;Replacement	Arvcf;Arvcf;Arvcf;Arvcf;Arvcf;Arvcf	NM_001272029;NM_033474;NM_001272028;NM_001272030;NM_001272031;NM_001272032	T(1ACA);T(1ACA);T(1ACA);T(1ACA);T(1ACA);T(1ACA)	306;306;306;306;242;242	P;P;P;P;P;P	0	0	0	1	1	0	0	0	1	0	1	1	1
chr16	18397842	SNP	A	G	Coding;Coding;Coding;Coding;Coding;Coding	Silent;Silent;Silent;Silent;Silent;Silent	Arvcf;Arvcf;Arvcf;Arvcf;Arvcf;Arvcf	NM_001272029;NM_033474;NM_001272028;NM_001272030;NM_001272031;NM_001272032	T(3ACA);T(3ACA);T(3ACA);T(3ACA);T(3ACA);T(3ACA)	306;306;306;306;242;242	T;T;T;T;T;T	0	0	0	1	0	0	1	0	0	0	1	0	1
chr19	46709048	SNP	A	G	Coding	Replacement	As3mt	NM_020577	D(2GAT)	85	G	1	0	0	0	1	0	1	0	0	0	0	0	1
chr19	32016765	SNP	C	T	Coding	Silent	Asah2	NM_018830	Q(3CAG)	393	Q	0	0	0	0	0	1	1	1	1	0	1	0	0
chr19	32044975	SNP	A	G	Coding	Replacement	Asah2	NM_018830	F(1TTT)	220	L	0	0	0	0	0	1	1	1	1	0	1	0	0
chr12	21254408	SNP	A	C	Coding;Coding;Coding	Replacement;Replacement;Replacement	Asap2;Asap2;Asap2	NM_001135192;NM_001004364;NM_001098168	Q(2CAG);Q(2CAG);Q(2CAG)	775;775;778	P;P;P	1	1	1	1	1	1	1	1	1	0	0	0	0
chr4	136229402	SNP	T	C	Coding	Silent	Asap3	NM_001008232	D(3GAT)	142	D	1	0	0	1	1	1	1	1	1	1	1	0	1
chr5	24533688	SNP	A	T	Coding	Replacement	Asb10	NM_080444	F(2TTT)	457	Y	1	0	0	1	0	1	1	1	1	0	0	0	1
chr5	24537684	SNP	C	A	Coding	Silent	Asb10	NM_080444	V(3GTG)	350	V	1	0	0	1	0	1	1	1	1	1	0	0	1
chr5	24537962	SNP	T	G	Coding	Replacement	Asb10	NM_080444	I(1ATC)	258	L	1	0	0	1	0	1	1	1	1	1	0	0	1
chr5	24537984	SNP	T	C	Coding	Silent	Asb10	NM_080444	T(3ACA)	250	T	1	0	0	1	0	1	1	1	1	1	0	0	1
chr5	24537993	SNP	T	C	Coding	Silent	Asb10	NM_080444	E(3GAA)	247	E	1	0	0	1	0	1	1	1	1	1	0	0	1
chr5	24538017	SNP	C	T	Coding	Silent	Asb10	NM_080444	A(3GCG)	239	A	1	0	0	1	0	1	1	1	1	1	0	0	1
chr5	24539687	SNP	C	T	Coding	Replacement	Asb10	NM_080444	A(1GCT)	170	T	1	0	0	1	0	1	1	1	1	0	0	0	1
chr5	24540126	SNP	G	A	Coding	Replacement	Asb10	NM_080444	S(2TCG)	75	L	1	0	0	1	0	1	1	1	1	1	0	0	1
chr11	102272672	SNP	C	T	Coding	Replacement	Asb16	NM_148953	L(1CTC)	163	F	1	1	0	0	1	1	1	1	1	1	0	0	0
chr11	102276550	SNP	A	G	Coding	Silent	Asb16	NM_148953	L(3CTA)	247	L	1	1	0	0	0	1	1	1	1	1	0	0	0
chr11	102276562	SNP	C	T	Coding	Silent	Asb16	NM_148953	C(3TGC)	251	C	1	1	0	0	0	1	1	1	1	1	0	0	0
chr11	102277279	SNP	G	A	Coding	Silent	Asb16	NM_148953	P(3CCG)	388	P	1	1	0	0	1	1	1	1	1	1	0	0	0
chr11	102277944	SNP	A	C	Coding	Silent	Asb16	NM_148953	A(3GCA)	415	A	1	1	0	0	1	1	1	1	1	1	0	0	0
chr12	103333381	SNP	A	C	Coding	Replacement	Asb2	NM_023049	V(2GTG)	264	G	0	0	0	0	0	0	0	0	0	1	0	1	1
chr11	4670289	SNP	A	G	Coding	Replacement	Ascc2	NM_029291	T(1ACT)	392	A	0	0	0	1	0	0	0	0	0	0	0	0	0
chr11	4682911	SNP	C	T	Coding	Replacement	Ascc2	NM_029291	R(1CGG)	695	W	0	0	0	0	0	1	1	1	1	0	0	0	0
chr10	50735222	SNP	A	C	Coding	Replacement	Ascc3	NM_198007	H(2CAC)	1553	P	0	0	0	0	0	0	1	1	1	0	0	0	0
chr15	99695474	SNP	T	C	Coding	Silent	Asic1	NM_009597	D(3GAT)	237	D	0	1	0	1	0	1	1	1	0	1	0	0	1
chr15	99695522	SNP	C	T	Coding	Silent	Asic1	NM_009597	D(3GAC)	253	D	0	1	0	1	0	1	1	1	0	1	0	0	1
chr15	99698706	SNP	T	C	Coding	Silent	Asic1	NM_009597	Y(3TAT)	456	Y	0	1	0	1	0	1	1	1	0	1	0	0	1
chr15	99698872	SNP	G	A	Coding	Silent	Asic1	NM_009597	A(3GCG)	483	A	0	1	0	1	0	1	1	1	0	1	0	0	1
chr11	81152176	SNP	A	G	Coding	Replacement	Asic2	NM_007384	L(2CTT)	97	P	0	0	0	0	0	0	0	0	0	0	0	1	1
chr11	81152195	SNP	G	C	Coding	Replacement	Asic2	NM_007384	L(1CTG)	91	V	0	0	0	0	0	0	0	0	0	1	0	0	1
chr1	75451164	SNP	T	G	Coding	Silent	Asic4	NM_183022	G(3GGT)	111	G	0	1	0	0	1	0	0	0	0	1	0	0	0
chr11	73322187	SNP	G	T	Coding	Replacement	Aspa	NM_023113	L(1CTT)	110	I	1	1	0	1	0	1	1	1	1	0	0	0	1
chr12	112115606	SNP	C	A	Coding	Replacement	Aspg	NM_001081169	L(1CTG)	157	M	0	0	0	0	0	0	0	1	0	0	0	0	0
chr4	9449451	SNP	A	C	3prime UTR;3prime UTR;Coding	Non-Coding;Non-Coding;Replacement	Asph;Asph;Clvs1	NM_001177849;NM_023066;NM_028940	---;---;T(1ACC)	---;---;347	---;---;P	1	1	1	1	1	1	1	1	1	0	0	0	0
chr5	112385837	SNP	A	G	Coding	Replacement	Asphd2	NM_028386	V(2GTG)	316	A	0	0	0	1	0	0	0	0	0	0	0	0	0
chr1	158664042	SNP	A	G	Coding;Coding	Silent;Silent	Astn1;Astn1	NM_007495;NM_001205204	G(3GGA);G(3GGA)	996;1004	G;G	0	0	0	1	0	0	0	0	0	0	0	0	0
chr1	158688546	SNP	T	C	Coding;Coding	Silent;Silent	Astn1;Astn1	NM_007495;NM_001205204	D(3GAT);D(3GAT)	1227;1235	D;D	0	0	0	0	0	0	0	1	0	0	0	0	0
chr2	153401212	SNP	G	A	Coding	Silent	Asxl1	NM_001039939	A(3GCG)	1228	A	0	1	0	1	1	0	1	1	0	1	1	0	1
chr6	18108998	SNP	A	C	Coding	Silent	Asz1	NM_023729	G(3GGT)	13	G	1	1	1	1	1	1	1	1	1	0	0	0	0
chr15	58105543	DEL	T	-	Coding	Non-Coding	Atad2	NM_027435	I(3ATA)	857	---	0	0	0	0	1	0	0	0	0	0	0	0	0
chr15	58105636	SNP	T	C	Coding	Silent	Atad2	NM_027435	A(3GCA)	826	A	1	1	0	0	1	1	1	1	1	0	1	0	0
chr15	58108460	SNP	T	C	Coding	Silent	Atad2	NM_027435	K(3AAA)	664	K	1	1	0	0	1	1	1	1	1	0	1	0	0
chr15	58111257	SNP	A	G	Coding	Silent	Atad2	NM_027435	L(1TTA)	535	L	1	1	0	0	1	1	1	1	1	0	1	0	0
chr15	58117302	DEL	T	-	Coding	Non-Coding	Atad2	NM_027435	Y(2TAT)	380	---	0	0	0	0	1	0	0	0	0	0	0	0	0
chr15	58117303	DEL	A	-	Coding	Non-Coding	Atad2	NM_027435	Y(1TAT)	380	---	0	0	0	0	1	0	0	0	0	0	0	0	0
chr15	58117304	DEL	A	-	Coding	Non-Coding	Atad2	NM_027435	I(3ATT)	379	---	0	0	0	0	1	0	0	0	0	0	0	0	0
chr15	58117305	DEL	A	-	Coding	Non-Coding	Atad2	NM_027435	I(2ATT)	379	---	0	0	0	0	1	0	0	0	0	0	0	0	0
chr15	58117306	DEL	T	-	Coding	Non-Coding	Atad2	NM_027435	I(1ATT)	379	---	0	0	0	0	1	0	0	0	0	0	0	0	0
chr15	58117307	DEL	C	-	Coding	Non-Coding	Atad2	NM_027435	G(3GGG)	378	---	0	0	0	0	1	0	0	0	0	0	0	0	0
chr15	58117308	DEL	C	-	Coding	Non-Coding	Atad2	NM_027435	G(2GGG)	378	---	0	0	0	0	1	0	0	0	0	0	0	0	0
chr15	58117309	DEL	C	-	Coding	Non-Coding	Atad2	NM_027435	G(1GGG)	378	---	0	0	0	0	1	0	0	0	0	0	0	0	0
chr15	58117310	DEL	T	-	Coding	Non-Coding	Atad2	NM_027435	R(3AGA)	377	---	0	0	0	0	1	0	0	0	0	0	0	0	0
chr15	58117311	DEL	C	-	Coding	Non-Coding	Atad2	NM_027435	R(2AGA)	377	---	0	0	0	0	1	0	0	0	0	0	0	0	0
chr15	58117312	DEL	T	-	Coding	Non-Coding	Atad2	NM_027435	R(1AGA)	377	---	0	0	0	0	1	0	0	0	0	0	0	0	0
chr15	58117314	SNP	A	G	Coding	Replacement	Atad2	NM_027435	I(2ATA)	376	T	0	0	0	0	1	0	0	0	0	0	0	0	0
chr15	58118428	SNP	G	A	Coding	Silent	Atad2	NM_027435	S(3AGC)	337	S	1	1	0	0	1	1	1	1	1	0	1	0	0
chr15	58134897	SNP	G	T	Coding	Silent	Atad2	NM_027435	S(3TCC)	26	S	1	1	0	0	1	1	1	1	1	0	1	0	0
chr17	35897858	SNP	C	T	Coding	Silent	Atat1	NM_001142744	Q(3CAG)	383	Q	1	0	0	1	0	0	0	1	1	1	1	0	1
chr17	35898265	SNP	C	T	Coding	Silent	Atat1	NM_001142744	A(3GCG)	361	A	1	0	0	1	0	0	0	1	1	1	1	0	1
chr10	81212596	SNP	T	A	Coding	Replacement	Atcay	NM_178662	I(1ATC)	219	F	0	0	0	0	0	0	0	0	0	0	0	0	0
chr7	130467349	SNP	A	C	Coding;Coding;Coding;Coding	Replacement;Replacement;Replacement;Replacement	Ate1;Ate1;Ate1;Ate1	NM_013799;NM_001136054;NM_001029895;NM_001271343	V(2GTG);V(2GTG);V(2GTG);V(2GTG)	353;353;346;346	G;G;G;G	0	1	1	1	1	0	1	1	0	0	0	0	0
chr7	130467368	SNP	T	C	Coding;Coding;Coding;Coding	Replacement;Replacement;Replacement;Replacement	Ate1;Ate1;Ate1;Ate1	NM_013799;NM_001136054;NM_001029895;NM_001271343	K(1AAG);K(1AAG);K(1AAG);K(1AAG)	347;347;340;340	E;E;E;E	0	0	0	1	1	1	1	1	1	0	0	0	0
chr7	130467374	SNP	C	G	Coding;Coding;Coding;Coding	Replacement;Replacement;Replacement;Replacement	Ate1;Ate1;Ate1;Ate1	NM_013799;NM_001136054;NM_001029895;NM_001271343	D(1GAT);D(1GAT);D(1GAT);D(1GAT)	345;345;338;338	H;H;H;H	0	0	1	1	1	0	1	1	0	0	0	0	0
chr1	170787361	SNP	A	C	Coding	Silent	Atf6	NM_001081304	V(3GTT)	554	V	1	1	0	1	0	1	1	1	1	1	1	0	1
chr1	170799643	SNP	T	G	Coding	Silent	Atf6	NM_001081304	S(3TCA)	417	S	1	1	0	1	0	1	1	1	1	1	1	0	1
chr1	170841710	SNP	C	T	Coding	Replacement	Atf6	NM_001081304	V(1GTC)	141	I	1	1	0	1	0	1	1	1	1	1	1	0	1
chr16	10211009	DEL	A	-	Coding;Coding	Non-Coding;Non-Coding	Atf7ip2;Atf7ip2	NM_153123;NM_029253	K(2AAA);K(2AAA)	135;135	---;---	0	1	0	0	0	0	0	0	0	0	0	1	1
chr7	101301936	SNP	G	T	Coding	Replacement	Atg16l2	NM_001111111	T(2ACG)	31	K	0	0	0	0	0	0	0	1	0	0	0	0	0
chr19	6255194	SNP	T	C	Coding	Replacement	Atg2a	NM_194348	Y(1TAC)	1216	H	0	0	0	0	0	0	0	0	0	0	0	0	0
chr16	45182871	SNP	C	T	Coding	Silent	Atg3	NM_026402	D(3GAC)	187	D	1	0	0	0	1	0	1	1	1	1	0	0	0
chr1	93780835	SNP	G	T	Coding	Replacement	Atg4b	NM_174874	W(2TGG)	219	L	1	1	1	1	1	0	0	1	0	0	0	0	0
chr5	24387443	SNP	T	C	Coding	Replacement	Atg9b	NM_001002897	T(1ACG)	606	A	1	0	0	1	0	1	1	1	1	0	0	0	1
chr5	24390608	SNP	A	T	Coding	Silent	Atg9b	NM_001002897	I(3ATT)	224	I	1	0	0	1	0	1	1	1	1	0	0	0	1
chr5	24391784	SNP	T	C	Coding	Replacement	Atg9b	NM_001002897	R(1AGG)	45	G	1	0	0	1	0	1	1	1	1	1	0	0	1
chr17	79856243	SNP	G	T	Coding;Coding	Silent;Silent	Atl2;Atl2	NM_178050;NM_019717	R(1CGG);R(1CGG)	151;322	R;R	0	0	0	0	0	1	0	0	1	0	1	0	0
chr9	53491028	SNP	A	G	Coding	Silent	Atm	NM_007499	P(3CCT)	1381	P	1	0	0	0	0	0	0	0	0	0	0	0	1
chr9	53513163	SNP	T	C	Coding	Replacement	Atm	NM_007499	S(1AGT)	613	G	1	0	0	1	1	1	1	1	1	1	1	0	1
chr9	53515159	SNP	T	G	Coding	Replacement	Atm	NM_007499	S(1AGT)	600	R	1	0	0	1	1	1	1	1	1	1	1	0	1
chr6	124745669	SNP	G	C	Coding	Silent	Atn1	NM_007881	R(3CGC)	814	R	0	0	0	1	0	0	0	0	1	0	0	0	0
chr6	124746109	SNP	T	G	Coding	Replacement	Atn1	NM_007881	E(3GAA)	720	D	0	1	1	0	0	0	1	0	0	0	0	0	0
chr7	58797572	SNP	G	T	Coding	Replacement	Atp10a	NM_009728	E(3GAG)	687	D	0	0	0	0	0	1	1	1	1	0	0	0	0
chr7	58797755	SNP	C	T	Coding	Silent	Atp10a	NM_009728	T(3ACC)	748	T	0	0	0	0	0	1	1	1	1	0	0	0	0
chr7	58807514	SNP	G	T	Coding	Silent	Atp10a	NM_009728	L(3CTG)	920	L	0	0	0	0	0	1	1	1	1	0	0	0	0
chr7	58828239	SNP	G	A	Coding	Silent	Atp10a	NM_009728	Q(3CAG)	1343	Q	0	0	0	0	0	1	1	1	1	0	0	0	0
chr7	58828368	SNP	C	T	Coding	Silent	Atp10a	NM_009728	S(3AGC)	1386	S	0	0	0	0	0	1	1	1	1	0	0	0	0
chr7	58828511	SNP	C	G	Coding	Replacement	Atp10a	NM_009728	T(2ACC)	1434	S	0	0	0	0	0	1	1	1	1	0	0	0	0
chr7	58828584	SNP	C	T	Coding	Silent	Atp10a	NM_009728	S(3TCC)	1458	S	0	0	0	0	0	1	1	1	1	0	0	0	0
chr11	43202075	SNP	T	C	Coding	Silent	Atp10b	NM_176999	S(3TCT)	412	S	1	0	0	0	0	1	1	1	1	0	0	0	0
chr11	43202096	SNP	T	C	Coding	Silent	Atp10b	NM_176999	N(3AAT)	419	N	1	0	0	0	0	1	1	1	1	0	0	0	0
chr11	43212563	SNP	C	T	Coding	Silent	Atp10b	NM_176999	S(3TCC)	591	S	1	0	0	0	0	1	1	1	1	0	0	0	0
chr11	43216057	SNP	G	A	Coding	Silent	Atp10b	NM_176999	T(3ACG)	639	T	1	0	0	0	0	1	1	1	1	0	0	0	0
chr11	43216186	SNP	A	G	Coding	Silent	Atp10b	NM_176999	T(3ACA)	682	T	1	0	0	0	0	1	1	1	1	0	0	0	0
chr11	43216249	SNP	A	C	Coding	Silent	Atp10b	NM_176999	A(3GCA)	703	A	1	0	0	0	0	1	1	1	1	0	0	0	0
chr11	43216313	SNP	C	T	Coding	Silent	Atp10b	NM_176999	L(1CTA)	725	L	1	0	0	0	0	1	1	1	1	0	0	0	0
chr11	43216438	SNP	T	C	Coding	Silent	Atp10b	NM_176999	S(3TCT)	766	S	1	0	0	0	0	1	1	1	1	0	0	0	0
chr11	43225488	SNP	T	A	Coding	Silent	Atp10b	NM_176999	I(3ATT)	887	I	1	0	0	0	0	1	1	1	1	0	0	0	0
chr11	43225587	SNP	T	C	Coding	Silent	Atp10b	NM_176999	A(3GCT)	920	A	1	0	0	0	0	1	1	1	1	0	0	0	0
chr8	12820508	SNP	C	G	Coding	Replacement	Atp11a	NM_015804	S(2TCG)	187	W	1	1	1	1	1	1	1	1	1	0	0	0	0
chr8	69799368	SNP	A	C	Coding	Replacement	Atp13a1	NM_133224	H(2CAC)	565	P	1	1	1	1	1	1	1	1	1	0	0	0	0
chr4	141006475	SNP	A	C	Coding;Coding	Silent;Silent	Atp13a2;Atp13a2	NM_001164366;NM_029097	A(3GCA);A(3GCA)	1058;1058	A;A	1	1	0	0	1	1	1	0	0	0	0	0	0
chr4	141006480	SNP	T	C	Coding;Coding	Replacement;Replacement	Atp13a2;Atp13a2	NM_001164366;NM_029097	F(2TTC);F(2TTC)	1060;1060	S;S	1	1	0	0	1	0	1	1	1	0	0	0	0
chr16	30321860	SNP	T	C	Coding	Silent	Atp13a3	NM_001128096	V(3GTA)	1166	V	1	1	0	1	1	0	0	1	1	1	0	0	1
chr16	30315872	SNP	A	G	Coding;Coding	Silent;Silent	Atp13a3;Atp13a3	NM_001128094;NM_001128096	C(3TGT);C(3TGT)	1164;1194	C;C	1	1	0	1	1	0	0	0	1	1	0	0	1
chr16	30343647	SNP	T	A	Coding;Coding	Replacement;Replacement	Atp13a3;Atp13a3	NM_001128094;NM_001128096	E(3GAA);E(3GAA)	661;661	D;D	1	1	0	1	1	0	0	1	1	1	0	0	1
chr16	30344539	SNP	C	A	Coding;Coding	Replacement;Replacement	Atp13a3;Atp13a3	NM_001128094;NM_001128096	A(1GCA);A(1GCA)	600;600	S;S	1	1	0	1	1	0	0	1	1	1	0	0	1
chr16	30362602	SNP	A	T	Coding;Coding	Replacement;Replacement	Atp13a3;Atp13a3	NM_001128094;NM_001128096	C(1TGT);C(1TGT)	67;67	S;S	1	0	0	1	1	0	0	1	0	1	0	0	1
chr16	29396423	SNP	C	T	Coding;Coding	Silent;Silent	Atp13a4;Atp13a4	NM_172613;NM_001164612	P(3CCG);P(3CCG)	1165;1184	P;P	0	1	0	0	0	0	0	1	1	0	0	0	0
chr16	29420415	SNP	T	C	Coding;Coding	Silent;Silent	Atp13a4;Atp13a4	NM_172613;NM_001164612	Q(3CAA);Q(3CAA)	810;829	Q;Q	1	0	0	1	1	1	1	1	1	1	0	0	1
chr16	29421734	SNP	C	T	Coding;Coding;Coding	Replacement;Replacement;Replacement	Atp13a4;Atp13a4;Atp13a4	NM_172613;NM_001164613;NM_001164612	G(1GGA);G(1GGA);G(1GGA)	771;790;790	R;R;R	1	0	0	1	1	1	1	1	1	1	0	0	1
chr16	29422737	SNP	C	T	Coding;Coding;Coding	Silent;Silent;Silent	Atp13a4;Atp13a4;Atp13a4	NM_172613;NM_001164613;NM_001164612	Q(3CAG);Q(3CAG);Q(3CAG)	704;723;723	Q;Q;Q	1	0	0	1	1	1	1	1	1	1	0	0	1
chr16	29441556	SNP	G	C	Coding;Coding;Coding	Replacement;Replacement;Replacement	Atp13a4;Atp13a4;Atp13a4	NM_172613;NM_001164613;NM_001164612	A(2GCC);A(2GCC);A(2GCC)	568;587;587	G;G;G	1	0	0	1	1	1	1	1	1	1	0	0	1
chr16	29450047	SNP	A	G	Coding;Coding;Coding	Silent;Silent;Silent	Atp13a4;Atp13a4;Atp13a4	NM_172613;NM_001164613;NM_001164612	S(3AGT);S(3AGT);S(3AGT)	496;515;515	S;S;S	1	0	0	1	1	1	1	1	1	1	0	0	1
chr16	29450062	SNP	A	G	Coding;Coding;Coding	Silent;Silent;Silent	Atp13a4;Atp13a4;Atp13a4	NM_172613;NM_001164613;NM_001164612	F(3TTT);F(3TTT);F(3TTT)	491;510;510	F;F;F	1	0	0	1	1	1	1	1	1	0	0	0	1
chr16	29248140	SNP	C	T	Coding	Replacement	Atp13a5	NM_175650	A(1GCA)	1072	T	1	0	0	1	1	1	1	1	1	1	0	0	1
chr3	101579075	SNP	C	T	Coding	Replacement	Atp1a1	NM_144900	G(2GGC)	957	D	0	0	0	0	0	0	0	0	0	0	0	0	0
chr1	172275985	SNP	G	A	Coding	Silent	Atp1a2	NM_178405	F(3TTC)	989	F	1	1	0	1	0	1	1	1	1	1	1	0	1
chr1	172278571	SNP	A	G	Coding	Silent	Atp1a2	NM_178405	T(3ACT)	891	T	1	1	0	1	0	1	1	1	1	1	1	0	1
chr1	172279430	SNP	T	C	Coding	Silent	Atp1a2	NM_178405	A(3GCA)	774	A	1	1	0	1	0	1	1	1	1	1	1	0	1
chr1	172279463	SNP	G	A	Coding	Silent	Atp1a2	NM_178405	R(3CGC)	763	R	1	1	0	1	0	1	1	1	1	1	1	0	1
chr1	172284640	SNP	G	T	Coding	Replacement	Atp1a2	NM_178405	P(1CCT)	563	T	0	0	0	0	0	0	0	0	0	0	0	0	0
chr1	172290367	SNP	C	T	Coding	Silent	Atp1a2	NM_178405	E(3GAG)	172	E	1	1	0	1	0	1	1	1	1	1	1	0	1
[truncated: 19,548 more rows]

## Sheet: genes_with_recurrent_missense
chr	pos	var_type	ref_allele	minor_allele	kind	kind_type	gene_symbol	ref_seq_id	orig_aa	aa_pos	mod_aa	Myeloid_ot5889	Myeloid_ot5890	T-cell_ot5891	T-cell_ot5892	B-cell_index45	Myeloid_ot5894	Myeloid_ot5895	T-cell_ot5897	Myeloid_ot5899	B-cell_ota0469	B-cell_ota0470	Myeloid_ota0471	Myeloid_ota0512
chr11	23628934	SNP	A	T	Coding	Replacement	0610010F05Rik	NM_027860	I(2ATC)	30	N	0	0	0	0	0	0	0	0	0	0	0	0	0
chr4	107890110	SNP	T	G	Coding	Replacement	0610037L13Rik	NM_028754	S(1TCT)	36	A	0	1	0	0	0	0	0	0	0	0	0	0	0
chr4	107890113	SNP	T	A	Coding	Replacement	0610037L13Rik	NM_028754	S(1TCT)	37	T	0	1	0	0	0	0	0	0	0	0	0	0	0
chr4	107890114	SNP	C	T	Coding	Replacement	0610037L13Rik	NM_028754	S(2TCT)	37	F	0	1	0	0	0	0	0	0	0	0	0	0	1
chr4	107890116	SNP	C	G	Coding	Replacement	0610037L13Rik	NM_028754	Q(1CAG)	38	E	0	1	0	0	0	0	0	0	0	0	0	0	0
chr4	107890117	SNP	A	G	Coding	Replacement	0610037L13Rik	NM_028754	Q(2CAG)	38	R	0	1	0	0	0	0	0	0	0	0	0	0	0
chr13	49205215	SNP	T	G	Coding	Replacement	1110007C09Rik	NM_026738	H(2CAC)	94	P	0	0	1	0	0	1	1	0	0	0	0	0	0
chr2	156863316	SNP	C	G	Coding	Replacement	1110008F13Rik	NM_026124	R(1CGG)	5	G	1	1	1	1	0	0	0	0	1	0	0	0	0
chr2	156863319	SNP	C	G	Coding	Replacement	1110008F13Rik	NM_026124	R(1CGG)	6	G	1	0	1	0	0	0	0	0	0	0	0	0	0
chr2	132692020	SNP	G	C	Coding	Replacement	1110034G24Rik	NM_028637	V(1GTG)	23	L	0	0	0	0	1	0	0	0	0	0	0	0	0
chr9	122948007	SNP	T	G	Coding	Replacement	1110059G10Rik	NM_025419	K(1AAG)	119	Q	0	0	0	0	0	0	0	0	0	0	0	0	0
chr11	74660716	SNP	A	C	Coding	Replacement	1300001I01Rik	NM_001081158	N(2AAC)	409	T	1	1	0	0	1	1	1	1	1	0	0	0	0
chr11	74660742	SNP	C	G	Coding	Replacement	1300001I01Rik	NM_001081158	R(1CGA)	418	G	1	1	1	1	1	1	1	1	1	0	0	0	0
chr4	45884626	SNP	C	A	Coding	Replacement	1300002K09Rik	NM_028788	T(2ACA)	552	K	1	1	1	1	1	1	1	1	1	0	0	0	0
chr15	89089398	SNP	T	G	Coding	Replacement	1300018J18Rik	NM_027905	V(2GTG)	97	G	1	1	1	0	0	0	0	0	0	0	0	1	0
chr5	146184940	SNP	C	T	Coding	Replacement	1700001J03Rik	NM_001008547	E(1GAA)	50	K	0	0	1	1	0	0	0	0	0	0	1	0	1
chr5	146185174	SNP	A	T	Coding	Replacement	1700001J03Rik	NM_001008547	S(1TCA)	33	T	1	0	1	1	0	0	0	0	0	0	1	0	1
chr5	146185192	SNP	G	T	Coding	Replacement	1700001J03Rik	NM_001008547	R(1CGT)	27	S	0	0	0	1	0	0	0	0	0	0	1	0	1
chr3	124412499	SNP	T	C	Coding	Replacement	1700006A11Rik	NM_027939	S(1AGC)	347	G	1	1	0	0	0	1	1	1	1	0	0	0	0
chr3	124419871	SNP	G	A	Coding	Replacement	1700006A11Rik	NM_027939	S(2TCG)	47	L	1	1	0	0	0	1	1	1	1	0	0	0	0
chr3	124421391	SNP	A	G	Coding	Replacement	1700006A11Rik	NM_027939	V(2GTT)	21	A	1	1	0	0	0	1	1	1	1	0	0	0	0
chr5	98498346	SNP	G	T	Coding	Replacement	1700007G11Rik	NM_001024614	M(3ATG)	100	I	0	0	0	0	0	0	0	0	0	0	0	0	0
chr2	28466160	SNP	G	A	Coding	Replacement	1700007K13Rik	NM_027040	A(2GCC)	37	V	0	1	0	1	0	0	1	1	1	0	1	0	1
chrX	135669364	SNP	T	C	Coding	Replacement	1700008I05Rik	NM_027952	N(2AAT)	63	S	1	0	0	0	0	1	0	0	1	0	0	0	0
chr17	8992183	SNP	C	T	Coding	Replacement	1700010I14Rik	NM_025851	L(1CTC)	55	F	1	0	0	1	0	0	0	0	0	1	0	0	1
chr17	9001784	SNP	A	C	Coding	Replacement	1700010I14Rik	NM_025851	K(1AAG)	372	Q	1	0	0	1	0	0	0	1	1	1	0	0	1
chr15	101452500	SNP	G	C	Coding	Replacement	1700011A15Rik	NM_025487	R(2CGG)	77	P	0	0	0	1	1	0	0	0	1	0	0	0	0
chr15	101452514	SNP	T	G	Coding	Replacement	1700011A15Rik	NM_025487	Y(1TAC)	82	D	1	1	1	1	1	1	1	1	1	0	0	0	0
chrX	9284076	SNP	G	A	Coding	Replacement	1700012L04Rik	NM_029588	R(2CGC)	73	H	1	0	0	0	0	1	0	0	0	0	0	0	0
chr15	74626333	SNP	T	A	Coding	Replacement	1700016M24Rik	NM_001177437	Y(2TAC)	163	F	1	1	0	1	1	1	1	1	1	0	0	0	1
chr11	83440447	SNP	A	T	Coding	Replacement	1700020L24Rik	NM_025492	E(3GAA)	58	D	1	1	0	1	1	1	1	1	1	0	0	0	1
chr8	45956506	SNP	C	T	Coding	Replacement	1700029J07Rik	NM_001033148	V(1GTG)	259	M	1	1	0	1	0	1	1	1	1	0	0	0	1
chrX	155125322	SNP	G	A	Coding	Replacement	1700042B14Rik	NM_001081671	T(2ACT)	170	I	0	1	0	0	0	1	0	0	0	0	0	0	0
chr1	169933814	SNP	A	T	Coding	Replacement	1700084C01Rik	NM_001033185	N(1AAT)	161	Y	0	0	0	0	1	0	0	0	0	0	0	0	0
chr1	169933815	SNP	A	C	Coding	Replacement	1700084C01Rik	NM_001033185	N(2AAT)	161	T	0	0	0	0	1	0	0	0	0	0	0	0	0
chr11	85171210	SNP	G	A	Coding	Replacement	1700125H20Rik	NM_028589	D(1GAC)	12	N	1	1	1	0	1	1	0	0	1	0	0	0	0
chr11	85171212	SNP	C	A	Coding	Replacement	1700125H20Rik	NM_028589	D(3GAC)	12	E	1	1	1	1	1	1	1	1	1	0	0	0	0
chr14	59142756	SNP	T	G	Coding	Replacement	1700129C05Rik	NM_026461	N(2AAC)	31	T	0	0	0	1	0	0	1	0	0	1	0	0	1
chr9	51290328	SNP	T	C	Coding	Replacement	1810046K07Rik	NM_027217	S(1AGC)	143	G	0	0	0	0	0	0	0	1	0	0	0	0	0
chr5	114945809	SNP	A	C	Coding	Replacement	2210016L21Rik	NM_028211	T(1ACC)	58	P	1	1	1	1	1	1	1	1	1	0	0	0	0
chr17	21880851	SNP	G	A	Coding	Replacement	2210404O09Rik	NM_001256493	A(2GCA)	134	V	1	0	0	1	0	0	0	1	1	1	0	0	1
chr13	77263586	SNP	G	C	Coding	Replacement	2210408I21Rik	NM_001145676	Q(3CAG)	592	H	0	1	0	0	1	1	1	1	1	1	0	0	0
chr13	77303340	SNP	C	G	Coding	Replacement	2210408I21Rik	NM_001145676	L(1CTG)	848	V	0	1	0	0	1	1	1	1	1	1	0	0	0
chr15	74743435	SNP	C	T	Coding	Replacement	2300005B03Rik	NM_001081961	R(2CGC)	36	H	1	1	0	1	1	1	1	1	1	0	0	0	1
chr15	74746671	SNP	C	T	Coding	Replacement	2300005B03Rik	NM_001081961	R(2AGG)	2	K	1	1	0	1	1	1	1	1	1	0	0	0	1
chr11	120374011	SNP	T	G	Coding	Replacement	2310003H01Rik	NM_027980	T(1ACC)	680	P	1	1	1	1	1	1	1	1	1	0	0	0	0
chr11	120378603	SNP	A	C	Coding	Replacement	2310003H01Rik	NM_027980	V(2GTC)	35	G	1	0	1	0	0	0	0	1	0	1	1	0	0
chr11	120378628	SNP	A	C	Coding	Replacement	2310003H01Rik	NM_027980	F(1TTT)	27	V	1	0	1	0	0	0	0	0	0	0	0	0	0
chr11	120378634	SNP	T	C	Coding	Replacement	2310003H01Rik	NM_027980	K(1AAG)	25	E	1	0	1	0	0	0	0	0	0	0	1	1	0
chr16	57045276	SNP	T	A	Coding	Replacement	2310005G13Rik	NM_183281	I(1ATA)	182	L	1	1	1	1	1	1	0	1	1	0	0	0	0
chr7	12928629	SNP	A	G	Coding	Replacement	2310014L17Rik	NM_029809	D(2GAC)	245	G	0	1	0	1	0	0	1	1	1	0	1	0	1
chr7	12928848	SNP	A	G	Coding	Replacement	2310014L17Rik	NM_029809	N(2AAC)	318	S	0	1	0	1	0	0	1	1	1	0	1	0	1
chr8	124639218	SNP	G	A	Coding	Replacement	2310022B05Rik	NM_175149	P(2CCG)	262	L	1	0	0	0	0	1	1	1	1	0	1	0	0
chr4	156218085	SNP	C	T	Coding	Replacement	2310042D19Rik	NM_172417	T(2ACG)	362	M	1	1	0	0	0	1	1	1	1	0	0	0	0
chr4	156218118	SNP	C	T	Coding	Replacement	2310042D19Rik	NM_172417	T(2ACG)	373	M	1	1	0	0	0	1	1	1	1	0	0	0	0
chr4	156218154	SNP	C	T	Coding	Replacement	2310042D19Rik	NM_172417	A(2GCT)	385	V	0	0	0	0	0	0	0	0	0	0	0	0	0
chr4	156218162	SNP	A	C	Coding	Replacement	2310042D19Rik	NM_172417	T(1ACA)	388	P	0	0	0	0	0	0	0	0	0	0	0	0	0
chr16	88773912	SNP	T	C	Coding	Replacement	2310057N15Rik	NM_027170	Y(2TAC)	80	C	0	0	0	0	0	1	1	1	1	1	0	0	1
chr16	88773915	SNP	G	C	Coding	Replacement	2310057N15Rik	NM_027170	T(2ACC)	79	S	0	0	0	1	1	1	1	1	1	1	0	0	1
chr16	88773928	SNP	G	C	Coding	Replacement	2310057N15Rik	NM_027170	R(1CGC)	75	G	0	0	0	1	0	0	0	1	0	0	0	0	0
chr16	88773930	SNP	A	C	Coding	Replacement	2310057N15Rik	NM_027170	I(2ATC)	74	S	0	0	0	1	0	0	0	1	0	0	0	0	0
chr16	88773933	SNP	G	C	Coding	Replacement	2310057N15Rik	NM_027170	P(2CCC)	73	R	0	0	0	1	0	0	0	1	0	0	0	0	0
chr16	88773936	SNP	T	A	Coding	Replacement	2310057N15Rik	NM_027170	E(2GAG)	72	V	0	0	0	1	0	0	0	1	0	0	0	0	0
chr9	98865298	SNP	C	T	Coding	Replacement	2410012M07Rik	NM_028033	Q(1CAA)	102	*	0	0	0	0	0	0	0	1	0	0	0	0	0
chr12	83951260	SNP	T	G	Coding	Replacement	2410016O06Rik	NM_023633	V(2GTG)	190	G	0	1	1	0	1	0	1	0	0	0	0	0	1
chr15	8228984	SNP	C	G	Coding	Replacement	2410089E03Rik	NM_001162906	S(2TCG)	2238	W	1	1	1	1	1	1	1	1	1	0	0	0	0
chr17	58950265	SNP	G	T	Coding	Replacement	2610034M16Rik	NM_027001	P(2CCA)	926	Q	0	0	0	0	0	0	0	0	0	0	0	0	0
chr8	60890489	SNP	A	G	Coding	Replacement	2700029M09Rik	NM_028299	M(1ATG)	1	V	1	1	0	1	0	1	0	1	1	0	0	0	0
chr2	165493293	SNP	T	C	Coding	Replacement	2810408M09Rik	NM_001007581	T(1ACG)	4	A	1	1	0	0	0	1	0	0	1	0	0	0	0
chr9	65893390	SNP	G	A	Coding	Replacement	2810417H13Rik	NM_026515	G(2GGA)	48	E	0	0	0	0	0	1	0	0	1	0	0	0	1
chr6	149327739	SNP	A	T	Coding	Replacement	2810474O19Rik	NM_026054	E(2GAG)	761	V	0	0	0	1	0	0	0	0	0	0	0	0	0
chr6	149327744	SNP	A	C	Coding	Replacement	2810474O19Rik	NM_026054	S(1AGC)	763	R	0	0	0	1	0	0	0	0	0	0	0	0	0
chr18	12168807	SNP	G	A	Coding	Replacement	3110002H16Rik	NM_029623	G(1GGC)	3	S	0	0	0	0	1	0	0	0	0	0	0	0	0
chrX	123142646	SNP	C	G	Coding	Replacement	3110007F17Rik	NM_028426	N(3AAC)	27	K	1	0	0	0	0	0	0	0	0	0	0	0	0
chrX	123142653	SNP	G	A	Coding	Replacement	3110007F17Rik	NM_028426	A(1GCC)	30	T	1	0	0	0	0	0	0	0	0	0	0	0	0
chrX	123142672	SNP	G	A	Coding	Replacement	3110007F17Rik	NM_028426	G(2GGT)	36	D	1	0	0	0	0	0	0	0	0	0	0	0	0
chrX	123142755	SNP	T	C	Coding	Replacement	3110007F17Rik	NM_028426	S(1TCC)	64	P	1	0	0	0	0	0	0	0	0	0	0	0	0
chrX	123142770	SNP	C	A	Coding	Replacement	3110007F17Rik	NM_028426	P(1CCA)	69	T	1	0	0	0	0	0	0	0	0	0	0	0	0
chr1	9613328	SNP	A	C	Coding	Replacement	3110035E14Rik	NM_178399	D(2GAC)	47	A	0	0	0	0	0	0	0	0	0	1	1	0	1
chr7	81786157	SNP	C	G	Coding	Replacement	3110040N11Rik	NM_026077	E(1GAG)	69	Q	0	0	0	0	1	0	0	1	1	0	0	0	0
chr1	87475104	SNP	C	A	Coding	Replacement	3110079O15Rik	NM_028473	T(2ACA)	52	K	1	1	1	1	1	1	0	1	1	0	0	0	0
chr5	139360595	SNP	A	C	Coding	Replacement	3110082I17Rik	NM_028469	S(1TCT)	180	A	0	0	0	0	0	0	0	1	1	0	0	0	0
chr14	49773437	SNP	C	T	Coding	Replacement	3632451O06Rik	NM_026142	G(2GGC)	271	D	1	0	0	1	0	1	1	1	0	1	0	0	1
chrX	56147091	SNP	C	G	Coding	Replacement	3830403N18Rik	NM_027510	T(2ACG)	62	R	1	0	0	0	0	1	0	0	1	0	0	0	0
chrX	56153106	SNP	G	A	Coding	Replacement	3830403N18Rik	NM_027510	V(1GTG)	174	M	0	0	0	0	1	0	0	0	0	0	0	1	1
chr19	28944427	SNP	C	A	Coding	Replacement	4430402I18Rik	NM_198651	V(1GTC)	114	F	0	0	0	0	0	0	1	1	0	0	1	0	0
chr7	92858178	SNP	T	C	Coding	Replacement	4632434I11Rik	NM_001080995	E(2GAA)	843	G	0	1	0	1	1	0	1	1	1	0	0	0	1
chr7	92858349	SNP	G	T	Coding	Replacement	4632434I11Rik	NM_001080995	P(2CCT)	786	H	0	1	0	1	0	0	1	1	1	0	0	0	1
chr7	92858535	SNP	A	G	Coding	Replacement	4632434I11Rik	NM_001080995	L(2TTA)	724	S	0	1	0	1	1	0	1	1	1	0	0	0	1
chr7	92858654	SNP	G	T	Coding	Replacement	4632434I11Rik	NM_001080995	N(3AAC)	684	K	0	1	0	1	1	0	1	1	1	0	0	0	1
chr7	92858748	SNP	C	T	Coding	Replacement	4632434I11Rik	NM_001080995	C(2TGC)	653	Y	0	1	0	1	1	0	1	1	1	0	0	0	1
chr7	92859039	SNP	T	C	Coding	Replacement	4632434I11Rik	NM_001080995	K(2AAG)	556	R	0	1	0	1	1	0	1	1	1	0	0	0	1
chr7	92859226	SNP	C	A	Coding	Replacement	4632434I11Rik	NM_001080995	A(1GCA)	494	S	0	1	0	1	1	0	1	1	1	0	0	0	1
chr7	92859306	SNP	G	C	Coding	Replacement	4632434I11Rik	NM_001080995	S(2TCT)	467	C	0	1	0	1	1	0	1	1	1	0	0	0	1
chr7	92859322	SNP	G	C	Coding	Replacement	4632434I11Rik	NM_001080995	P(1CCC)	462	A	0	1	0	1	1	0	1	1	1	0	0	0	1
chr7	92859333	SNP	T	C	Coding	Replacement	4632434I11Rik	NM_001080995	K(2AAA)	458	R	0	1	0	1	1	0	1	1	1	0	0	0	1
chr7	92859607	SNP	A	G	Coding	Replacement	4632434I11Rik	NM_001080995	Y(1TAT)	367	H	0	1	0	1	1	0	1	1	1	0	0	0	1
chr7	92859646	SNP	C	T	Coding	Replacement	4632434I11Rik	NM_001080995	D(1GAT)	354	N	0	1	0	1	1	0	1	1	1	0	0	0	1
chr7	92859651	SNP	C	T	Coding	Replacement	4632434I11Rik	NM_001080995	G(2GGA)	352	E	0	1	0	1	1	0	1	1	1	0	0	0	1
chr7	92860005	SNP	A	T	Coding	Replacement	4632434I11Rik	NM_001080995	F(2TTC)	234	Y	0	1	0	1	1	0	1	1	1	0	0	0	1
chr7	92860248	SNP	A	T	Coding	Replacement	4632434I11Rik	NM_001080995	L(2CTC)	153	H	0	1	0	1	1	0	1	1	1	0	0	0	1
chr7	92866631	SNP	C	G	Coding	Replacement	4632434I11Rik	NM_001080995	W(2TGG)	18	S	0	0	0	1	1	0	1	1	1	0	0	0	1
chr13	54503975	SNP	A	C	Coding	Replacement	4732471D19Rik	NM_176987	T(1ACC)	34	P	1	1	1	1	0	0	0	1	1	1	1	0	1
chr3	117575703	SNP	T	C	Coding	Replacement	4833424O15Rik	NM_029425	L(2CTG)	3	P	0	1	0	0	1	1	1	1	1	0	0	0	0
chrX	9105527	SNP	T	G	Coding	Replacement	4930402K13Rik	NM_001270700	M(2ATG)	285	R	1	0	0	0	0	1	0	0	0	0	0	0	0
chr3	127561013	SNP	T	C	Coding	Replacement	4930422G04Rik	NM_197997	S(1TCA)	94	P	1	1	0	0	0	1	1	1	1	0	0	0	0
chr3	127561652	SNP	A	G	Coding	Replacement	4930422G04Rik	NM_197997	T(1ACG)	176	A	1	1	0	0	0	1	1	1	1	0	0	0	0
chr3	127561995	SNP	T	C	Coding	Replacement	4930422G04Rik	NM_197997	I(2ATT)	290	T	1	1	0	0	0	1	1	1	1	0	0	0	0
chr3	127562136	SNP	C	G	Coding	Replacement	4930422G04Rik	NM_197997	A(2GCA)	337	G	1	1	0	0	0	1	1	1	1	0	0	0	0
chr3	127562493	SNP	C	T	Coding	Replacement	4930422G04Rik	NM_197997	P(2CCG)	456	L	1	1	0	0	0	1	1	1	1	0	0	0	0
chr3	127562603	SNP	T	C	Coding	Replacement	4930422G04Rik	NM_197997	S(1TCT)	493	P	1	1	0	0	0	1	1	1	1	0	0	0	0
chr3	127562622	SNP	G	C	Coding	Replacement	4930422G04Rik	NM_197997	R(2AGA)	499	T	1	1	0	0	0	1	1	1	1	0	0	0	0
chr3	127562832	SNP	T	C	Coding	Replacement	4930422G04Rik	NM_197997	V(2GTA)	569	A	1	1	0	0	0	1	1	1	1	0	0	0	0
chr3	127563063	SNP	A	C	Coding	Replacement	4930422G04Rik	NM_197997	E(2GAA)	646	A	1	1	0	0	0	1	1	1	1	0	0	0	0
chr3	127563152	SNP	T	C	Coding	Replacement	4930422G04Rik	NM_197997	Y(1TAC)	676	H	1	1	0	0	0	1	1	1	1	0	0	0	0
chr3	127563200	SNP	A	G	Coding	Replacement	4930422G04Rik	NM_197997	S(1AGT)	692	G	1	1	0	0	0	1	1	1	1	0	0	0	0
chr3	127567661	SNP	C	T	Coding	Replacement	4930422G04Rik	NM_197997	A(2GCT)	709	V	1	1	0	0	0	1	1	1	1	0	0	0	0
chr3	127567678	SNP	T	C	Coding	Replacement	4930422G04Rik	NM_197997	C(1TGT)	715	R	1	1	0	0	0	1	1	1	1	0	0	0	0
chr3	127581533	SNP	C	T	Coding	Replacement	4930422G04Rik	NM_197997	L(1CTC)	814	F	1	1	0	0	0	1	1	1	1	0	0	0	0
chr3	127583593	SNP	C	A	Coding	Replacement	4930422G04Rik	NM_197997	T(2ACC)	829	N	1	1	0	0	0	1	1	1	1	0	0	0	0
chr3	127583653	SNP	C	T	Coding	Replacement	4930422G04Rik	NM_197997	A(2GCT)	849	V	1	1	0	0	0	1	1	1	1	0	0	0	0
chr3	127583673	SNP	G	C	Coding	Replacement	4930422G04Rik	NM_197997	A(1GCT)	856	P	1	1	0	0	0	1	1	1	1	0	0	0	0
chr3	127583727	SNP	G	T	Coding	Replacement	4930422G04Rik	NM_197997	A(1GCG)	874	S	1	1	0	0	0	1	1	1	1	0	0	0	0
chr3	127583730	SNP	C	G	Coding	Replacement	4930422G04Rik	NM_197997	R(1CGA)	875	G	1	1	0	0	0	1	1	1	1	0	0	0	0
chr3	127583890	SNP	G	A	Coding	Replacement	4930422G04Rik	NM_197997	C(2TGC)	928	Y	1	1	0	0	0	1	1	1	1	0	0	0	0
chr3	127588134	SNP	T	C	Coding	Replacement	4930422G04Rik	NM_197997	L(2TTG)	1194	S	1	1	0	0	0	1	1	1	1	0	0	0	0
chr3	127615244	SNP	A	G	Coding	Replacement	4930422G04Rik	NM_197997	S(1AGC)	1667	G	1	1	0	0	0	1	1	1	1	0	0	0	0
chr3	127615518	SNP	G	A	Coding	Replacement	4930422G04Rik	NM_197997	V(1GTA)	1714	I	1	1	0	0	0	1	1	1	1	0	0	0	0
chr12	113163161	SNP	A	C	Coding	Replacement	4930427A07Rik	NM_134041	T(1ACC)	348	P	0	1	1	1	0	0	1	0	0	0	0	0	0
chr3	121671318	SNP	T	C	Coding	Replacement	4930432M17Rik	NM_001033814	M(2ATG)	1	T	1	1	0	0	0	1	0	1	1	0	0	0	0
chr3	121671363	SNP	C	T	Coding	Replacement	4930432M17Rik	NM_001033814	T(2ACC)	16	I	1	1	0	0	0	1	0	1	1	0	0	0	0
chr3	121671395	SNP	A	G	Coding	Replacement	4930432M17Rik	NM_001033814	T(1ACT)	27	A	1	1	0	0	0	1	0	1	1	0	0	0	0
chr3	121674048	SNP	C	T	Coding	Replacement	4930432M17Rik	NM_001033814	T(2ACG)	51	M	1	1	0	0	0	1	0	1	1	0	0	0	0
chr3	121674090	SNP	G	A	Coding	Replacement	4930432M17Rik	NM_001033814	G(2GGA)	65	E	1	1	0	0	0	1	0	1	1	0	0	0	0
chr3	121674117	SNP	C	T	Coding	Replacement	4930432M17Rik	NM_001033814	T(2ACT)	74	I	1	1	0	0	0	1	0	1	1	0	0	0	0
chr3	121679624	SNP	A	T	Coding	Replacement	4930432M17Rik	NM_001033814	T(1ACT)	143	S	1	1	0	0	0	1	0	1	1	0	0	0	0
chr7	40992924	SNP	A	C	Coding	Replacement	4930433I11Rik	NM_207248	M(1ATG)	6	L	1	1	0	1	1	1	1	1	1	1	1	0	1
chr7	40992963	SNP	C	T	Coding	Replacement	4930433I11Rik	NM_207248	L(1CTT)	19	F	1	1	0	1	1	1	1	1	1	1	1	0	1
chr7	40993059	SNP	T	C	Coding	Replacement	4930433I11Rik	NM_207248	S(1TCT)	51	P	1	1	0	1	0	1	1	1	1	1	1	0	1
chr7	40993074	SNP	T	G	Coding	Replacement	4930433I11Rik	NM_207248	S(1TCA)	56	A	1	1	0	1	0	1	1	1	1	1	1	0	1
chr7	40993080	SNP	T	G	Coding	Replacement	4930433I11Rik	NM_207248	F(1TTC)	58	V	1	1	0	1	0	1	1	1	1	1	1	0	1
chr7	40993143	SNP	G	A	Coding	Replacement	4930433I11Rik	NM_207248	E(1GAA)	79	K	1	1	0	1	1	1	1	1	1	1	1	0	1
chr7	40993165	SNP	G	A	Coding	Replacement	4930433I11Rik	NM_207248	R(2CGG)	86	Q	1	1	0	1	1	1	1	1	1	1	1	0	1
chr7	40993252	SNP	T	C	Coding	Replacement	4930433I11Rik	NM_207248	I(2ATT)	115	T	1	1	0	1	1	1	1	1	1	1	1	0	1
chr7	40993264	SNP	A	G	Coding	Replacement	4930433I11Rik	NM_207248	N(2AAC)	119	S	1	1	0	1	1	1	1	1	1	1	1	0	1
chr7	40993265	SNP	C	A	Coding	Replacement	4930433I11Rik	NM_207248	N(3AAC)	119	K	1	1	0	1	1	1	1	1	1	1	1	0	1
chr7	40993266	SNP	C	A	Coding	Replacement	4930433I11Rik	NM_207248	L(1CTA)	120	I	1	1	0	1	1	1	1	1	1	1	1	0	1
chr7	40993276	SNP	C	T	Coding	Replacement	4930433I11Rik	NM_207248	T(2ACG)	123	M	1	1	0	1	1	1	1	1	1	1	1	0	1
chr7	40993294	SNP	A	C	Coding	Replacement	4930433I11Rik	NM_207248	D(2GAC)	129	A	1	1	0	1	1	1	1	1	1	1	1	0	1
chr7	40993301	SNP	G	T	Coding	Replacement	4930433I11Rik	NM_207248	L(3TTG)	131	F	1	1	0	1	1	1	1	1	1	1	1	0	1
chr7	40993320	SNP	C	A	Coding	Replacement	4930433I11Rik	NM_207248	L(1CTG)	138	M	1	1	0	1	1	1	1	1	1	1	1	0	1
chr7	40993351	SNP	A	T	Coding	Replacement	4930433I11Rik	NM_207248	K(2AAG)	148	M	1	1	0	1	1	1	1	1	1	1	1	0	1
chr7	40993371	SNP	C	G	Coding	Replacement	4930433I11Rik	NM_207248	P(1CCA)	155	A	1	1	0	1	1	1	0	1	1	1	1	0	1
chr7	40993563	SNP	A	G	Coding	Replacement	4930433I11Rik	NM_207248	T(1ACC)	219	A	1	0	0	0	0	1	1	1	1	1	0	0	1
chr7	40993602	SNP	C	G	Coding	Replacement	4930433I11Rik	NM_207248	P(1CCA)	232	A	1	1	0	1	1	1	1	1	1	1	1	0	1
chr7	40993614	SNP	C	A	Coding	Replacement	4930433I11Rik	NM_207248	L(1CTG)	236	M	1	1	0	1	1	1	0	1	1	1	0	0	1
chr7	40993621	SNP	T	A	Coding	Replacement	4930433I11Rik	NM_207248	V(2GTG)	238	E	1	1	0	1	1	1	1	1	1	1	0	0	1
chr7	40993632	SNP	T	G	Coding	Replacement	4930433I11Rik	NM_207248	S(1TCT)	242	A	1	1	0	0	1	1	1	1	1	1	0	0	1
chr7	40993641	SNP	A	T	Coding	Replacement	4930433I11Rik	NM_207248	S(1AGT)	245	C	1	1	0	1	1	1	1	1	1	1	0	0	1
chr7	40993656	SNP	G	A	Coding	Replacement	4930433I11Rik	NM_207248	G(1GGC)	250	S	1	1	0	1	1	1	1	1	1	1	0	0	1
chr7	40993741	SNP	A	G	Coding	Replacement	4930433I11Rik	NM_207248	Q(2CAA)	278	R	1	1	0	1	0	1	0	1	1	1	0	0	1
chr7	40993768	SNP	C	G	Coding	Replacement	4930433I11Rik	NM_207248	T(2ACA)	287	R	1	1	0	1	0	1	1	1	1	1	1	0	1
chr7	40993789	SNP	T	C	Coding	Replacement	4930433I11Rik	NM_207248	I(2ATA)	294	T	1	0	0	1	0	1	1	1	1	1	1	0	1
chr7	40993819	SNP	C	T	Coding	Replacement	4930433I11Rik	NM_207248	A(2GCC)	304	V	1	1	0	1	1	1	1	1	1	1	1	0	1
chr7	40993830	SNP	A	G	Coding	Replacement	4930433I11Rik	NM_207248	K(1AAG)	308	E	1	1	0	1	0	1	1	1	1	1	1	0	1
chr7	40993862	SNP	G	C	Coding	Replacement	4930433I11Rik	NM_207248	K(3AAG)	318	N	1	0	0	0	1	1	1	1	1	1	0	0	1
chr7	40993915	SNP	T	A	Coding	Replacement	4930433I11Rik	NM_207248	L(2CTT)	336	H	1	0	0	1	1	1	1	1	1	1	0	0	1
chr7	40994141	SNP	G	T	Coding	Replacement	4930433I11Rik	NM_207248	E(3GAG)	411	D	1	1	0	0	0	1	1	1	1	1	1	0	1
chr7	40994166	SNP	G	C	Coding	Replacement	4930433I11Rik	NM_207248	V(1GTG)	420	L	1	1	0	1	1	1	1	1	1	1	1	0	1
chr7	40994217	SNP	G	A	Coding	Replacement	4930433I11Rik	NM_207248	D(1GAC)	437	N	1	1	0	1	1	1	1	1	1	1	1	0	1
chr7	40994222	SNP	G	T	Coding	Replacement	4930433I11Rik	NM_207248	Q(3CAG)	438	H	0	0	0	0	0	0	1	0	0	0	0	0	0
chr7	40994229	SNP	A	G	Coding	Replacement	4930433I11Rik	NM_207248	T(1ACC)	441	A	1	1	0	1	1	1	1	1	1	1	1	0	1
chr7	40994272	SNP	G	T	Coding	Replacement	4930433I11Rik	NM_207248	R(2AGG)	455	M	1	1	0	1	1	1	1	1	1	1	1	0	1
chr7	40994338	SNP	C	T	Coding	Replacement	4930433I11Rik	NM_207248	S(2TCC)	477	F	1	1	0	1	1	1	1	1	1	1	1	0	1
chr7	40994440	SNP	T	G	Coding	Replacement	4930433I11Rik	NM_207248	I(2ATT)	511	S	1	0	0	0	0	0	0	0	0	0	0	0	0
chr7	40994490	SNP	C	T	Coding	Replacement	4930433I11Rik	NM_207248	P(1CCA)	528	S	1	0	0	0	0	1	0	0	0	0	1	0	0
chr7	40994637	SNP	G	A	Coding	Replacement	4930433I11Rik	NM_207248	V(1GTC)	577	I	1	1	0	1	1	1	0	1	0	1	0	0	1
chr7	40994706	SNP	C	T	Coding	Replacement	4930433I11Rik	NM_207248	R(1CGA)	600	*	1	0	0	1	1	0	0	1	0	1	0	0	0
chr7	40994727	SNP	A	C	Coding	Replacement	4930433I11Rik	NM_207248	T(1ACC)	607	P	1	1	0	1	1	1	1	1	0	1	0	0	1
chr16	38828187	SNP	T	A	Coding	Replacement	4930435E12Rik	NM_029042	T(1ACC)	187	S	0	0	0	0	0	1	1	1	1	0	0	0	0
chr5	146504280	SNP	C	T	Coding	Replacement	4930449I24Rik	NM_026136	R(1CGC)	163	C	0	0	1	0	0	0	0	1	0	0	0	0	1
chr5	146504286	SNP	G	T	Coding	Replacement	4930449I24Rik	NM_026136	V(1GTG)	165	L	0	0	1	0	0	0	0	1	0	0	0	0	1
chr5	146504292	SNP	T	G	Coding	Replacement	4930449I24Rik	NM_026136	S(1TCC)	167	A	0	0	0	0	0	0	0	1	0	0	0	0	1
chr14	8511098	SNP	T	G	Coding	Replacement	4930452B06Rik	NM_028934	N(1AAC)	439	H	1	0	0	0	0	1	0	1	1	0	0	0	0
chr14	8517856	SNP	T	C	Coding	Replacement	4930452B06Rik	NM_028934	Q(2CAG)	321	R	1	0	0	0	0	1	0	1	1	0	0	0	0
chr14	8517863	SNP	A	T	Coding	Replacement	4930452B06Rik	NM_028934	L(1TTG)	319	M	1	0	0	0	0	1	0	1	1	0	0	0	0
chr14	8517955	SNP	C	T	Coding	Replacement	4930452B06Rik	NM_028934	C(2TGC)	288	Y	1	0	0	0	0	1	0	1	1	0	0	0	0
chr14	8518755	SNP	T	C	Coding	Replacement	4930452B06Rik	NM_028934	S(1AGC)	234	G	1	0	0	0	0	1	0	1	1	0	0	0	0
chr8	19747763	SNP	A	G	Coding	Replacement	4930467E23Rik	NM_001039553	I(1ATC)	282	V	0	0	1	0	0	0	0	0	0	1	1	1	0
chrX	76583044	SNP	A	C	Coding	Replacement	4930468A15Rik	NM_001201395	I(2ATC)	134	S	1	0	0	0	0	1	0	0	0	0	0	0	0
chr5	114879577	SNP	G	A	Coding	Replacement	4930519G04Rik	NM_026263	E(1GAG)	176	K	0	0	0	1	0	0	1	0	1	0	0	0	1
chr17	28902980	SNP	T	C	Coding	Replacement	4930539E08Rik	NM_172450	T(1ACC)	438	A	1	1	1	0	1	1	1	1	1	0	0	0	0
chr17	28902985	SNP	T	G	Coding	Replacement	4930539E08Rik	NM_172450	N(2AAC)	436	T	0	1	0	0	1	1	1	0	1	0	0	0	0
chr11	70616573	SNP	T	A	Coding	Replacement	4930544D05Rik	NM_001145537	I(2ATC)	148	N	0	0	0	0	0	0	0	0	0	0	0	0	0
chr4	136610572	SNP	C	T	Coding	Replacement	4930549C01Rik	NM_026300	A(2GCC)	25	V	1	0	0	1	1	1	1	1	1	1	1	0	1
chr14	5053578	SNP	A	G	Coding	Replacement	4930555G01Rik	NM_175393	K(2AAG)	168	R	1	0	0	0	0	1	0	1	1	0	0	0	0
chr14	5053611	SNP	C	G	Coding	Replacement	4930555G01Rik	NM_175393	S(2TCC)	179	C	1	0	0	0	0	0	0	1	1	0	0	0	0
chr14	5053614	SNP	G	C	Coding	Replacement	4930555G01Rik	NM_175393	C(2TGT)	180	S	1	1	0	0	0	1	0	1	1	0	0	0	0
chr14	5053616	SNP	G	T	Coding	Replacement	4930555G01Rik	NM_175393	G(1GGG)	181	W	1	1	0	0	0	1	0	1	1	0	0	0	0
chr14	5053617	SNP	G	C	Coding	Replacement	4930555G01Rik	NM_175393	G(2GGG)	181	A	1	1	0	0	0	1	0	1	1	0	0	0	0
chr7	34239108	SNP	C	T	Coding	Replacement	4931406P16Rik	NM_172741	V(1GTG)	1001	M	0	0	0	1	1	0	1	0	1	0	0	0	1
chr7	34239158	SNP	G	A	Coding	Replacement	4931406P16Rik	NM_172741	A(2GCT)	984	V	0	0	0	1	1	0	1	0	1	0	0	0	1
chr1	26683991	SNP	A	T	Coding	Replacement	4931408C20Rik	NM_001033764	W(1TGG)	703	R	1	0	0	0	1	0	1	0	0	1	1	0	0
chr1	26685143	SNP	T	C	Coding	Replacement	4931408C20Rik	NM_001033764	K(1AAG)	319	E	1	0	0	0	1	0	1	0	0	1	1	0	0
chr11	89391996	SNP	C	T	Coding	Replacement	4932411E22Rik	NM_172534	R(2CGC)	275	H	1	1	0	1	1	1	1	1	1	0	0	0	1
chr11	89392081	SNP	C	G	Coding	Replacement	4932411E22Rik	NM_172534	A(1GCA)	247	P	1	1	0	1	1	1	1	1	1	0	0	0	1
chr11	89418867	SNP	C	A	Coding	Replacement	4932411E22Rik	NM_172534	G(2GGG)	5	V	1	1	0	1	1	1	1	1	1	0	0	0	1
chrX	126814133	SNP	T	C	Coding	Replacement	4932411N23Rik	NM_177705	T(1ACA)	450	A	1	0	0	0	0	1	0	0	1	0	0	0	0
chrX	126814386	SNP	T	A	Coding	Replacement	4932411N23Rik	NM_177705	K(3AAA)	365	N	1	0	0	0	0	1	0	0	1	0	0	0	0
chrX	126814387	SNP	T	C	Coding	Replacement	4932411N23Rik	NM_177705	K(2AAA)	365	R	1	0	0	0	0	1	0	0	1	0	0	0	0
chrX	126814405	SNP	T	C	Coding	Replacement	4932411N23Rik	NM_177705	N(2AAT)	359	S	1	0	0	0	0	1	0	0	1	0	0	0	0
chrX	126814409	SNP	G	A	Coding	Replacement	4932411N23Rik	NM_177705	R(1CGA)	358	*	1	0	0	0	0	1	0	0	1	0	0	0	0
chrX	126814475	SNP	C	T	Coding	Replacement	4932411N23Rik	NM_177705	E(1GAA)	336	K	1	0	0	0	0	1	0	0	1	0	0	0	0
chrX	126814495	SNP	A	G	Coding	Replacement	4932411N23Rik	NM_177705	V(2GTA)	329	A	1	0	0	0	0	1	0	0	1	0	0	0	0
chrX	126814517	SNP	C	A	Coding	Replacement	4932411N23Rik	NM_177705	V(1GTC)	322	F	1	0	0	0	0	1	0	0	1	0	0	0	0
chrX	126814575	SNP	C	T	Coding	Replacement	4932411N23Rik	NM_177705	W(3TGG)	302	*	1	0	0	0	0	1	0	0	1	0	0	0	0
chrX	126814732	SNP	G	A	Coding	Replacement	4932411N23Rik	NM_177705	T(2ACG)	250	M	1	0	0	0	0	1	0	0	1	0	0	0	0
chrX	126814745	SNP	C	A	Coding	Replacement	4932411N23Rik	NM_177705	D(1GAT)	246	Y	1	0	0	0	0	1	0	0	1	0	0	0	0
chrX	126814757	SNP	G	A	Coding	Replacement	4932411N23Rik	NM_177705	R(1CGA)	242	*	1	0	0	0	0	1	0	0	1	0	0	0	0
chrX	126814799	SNP	C	T	Coding	Replacement	4932411N23Rik	NM_177705	A(1GCC)	228	T	1	0	0	0	0	1	0	0	1	0	0	0	0
chrX	126814808	SNP	T	A	Coding	Replacement	4932411N23Rik	NM_177705	T(1ACA)	225	S	1	0	0	0	0	1	0	0	1	0	0	0	0
chrX	126814820	SNP	T	C	Coding	Replacement	4932411N23Rik	NM_177705	N(1AAT)	221	D	1	0	0	0	0	1	0	0	1	0	0	0	0
chrX	126814853	SNP	C	T	Coding	Replacement	4932411N23Rik	NM_177705	E(1GAG)	210	K	1	0	0	0	0	1	0	0	1	0	0	0	0
chrX	126814922	SNP	C	T	Coding	Replacement	4932411N23Rik	NM_177705	V(1GTT)	187	I	1	0	0	0	0	1	0	0	1	0	0	0	0
chrX	126814988	SNP	C	A	Coding	Replacement	4932411N23Rik	NM_177705	A(1GCA)	165	S	1	0	0	0	0	1	0	0	1	0	0	0	0
chr2	68729025	SNP	G	A	Coding	Replacement	4932414N04Rik	NM_183113	G(2GGA)	194	E	0	1	0	0	0	0	0	1	1	1	0	0	0
chr2	68731958	SNP	T	G	Coding	Replacement	4932414N04Rik	NM_183113	S(1TCG)	310	A	0	1	0	0	0	0	0	1	1	1	0	0	0
chr2	68731979	SNP	T	A	Coding	Replacement	4932414N04Rik	NM_183113	S(1TCC)	317	T	0	1	0	0	0	0	0	1	1	1	0	0	0
chr2	26271928	SNP	T	C	Coding	Replacement	4932418E24Rik	NM_177841	M(1ATG)	898	V	0	1	0	1	0	0	1	1	1	0	1	0	1
chr2	26275942	SNP	G	A	Coding	Replacement	4932418E24Rik	NM_177841	P(2CCA)	825	L	0	1	0	1	0	0	1	1	0	0	1	0	1
chr2	26276027	SNP	A	G	Coding	Replacement	4932418E24Rik	NM_177841	S(1TCA)	797	P	0	1	0	1	0	0	1	1	1	0	1	0	1
chr2	26276218	SNP	C	T	Coding	Replacement	4932418E24Rik	NM_177841	R(2AGG)	733	K	0	1	0	1	0	0	1	1	1	0	1	0	1
chr2	26276451	SNP	A	G	Coding	Replacement	4932418E24Rik	NM_177841	I(2ATT)	705	T	0	1	0	1	0	0	1	1	1	0	1	0	1
chr2	26280660	SNP	G	A	Coding	Replacement	4932418E24Rik	NM_177841	A(2GCC)	602	V	0	1	0	1	0	0	1	1	1	0	1	0	1
chr2	26293389	SNP	A	G	Coding	Replacement	4932418E24Rik	NM_177841	W(1TGG)	200	R	0	1	0	1	0	0	1	1	1	0	1	0	1
chr8	87586132	SNP	T	C	Coding	Replacement	4933402J07Rik	NM_177901	W(1TGG)	182	R	0	0	0	0	0	0	0	0	0	0	0	0	0
chr18	34596099	SNP	T	C	Coding	Replacement	4933408B17Rik	NM_177773	K(1AAG)	60	E	0	1	0	0	1	1	1	1	1	0	0	0	0
chr2	68591471	SNP	G	A	Coding	Replacement	4933409G03Rik	NM_177651	G(1GGA)	31	R	0	1	0	0	0	0	0	1	1	1	0	0	0
chr2	68592776	SNP	A	G	Coding	Replacement	4933409G03Rik	NM_177651	R(1AGG)	56	G	0	1	0	0	0	0	0	0	1	1	0	0	0
chr2	68616217	SNP	A	G	Coding	Replacement	4933409G03Rik	NM_177651	Q(2CAA)	280	R	0	1	0	0	0	0	0	1	1	0	0	0	0
chr13	105082235	SNP	C	A	Coding	Replacement	4933425L06Rik	NM_025751	Q(1CAA)	26	K	1	1	0	1	0	1	0	1	0	0	1	0	1
chr13	105112364	SNP	A	C	Coding	Replacement	4933425L06Rik	NM_025751	Y(2TAT)	362	S	1	1	0	1	0	1	0	1	0	0	1	0	1
chr13	105119829	SNP	A	G	Coding	Replacement	4933425L06Rik	NM_025751	M(1ATG)	469	V	1	1	0	1	0	1	0	1	0	0	1	0	1
chr13	105121255	SNP	A	G	Coding	Replacement	4933425L06Rik	NM_025751	D(2GAT)	531	G	1	1	0	1	0	1	0	1	0	0	1	0	1
chr13	105121258	SNP	G	A	Coding	Replacement	4933425L06Rik	NM_025751	G(2GGG)	532	E	1	1	0	1	0	1	0	1	0	0	1	0	1
chr13	105121351	SNP	C	T	Coding	Replacement	4933425L06Rik	NM_025751	A(2GCG)	563	V	1	1	0	1	0	1	0	1	0	0	1	0	1
chr6	89107877	SNP	C	G	Coding	Replacement	4933427D06Rik	NM_175017	P(1CCT)	88	A	1	1	1	0	1	0	1	1	1	1	1	0	1
chr11	72176709	SNP	G	A	Coding	Replacement	4933427D14Rik	NM_028963	T(2ACC)	585	I	1	1	0	1	0	1	1	1	1	0	0	0	1
chr11	72189616	SNP	G	T	Coding	Replacement	4933427D14Rik	NM_028963	P(2CCC)	408	H	1	1	0	1	0	1	1	1	1	0	0	0	1
chr11	72198482	SNP	G	A	Coding	Replacement	4933427D14Rik	NM_028963	P(2CCG)	192	L	1	1	0	1	0	1	1	1	1	0	0	0	1
chr11	72198534	SNP	C	A	Coding	Replacement	4933427D14Rik	NM_028963	A(1GCT)	175	S	1	1	0	1	0	1	1	1	1	0	0	0	1
chr11	72198924	SNP	T	G	Coding	Replacement	4933427D14Rik	NM_028963	S(1AGC)	45	R	1	1	0	1	0	1	1	1	1	0	0	0	1
chr4	62547273	SNP	A	T	Coding	Replacement	4933430I17Rik	NM_177607	L(3TTA)	401	F	0	0	0	0	0	0	0	0	0	0	0	0	0
chr8	83362439	SNP	C	T	Coding	Replacement	4933434I20Rik	NM_026233	T(2ACG)	222	M	1	1	0	1	0	1	1	1	1	0	0	0	1
chr13	16857929	SNP	C	T	Coding	Replacement	5033411D12Rik	NM_138654	V(1GTC)	413	I	1	0	0	1	0	1	0	1	0	0	0	0	1
chr13	16857935	SNP	T	C	Coding	Replacement	5033411D12Rik	NM_138654	K(1AAG)	411	E	1	0	0	1	0	1	0	1	0	0	0	0	1
chr13	17672579	SNP	C	T	Coding	Replacement	5033411D12Rik	NM_138654	E(1GAG)	40	K	1	0	0	1	0	1	0	1	0	0	0	0	1
chr9	58499511	SNP	G	T	Coding	Replacement	6030419C18Rik	NM_176921	A(1GCC)	235	S	1	0	0	0	0	0	0	0	0	0	0	1	1
chr15	12818139	SNP	A	G	Coding	Replacement	6030458C11Rik	NM_029998	S(1TCT)	175	P	0	0	0	0	0	0	0	0	0	0	0	0	0
chr7	139978100	SNP	T	C	Coding	Replacement	6430531B16Rik	NM_001033465	D(2GAC)	61	G	1	1	1	1	1	1	1	1	1	0	0	0	0
chr7	139978103	SNP	A	C	Coding	Replacement	6430531B16Rik	NM_001033465	V(2GTG)	60	G	1	1	1	1	1	1	1	1	1	0	0	0	0
chr2	156003847	SNP	C	T	Coding	Replacement	6430550D23Rik	NM_001145351	G(2GGA)	30	E	1	1	0	0	0	1	0	0	1	0	0	0	0
chr2	156003878	SNP	A	C	Coding	Replacement	6430550D23Rik	NM_001145351	Y(1TAC)	20	D	1	1	0	0	0	0	0	0	1	0	0	0	0
chr2	144276525	SNP	A	T	Coding	Replacement	8430406I07Rik	NM_028984	E(2GAG)	239	V	1	1	1	0	0	1	0	0	1	1	1	0	0
chr12	24096859	SNP	G	A	Coding	Replacement	9030624G23Rik	NM_001256489	A(2GCG)	37	V	0	0	0	0	0	0	1	0	0	0	0	0	0
chr12	24096884	SNP	G	C	Coding	Replacement	9030624G23Rik	NM_001256489	R(1CGC)	29	G	1	1	1	0	1	1	1	1	1	0	0	0	0
chr12	24096896	SNP	T	A	Coding	Replacement	9030624G23Rik	NM_001256489	S(1AGC)	25	C	0	0	0	0	1	0	1	0	1	0	0	0	0
chr7	118740681	SNP	T	G	Coding	Replacement	9030624J02Rik	NM_027815	S(1TCT)	3	A	0	1	0	1	1	0	1	1	1	0	0	0	1
chr7	118740742	SNP	A	G	Coding	Replacement	9030624J02Rik	NM_027815	D(2GAT)	23	G	0	1	0	1	1	0	1	1	1	0	0	0	1
chr7	118746538	SNP	T	C	Coding	Replacement	9030624J02Rik	NM_027815	V(2GTC)	122	A	0	0	0	0	0	0	0	0	0	0	0	0	0
chr7	118807020	SNP	C	T	Coding	Replacement	9030624J02Rik	NM_027815	T(2ACG)	660	M	0	1	0	1	1	0	1	1	1	0	0	0	1
chr17	40880142	SNP	T	G	Coding	Replacement	9130008F23Rik	NM_027834	N(2AAC)	132	T	1	0	0	1	0	0	0	1	1	1	1	0	1
chr17	40880219	SNP	G	C	Coding	Replacement	9130008F23Rik	NM_027834	Y(3TAC)	106	*	1	0	0	1	0	0	0	1	1	1	1	0	1
chr17	40880221	SNP	A	G	Coding	Replacement	9130008F23Rik	NM_027834	Y(1TAC)	106	H	1	0	0	1	0	0	0	1	1	1	1	0	1
chr17	40880373	SNP	T	G	Coding	Replacement	9130008F23Rik	NM_027834	K(2AAG)	55	T	1	0	0	1	0	0	0	1	1	1	1	0	1
chr17	40880374	SNP	T	A	Coding	Replacement	9130008F23Rik	NM_027834	K(1AAG)	55	*	1	0	0	1	0	0	0	1	1	1	1	0	1
chr17	40880436	SNP	G	A	Coding	Replacement	9130008F23Rik	NM_027834	S(2TCC)	34	F	1	0	0	1	0	0	0	1	1	1	1	0	1
chr15	58034109	SNP	T	G	Coding	Replacement	9130401M01Rik	NM_029418	Y(2TAC)	31	S	1	1	1	1	0	1	0	1	1	0	0	0	0
chr15	58034116	SNP	A	G	Coding	Replacement	9130401M01Rik	NM_029418	S(1TCC)	29	P	1	1	0	1	0	1	1	1	0	0	0	0	0
chr15	58034142	SNP	C	T	Coding	Replacement	9130401M01Rik	NM_029418	R(2AGG)	20	K	0	0	0	0	0	0	0	0	0	0	0	0	0
chr15	58034145	SNP	T	C	Coding	Replacement	9130401M01Rik	NM_029418	Q(2CAG)	19	R	0	0	0	0	0	0	0	0	0	0	0	0	0
chr15	58034147	SNP	C	A	Coding	Replacement	9130401M01Rik	NM_029418	E(3GAG)	18	D	0	0	0	0	0	0	0	0	0	0	0	0	0
chr5	9266308	SNP	A	G	Coding	Replacement	9330182L06Rik	NM_172706	D(2GAT)	13	G	1	1	0	1	0	1	1	1	1	1	0	1	0
chr5	9266316	SNP	C	G	Coding	Replacement	9330182L06Rik	NM_172706	R(1CGA)	16	G	1	1	1	1	0	0	1	0	1	0	0	0	0
chr7	28146705	SNP	G	A	Coding	Replacement	9530053A07Rik	NM_001164655	E(1GAG)	941	K	0	0	0	1	1	0	1	0	1	0	1	0	1
chr7	28146876	SNP	G	A	Coding	Replacement	9530053A07Rik	NM_001164655	G(1GGA)	998	R	0	0	0	1	0	0	0	0	0	0	0	0	0
chr7	28156986	SNP	A	G	Coding	Replacement	9530053A07Rik	NM_001164655	H(2CAT)	2066	R	0	0	0	1	1	0	1	0	1	0	1	0	1
chr15	60919012	SNP	C	A	Coding	Replacement	A1bg	NM_001081067	G(1GGG)	372	W	0	0	0	0	0	0	0	0	0	0	0	0	0
chr19	31932602	SNP	A	C	Coding	Replacement	A1cf	NM_001081074	T(1ACC)	349	P	1	1	1	1	1	1	1	1	1	0	0	0	0
chr10	83560463	SNP	G	T	Coding	Replacement	A230046K03Rik	NM_001033375	S(2AGT)	379	I	0	0	0	0	0	1	1	1	0	0	0	0	0
chr10	83560468	SNP	C	A	Coding	Replacement	A230046K03Rik	NM_001033375	Q(1CAA)	381	K	1	1	1	1	1	1	1	1	1	0	0	0	0
chr17	69487315	SNP	T	C	Coding	Replacement	A330050F15Rik	NM_001145192	C(1TGC)	60	R	1	0	0	0	0	0	0	1	1	1	0	0	0
chr5	94304687	SNP	G	A	Coding	Replacement	A430089I19Rik	NM_177913	R(1CGT)	159	C	1	0	1	0	0	0	0	0	0	0	0	0	0
chr9	99620350	SNP	T	A	Coding	Replacement	A4gnt	NM_001077424	S(1TCC)	188	T	0	0	0	0	0	0	0	0	0	0	0	0	0
chr9	55430408	SNP	C	T	Coding	Replacement	AI118078	NM_172923	T(2ACG)	301	M	1	0	0	0	1	1	1	1	1	1	1	0	1
chr1	43111264	SNP	T	C	Coding	Replacement	AI597479	NM_133818	M(2ATG)	178	T	1	0	0	1	1	1	1	1	1	0	1	0	1
chr1	173735134	SNP	C	T	Coding	Replacement	AI607873	NM_001204910	G(1GGG)	149	R	1	1	0	1	0	1	1	1	1	1	1	0	1
chr1	173736253	SNP	C	T	Coding	Replacement	AI607873	NM_001204910	E(1GAG)	67	K	1	1	0	1	0	1	1	1	1	1	1	0	1
chr1	173736279	SNP	G	T	Coding	Replacement	AI607873	NM_001204910	P(2CCC)	58	H	1	1	0	1	0	1	1	1	1	1	1	0	1
chr17	47468733	SNP	G	A	Coding	Replacement	AI661453	NM_145489	R(2CGG)	1128	Q	1	0	0	1	0	0	0	1	1	1	1	0	1
chr7	3162282	SNP	G	A	Coding	Replacement	AU018091	NM_001004153	T(2ACG)	200	M	0	1	0	1	0	0	1	1	1	0	1	0	1
chr19	11048364	SNP	A	G	Coding	Replacement	AW112010	NM_001177351	V(2GTG)	13	A	0	0	0	1	0	0	0	0	0	0	0	0	0
chr9	54950794	SNP	T	A	Coding	Replacement	AY074887	NM_145229	T(1ACT)	16	S	0	0	1	0	0	0	0	0	0	0	0	0	0
chr9	54950796	SNP	C	A	Coding	Replacement	AY074887	NM_145229	R(2AGG)	15	M	0	0	0	0	0	0	0	0	0	0	0	0	0
chr9	54950799	SNP	C	G	Coding	Replacement	AY074887	NM_145229	R(2CGC)	14	P	0	0	0	0	0	0	0	0	0	0	0	0	0
chr14	51805586	SNP	C	T	Coding	Replacement	AY358078	NM_194347	Q(1CAG)	244	*	0	0	0	0	1	0	0	1	0	0	0	0	0
chr14	51805611	SNP	C	G	Coding	Replacement	AY358078	NM_194347	A(2GCC)	252	G	0	1	0	0	1	0	0	1	0	0	0	0	0
chr14	51826141	SNP	G	A	Coding	Replacement	AY358078	NM_194347	G(1GGC)	415	S	0	0	0	0	0	0	0	0	0	0	0	0	0
chr15	102339951	SNP	C	T	Coding	Replacement	Aaas	NM_153416	V(1GTC)	310	I	1	1	0	1	1	1	1	1	1	0	1	0	1
chr13	64297306	SNP	C	A	Coding	Replacement	Aaed1	NM_025370	D(1GAT)	168	Y	0	0	0	0	0	0	0	0	0	1	1	0	0
chr9	63602766	SNP	T	G	Coding	Replacement	Aagab	NM_025857	V(2GTG)	23	G	0	1	0	0	1	1	1	0	1	0	0	0	0
chr8	111043678	SNP	G	T	Coding	Replacement	Aars	NM_146217	E(3GAG)	369	D	1	1	0	1	0	1	1	1	1	0	0	0	1
chr17	45506893	SNP	C	G	Coding	Replacement	Aars2	NM_198608	R(1CGA)	14	G	1	1	1	0	1	1	1	0	1	0	0	0	0
chr11	101417182	SNP	C	T	Coding	Replacement	Aarsd1	NM_144829	S(2AGC)	31	N	1	1	0	0	1	1	1	1	1	1	0	0	0
chr1	71258108	SNP	G	A	Coding	Replacement	Abca12	NM_175210	P(1CCG)	2408	S	0	0	0	0	0	0	0	1	0	0	0	0	0
chr1	71293639	SNP	G	T	Coding	Replacement	Abca12	NM_175210	A(2GCA)	1216	E	1	1	1	1	1	1	1	1	1	0	0	0	0
chr7	120394467	SNP	G	T	Coding	Replacement	Abca15	NM_177213	M(3ATG)	1303	I	1	1	0	1	0	0	0	0	0	0	0	0	0
chr7	120394500	SNP	C	A	Coding	Replacement	Abca15	NM_177213	C(3TGC)	1314	*	1	1	1	1	1	0	1	0	1	0	0	0	0
chr17	24300386	SNP	C	T	Coding	Replacement	Abca17	NM_001031621	G(1GGT)	642	S	1	0	0	1	0	0	0	1	1	1	0	0	1
chr3	122179759	SNP	G	A	Coding	Replacement	Abca4	NM_007378	A(1GCA)	2287	T	1	1	1	0	0	1	0	1	1	0	0	0	0
chr10	80011776	SNP	T	C	Coding	Replacement	Abca7	NM_013850	M(2ATG)	1752	T	0	0	0	0	0	0	0	0	0	0	0	0	0
chr11	110059994	SNP	T	A	Coding	Replacement	Abca8a	NM_153145	R(1AGG)	881	W	0	0	0	0	0	0	0	0	0	0	0	0	0
chr8	123962085	SNP	G	T	Coding	Replacement	Abcb10	NM_019552	S(2TCT)	484	Y	0	0	0	0	0	0	0	0	0	0	1	0	0
chr5	8824583	SNP	C	A	Coding	Replacement	Abcb1b	NM_011075	D(3GAC)	444	E	0	0	0	0	0	0	0	0	0	0	0	0	0
chr8	86509781	SNP	T	A	Coding	Replacement	Abcc12	NM_172912	R(1AGA)	1135	*	0	0	0	0	0	0	0	1	0	0	0	0	0
chr19	43796518	SNP	G	A	Coding	Replacement	Abcc2	NM_013806	G(1GGA)	91	R	0	0	0	1	0	0	0	0	0	0	0	0	0
chr19	43796519	SNP	G	A	Coding	Replacement	Abcc2	NM_013806	G(2GGA)	91	E	0	0	0	0	0	0	0	0	0	0	0	0	0
chr19	43796521	SNP	C	A	Coding	Replacement	Abcc2	NM_013806	Q(1CAA)	92	K	1	1	1	1	1	0	1	0	1	0	0	1	0
chr11	94372874	SNP	T	C	Coding	Replacement	Abcc3	NM_029600	R(1AGG)	269	G	1	1	0	0	1	1	1	1	1	1	0	0	0
chr7	45979719	SNP	C	T	Coding	Replacement	Abcc6	NM_018795	A(1GCA)	1368	T	0	0	0	0	0	0	1	0	1	0	0	0	0
chr7	45989738	SNP	G	A	Coding	Replacement	Abcc6	NM_018795	T(2ACC)	927	I	0	0	0	0	0	0	1	0	1	0	0	0	0
chr7	46002581	SNP	G	A	Coding	Replacement	Abcc6	NM_018795	R(1CGC)	621	C	0	0	0	0	0	0	1	0	1	0	0	0	0
chr7	46020621	SNP	C	T	Coding	Replacement	Abcc6	NM_018795	V(1GTG)	95	M	0	0	0	0	0	0	1	1	1	0	0	0	0
chr15	91179100	SNP	G	A	Coding	Replacement	Abcd2	NM_011994	L(1CTC)	462	F	0	1	0	1	0	1	1	1	0	1	0	0	1
chr15	91179135	SNP	T	C	Coding	Replacement	Abcd2	NM_011994	N(2AAC)	450	S	0	1	0	1	0	1	1	1	0	1	0	0	1
chr15	91179187	SNP	C	T	Coding	Replacement	Abcd2	NM_011994	D(1GAT)	433	N	0	1	0	1	0	1	1	1	0	1	0	0	1
chr7	79297032	SNP	A	C	Coding	Replacement	Abhd2	NM_018811	T(1ACC)	7	P	0	0	0	0	0	0	0	0	0	0	1	1	0
chr14	8055639	SNP	A	G	Coding	Replacement	Abhd6	NM_025341	N(1AAC)	336	D	1	0	0	0	0	1	0	1	1	0	0	0	0
chr8	71457264	SNP	T	G	Coding	Replacement	Abhd8	NM_022419	E(3GAA)	413	D	1	1	1	1	1	0	1	1	1	0	0	0	0
chr13	23423678	SNP	A	G	Coding	Replacement	Abt1	NM_013924	L(2CTG)	52	P	0	0	0	0	0	0	0	1	0	0	0	0	0
chr11	84259337	SNP	T	A	Coding	Replacement	Acaca	NM_133360	I(2ATT)	737	N	0	0	0	0	0	0	0	0	0	0	0	0	0
chr11	84398102	SNP	A	G	Coding	Replacement	Acaca	NM_133360	E(2GAG)	2274	G	1	1	0	0	1	1	1	1	1	0	0	0	0
chr5	114211061	SNP	A	C	Coding	Replacement	Acacb	NM_133904	T(1ACC)	1063	P	0	0	0	1	1	1	0	1	1	0	0	0	0
chr7	79096700	SNP	G	A	Coding	Replacement	Acan	NM_007424	G(2GGG)	696	E	0	1	0	1	1	0	1	1	1	0	0	0	1
chr7	79098347	SNP	A	T	Coding	Replacement	Acan	NM_007424	R(3AGA)	955	S	0	0	0	0	0	0	0	0	0	0	0	0	0
chr7	79098928	SNP	C	T	Coding	Replacement	Acan	NM_007424	P(2CCT)	1149	L	0	0	0	0	1	0	1	1	1	0	0	0	0
chr7	79099204	SNP	T	C	Coding	Replacement	Acan	NM_007424	V(2GTA)	1241	A	0	0	0	0	1	0	1	1	1	0	0	0	0
chr7	79099207	SNP	A	G	Coding	Replacement	Acan	NM_007424	N(2AAT)	1242	S	0	0	0	0	1	0	1	1	1	0	0	0	0
chr7	79099513	SNP	G	T	Coding	Replacement	Acan	NM_007424	S(2AGC)	1344	I	0	0	0	0	1	0	1	1	1	0	0	0	0
chr7	79100023	SNP	A	G	Coding	Replacement	Acan	NM_007424	E(2GAA)	1514	G	0	0	0	0	1	0	1	1	1	0	0	0	0
chr7	79100506	SNP	A	T	Coding	Replacement	Acan	NM_007424	N(2AAC)	1675	I	0	0	0	0	1	0	1	1	1	0	0	0	0
chr7	79100590	SNP	G	A	Coding	Replacement	Acan	NM_007424	R(2CGG)	1703	Q	0	0	0	0	1	0	1	1	1	0	0	0	0
chr7	79100613	SNP	G	A	Coding	Replacement	Acan	NM_007424	A(1GCC)	1711	T	0	0	0	0	1	0	1	1	1	0	0	0	0
chr7	79100667	SNP	A	G	Coding	Replacement	Acan	NM_007424	I(1ATA)	1729	V	0	0	0	0	1	0	1	1	1	0	0	0	0
chr7	79100928	SNP	G	A	Coding	Replacement	Acan	NM_007424	D(1GAC)	1816	N	0	0	0	0	1	0	1	1	1	0	0	0	0
chr7	79101030	SNP	A	T	Coding	Replacement	Acan	NM_007424	N(1AAT)	1850	Y	0	0	0	0	1	0	1	1	1	0	0	0	0
chr7	79101084	SNP	T	C	Coding	Replacement	Acan	NM_007424	Y(1TAC)	1868	H	0	0	0	0	1	0	1	1	1	0	0	0	0
chr11	69889253	SNP	A	T	Coding	Replacement	Acap1	NM_153788	F(1TTT)	280	I	0	0	0	0	0	0	0	0	0	0	0	0	0
chr11	105971394	SNP	A	C	Coding	Replacement	Ace	NM_207624	N(2AAC)	258	T	0	0	0	0	0	0	0	0	0	1	1	1	1
chr5	137290869	SNP	C	G	Coding	Replacement	Ache	NM_009599	A(2GCC)	279	G	1	0	1	0	1	0	1	0	1	0	0	0	0
chr2	91206197	SNP	A	G	Coding	Replacement	Acp2	NM_007387	N(1AAC)	187	D	0	0	0	1	0	0	0	0	0	0	0	0	0
chr2	91206227	SNP	A	G	Coding	Replacement	Acp2	NM_007387	N(1AAC)	197	D	0	0	0	1	0	0	0	0	0	0	0	0	0
chr2	91206230	SNP	G	C	Coding	Replacement	Acp2	NM_007387	V(1GTG)	198	L	0	0	0	1	0	0	0	0	0	0	0	0	0
chr2	91206245	SNP	A	G	Coding	Replacement	Acp2	NM_007387	I(1ATC)	203	V	0	0	0	1	0	0	0	0	0	0	0	0	0
chr2	91206733	SNP	T	G	Coding	Replacement	Acp2	NM_007387	L(2CTT)	219	R	0	0	0	1	0	0	0	0	0	0	0	0	0
chr2	91206762	SNP	G	A	Coding	Replacement	Acp2	NM_007387	V(1GTG)	229	M	0	0	0	1	0	0	0	0	0	0	0	0	0
chr2	91206778	SNP	A	G	Coding	Replacement	Acp2	NM_007387	Q(2CAG)	234	R	0	0	0	1	0	0	0	0	0	0	0	0	0
chr2	91206799	SNP	T	G	Coding	Replacement	Acp2	NM_007387	L(2CTC)	241	R	0	0	0	1	0	0	0	0	0	0	0	0	0
chr3	97159238	SNP	T	C	Coding	Replacement	Acp6	NM_019800	L(2CTG)	24	P	0	0	0	0	0	0	0	0	0	0	0	1	0
chr3	97159265	SNP	A	C	Coding	Replacement	Acp6	NM_019800	Q(2CAG)	33	P	0	0	0	0	0	0	0	0	0	0	0	0	0
chr7	44255244	SNP	C	T	Coding	Replacement	Acpt	NM_001195034	C(2TGT)	158	Y	1	0	0	0	0	1	0	1	0	0	0	0	0
chr17	56862872	SNP	A	G	Coding	Replacement	Acsbg2	NM_001039114	L(2TTG)	165	S	1	0	0	0	0	0	0	1	1	1	1	0	0
chr8	46518278	SNP	G	A	Coding	Replacement	Acsl1	NM_007981	R(2AGA)	257	K	1	1	0	1	0	1	1	1	1	0	0	0	1
chr9	107930233	SNP	C	T	Coding	Replacement	Actl11	NM_026338	T(2ACG)	585	M	0	0	0	0	0	0	0	1	0	0	0	0	0
chr12	80174121	SNP	G	T	Coding	Replacement	Actn1	NM_134156	Q(1CAA)	638	K	1	1	1	1	0	1	1	1	1	0	0	0	0
chr14	29987268	SNP	G	T	Coding	Replacement	Actr8	NM_027493	L(3TTG)	276	F	1	1	1	1	1	1	0	1	1	0	0	0	0
chr7	133907569	SNP	T	G	Coding	Replacement	Adam12	NM_007400	T(1ACC)	821	P	0	0	1	1	0	0	0	0	0	0	1	1	0
chr7	134172854	SNP	T	C	Coding	Replacement	Adam12	NM_007400	T(1ACT)	40	A	0	1	0	1	0	0	0	1	1	0	0	0	1
chr8	55872930	SNP	C	A	Coding	Replacement	Adam29	NM_175939	S(2AGT)	163	I	1	1	0	0	0	1	1	1	0	0	0	0	0
chr8	24901466	SNP	A	G	Coding	Replacement	Adam32	NM_153397	I(2ATC)	344	T	0	0	0	0	0	0	0	0	0	0	0	0	0
chr12	113546269	SNP	A	G	Coding	Replacement	Adam6a	NM_174885	K(2AAG)	754	R	1	1	0	0	0	0	1	1	1	1	0	0	0
chr15	11215608	SNP	C	A	Coding	Replacement	Adamts12	NM_175501	S(3AGC)	238	R	1	1	1	1	1	1	1	1	1	0	0	0	0
chr15	11215610	SNP	G	A	Coding	Replacement	Adamts12	NM_175501	R(2AGA)	239	K	1	1	1	1	1	1	1	1	1	0	0	0	0
chr15	11336383	SNP	G	T	Coding	Replacement	Adamts12	NM_175501	C(2TGC)	1518	F	0	0	0	0	0	0	0	0	0	1	1	0	0
chr13	70767841	SNP	T	C	Coding	Replacement	Adamts16	NM_172053	N(2AAT)	825	S	0	1	0	0	1	1	1	1	1	1	0	0	0
chr7	67075455	SNP	T	G	Coding	Replacement	Adamts17	NM_001033877	C(3TGT)	841	W	0	0	0	0	0	0	0	0	0	1	0	1	0
chr8	113705250	SNP	C	T	Coding	Replacement	Adamts18	NM_172466	A(1GCC)	1109	T	1	1	0	1	0	1	1	1	1	0	0	0	1
chr8	113709762	SNP	C	T	Coding	Replacement	Adamts18	NM_172466	A(1GCA)	942	T	1	1	0	1	0	1	1	1	1	0	0	0	1
chr8	113714435	SNP	T	C	Coding	Replacement	Adamts18	NM_172466	M(1ATG)	864	V	1	1	0	1	0	1	1	1	1	0	0	0	1
chr8	113714462	SNP	C	T	Coding	Replacement	Adamts18	NM_172466	A(1GCT)	855	T	1	1	0	1	0	1	1	1	1	0	0	0	1
chr8	113736733	SNP	C	T	Coding	Replacement	Adamts18	NM_172466	R(2CGC)	827	H	1	1	0	1	0	1	1	1	1	0	0	0	1
chr8	113737660	SNP	A	G	Coding	Replacement	Adamts18	NM_172466	L(2CTG)	722	P	1	1	0	1	0	1	1	1	1	0	0	0	1
chr8	113773223	SNP	T	C	Coding	Replacement	Adamts18	NM_172466	E(2GAA)	353	G	1	1	0	1	0	1	1	1	1	0	0	0	1
chr8	113844963	SNP	C	A	Coding	Replacement	Adamts18	NM_172466	K(3AAG)	129	N	1	1	0	1	0	1	1	1	1	0	0	0	1
chr18	59048875	SNP	T	A	Coding	Replacement	Adamts19	NM_175506	C(1TGC)	1129	S	0	0	0	0	0	0	0	0	0	0	0	0	0
chr15	94273239	SNP	A	C	Coding	Replacement	Adamts20	NM_177431	Y(1TAT)	1868	D	1	1	1	1	1	1	1	1	1	0	0	0	0
chr15	94285768	SNP	A	C	Coding	Replacement	Adamts20	NM_177431	V(2GTG)	1551	G	1	1	1	1	1	1	1	0	1	1	0	0	0
chr13	104312759	SNP	T	A	Coding	Replacement	Adamts6	NM_001081020	S(1TCT)	226	T	1	1	0	1	0	1	0	0	0	0	1	0	1
chr13	104313694	SNP	G	C	Coding	Replacement	Adamts6	NM_001081020	R(2CGC)	301	P	1	1	1	0	1	1	1	1	0	0	0	0	0
chr9	30942847	SNP	A	C	Coding	Replacement	Adamts8	NM_013906	D(2GAC)	4	A	0	1	1	1	0	0	0	0	1	0	1	0	0
chr4	86156789	SNP	T	C	Coding	Replacement	Adamtsl1	NM_029967	V(2GTT)	131	A	0	0	0	0	0	0	0	1	0	0	0	0	0
chr4	86216976	SNP	T	C	Coding	Replacement	Adamtsl1	NM_029967	I(2ATT)	246	T	0	1	0	0	0	0	1	0	1	0	0	0	0
chr4	86342437	SNP	A	G	Coding	Replacement	Adamtsl1	NM_029967	T(1ACC)	970	A	0	1	0	0	0	0	1	0	1	0	0	0	0
chr7	82573904	SNP	T	G	Coding	Replacement	Adamtsl3	NM_001190374	H(3CAT)	964	Q	0	1	0	1	1	0	1	1	1	0	0	0	1
chr7	82574189	SNP	C	A	Coding	Replacement	Adamtsl3	NM_001190374	H(3CAC)	1059	Q	0	1	0	1	1	0	1	1	1	0	0	0	1
chr7	82574533	SNP	A	G	Coding	Replacement	Adamtsl3	NM_001190374	N(2AAC)	1174	S	0	1	0	1	1	0	1	1	1	0	0	0	1
chr7	82595386	SNP	C	G	Coding	Replacement	Adamtsl3	NM_001190374	T(2ACA)	1350	R	0	1	0	1	1	0	1	1	1	0	0	0	1
chr7	82598039	SNP	G	A	Coding	Replacement	Adamtsl3	NM_001190374	R(2CGA)	1401	Q	0	0	0	0	1	0	0	0	1	0	0	0	0
chr7	82602173	SNP	T	G	Coding	Replacement	Adamtsl3	NM_001190374	F(1TTC)	1459	V	0	1	0	1	0	0	1	0	0	0	0	0	1
chr7	82603732	SNP	A	G	Coding	Replacement	Adamtsl3	NM_001190374	M(1ATG)	1505	V	0	1	0	1	0	0	1	1	0	0	0	0	1
chr7	82603751	SNP	C	T	Coding	Replacement	Adamtsl3	NM_001190374	A(2GCG)	1511	V	0	1	0	1	0	0	1	1	0	0	0	0	1
chr7	82603759	SNP	G	A	Coding	Replacement	Adamtsl3	NM_001190374	G(1GGT)	1514	S	0	0	0	0	1	0	0	1	1	0	0	0	0
chr7	82606543	SNP	T	G	Coding	Replacement	Adamtsl3	NM_001190374	S(1TCC)	1588	A	0	1	0	1	0	0	1	0	0	0	0	0	1
chr7	82611855	SNP	C	T	Coding	Replacement	Adamtsl3	NM_001190374	L(1CTC)	1666	F	0	1	0	1	0	0	1	0	0	0	0	0	1
chr11	80177255	SNP	G	T	Coding	Replacement	Adap2	NM_172133	L(3TTG)	364	F	0	0	0	0	0	0	0	1	0	0	0	0	0
chr4	128934553	SNP	A	C	Coding	Replacement	Adc	NM_172875	V(2GTC)	382	G	0	1	1	1	1	1	1	0	1	0	0	0	0
chr11	7150839	SNP	C	T	Coding	Replacement	Adcy1	NM_009622	T(2ACG)	796	M	1	1	0	0	0	1	1	1	1	0	0	0	0
chr14	55769390	SNP	C	T	Coding	Replacement	Adcy4	NM_080435	V(1GTT)	1024	I	0	1	0	0	0	0	0	0	0	1	1	0	0
chr16	35283536	SNP	T	C	Coding	Replacement	Adcy5	NM_001012765	L(2CTG)	791	P	0	0	0	0	0	0	0	1	0	0	0	0	0
chr16	35291661	SNP	G	A	Coding	Replacement	Adcy5	NM_001012765	V(1GTC)	963	I	0	0	0	0	0	0	0	1	0	0	0	0	0
chr15	64822279	SNP	T	C	Coding	Replacement	Adcy8	NM_009623	E(2GAA)	383	G	1	0	0	0	0	0	0	0	0	0	0	0	0
chr15	64822292	SNP	A	C	Coding	Replacement	Adcy8	NM_009623	F(1TTT)	379	V	1	0	1	0	1	0	0	0	0	0	0	0	0
chr15	64822313	SNP	C	A	Coding	Replacement	Adcy8	NM_009623	V(1GTG)	372	L	1	1	1	1	1	1	1	1	1	0	0	0	0
chr3	138447179	SNP	G	A	Coding	Replacement	Adh5	NM_007410	G(1GGA)	71	R	1	0	0	0	1	1	0	1	0	0	0	0	0
chr3	138451059	SNP	G	A	Coding	Replacement	Adh5	NM_007410	V(1GTC)	169	I	1	0	0	0	1	1	0	1	0	0	0	0	0
chr3	138451379	SNP	G	C	Coding	Replacement	Adh5	NM_007410	E(1GAA)	234	Q	1	0	0	0	0	1	0	1	0	0	0	0	0
chr3	138451442	SNP	G	A	Coding	Replacement	Adh5	NM_007410	V(1GTT)	255	I	1	0	0	0	1	1	0	0	0	0	0	0	0
chr3	138453826	SNP	C	G	Coding	Replacement	Adh5	NM_007410	R(1CGT)	304	G	1	0	0	0	1	1	0	0	0	0	0	0	0
chr11	67038191	SNP	C	G	Coding	Replacement	Adprm	NM_025510	G(1GGC)	325	R	0	1	0	0	0	0	0	0	0	0	0	0	0
chr2	131546202	SNP	G	A	Coding	Replacement	Adra1d	NM_013460	R(1CGA)	478	*	0	0	0	0	0	0	0	1	0	0	0	0	0
chr2	131561829	SNP	A	G	Coding	Replacement	Adra1d	NM_013460	S(1TCC)	114	P	0	0	0	0	0	0	0	0	0	0	0	1	0
chr5	35279980	SNP	C	G	Coding	Replacement	Adra2c	NM_007418	A(2GCC)	32	G	0	1	1	1	0	0	1	1	1	0	1	0	1
chr5	35279994	SNP	A	G	Coding	Replacement	Adra2c	NM_007418	T(1ACC)	37	A	0	1	1	0	0	0	1	0	1	0	0	0	1
chr5	35280004	SNP	T	G	Coding	Replacement	Adra2c	NM_007418	V(2GTG)	40	G	1	1	0	1	1	0	1	1	1	0	0	0	0
chr5	35280006	SNP	C	G	Coding	Replacement	Adra2c	NM_007418	P(1CCA)	41	A	1	0	0	1	0	0	0	0	1	0	0	0	0
chr5	35280045	SNP	T	G	Coding	Replacement	Adra2c	NM_007418	L(1TTG)	54	V	0	0	0	1	1	1	1	0	0	0	0	0	1
chr8	27228295	SNP	G	C	Coding	Replacement	Adrb3	NM_013462	A(2GCA)	42	G	1	1	1	1	1	1	1	1	1	0	0	0	0
chr11	5871563	SNP	G	C	Coding	Replacement	Aebp1	NM_009636	G(2GGC)	1034	A	0	1	0	0	1	0	0	0	0	0	0	0	0
chr6	140624268	SNP	A	C	Coding	Replacement	Aebp2	NM_001005605	T(1ACC)	192	P	1	1	0	0	0	0	1	1	1	0	0	0	0
chr6	140624280	SNP	C	G	Coding	Replacement	Aebp2	NM_001005605	R(1CGG)	196	G	1	0	0	1	0	0	0	0	0	0	0	0	0
chrX	69544913	SNP	A	G	Coding	Replacement	Aff2	NM_008032	T(1ACT)	229	A	1	0	0	0	0	1	0	0	0	0	0	0	0
chr5	90496106	SNP	C	A	Coding	Replacement	Afp	NM_007423	P(2CCC)	134	H	0	0	0	0	0	0	0	0	0	1	0	0	0
chr10	127079853	SNP	A	G	Coding	Replacement	Agap2	NM_001033263	I(1ATC)	78	V	1	1	1	1	0	1	0	1	1	0	0	0	0
chr5	24496756	SNP	A	G	Coding	Replacement	Agap3	NM_139153	T(1ACA)	506	A	1	0	0	1	0	1	1	1	1	1	0	0	1
chr5	24499927	SNP	A	G	Coding	Replacement	Agap3	NM_139153	N(1AAC)	657	D	0	0	0	0	0	0	0	0	0	0	0	0	0
chr3	116784566	SNP	C	T	Coding	Replacement	Agl	NM_001081326	E(1GAG)	500	K	1	1	0	0	0	1	0	1	1	0	0	0	0
chr4	141758379	SNP	T	G	Coding	Replacement	Agmat	NM_001081408	V(2GTG)	320	G	0	0	0	0	0	0	0	0	0	1	1	1	1
chr4	141758394	SNP	T	G	Coding	Replacement	Agmat	NM_001081408	V(2GTG)	325	G	0	0	0	0	0	0	0	0	0	1	1	0	1
chr12	37252522	SNP	C	A	Coding	Replacement	Agmo	NM_178767	F(3TTC)	119	L	1	0	0	1	1	1	1	1	1	1	1	0	1
chr10	78287934	SNP	T	G	Coding	Replacement	Agpat3	NM_053014	T(1ACC)	31	P	0	0	0	0	0	0	0	0	0	0	1	0	1
chr8	18846685	SNP	G	C	Coding	Replacement	Agpat5	NM_026792	M(3ATG)	42	I	1	1	1	1	1	1	1	1	1	0	0	0	1
chr8	18846689	SNP	G	C	Coding	Replacement	Agpat5	NM_026792	A(1GCC)	44	P	1	0	0	1	1	0	0	0	0	0	0	0	0
chr9	54946110	SNP	C	T	Coding	Replacement	Agphd1	NM_177351	L(1CTC)	239	F	1	0	0	1	1	1	1	1	1	1	1	0	1
chr8	124557775	SNP	T	C	Coding	Replacement	Agt	NM_007428	N(2AAC)	408	S	1	0	0	0	0	1	1	1	1	0	0	0	0
chr8	124559381	SNP	T	C	Coding	Replacement	Agt	NM_007428	T(1ACC)	321	A	1	0	0	0	0	1	1	1	1	0	0	0	0
chr3	20315687	SNP	A	G	Coding	Replacement	Agtr1b	NM_175086	S(1TCC)	252	P	0	0	0	0	0	1	0	0	0	0	0	0	0
chr1	179752930	SNP	A	T	Coding	Replacement	Ahctf1	NM_026375	N(3AAT)	1902	K	0	0	0	0	0	0	0	1	0	0	0	0	0
chr1	179790308	SNP	G	T	Coding	Replacement	Ahctf1	NM_026375	T(2ACA)	291	K	0	0	0	0	0	0	0	0	0	0	0	0	0
chr4	133061646	SNP	G	C	Coding	Replacement	Ahdc1	NM_146155	R(2CGG)	66	P	1	1	0	0	1	0	1	0	1	0	0	0	0
chr4	133061652	SNP	A	G	Coding	Replacement	Ahdc1	NM_146155	D(2GAC)	68	G	1	1	0	0	1	0	1	1	0	0	0	0	0
chr4	133062375	SNP	C	G	Coding	Replacement	Ahdc1	NM_146155	P(2CCG)	309	R	1	1	1	1	1	1	1	1	1	0	0	0	0
chr12	35503847	SNP	C	T	Coding	Replacement	Ahr	NM_013464	A(1GCC)	758	T	1	0	0	1	1	1	1	1	1	1	1	0	1
chr12	35506345	SNP	G	A	Coding	Replacement	Ahr	NM_013464	L(1CTT)	348	F	1	0	0	1	1	1	1	1	1	1	1	0	1
chr10	44003693	SNP	T	G	Coding	Replacement	Aim1	NM_172393	K(1AAG)	126	Q	1	1	0	0	0	0	0	0	0	0	0	0	0
chr11	61915270	SNP	T	A	Coding	Replacement	Akap10	NM_019921	S(1AGC)	211	C	1	1	0	1	0	1	1	1	1	0	0	0	1
chr14	78513608	SNP	C	A	Coding	Replacement	Akap11	NM_001164503	L(3TTG)	446	F	0	1	1	0	1	1	0	1	1	0	0	0	0
chr7	75608699	SNP	C	T	Coding	Replacement	Akap13	NM_029332	S(2TCA)	357	L	0	0	0	0	1	0	1	1	1	0	0	0	0
chr7	75609559	SNP	G	A	Coding	Replacement	Akap13	NM_029332	G(1GGC)	644	S	0	0	0	0	1	0	1	1	1	0	0	0	0
chr7	75609956	SNP	C	G	Coding	Replacement	Akap13	NM_029332	A(2GCC)	776	G	0	0	0	0	1	0	1	1	1	0	0	0	0
chr7	75610340	SNP	T	G	Coding	Replacement	Akap13	NM_029332	V(2GTT)	904	G	0	0	0	0	1	0	1	1	1	0	0	0	0
chr7	75610883	SNP	A	G	Coding	Replacement	Akap13	NM_029332	K(2AAA)	1085	R	0	0	0	0	1	0	1	1	1	0	0	0	0
chr7	75610918	SNP	A	G	Coding	Replacement	Akap13	NM_029332	I(1ATT)	1097	V	0	0	0	0	1	0	1	1	1	0	0	0	0
chr7	75610934	SNP	A	G	Coding	Replacement	Akap13	NM_029332	N(2AAC)	1102	S	0	0	0	0	1	0	1	1	1	0	0	0	0
chr7	75611212	SNP	A	G	Coding	Replacement	Akap13	NM_029332	I(1ATC)	1195	V	0	0	0	0	1	0	1	1	1	0	0	0	0
chr7	75611266	SNP	C	T	Coding	Replacement	Akap13	NM_029332	P(1CCT)	1213	S	0	0	0	0	1	0	1	1	1	0	0	0	0
chr7	75611539	SNP	T	C	Coding	Replacement	Akap13	NM_029332	S(1TCA)	1304	P	0	0	0	0	1	0	1	1	1	0	0	0	0
chr7	75666643	SNP	C	T	Coding	Replacement	Akap13	NM_029332	P(1CCA)	1423	S	0	1	0	1	1	0	1	1	1	0	0	0	1
chr7	75677247	SNP	C	A	Coding	Replacement	Akap13	NM_029332	Q(1CAA)	1472	K	0	0	0	0	1	0	1	1	1	0	0	0	0
chr12	52887261	SNP	G	A	Coding	Replacement	Akap6	NM_198111	R(2CGG)	512	Q	1	0	0	1	0	1	1	1	1	1	1	0	1
chr12	53141671	SNP	C	T	Coding	Replacement	Akap6	NM_198111	P(2CCA)	1956	L	1	0	0	1	0	1	1	1	1	1	1	0	1
chr5	4058535	SNP	A	G	Coding	Replacement	Akap9	NM_194462	K(1AAA)	2980	E	1	0	0	0	0	0	0	0	0	1	1	0	1
chr5	4058542	SNP	C	A	Coding	Replacement	Akap9	NM_194462	T(2ACT)	2982	N	1	0	0	0	0	0	0	0	0	1	1	1	1
chr13	4203374	SNP	G	A	Coding	Replacement	Akr1c13	NM_013778	G(2GGA)	285	E	0	0	0	0	0	0	0	0	0	0	0	0	1
chr6	37557579	SNP	A	C	Coding	Replacement	Akr1d1	NM_145364	T(1ACC)	223	P	1	1	1	1	1	1	1	1	1	0	0	0	0
chr1	177103084	SNP	G	T	Coding	Replacement	Akt3	NM_011785	Q(1CAA)	103	K	1	1	1	1	1	1	1	1	1	0	0	0	0
chr1	177248682	SNP	T	G	Coding	Replacement	Akt3	NM_011785	K(1AAG)	14	Q	0	0	0	0	0	1	0	0	0	0	0	0	0
chr7	45146014	SNP	G	A	Coding	Replacement	Aldh16a1	NM_145954	S(2TCT)	407	F	1	1	1	1	0	1	1	1	1	0	0	0	0
chr4	72851412	SNP	T	G	Coding	Replacement	Aldoart1	NM_001199270	R(3AGA)	386	S	0	1	0	0	0	1	1	0	0	0	0	0	0
chr4	72851453	SNP	C	T	Coding	Replacement	Aldoart1	NM_001199270	E(1GAG)	373	K	0	0	0	0	0	0	0	0	0	0	0	0	0
chr4	72851609	SNP	G	T	Coding	Replacement	Aldoart1	NM_001199270	P(1CCT)	321	T	0	1	0	0	0	1	1	1	0	0	0	0	0
chr4	72851804	SNP	A	G	Coding	Replacement	Aldoart1	NM_001199270	C(1TGT)	256	R	0	1	0	0	0	1	0	0	0	0	0	0	0
chr4	72851805	SNP	A	C	Coding	Replacement	Aldoart1	NM_001199270	S(3AGT)	255	R	0	1	0	0	0	1	0	0	0	0	0	0	0
chr4	72851806	SNP	C	T	Coding	Replacement	Aldoart1	NM_001199270	S(2AGT)	255	N	0	1	0	0	0	1	0	0	0	0	0	0	0
chr4	72851924	SNP	G	C	Coding	Replacement	Aldoart1	NM_001199270	P(1CCC)	216	A	0	1	0	0	0	1	0	0	0	0	0	0	0
chr4	72851939	SNP	T	C	Coding	Replacement	Aldoart1	NM_001199270	K(1AAA)	211	E	0	1	0	0	0	1	1	0	0	0	0	0	0
chr4	72852149	SNP	C	G	Coding	Replacement	Aldoart1	NM_001199270	E(1GAG)	141	Q	0	1	0	0	0	1	0	0	0	0	0	0	0
chr4	72852493	SNP	G	A	Coding	Replacement	Aldoart1	NM_001199270	P(2CCA)	26	L	0	1	0	0	0	0	1	0	0	0	0	0	0
chr15	88811326	SNP	G	T	Coding	Replacement	Alg12	NM_001142357	N(3AAC)	322	K	0	0	0	0	0	0	0	0	0	0	0	0	0
chr3	121291851	SNP	C	G	Coding	Replacement	Alg14	NM_024178	L(1CTG)	2	V	1	1	0	0	0	1	0	1	1	0	0	0	0
chr7	97371663	SNP	C	G	Coding	Replacement	Alg8	NM_199035	A(2GCT)	9	G	0	1	0	1	1	0	1	1	1	0	0	0	1
chr7	30312294	SNP	G	A	Coding	Replacement	Alkbh6	NM_198027	R(2CGC)	81	H	0	0	0	1	1	0	1	0	1	0	0	0	1
chr11	70255187	SNP	T	C	Coding	Replacement	Alox12	NM_007440	E(2GAG)	29	G	1	1	0	1	1	1	0	1	0	0	0	0	0
chr11	69186047	SNP	C	T	Coding	Replacement	Alox8	NM_009661	R(2CGG)	536	Q	1	1	0	1	0	1	1	1	1	0	0	0	1
chr11	69197496	SNP	A	G	Coding	Replacement	Alox8	NM_009661	V(2GTG)	76	A	1	1	0	1	0	1	1	1	1	0	0	0	1
chr11	69128675	SNP	A	G	Coding	Replacement	Aloxe3	NM_011786	Q(2CAA)	138	R	1	1	0	1	0	1	1	1	1	0	0	0	1
chr11	69148603	SNP	C	T	Coding	Replacement	Aloxe3	NM_011786	A(2GCC)	667	V	1	1	0	1	0	1	1	1	1	0	0	0	1
chr3	127672421	SNP	C	A	Coding	Replacement	Alpk1	NM_027808	L(3TTG)	1145	F	1	1	1	1	1	1	1	0	1	0	0	0	0
chr3	127672458	SNP	G	A	Coding	Replacement	Alpk1	NM_027808	A(2GCA)	1133	V	1	1	0	0	0	1	1	1	1	0	0	0	0
chr3	127673340	SNP	T	C	Coding	Replacement	Alpk1	NM_027808	I(1ATC)	1097	V	1	1	0	0	0	1	1	1	1	0	0	0	0
chr3	127679707	SNP	A	T	Coding	Replacement	Alpk1	NM_027808	S(3AGT)	882	R	1	1	0	0	0	1	1	1	1	0	0	0	0
chr3	127679802	SNP	T	C	Coding	Replacement	Alpk1	NM_027808	I(1ATC)	851	V	1	1	0	0	0	1	1	1	1	0	0	0	0
chr3	127680050	SNP	G	A	Coding	Replacement	Alpk1	NM_027808	S(2TCT)	768	F	1	1	0	0	0	1	1	1	1	0	0	0	0
chr3	127680081	SNP	C	T	Coding	Replacement	Alpk1	NM_027808	A(1GCT)	758	T	1	1	0	0	0	1	1	1	1	0	0	0	0
chr3	127680119	SNP	C	A	Coding	Replacement	Alpk1	NM_027808	C(2TGT)	745	F	1	1	0	0	0	1	1	1	1	0	0	0	0
chr3	127680272	SNP	C	T	Coding	Replacement	Alpk1	NM_027808	S(2AGC)	694	N	1	1	0	0	0	1	1	1	1	0	0	0	0
chr3	127680437	SNP	T	A	Coding	Replacement	Alpk1	NM_027808	Y(2TAT)	639	F	1	1	0	0	0	1	1	1	1	0	0	0	0
chr3	127680479	SNP	G	A	Coding	Replacement	Alpk1	NM_027808	A(2GCG)	625	V	1	1	0	0	0	1	1	1	1	0	0	0	0
chr3	127680513	SNP	C	T	Coding	Replacement	Alpk1	NM_027808	E(1GAG)	614	K	1	1	0	0	0	1	1	1	1	0	0	0	0
chr3	127680731	SNP	T	C	Coding	Replacement	Alpk1	NM_027808	H(2CAT)	541	R	1	1	0	0	0	1	1	1	1	0	0	0	0
chr3	127680918	SNP	G	T	Coding	Replacement	Alpk1	NM_027808	R(1CGC)	479	S	1	1	0	0	0	1	1	1	1	0	0	0	0
chr3	127681067	SNP	G	A	Coding	Replacement	Alpk1	NM_027808	A(2GCT)	429	V	1	1	0	0	0	1	1	1	1	0	0	0	0
chr3	127683515	SNP	G	C	Coding	Replacement	Alpk1	NM_027808	T(2ACG)	298	R	1	1	0	0	0	1	1	1	1	0	0	0	0
chr3	127683573	SNP	A	C	Coding	Replacement	Alpk1	NM_027808	S(1TCG)	279	A	1	1	0	0	0	1	1	1	1	0	0	0	0
chr3	127729346	SNP	G	C	Coding	Replacement	Alpk1	NM_027808	Q(1CAA)	16	E	1	1	0	0	0	1	1	1	1	0	0	0	0
chr7	81057742	SNP	G	A	Coding	Replacement	Alpk3	NM_054085	S(2AGC)	38	N	0	1	0	1	1	0	1	1	1	0	0	0	1
chr7	81078811	SNP	C	G	Coding	Replacement	Alpk3	NM_054085	T(2ACG)	563	R	1	1	1	1	1	1	1	1	1	0	0	0	0
chr7	81093218	SNP	G	A	Coding	Replacement	Alpk3	NM_054085	A(1GCT)	928	T	0	1	0	1	1	0	1	1	1	0	0	0	1
chr1	171504107	SNP	A	G	Coding	Replacement	Alyref2	NM_019484	T(1ACG)	151	A	1	1	0	1	0	1	1	1	1	1	1	0	1
chr15	102454328	SNP	C	T	Coding	Replacement	Amhr2	NM_144547	A(2GCG)	510	V	0	1	0	0	0	0	0	1	0	0	1	0	0
chr13	19137635	SNP	G	T	Coding	Replacement	Amph	NM_175007	A(1GCT)	495	S	1	0	0	1	0	1	0	1	0	0	0	0	1
chr8	79713167	SNP	G	A	Coding	Replacement	Anapc10	NM_026904	M(3ATG)	1	I	1	0	1	1	0	0	0	0	1	0	0	1	0
chr8	79713207	SNP	C	T	Coding	Replacement	Anapc10	NM_026904	Q(1CAG)	15	*	1	0	0	0	0	0	0	0	1	0	0	1	1
chr2	25272538	SNP	T	G	Coding	Replacement	Anapc2	NM_175300	V(2GTG)	8	G	0	1	0	0	0	0	0	0	0	0	0	0	1
chr2	25280287	SNP	T	G	Coding	Replacement	Anapc2	NM_175300	M(2ATG)	579	R	0	0	0	1	0	0	0	0	0	0	0	0	1
chr2	25280290	SNP	C	A	Coding	Replacement	Anapc2	NM_175300	A(2GCA)	580	E	0	0	1	0	0	0	0	0	0	0	0	0	1
chr2	25280295	SNP	T	C	Coding	Replacement	Anapc2	NM_175300	S(1TCC)	582	P	0	1	1	0	1	0	1	1	0	1	0	0	1
chr13	96433325	SNP	G	A	Coding	Replacement	Ankdd1b	NM_001042714	H(1CAT)	262	Y	1	1	0	1	0	1	0	1	0	0	1	0	1
chr18	36614788	SNP	C	T	Coding	Replacement	Ankhd1	NM_175375	T(2ACA)	742	I	0	1	0	0	1	1	1	1	1	0	0	0	0
chr5	3693102	SNP	C	A	Coding	Replacement	Ankib1	NM_001003909	W(2TGG)	971	L	1	1	1	1	1	1	1	1	1	0	0	0	0
chr8	71407997	SNP	A	G	Coding	Replacement	Ankle1	NM_172756	E(2GAA)	366	G	1	1	1	1	1	0	0	1	1	1	0	1	0
chr17	66031392	SNP	C	T	Coding	Replacement	Ankrd12	NM_001025572	V(1GTC)	211	I	0	0	0	0	0	0	0	0	0	0	0	0	0
chr13	92438779	SNP	A	G	Coding	Replacement	Ankrd34b	NM_175455	D(2GAC)	173	G	0	0	0	0	0	0	0	0	0	0	0	0	0
chr3	96683259	SNP	A	G	Coding	Replacement	Ankrd35	NM_001081139	E(2GAG)	287	G	0	0	0	1	0	1	0	1	0	0	0	0	0
chr11	5628810	SNP	T	A	Coding	Replacement	Ankrd36	NM_023816	S(1TCT)	668	T	0	0	0	0	0	1	1	1	1	0	0	0	0
chr11	5635235	SNP	C	T	Coding	Replacement	Ankrd36	NM_023816	H(1CAT)	991	Y	0	0	0	0	0	1	1	1	1	0	0	0	0
chr11	5635301	SNP	G	A	Coding	Replacement	Ankrd36	NM_023816	E(1GAG)	1013	K	1	1	0	0	0	0	0	1	1	0	0	0	0
chr11	5639127	SNP	A	C	Coding	Replacement	Ankrd36	NM_023816	S(1AGT)	1051	R	0	0	0	0	0	1	1	1	1	0	0	0	0
chr11	5643694	SNP	T	C	Coding	Replacement	Ankrd36	NM_023816	L(2TTG)	1075	S	1	1	0	0	0	1	1	1	1	0	0	0	0
chr11	5660723	SNP	C	G	Coding	Replacement	Ankrd36	NM_023816	L(1CTG)	1190	V	1	1	0	0	0	1	1	1	1	0	0	0	0
chr11	5662516	SNP	G	A	Coding	Replacement	Ankrd36	NM_023816	D(1GAC)	1283	N	1	1	0	0	0	1	1	1	1	0	0	0	0
chr11	5687468	SNP	G	A	Coding	Replacement	Ankrd36	NM_023816	V(1GTG)	1346	M	1	1	0	0	0	1	0	0	0	0	0	0	0
chr11	5689261	SNP	A	G	Coding	Replacement	Ankrd36	NM_023816	Q(2CAG)	1391	R	1	1	0	0	0	1	1	1	1	0	0	0	0
chr11	5689264	SNP	G	A	Coding	Replacement	Ankrd36	NM_023816	R(2CGA)	1392	Q	1	1	0	0	0	1	1	1	1	0	0	0	0
chr11	5689302	SNP	G	A	Coding	Replacement	Ankrd36	NM_023816	A(1GCC)	1405	T	1	1	0	0	0	1	1	1	1	0	0	0	0
chr1	36542058	SNP	T	G	Coding	Replacement	Ankrd39	NM_026241	Y(2TAC)	70	S	0	0	0	0	0	0	0	0	0	0	0	0	0
chr15	79062478	SNP	A	C	Coding	Replacement	Ankrd54	NM_144849	V(2GTA)	107	G	0	0	0	1	1	1	0	1	0	0	0	0	0
chr2	173568858	SNP	A	C	Coding	Replacement	Ankrd60	NM_027303	S(1TCC)	290	A	1	1	1	0	1	1	0	0	0	0	0	0	0
chr17	28042609	SNP	A	G	Coding	Replacement	Anks1	NM_181413	E(2GAG)	722	G	1	1	1	1	1	1	1	1	1	0	0	0	0
chr17	28042611	SNP	T	G	Coding	Replacement	Anks1	NM_181413	S(1TCG)	723	A	1	1	1	1	1	1	1	1	1	0	0	0	0
chr7	79838968	SNP	T	C	Coding	Replacement	Anpep	NM_008486	N(1AAT)	404	D	0	0	0	0	0	0	0	0	0	0	0	0	0
chr7	79838973	SNP	C	A	Coding	Replacement	Anpep	NM_008486	W(2TGG)	402	L	0	0	0	0	0	0	0	0	0	0	0	0	0
chr19	20375340	SNP	C	T	Coding	Replacement	Anxa1	NM_010730	G(2GGA)	290	E	0	0	0	0	0	0	1	1	0	0	0	0	0
chr13	21023234	SNP	G	A	Coding	Replacement	Aoah	NM_012054	R(2CGT)	541	H	0	1	0	0	1	1	1	1	1	0	0	0	0
chr11	101325271	SNP	C	G	Coding	Replacement	Aoc2	NM_178932	T(2ACC)	60	S	1	1	0	0	0	1	1	0	0	1	0	0	0
chr11	101325361	SNP	A	G	Coding	Replacement	Aoc2	NM_178932	N(2AAC)	90	S	1	1	0	0	0	0	1	0	1	1	0	0	0
chr2	131212665	SNP	T	C	Coding	Replacement	Ap5s1	NM_027129	L(2CTG)	132	P	0	0	0	0	0	0	0	0	0	0	0	0	0
chr18	34315736	SNP	G	T	Coding	Replacement	Apc	NM_007462	R(2CGC)	1895	L	0	1	0	0	1	1	1	1	1	0	0	0	0
chr18	34318204	SNP	G	A	Coding	Replacement	Apc	NM_007462	E(1GAA)	2718	K	0	0	0	0	0	0	0	0	0	1	0	0	0
chr10	80315322	SNP	G	T	Coding	Replacement	Apc2	NM_011789	R(2CGT)	2041	L	1	0	0	0	0	1	1	1	0	1	1	0	0
chr2	150584041	SNP	A	G	Coding	Replacement	Apmap	NM_027977	Y(1TAC)	396	H	0	0	0	0	0	0	0	0	0	0	0	0	0
chr17	48423410	SNP	A	G	Coding	Replacement	Apobec2	NM_009694	V(2GTA)	76	A	1	0	0	1	0	0	0	1	1	1	1	0	1
chr1	152756733	SNP	A	G	Coding	Replacement	Apobec4	NM_001081197	K(1AAG)	171	E	1	1	0	1	1	1	1	1	1	1	0	0	1
chr7	19673233	SNP	G	A	Coding	Replacement	Apoc2	NM_009695	L(1CTC)	68	F	0	1	0	1	0	0	1	1	1	0	1	0	1
chr7	19678712	SNP	G	A	Coding	Replacement	Apoc4	NM_007385	T(2ACG)	36	M	0	1	0	1	0	0	1	1	1	0	1	0	1
chr15	77488437	SNP	G	A	Coding	Replacement	Apol10a	NM_177744	R(2CGA)	91	Q	0	0	0	0	0	0	0	1	0	0	1	0	1
chr15	77488580	SNP	A	G	Coding	Replacement	Apol10a	NM_177744	K(1AAG)	139	E	1	0	0	0	0	0	0	0	0	1	0	0	1
chr15	77516479	SNP	G	C	Coding	Replacement	Apol11a	NM_001177533	R(3AGG)	55	S	0	1	0	0	0	0	1	0	0	0	0	0	1
chr15	77424014	SNP	C	T	Coding	Replacement	Apol7b	NM_001024848	E(1GAG)	94	K	0	0	0	0	1	1	0	0	0	1	1	0	0
chr15	77525763	SNP	C	A	Coding	Replacement	Apol7c	NM_175391	V(1GTG)	328	L	0	1	0	0	0	0	0	0	0	0	0	0	0
chr15	99592752	SNP	T	C	Coding	Replacement	Aqp5	NM_009701	S(1TCC)	152	P	0	0	0	0	0	0	1	0	0	0	0	0	0
chr2	114110043	SNP	C	G	Coding	Replacement	Aqr	NM_009702	E(3GAG)	1207	D	0	1	0	0	0	0	0	0	0	0	0	0	0
chr7	101373449	SNP	C	T	Coding	Replacement	Arap1	NM_001040111	P(1CCC)	153	S	0	1	0	1	1	0	1	1	1	0	0	0	1
chr5	62748987	SNP	C	A	Coding	Replacement	Arap2	NM_178407	G(1GGG)	230	W	0	0	0	0	0	0	0	0	0	0	0	0	0
chr9	44752229	SNP	C	T	Coding	Replacement	Arcn1	NM_145985	D(1GAT)	289	N	0	0	0	0	0	1	0	0	0	0	0	0	0
chr9	44759993	SNP	T	G	Coding	Replacement	Arcn1	NM_145985	D(2GAT)	79	A	1	0	0	1	0	0	0	1	0	1	0	0	1
chr5	91140982	SNP	T	C	Coding	Replacement	Areg	NM_009704	L(2CTT)	49	P	0	0	0	1	0	0	0	0	0	0	0	0	0
chr3	122011412	SNP	C	A	Coding	Replacement	Arhgap29	NM_172525	Y(3TAC)	883	*	0	0	0	0	0	0	0	0	0	0	0	0	0
chr1	171408086	SNP	A	T	Coding	Replacement	Arhgap30	NM_001005508	E(2GAG)	676	V	1	1	0	1	0	1	1	1	1	1	1	0	1
chr1	171409124	SNP	G	A	Coding	Replacement	Arhgap30	NM_001005508	S(2AGC)	1022	N	1	1	0	1	0	1	1	1	1	1	1	0	1
chr7	30523651	SNP	C	G	Coding	Replacement	Arhgap33	NM_178252	R(2CGA)	952	P	0	0	0	1	1	0	1	0	1	0	0	0	1
chr7	30524435	SNP	C	G	Coding	Replacement	Arhgap33	NM_178252	G(2GGT)	723	A	0	0	1	1	1	0	1	0	1	0	0	0	1
chr7	30527273	SNP	T	C	Coding	Replacement	Arhgap33	NM_178252	E(2GAG)	503	G	0	0	0	0	0	1	0	0	0	0	0	0	0
chr12	52517297	SNP	G	T	Coding	Replacement	Arhgap5	NM_009706	L(3TTG)	350	F	0	0	0	0	0	0	0	0	0	0	0	0	1
chr3	87695413	SNP	T	A	Coding	Replacement	Arhgef11	NM_001003912	Y(1TAT)	200	N	0	0	0	0	0	0	0	0	0	0	0	0	0
chr7	100879732	SNP	G	T	Coding	Replacement	Arhgef17	NM_001081116	N(3AAC)	1566	K	0	1	0	1	1	0	1	1	1	0	0	0	1
chr7	100881782	SNP	T	C	Coding	Replacement	Arhgef17	NM_001081116	I(1ATC)	1366	V	0	1	0	1	1	0	1	1	1	0	0	0	1
chr7	100928738	SNP	C	T	Coding	Replacement	Arhgef17	NM_001081116	R(2CGG)	1001	Q	0	1	0	1	1	0	1	1	1	0	0	0	1
chr7	100929874	SNP	A	C	Coding	Replacement	Arhgef17	NM_001081116	H(3CAT)	622	Q	0	1	0	1	1	0	1	1	1	0	0	0	1
chr7	100931423	SNP	C	A	Coding	Replacement	Arhgef17	NM_001081116	C(2TGC)	106	F	0	1	0	1	1	0	1	1	1	0	0	0	1
chrX	57243459	SNP	T	A	Coding	Replacement	Arhgef6	NM_152801	K(3AAA)	610	N	0	0	0	0	0	0	0	0	0	0	0	0	0
chr4	133681729	SNP	A	T	Coding	Replacement	Arid1a	NM_001080819	N(3AAT)	1818	K	0	0	0	0	0	0	0	0	0	0	0	0	0
chr4	133752949	SNP	G	T	Coding	Replacement	Arid1a	NM_001080819	S(3AGC)	221	R	0	0	0	0	1	0	1	0	0	0	0	0	0
chr17	5097650	SNP	C	A	Coding	Replacement	Arid1b	NM_001085355	P(2CCG)	557	Q	1	0	0	1	0	0	0	1	0	1	0	0	1
chr17	5334987	SNP	A	C	Coding	Replacement	Arid1b	NM_001085355	Y(2TAC)	1341	S	0	0	1	0	0	0	0	1	0	0	0	0	0
chr15	96363714	SNP	C	A	Coding	Replacement	Arid2	NM_175251	Q(1CAA)	484	K	1	1	0	0	0	0	1	1	0	0	0	0	0
chr10	68097088	SNP	G	A	Coding	Replacement	Arid5b	NM_023598	P(1CCC)	995	S	1	0	0	0	1	0	0	0	0	1	0	0	0
chr10	68097262	SNP	C	T	Coding	Replacement	Arid5b	NM_023598	A(1GCC)	937	T	1	0	0	0	1	0	1	0	0	1	0	0	0
chr10	68097411	SNP	A	T	Coding	Replacement	Arid5b	NM_023598	L(2CTC)	887	H	1	0	0	0	1	0	1	1	0	1	0	0	0
chr10	68097448	SNP	G	T	Coding	Replacement	Arid5b	NM_023598	H(1CAC)	875	N	1	0	0	0	1	0	1	0	0	1	0	0	0
chr10	68097456	SNP	G	T	Coding	Replacement	Arid5b	NM_023598	S(2TCT)	872	Y	1	0	0	0	1	0	1	0	0	1	0	0	0
chr10	68097466	SNP	C	A	Coding	Replacement	Arid5b	NM_023598	A(1GCC)	869	S	1	0	0	0	1	0	1	0	0	1	0	0	0
chr10	68097576	SNP	T	C	Coding	Replacement	Arid5b	NM_023598	Y(2TAC)	832	C	1	0	0	0	1	0	1	0	0	1	0	0	0
chr10	68097679	SNP	C	A	Coding	Replacement	Arid5b	NM_023598	D(1GAC)	798	Y	1	0	0	0	1	0	1	0	0	1	0	0	0
chr10	68097682	SNP	C	T	Coding	Replacement	Arid5b	NM_023598	A(1GCA)	797	T	1	0	0	0	1	0	1	0	0	1	0	0	0
chr10	68098075	SNP	T	C	Coding	Replacement	Arid5b	NM_023598	M(1ATG)	666	V	1	0	0	0	1	0	1	1	0	1	0	0	0
chr10	68126724	SNP	G	A	Coding	Replacement	Arid5b	NM_023598	A(2GCT)	360	V	0	0	0	0	0	0	0	1	0	0	0	0	0
chr13	114154834	SNP	A	C	Coding	Replacement	Arl15	NM_172595	D(2GAC)	198	A	0	1	0	1	0	0	1	1	1	0	0	1	1
chr2	15076275	SNP	T	C	Coding	Replacement	Arl5b	NM_029466	W(1TGG)	172	R	0	0	0	0	0	0	0	0	0	0	0	0	0
chr16	59623108	SNP	G	T	Coding	Replacement	Arl6	NM_019665	Q(1CAA)	88	K	1	1	0	0	0	0	0	1	1	0	0	0	0
chr16	59623110	SNP	C	T	Coding	Replacement	Arl6	NM_019665	G(2GGA)	87	E	1	1	1	0	0	0	0	0	1	0	0	0	0
chr2	53192204	SNP	T	G	Coding	Replacement	Arl6ip6	NM_022989	Y(1TAT)	28	D	0	0	0	0	0	0	0	1	0	0	0	0	0
chr1	135154229	SNP	T	C	Coding	Replacement	Arl8a	NM_026823	L(2CTC)	111	P	1	0	0	0	0	0	0	0	0	0	0	0	0
chr1	135154245	SNP	C	A	Coding	Replacement	Arl8a	NM_026823	D(3GAC)	116	E	1	0	1	1	1	1	1	1	1	0	0	0	0
chr5	21661470	SNP	G	T	Coding	Replacement	Armc10	NM_026034	G(2GGC)	258	V	0	0	1	0	1	1	1	0	1	0	1	0	0
chr7	128244218	SNP	C	T	Coding	Replacement	Armc5	NM_146205	P(1CCT)	728	S	0	0	0	0	0	0	0	0	0	0	0	0	0
chrX	134758878	SNP	G	A	Coding	Replacement	Armcx3	NM_027870	A(1GCC)	96	T	0	0	0	1	1	0	1	0	0	0	0	1	0
chrX	134758971	SNP	C	G	Coding	Replacement	Armcx3	NM_027870	L(1CTT)	127	V	0	1	0	0	1	0	1	1	1	0	0	0	1
chr6	146805555	SNP	G	A	Coding	Replacement	Arntl2	NM_172309	G(2GGC)	9	D	1	1	0	0	0	1	1	1	1	0	0	0	0
chr6	146832558	SNP	T	C	Coding	Replacement	Arntl2	NM_172309	I(2ATA)	551	T	1	1	0	0	0	1	1	1	1	0	0	0	0
chr9	75037636	SNP	C	G	Coding	Replacement	Arpp19	NM_001142655	D(3GAC)	2	E	1	0	1	1	1	0	0	1	0	0	0	0	0
chr9	75037647	SNP	T	G	Coding	Replacement	Arpp19	NM_001142655	V(2GTG)	6	G	1	0	1	0	1	0	1	0	1	0	0	0	0
chr9	75037649	SNP	A	G	Coding	Replacement	Arpp19	NM_001142655	R(1AGG)	7	G	1	0	1	1	1	1	1	1	1	0	0	0	1
chr13	93772022	SNP	T	G	Coding	Replacement	Arsb	NM_009712	V(2GTC)	82	G	1	1	0	0	0	1	1	0	1	0	0	0	1
chr3	126364943	SNP	A	G	Coding	Replacement	Arsj	NM_173451	K(2AAA)	57	R	1	1	0	0	0	1	1	1	1	0	0	0	0
chr3	126439091	SNP	C	A	Coding	Replacement	Arsj	NM_173451	N(3AAC)	495	K	0	0	0	0	0	0	0	1	0	0	0	0	0
chr7	101580573	SNP	T	C	Coding	Replacement	Art2b	NM_019915	S(1AGC)	40	G	0	0	0	1	1	0	1	1	1	0	0	0	1
chr7	102097328	SNP	C	T	Coding	Replacement	Art5	NM_007491	R(2CGT)	268	H	0	1	0	1	1	0	1	1	1	0	0	0	1
chr7	102097828	SNP	C	G	Coding	Replacement	Art5	NM_007491	W(2TGG)	248	S	0	1	0	1	1	0	1	1	1	0	0	0	1
chr7	102097982	SNP	T	C	Coding	Replacement	Art5	NM_007491	N(1AAT)	197	D	1	1	1	0	0	0	0	0	0	0	0	0	0
chr7	102097993	SNP	C	G	Coding	Replacement	Art5	NM_007491	R(2CGC)	193	P	1	1	1	1	1	0	1	0	1	0	0	0	0
chr19	46709048	SNP	A	G	Coding	Replacement	As3mt	NM_020577	D(2GAT)	85	G	1	0	0	0	1	0	1	0	0	0	0	0	1
chr19	32044975	SNP	A	G	Coding	Replacement	Asah2	NM_018830	F(1TTT)	220	L	0	0	0	0	0	1	1	1	1	0	1	0	0
chr5	24533688	SNP	A	T	Coding	Replacement	Asb10	NM_080444	F(2TTT)	457	Y	1	0	0	1	0	1	1	1	1	0	0	0	1
chr5	24537962	SNP	T	G	Coding	Replacement	Asb10	NM_080444	I(1ATC)	258	L	1	0	0	1	0	1	1	1	1	1	0	0	1
chr5	24539687	SNP	C	T	Coding	Replacement	Asb10	NM_080444	A(1GCT)	170	T	1	0	0	1	0	1	1	1	1	0	0	0	1
chr5	24540126	SNP	G	A	Coding	Replacement	Asb10	NM_080444	S(2TCG)	75	L	1	0	0	1	0	1	1	1	1	1	0	0	1
chr11	102272672	SNP	C	T	Coding	Replacement	Asb16	NM_148953	L(1CTC)	163	F	1	1	0	0	1	1	1	1	1	1	0	0	0
chr12	103333381	SNP	A	C	Coding	Replacement	Asb2	NM_023049	V(2GTG)	264	G	0	0	0	0	0	0	0	0	0	1	0	1	1
chr11	4670289	SNP	A	G	Coding	Replacement	Ascc2	NM_029291	T(1ACT)	392	A	0	0	0	1	0	0	0	0	0	0	0	0	0
chr11	4682911	SNP	C	T	Coding	Replacement	Ascc2	NM_029291	R(1CGG)	695	W	0	0	0	0	0	1	1	1	1	0	0	0	0
chr10	50735222	SNP	A	C	Coding	Replacement	Ascc3	NM_198007	H(2CAC)	1553	P	0	0	0	0	0	0	1	1	1	0	0	0	0
chr11	81152176	SNP	A	G	Coding	Replacement	Asic2	NM_007384	L(2CTT)	97	P	0	0	0	0	0	0	0	0	0	0	0	1	1
chr11	81152195	SNP	G	C	Coding	Replacement	Asic2	NM_007384	L(1CTG)	91	V	0	0	0	0	0	0	0	0	0	1	0	0	1
chr11	73322187	SNP	G	T	Coding	Replacement	Aspa	NM_023113	L(1CTT)	110	I	1	1	0	1	0	1	1	1	1	0	0	0	1
chr12	112115606	SNP	C	A	Coding	Replacement	Aspg	NM_001081169	L(1CTG)	157	M	0	0	0	0	0	0	0	1	0	0	0	0	0
chr5	112385837	SNP	A	G	Coding	Replacement	Asphd2	NM_028386	V(2GTG)	316	A	0	0	0	1	0	0	0	0	0	0	0	0	0
chr15	58117314	SNP	A	G	Coding	Replacement	Atad2	NM_027435	I(2ATA)	376	T	0	0	0	0	1	0	0	0	0	0	0	0	0
chr10	81212596	SNP	T	A	Coding	Replacement	Atcay	NM_178662	I(1ATC)	219	F	0	0	0	0	0	0	0	0	0	0	0	0	0
chr1	170841710	SNP	C	T	Coding	Replacement	Atf6	NM_001081304	V(1GTC)	141	I	1	1	0	1	0	1	1	1	1	1	1	0	1
chr7	101301936	SNP	G	T	Coding	Replacement	Atg16l2	NM_001111111	T(2ACG)	31	K	0	0	0	0	0	0	0	1	0	0	0	0	0
chr19	6255194	SNP	T	C	Coding	Replacement	Atg2a	NM_194348	Y(1TAC)	1216	H	0	0	0	0	0	0	0	0	0	0	0	0	0
chr1	93780835	SNP	G	T	Coding	Replacement	Atg4b	NM_174874	W(2TGG)	219	L	1	1	1	1	1	0	0	1	0	0	0	0	0
chr5	24387443	SNP	T	C	Coding	Replacement	Atg9b	NM_001002897	T(1ACG)	606	A	1	0	0	1	0	1	1	1	1	0	0	0	1
chr5	24391784	SNP	T	C	Coding	Replacement	Atg9b	NM_001002897	R(1AGG)	45	G	1	0	0	1	0	1	1	1	1	1	0	0	1
chr9	53513163	SNP	T	C	Coding	Replacement	Atm	NM_007499	S(1AGT)	613	G	1	0	0	1	1	1	1	1	1	1	1	0	1
chr9	53515159	SNP	T	G	Coding	Replacement	Atm	NM_007499	S(1AGT)	600	R	1	0	0	1	1	1	1	1	1	1	1	0	1
chr6	124746109	SNP	T	G	Coding	Replacement	Atn1	NM_007881	E(3GAA)	720	D	0	1	1	0	0	0	1	0	0	0	0	0	0
chr7	58797572	SNP	G	T	Coding	Replacement	Atp10a	NM_009728	E(3GAG)	687	D	0	0	0	0	0	1	1	1	1	0	0	0	0
chr7	58828511	SNP	C	G	Coding	Replacement	Atp10a	NM_009728	T(2ACC)	1434	S	0	0	0	0	0	1	1	1	1	0	0	0	0
chr8	12820508	SNP	C	G	Coding	Replacement	Atp11a	NM_015804	S(2TCG)	187	W	1	1	1	1	1	1	1	1	1	0	0	0	0
chr8	69799368	SNP	A	C	Coding	Replacement	Atp13a1	NM_133224	H(2CAC)	565	P	1	1	1	1	1	1	1	1	1	0	0	0	0
chr16	29248140	SNP	C	T	Coding	Replacement	Atp13a5	NM_175650	A(1GCA)	1072	T	1	0	0	1	1	1	1	1	1	1	0	0	1
chr3	101579075	SNP	C	T	Coding	Replacement	Atp1a1	NM_144900	G(2GGC)	957	D	0	0	0	0	0	0	0	0	0	0	0	0	0
chr1	172284640	SNP	G	T	Coding	Replacement	Atp1a2	NM_178405	P(1CCT)	563	T	0	0	0	0	0	0	0	0	0	0	0	0	0
chr9	96333531	SNP	C	T	Coding	Replacement	Atp1b3	NM_007502	R(2CGA)	277	Q	1	1	0	1	1	1	1	1	1	1	1	0	1
chr9	96333612	SNP	T	C	Coding	Replacement	Atp1b3	NM_007502	H(2CAT)	250	R	1	1	0	1	1	1	1	1	1	1	1	0	1
chr9	96333622	SNP	C	T	Coding	Replacement	Atp1b3	NM_007502	V(1GTT)	247	I	1	1	0	1	1	1	1	1	1	1	1	0	1
chrX	38333717	SNP	A	C	Coding	Replacement	Atp1b4	NM_133690	T(1ACC)	356	P	0	1	1	1	0	1	0	1	0	0	0	0	0
chr10	99014545	SNP	G	A	Coding	Replacement	Atp2b1	NM_026482	M(3ATG)	843	I	0	0	0	0	0	0	0	0	0	0	1	0	0
chrX	73538217	SNP	A	C	Coding	Replacement	Atp2b3	NM_177236	T(1ACC)	575	P	1	1	1	0	1	1	1	1	1	0	0	0	0
chr2	174462517	SNP	A	C	Coding	Replacement	Atp5e	NM_025983	S(1TCG)	49	A	1	1	1	0	0	1	0	0	1	0	0	1	0
chr6	38094020	SNP	A	T	Coding	Replacement	Atp6v0a4	NM_080467	L(2TTA)	12	*	0	0	0	0	0	0	0	1	0	0	0	0	0
chr15	38690542	SNP	G	T	Coding	Replacement	Atp6v1c1	NM_025494	L(3TTG)	312	F	0	0	1	1	1	1	1	1	1	0	0	0	0
chr1	5124338	SNP	A	G	Coding	Replacement	Atp6v1h	NM_133826	I(1ATA)	247	V	1	1	0	0	1	0	1	1	0	1	0	0	0
chr14	59802253	SNP	C	A	Coding	Replacement	Atp8a2	NM_015803	L(3TTG)	875	F	1	1	1	1	1	1	1	1	1	0	0	0	0
chr19	57638458	SNP	G	T	Coding	Replacement	Atrnl1	NM_181415	L(3TTG)	165	F	1	1	1	1	1	1	1	0	1	0	0	0	0
chr19	57706977	SNP	T	G	Coding	Replacement	Atrnl1	NM_181415	C(1TGC)	960	G	0	0	0	0	1	1	1	0	0	0	0	0	0
chrX	105879989	SNP	T	A	Coding	Replacement	Atrx	NM_009530	T(1ACA)	171	S	0	0	0	1	0	0	0	0	0	0	0	0	0
chr14	14013629	SNP	G	A	Coding	Replacement	Atxn7	NM_139227	R(2CGC)	110	H	1	1	0	1	0	1	1	1	1	0	0	0	1
chr14	14087350	SNP	A	C	Coding	Replacement	Atxn7	NM_139227	L(3TTA)	176	F	1	1	0	1	0	1	1	1	1	0	0	0	1
chr14	14087354	SNP	T	C	Coding	Replacement	Atxn7	NM_139227	S(1TCT)	178	P	1	1	0	1	0	1	1	1	1	0	0	0	1
chr14	14087517	SNP	T	C	Coding	Replacement	Atxn7	NM_139227	V(2GTC)	232	A	1	1	0	1	0	1	1	1	1	0	0	0	1
chr14	14095475	SNP	A	C	Coding	Replacement	Atxn7	NM_139227	Q(2CAA)	391	P	1	1	0	1	0	1	1	1	1	0	0	0	1
chr14	14100570	SNP	A	C	Coding	Replacement	Atxn7	NM_139227	H(2CAT)	752	P	1	1	0	1	0	1	1	1	1	0	0	0	1
chr11	69047866	SNP	C	T	Coding	Replacement	Aurkb	NM_011496	R(1CGG)	44	W	1	1	0	1	0	1	1	1	1	0	0	0	1
chr11	69047870	SNP	T	C	Coding	Replacement	Aurkb	NM_011496	F(2TTC)	45	S	1	1	0	1	0	1	1	1	1	0	0	0	1
chr1	131600153	SNP	A	C	Coding	Replacement	Avpr1b	NM_011924	H(2CAC)	138	P	0	1	1	1	1	1	1	0	1	0	0	0	0
chr3	69575644	SNP	G	T	Coding	Replacement	B3galnt1	NM_020026	Q(1CAA)	95	K	1	1	1	1	1	1	1	1	1	0	0	0	0
chr1	143646411	SNP	C	T	Coding	Replacement	B3galt2	NM_020025	T(2ACA)	95	I	1	1	0	1	1	1	1	1	1	1	0	0	1
chr7	98194429	SNP	C	G	Coding	Replacement	B3gnt6	NM_001081167	G(2GGC)	108	A	0	1	1	1	1	1	0	1	0	0	0	0	0
chr7	128290611	SNP	A	G	Coding	Replacement	BC017158	NM_145590	I(2ATC)	145	T	0	0	0	0	0	0	0	1	0	0	0	0	0
chrX	70467345	SNP	A	T	Coding	Replacement	BC023829	NM_001033328	C(1TGT)	78	S	0	0	0	0	0	0	0	0	0	0	0	0	0
chr15	76125250	SNP	G	C	Coding	Replacement	BC024139	NM_001142968	P(1CCC)	211	A	1	1	1	1	1	1	0	1	1	0	0	0	0
chr11	102255253	SNP	C	G	Coding	Replacement	BC030867	NM_153544	F(3TTC)	118	L	1	1	0	0	1	1	1	1	1	1	0	0	0
chr11	102255513	SNP	A	G	Coding	Replacement	BC030867	NM_153544	E(2GAG)	205	G	1	1	0	0	1	1	1	1	1	1	0	0	0
chr12	111979478	SNP	T	G	Coding	Replacement	BC048943	NM_001127685	N(2AAC)	189	T	0	0	0	1	1	1	0	1	0	0	0	0	0
chr6	136840488	SNP	C	T	Coding	Replacement	BC049715	NM_178776	T(2ACG)	242	M	0	0	0	0	0	0	0	1	0	0	0	0	0
chr11	46577230	SNP	A	G	Coding	Replacement	BC053393	NM_001025435	I(1ATA)	44	V	1	0	0	0	0	1	1	1	1	0	0	0	0
chr11	46577479	SNP	A	G	Coding	Replacement	BC053393	NM_001025435	I(1ATT)	127	V	1	0	0	0	0	1	1	1	1	0	0	0	0
chr7	30549126	SNP	T	G	Coding	Replacement	BC053749	NM_183321	T(1ACC)	48	P	0	0	1	0	1	1	0	1	0	0	0	0	0
chr14	44506023	SNP	A	T	Coding	Replacement	BC061237	NM_198677	S(1AGT)	173	C	0	1	0	0	0	0	0	0	0	0	1	1	0
chr14	44506024	SNP	G	C	Coding	Replacement	BC061237	NM_198677	S(2AGT)	173	T	0	1	0	0	0	0	0	0	0	0	1	1	0
chr8	4213990	SNP	T	C	Coding	Replacement	BC068157	NM_207203	T(1ACC)	559	A	0	0	0	1	0	1	1	1	1	0	0	0	1
chr8	4213992	SNP	G	A	Coding	Replacement	BC068157	NM_207203	P(2CCT)	558	L	0	0	0	1	0	1	1	1	1	0	0	0	1
chr8	4214350	SNP	C	T	Coding	Replacement	BC068157	NM_207203	V(1GTA)	439	I	0	0	0	1	0	1	1	1	1	0	0	0	1
chr8	4214560	SNP	T	C	Coding	Replacement	BC068157	NM_207203	T(1ACC)	369	A	0	0	0	1	0	1	1	1	1	0	0	0	1
chr8	56532835	SNP	A	C	Coding	Replacement	BC088983	NM_001009951	S(1TCA)	341	A	1	1	0	0	0	1	1	1	0	0	0	0	0
chr8	56538630	SNP	A	C	Coding	Replacement	BC088983	NM_001009951	D(3GAT)	312	E	1	1	0	0	0	1	1	1	0	0	0	0	0
chr16	36334267	SNP	T	G	Coding	Replacement	BC117090	NM_001001332	K(3AAA)	9	N	1	1	1	1	1	1	1	1	1	0	0	0	0
chr1	25112207	SNP	G	A	Coding	Replacement	Bai3	NM_175642	A(2GCT)	1086	V	0	0	0	0	0	0	0	0	0	1	1	1	0
chr1	25112208	SNP	C	A	Coding	Replacement	Bai3	NM_175642	A(1GCT)	1086	S	0	0	0	0	0	0	0	0	0	0	0	1	0
chr1	25547506	SNP	T	C	Coding	Replacement	Bai3	NM_175642	T(1ACC)	369	A	0	0	0	1	0	0	0	0	0	0	0	0	0
chr15	79259304	SNP	A	G	Coding	Replacement	Baiap2l2	NM_177580	S(1TCC)	445	P	1	1	0	0	0	0	0	1	0	0	0	0	0
chr18	3512237	SNP	A	C	Coding	Replacement	Bambi	NM_026505	Q(2CAA)	207	P	0	0	0	0	0	0	0	0	0	0	0	0	0
chr18	3512243	SNP	C	T	Coding	Replacement	Bambi	NM_026505	A(2GCA)	209	V	0	0	0	0	0	0	0	0	0	0	0	0	0
chr18	3512250	SNP	G	C	Coding	Replacement	Bambi	NM_026505	L(3TTG)	211	F	0	0	0	0	0	0	0	0	0	0	0	0	0
chr18	3512254	SNP	T	G	Coding	Replacement	Bambi	NM_026505	L(1TTG)	213	V	0	0	0	0	0	0	0	0	0	0	0	0	0
chr18	3512255	SNP	T	C	Coding	Replacement	Bambi	NM_026505	L(2TTG)	213	S	0	0	0	0	0	0	0	0	0	0	0	0	0
chr12	54975349	SNP	G	T	Coding	Replacement	Baz1a	NM_013815	S(3AGC)	49	R	0	0	0	0	0	0	0	0	0	0	0	0	0
chr2	59901781	SNP	T	C	Coding	Replacement	Baz2b	NM_001001182	T(1ACC)	2007	A	0	1	0	1	0	0	1	1	1	0	0	0	1
chr2	59901904	SNP	C	T	Coding	Replacement	Baz2b	NM_001001182	A(1GCC)	1966	T	0	1	0	1	0	0	1	1	1	0	0	0	1
chr8	94076976	SNP	G	T	Coding	Replacement	Bbs2	NM_026116	Y(3TAC)	545	*	0	0	0	0	0	0	0	1	0	0	0	0	0
chr7	19760388	SNP	A	G	Coding	Replacement	Bcam	NM_020486	V(2GTG)	361	A	0	1	0	1	0	0	1	1	1	0	1	0	1
chr7	19764142	SNP	G	C	Coding	Replacement	Bcam	NM_020486	R(1CGG)	319	G	0	1	0	1	0	0	1	1	1	0	1	0	1
chr7	19765418	SNP	T	C	Coding	Replacement	Bcam	NM_020486	N(1AAC)	227	D	0	1	0	1	0	0	1	1	1	0	1	0	1
chr7	133719222	SNP	A	G	Coding	Replacement	Bccip	NM_025392	S(1AGC)	242	G	0	1	1	0	0	0	0	0	0	0	0	0	0
chr16	23969935	SNP	T	G	Coding	Replacement	Bcl6	NM_009744	N(2AAC)	561	T	1	1	1	1	1	1	1	1	1	0	0	0	0
chr11	70229158	SNP	A	T	Coding	Replacement	Bcl6b	NM_007528	M(2ATG)	1	K	0	0	0	0	0	0	0	1	0	0	0	0	0
chr9	44505735	SNP	C	G	Coding	Replacement	Bcl9l	NM_030256	T(2ACC)	327	S	0	0	0	1	0	0	0	0	0	0	0	0	0
chr9	44505821	SNP	G	A	Coding	Replacement	Bcl9l	NM_030256	A(1GCC)	356	T	0	0	0	1	0	0	0	0	0	0	0	0	0
chr9	44506261	SNP	G	A	Coding	Replacement	Bcl9l	NM_030256	M(3ATG)	502	I	0	0	0	1	0	0	0	0	0	0	0	0	0
chrX	48405923	SNP	C	A	Coding	Replacement	Bcorl1	NM_178782	C(3TGC)	1690	*	0	0	0	0	0	0	0	0	0	0	0	0	0
chr12	109033645	SNP	T	G	Coding	Replacement	Begain	NM_001163175	Y(2TAC)	400	S	1	0	1	0	0	1	0	0	0	0	0	0	0
chr12	109033656	SNP	C	G	Coding	Replacement	Begain	NM_001163175	E(3GAG)	396	D	1	1	1	0	0	1	1	1	1	0	0	0	0
chr12	109033666	SNP	T	G	Coding	Replacement	Begain	NM_001163175	Y(2TAC)	393	S	1	1	1	1	0	1	1	1	1	0	0	0	0
chr10	43510915	SNP	G	A	Coding	Replacement	Bend3	NM_199028	G(1GGG)	435	R	1	0	0	0	0	1	1	1	0	1	1	0	0
chr10	43511767	SNP	T	G	Coding	Replacement	Bend3	NM_199028	S(1TCA)	719	A	0	0	0	0	0	0	0	0	0	0	0	0	0
chr1	33862668	SNP	G	A	Coding	Replacement	Bend6	NM_177235	P(2CCG)	273	L	1	0	0	0	1	0	1	0	0	1	1	0	0
chr7	103826691	SNP	C	T	Coding	Replacement	Beta-s	NM_001201391	A(1GCT)	140	T	0	1	0	1	1	0	1	1	1	0	0	0	1
chr7	103827815	SNP	C	A	Coding	Replacement	Beta-s	NM_001201391	A(1GCC)	21	S	0	1	0	1	0	0	1	1	1	0	0	0	1
chr7	103827836	SNP	C	A	Coding	Replacement	Beta-s	NM_001201391	G(1GGC)	14	C	0	1	0	1	1	0	1	1	1	0	0	0	1
chrX	136139959	SNP	C	T	Coding	Replacement	Bex4	NM_212457	P(1CCC)	34	S	0	0	0	0	0	0	0	0	0	1	1	0	0
chr16	32186550	SNP	C	G	Coding	Replacement	Bex6	NM_001033539	P(1CCC)	59	A	0	0	0	0	0	1	1	1	1	0	0	0	0
chr15	83541382	SNP	A	G	Coding	Replacement	Bik	NM_007546	E(2GAG)	28	G	0	0	0	0	0	0	0	0	0	0	0	1	0
chr15	83541385	SNP	C	A	Coding	Replacement	Bik	NM_007546	T(2ACT)	29	N	1	0	1	0	0	1	0	1	0	0	0	1	0
chr15	83541387	SNP	C	A	Coding	Replacement	Bik	NM_007546	P(1CCC)	30	T	0	0	0	0	0	0	0	0	0	0	0	1	0
chr17	74579830	SNP	G	A	Coding	Replacement	Birc6	NM_007566	A(1GCT)	718	T	1	0	0	0	0	1	0	1	1	1	0	0	0
chr17	74612235	SNP	A	G	Coding	Replacement	Birc6	NM_007566	N(2AAT)	2020	S	1	0	0	0	0	1	0	1	1	1	0	0	0
chr17	74612246	SNP	G	T	Coding	Replacement	Birc6	NM_007566	G(1GGT)	2024	C	1	0	0	0	0	1	0	1	1	1	0	0	0
chr17	74623792	SNP	T	G	Coding	Replacement	Birc6	NM_007566	C(1TGC)	2446	G	1	0	0	0	0	1	0	1	1	1	0	0	0
chr17	74631021	SNP	G	C	Coding	Replacement	Birc6	NM_007566	Q(3CAG)	2639	H	1	0	0	0	0	1	0	1	1	1	0	0	0
chr17	74640229	SNP	C	T	Coding	Replacement	Birc6	NM_007566	T(2ACT)	2987	I	1	0	0	0	0	1	0	1	1	1	0	0	0
chr17	74655198	SNP	A	G	Coding	Replacement	Birc6	NM_007566	M(1ATG)	3942	V	1	0	0	0	0	1	0	1	1	1	0	0	0
chr17	74655243	SNP	A	G	Coding	Replacement	Birc6	NM_007566	I(1ATT)	3957	V	1	0	0	0	0	1	0	1	1	1	0	0	0
chr2	118546904	SNP	A	G	Coding	Replacement	Bmf	NM_138313	F(2TTT)	121	S	0	0	0	0	0	0	0	0	0	0	0	0	0
chr4	123105628	SNP	A	C	Coding	Replacement	Bmp8b	NM_007559	Q(2CAG)	93	P	0	0	0	0	0	0	0	0	0	0	1	0	0
chr3	141880393	SNP	T	C	Coding	Replacement	Bmpr1b	NM_007560	H(2CAC)	36	R	0	0	0	0	0	0	0	0	0	0	0	0	0
chr1	59847167	SNP	G	A	Coding	Replacement	Bmpr2	NM_007561	R(2CGA)	321	Q	0	0	0	0	0	0	0	0	0	0	0	0	0
chr7	81973335	SNP	A	G	Coding	Replacement	Bnc1	NM_007562	C(1TGC)	715	R	0	1	0	1	1	0	1	1	1	0	0	0	1
chr7	81974489	SNP	T	G	Coding	Replacement	Bnc1	NM_007562	E(2GAA)	330	A	0	0	0	0	0	0	0	0	0	0	0	0	0
chr1	93695094	SNP	G	C	Coding	Replacement	Bok	NM_016778	V(1GTG)	192	L	1	1	1	1	1	1	1	1	1	0	0	0	0
chr2	158262402	SNP	A	G	Coding	Replacement	Bpi	NM_177850	T(1ACC)	142	A	1	1	0	0	0	1	0	0	1	0	0	0	0
chr2	158268886	SNP	C	G	Coding	Replacement	Bpi	NM_177850	L(1CTG)	236	V	1	1	0	0	0	1	0	0	1	0	0	0	0
chr2	158271959	SNP	A	C	Coding	Replacement	Bpi	NM_177850	H(2CAC)	259	P	1	0	1	0	0	0	1	0	1	0	1	0	0
chr2	158271965	SNP	A	C	Coding	Replacement	Bpi	NM_177850	D(2GAC)	261	A	0	0	0	1	1	1	1	1	1	1	1	1	1
chr2	158271980	SNP	A	C	Coding	Replacement	Bpi	NM_177850	H(2CAC)	266	P	0	1	0	1	1	1	1	1	1	0	0	0	0
chr2	153906041	SNP	T	C	Coding	Replacement	Bpifb6	NM_199303	S(1TCC)	207	P	1	1	1	1	1	1	1	1	1	0	0	0	0
chr2	154267663	SNP	C	A	Coding	Replacement	Bpifb9a	NM_175167	T(2ACA)	493	K	0	0	0	0	0	0	0	1	0	0	0	0	0
chr11	107054989	SNP	G	A	Coding	Replacement	Bptf	NM_176850	R(1CGT)	2360	C	1	1	0	0	1	1	1	1	1	1	0	0	0
chr11	107055269	SNP	T	G	Coding	Replacement	Bptf	NM_176850	Q(3CAA)	2266	H	0	0	1	0	1	0	1	0	1	0	0	0	0
chr11	107055287	SNP	T	G	Coding	Replacement	Bptf	NM_176850	L(3TTA)	2260	F	1	0	1	0	1	0	1	1	1	0	0	0	0
chr6	39627783	SNP	A	T	Coding	Replacement	Braf	NM_139294	V(2GTG)	637	E	0	0	0	0	0	0	0	0	0	0	0	0	0
chr11	101524509	SNP	C	G	Coding	Replacement	Brca1	NM_009764	C(2TGT)	933	S	1	1	0	0	1	1	1	1	1	1	0	0	0
chr11	101525014	SNP	A	G	Coding	Replacement	Brca1	NM_009764	S(1TCT)	765	P	1	0	0	0	1	1	1	1	1	1	0	0	0
chr18	34607279	SNP	G	T	Coding	Replacement	Brd8	NM_030147	D(3GAC)	570	E	0	1	0	0	1	1	1	1	1	0	0	0	0
chr18	34608421	SNP	G	C	Coding	Replacement	Brd8	NM_030147	P(1CCA)	405	A	0	0	0	0	0	0	0	1	0	0	0	0	0
chr6	113319059	SNP	T	G	Coding	Replacement	Brpf1	NM_030178	V(2GTC)	770	G	1	0	1	1	1	0	1	1	0	0	0	0	0
chrX	108768034	SNP	T	C	Coding	Replacement	Brwd3	NM_001081477	E(2GAA)	915	G	0	1	1	1	1	1	0	1	1	0	0	0	0
chrX	108774992	SNP	A	T	Coding	Replacement	Brwd3	NM_001081477	M(2ATG)	688	K	0	0	0	0	0	0	0	1	0	0	0	0	0
chr9	108107723	SNP	T	G	Coding	Replacement	Bsn	NM_007567	Y(2TAC)	3044	S	0	0	0	1	0	1	1	1	1	0	0	1	1
chr9	108110982	SNP	T	C	Coding	Replacement	Bsn	NM_007567	T(1ACT)	2524	A	0	0	0	0	0	0	0	0	1	1	1	0	1
chr7	113332732	SNP	C	G	Coding	Replacement	Btbd10	NM_133700	E(3GAG)	154	D	0	1	0	1	1	0	1	1	1	0	0	0	1
chr11	114792274	SNP	T	C	Coding	Replacement	Btbd17	NM_028055	E(2GAG)	204	G	0	0	0	0	0	0	0	1	0	1	0	0	0
chr11	58926824	SNP	C	T	Coding	Replacement	Btnl10	NM_138678	T(2ACA)	250	I	1	1	0	1	0	0	1	1	1	0	0	0	1
chr2	118614978	SNP	C	T	Coding	Replacement	Bub1b	NM_009773	H(1CAC)	260	Y	0	1	0	0	0	0	0	1	0	0	0	0	0
chr11	87761645	SNP	G	A	Coding	Replacement	Bzrap1	NM_172449	G(1GGG)	82	R	1	1	0	1	1	1	1	1	1	0	0	0	1
chr11	87776294	SNP	A	C	Coding	Replacement	Bzrap1	NM_172449	M(1ATG)	1131	L	1	1	0	1	1	1	1	1	1	0	0	0	1
chr11	87777962	SNP	G	T	Coding	Replacement	Bzrap1	NM_172449	A(1GCG)	1354	S	1	1	0	1	1	1	1	1	1	0	0	0	1
chr19	29594877	SNP	A	G	Coding	Replacement	C030046E11Rik	NM_001081319	I(1ATC)	691	V	0	0	0	0	0	0	0	1	0	0	0	0	0
chrX	38631991	SNP	G	T	Coding	Replacement	C1galt1c1	NM_021550	Q(1CAA)	43	K	0	0	0	0	1	0	0	0	0	0	0	0	0
chr4	136880708	SNP	C	T	Coding	Replacement	C1qb	NM_009777	G(1GGG)	115	R	1	0	0	1	1	1	1	1	1	1	1	0	1
chr4	136890161	SNP	A	G	Coding	Replacement	C1qc	NM_007574	V(2GTC)	208	A	1	0	0	1	1	0	1	1	1	1	1	0	1
chr4	136890575	SNP	C	T	Coding	Replacement	C1qc	NM_007574	R(2CGA)	70	Q	1	0	0	1	1	1	1	1	1	1	1	0	1
chr4	136892534	SNP	G	T	Coding	Replacement	C1qc	NM_007574	P(2CCA)	10	Q	1	0	0	1	1	1	1	1	1	1	1	0	1
chr11	43491037	SNP	G	T	Coding	Replacement	C1qtnf2	NM_026979	K(3AAG)	195	N	0	0	0	0	0	0	0	1	0	0	0	0	0
chr7	35395039	SNP	T	G	Coding	Replacement	C230052I12Rik	NM_178643	D(2GAC)	112	A	1	0	1	1	1	0	0	0	0	0	0	0	0
chr9	56227695	SNP	G	C	Coding	Replacement	C230081A13Rik	NM_172924	R(1CGA)	1151	G	0	0	1	0	1	0	1	0	1	0	0	0	0
chr9	56260385	SNP	A	T	Coding	Replacement	C230081A13Rik	NM_172924	C(3TGT)	86	*	1	1	0	0	0	0	0	0	0	0	0	0	0
chr16	97922089	SNP	A	C	Coding	Replacement	C2cd2	NM_174847	V(2GTG)	76	G	0	0	0	0	1	0	0	0	0	0	0	0	0
chr7	100418529	SNP	G	A	Coding	Replacement	C2cd3	NM_001017985	S(2AGC)	873	N	0	1	0	1	1	0	1	1	1	0	0	0	1
chr9	67831156	SNP	C	T	Coding	Replacement	C2cd4a	NM_001163143	A(1GCC)	202	T	1	1	1	1	0	0	0	1	1	0	0	0	0
chrX	36853402	SNP	C	A	Coding	Replacement	C330007P06Rik	NM_029951	R(3AGG)	147	S	0	0	0	0	1	0	0	0	0	0	0	0	0
chr8	3584174	SNP	A	G	Coding	Replacement	C330021F23Rik	NM_001024728	I(1ATC)	116	V	0	0	0	0	0	1	1	0	0	0	0	0	0
chr17	34729427	SNP	C	T	Coding	Replacement	C4b	NM_009780	A(1GCC)	1611	T	1	0	0	1	0	0	0	1	1	1	1	0	1
chr5	76858091	SNP	C	G	Coding	Replacement	C530008M17Rik	NM_001163793	D(3GAC)	766	E	1	1	0	1	1	1	1	1	1	0	0	0	0
chr7	37967400	SNP	T	C	Coding	Replacement	C80913	NM_011274	N(1AAT)	201	D	1	1	0	1	1	1	1	1	1	1	1	0	1
chr4	94521079	SNP	A	C	Coding	Replacement	Caap1	NM_026368	V(2GTT)	221	G	0	1	0	0	0	0	1	0	1	0	0	0	0
chr10	75657014	SNP	A	G	Coding	Replacement	Cabin1	NM_172549	S(1TCC)	1816	P	0	0	0	0	0	0	1	1	1	0	0	0	0
chr4	100777148	SNP	A	G	Coding	Replacement	Cachd1	NM_198037	E(2GAA)	7	G	0	1	0	0	0	0	0	0	0	0	0	0	0
chrX	7622220	SNP	C	T	Coding	Replacement	Cacna1f	NM_019582	T(2ACC)	1039	I	0	0	0	0	0	0	0	0	0	0	0	0	0
chr1	160208475	SNP	G	T	Coding	Replacement	Cacybp	NM_009786	Q(1CAG)	48	K	0	0	0	1	0	1	0	0	0	0	0	0	0
chr13	38028154	SNP	T	C	Coding	Replacement	Cage1	NM_027724	T(1ACA)	49	A	0	1	0	0	0	1	1	1	1	0	0	0	0
chr15	102711447	SNP	C	G	Coding	Replacement	Calcoco1	NM_026192	E(1GAG)	301	Q	1	1	0	1	1	1	1	1	1	0	0	0	1
chr1	193347394	SNP	C	T	Coding	Replacement	Camk1g	NM_144817	C(2TGC)	466	Y	1	0	0	1	0	0	0	1	0	0	0	0	1
chr4	122862958	SNP	T	G	Coding	Replacement	Cap1	NM_007598	K(3AAA)	311	N	1	0	1	1	1	1	1	1	1	0	0	0	0
chr4	122862966	SNP	A	G	Coding	Replacement	Cap1	NM_007598	S(1TCC)	309	P	1	1	1	1	1	1	1	1	1	0	0	0	0
chr7	28888690	SNP	G	C	Coding	Replacement	Capn12	NM_001110807	A(1GCC)	486	P	0	0	1	0	1	0	0	1	1	0	0	0	1
chr7	98128484	SNP	C	T	Coding	Replacement	Capn5	NM_007602	D(1GAC)	427	N	0	1	0	1	1	0	1	1	1	0	0	0	1
chr1	182628689	SNP	G	T	Coding	Replacement	Capn8	NM_130890	C(2TGT)	668	F	1	1	1	1	1	1	1	1	1	0	0	0	0
chr8	124591736	SNP	A	G	Coding	Replacement	Capn9	NM_023709	T(1ACC)	114	A	1	0	0	0	0	1	1	1	1	0	1	0	0
chr8	124611527	SNP	C	T	Coding	Replacement	Capn9	NM_023709	L(1CTT)	542	F	1	0	0	0	0	1	1	1	1	0	1	0	0
chr8	124614565	SNP	C	A	Coding	Replacement	Capn9	NM_023709	F(3TTC)	603	L	1	0	0	0	0	1	1	1	1	0	1	0	0
chr8	92901797	SNP	A	G	Coding	Replacement	Capns2	NM_027112	K(1AAA)	105	E	1	1	0	0	0	1	1	1	0	0	0	0	0
chr3	14900088	SNP	T	A	Coding	Replacement	Car2	NM_009801	*(1TAA)	261	K	0	0	0	0	0	0	0	0	0	1	0	0	1
chr3	14863584	SNP	T	G	Coding	Replacement	Car3	NM_007606	W(1TGG)	5	G	1	1	1	1	1	1	0	0	1	0	0	0	0
chr3	14863591	SNP	A	C	Coding	Replacement	Car3	NM_007606	Y(2TAC)	7	S	1	1	1	1	1	1	1	1	1	0	0	0	0
chr3	14863593	SNP	G	C	Coding	Replacement	Car3	NM_007606	A(1GCC)	8	P	1	1	1	1	1	1	1	1	1	0	0	0	0
chr11	84964117	SNP	C	T	Coding	Replacement	Car4	NM_007607	A(2GCG)	97	V	0	1	0	1	0	1	1	1	1	0	0	0	1
chr4	150198210	SNP	T	G	Coding	Replacement	Car6	NM_009802	I(1ATC)	49	L	0	0	0	0	0	0	0	0	0	1	0	0	1
chr4	43507276	SNP	A	G	Coding	Replacement	Car9	NM_139305	D(2GAT)	74	G	0	1	0	0	0	0	0	0	0	0	0	0	0
chr4	43507353	SNP	G	A	Coding	Replacement	Car9	NM_139305	E(1GAG)	100	K	0	1	0	0	0	0	0	0	0	0	0	0	0
chr4	43508704	SNP	C	T	Coding	Replacement	Car9	NM_139305	P(1CCC)	158	S	0	1	0	0	0	0	0	0	0	0	0	0	0
chr4	43508950	SNP	G	A	Coding	Replacement	Car9	NM_139305	R(2CGG)	200	Q	0	1	0	0	0	0	0	0	0	0	0	0	0
chr4	43512266	SNP	G	A	Coding	Replacement	Car9	NM_139305	S(2AGC)	376	N	0	1	0	0	0	0	0	0	0	0	0	0	0
chr15	78802558	SNP	A	C	Coding	Replacement	Card10	NM_130859	S(1TCG)	69	A	1	0	1	0	0	0	0	0	0	0	0	0	1
chr5	140880432	SNP	A	C	Coding	Replacement	Card11	NM_175362	F(2TTT)	902	C	0	0	0	1	0	0	0	0	0	0	0	0	0
chr6	4601203	SNP	A	T	Coding	Replacement	Casd1	NM_145398	E(2GAG)	12	V	0	0	0	0	0	0	0	0	0	0	0	0	0
chr4	141793895	SNP	T	G	Coding	Replacement	Casp9	NM_015733	V(2GTG)	14	G	1	1	1	1	1	1	0	1	1	0	0	0	0
chr2	121397521	SNP	A	T	Coding	Replacement	Catsper2	NM_153075	Y(1TAC)	503	N	1	1	0	1	1	0	1	1	0	0	0	0	0
chr12	101415251	SNP	A	G	Coding	Replacement	Catsperb	NM_173023	N(2AAT)	64	S	1	0	0	0	0	1	0	0	0	0	1	0	0
chr7	29202293	SNP	C	A	Coding	Replacement	Catsperg1	NM_001164658	S(2AGC)	324	I	0	0	0	0	0	0	0	0	0	0	0	0	0
chr9	44151608	SNP	G	A	Coding	Replacement	Cbl	NM_007619	P(2CCC)	860	L	0	0	1	0	0	1	0	1	0	0	1	0	0
chr18	86713243	SNP	G	A	Coding	Replacement	Cbln2	NM_172633	V(1GTG)	59	M	0	0	0	0	0	0	0	0	0	0	0	0	1
chr16	93608878	SNP	C	T	Coding	Replacement	Cbr1	NM_007620	P(1CCT)	127	S	0	0	1	0	0	0	0	1	0	1	0	1	1
chr16	93610050	SNP	G	T	Coding	Replacement	Cbr1	NM_007620	G(2GGG)	218	V	1	0	1	0	0	1	1	1	0	0	0	0	0
chr6	51475310	SNP	T	C	Coding	Replacement	Cbx3	NM_007624	V(2GTA)	35	A	0	0	0	0	0	0	0	0	0	0	0	0	0
chr11	119081677	SNP	A	G	Coding	Replacement	Cbx4	NM_007625	S(1TCC)	291	P	1	1	1	1	1	1	1	1	1	0	0	0	0
chr8	84138827	SNP	C	A	Coding	Replacement	Cc2d1a	NM_145970	Q(3CAG)	446	H	1	1	0	1	0	1	1	1	1	0	0	0	1
chr4	108629730	SNP	G	T	Coding	Replacement	Cc2d1b	NM_177045	A(1GCG)	647	S	1	1	1	1	1	1	0	1	1	0	0	0	0
chr4	108629734	SNP	A	G	Coding	Replacement	Cc2d1b	NM_177045	E(2GAG)	648	G	1	1	1	1	1	0	0	1	1	0	0	0	0
chr3	142726076	SNP	A	C	Coding	Replacement	Ccbl2	NM_173763	N(2AAC)	184	T	1	1	1	1	1	1	1	1	1	0	0	0	0
chr8	94913216	SNP	T	C	Coding	Replacement	Ccdc102a	NM_001033533	E(2GAG)	150	G	1	0	1	0	0	0	0	0	1	0	1	0	0
chr11	102884039	SNP	G	A	Coding	Replacement	Ccdc103	NM_028492	A(1GCG)	155	T	1	1	0	0	1	1	1	1	1	1	0	0	0
chr10	78749238	SNP	C	A	Coding	Replacement	Ccdc105	NM_027630	V(1GTT)	255	F	0	0	0	0	0	0	0	1	0	0	0	0	0
chr8	45941954	SNP	A	G	Coding	Replacement	Ccdc110	NM_001033246	H(2CAT)	294	R	1	1	0	1	0	1	1	1	1	0	0	0	1
chr8	45942204	SNP	A	C	Coding	Replacement	Ccdc110	NM_001033246	L(3TTA)	377	F	1	1	0	1	0	1	1	1	1	0	0	0	1
chrX	7733691	SNP	C	G	Coding	Replacement	Ccdc120	NM_207202	R(2CGC)	452	P	1	1	1	0	0	1	1	1	1	0	0	0	0
chr7	35409618	SNP	C	T	Coding	Replacement	Ccdc123	NM_028120	A(2GCT)	174	V	0	1	0	1	1	0	0	0	0	0	0	0	1
chr16	34723432	SNP	A	G	Coding	Replacement	Ccdc14	NM_172824	N(2AAC)	768	S	1	0	0	0	1	0	0	0	0	1	0	0	0
chr2	77014548	SNP	T	C	Coding	Replacement	Ccdc141	NM_001025576	N(1AAC)	1392	D	1	1	0	0	0	0	0	1	1	1	0	0	0
chr19	47986465	SNP	A	C	Coding	Replacement	Ccdc147	NM_001163267	R(3AGA)	688	S	0	0	0	0	0	0	0	0	0	0	0	0	0
chr1	54278718	SNP	C	A	Coding	Replacement	Ccdc150	NM_030025	A(2GCT)	272	D	0	1	0	0	0	0	0	0	0	0	0	0	0
chr12	80757781	SNP	G	C	Coding	Replacement	Ccdc177	NM_001008423	A(2GCC)	573	G	0	0	0	0	0	1	0	1	1	0	0	0	0
chr12	80757791	SNP	T	C	Coding	Replacement	Ccdc177	NM_001008423	K(1AAG)	570	E	1	1	1	0	0	0	0	1	1	0	0	1	1
chr2	5138255	SNP	T	C	Coding	Replacement	Ccdc3	NM_028804	S(1TCC)	108	P	0	1	0	1	1	1	1	1	1	0	0	0	0
chr4	119381246	SNP	A	C	Coding	Replacement	Ccdc30	NM_028698	Y(1TAT)	11	D	0	1	0	0	0	0	1	1	1	0	1	0	0
chr2	119019050	SNP	G	T	Coding	Replacement	Ccdc32	NM_199310	D(3GAC)	172	E	1	0	0	1	0	0	1	0	0	0	0	0	0
chr11	108486632	SNP	G	A	Coding	Replacement	Ccdc46	NM_029606	V(1GTT)	227	I	1	1	0	0	1	1	1	1	1	1	0	0	0
chr11	108519915	SNP	A	G	Coding	Replacement	Ccdc46	NM_029606	E(2GAG)	507	G	1	1	0	0	1	1	1	1	1	1	0	0	0
chr6	87732822	SNP	G	T	Coding	Replacement	Ccdc48	NM_001159697	R(2CGG)	266	L	1	0	0	0	0	0	1	1	1	0	0	0	0
chr6	87732831	SNP	T	G	Coding	Replacement	Ccdc48	NM_001159697	V(2GTG)	269	G	0	1	1	1	0	1	1	0	1	0	1	0	1
chr10	105842796	SNP	G	A	Coding	Replacement	Ccdc59	NM_025602	E(1GAA)	137	K	0	0	1	0	1	0	0	0	1	0	0	0	0
chr7	18892483	SNP	C	A	Coding	Replacement	Ccdc61	NM_001033314	G(1GGC)	394	C	0	1	0	1	0	0	1	1	1	0	1	0	1
chr17	23661829	SNP	G	T	Coding	Replacement	Ccdc64b	NM_153784	G(1GGT)	17	C	1	0	0	1	0	0	0	1	1	1	0	0	1
chr17	23665750	SNP	A	T	Coding	Replacement	Ccdc64b	NM_153784	T(1ACT)	170	S	1	0	0	1	0	0	0	1	1	1	0	0	1
chr17	23666815	SNP	T	G	Coding	Replacement	Ccdc64b	NM_153784	S(1TCA)	277	A	1	0	0	0	0	0	0	0	0	0	1	0	1
chr17	23666825	SNP	A	G	Coding	Replacement	Ccdc64b	NM_153784	E(2GAG)	280	G	0	0	0	0	0	0	0	0	0	0	0	0	1
chr8	128980155	SNP	T	C	Coding	Replacement	Ccdc7	NM_029061	Q(2CAA)	331	R	1	0	0	0	0	0	1	1	0	0	0	0	0
chr8	128980168	SNP	C	T	Coding	Replacement	Ccdc7	NM_029061	A(1GCC)	327	T	1	0	0	0	0	0	1	1	0	0	0	0	0
chr7	16994951	SNP	G	C	Coding	Replacement	Ccdc8	NM_001101535	G(1GGG)	122	R	0	1	0	1	0	0	1	1	1	0	1	0	1
chr7	16995314	SNP	T	C	Coding	Replacement	Ccdc8	NM_001101535	S(1TCG)	243	P	0	1	0	1	0	0	1	1	1	0	0	0	1
chr7	16995585	SNP	A	T	Coding	Replacement	Ccdc8	NM_001101535	D(2GAT)	333	V	0	1	0	1	0	0	1	1	1	0	1	0	1
chr7	16995747	SNP	T	C	Coding	Replacement	Ccdc8	NM_001101535	V(2GTT)	387	A	0	1	0	1	0	0	1	1	1	0	1	0	1
chr7	16995752	SNP	A	G	Coding	Replacement	Ccdc8	NM_001101535	S(1AGT)	389	G	0	1	0	1	0	0	1	1	1	0	1	0	1
chr7	16995753	SNP	G	A	Coding	Replacement	Ccdc8	NM_001101535	S(2AGT)	389	N	0	1	0	1	0	0	1	1	1	0	1	0	0
chr7	16995761	SNP	G	A	Coding	Replacement	Ccdc8	NM_001101535	A(1GCA)	392	T	0	1	0	1	0	0	1	1	0	0	1	0	1
chr7	16995780	SNP	C	T	Coding	Replacement	Ccdc8	NM_001101535	P(2CCA)	398	L	0	1	0	1	0	0	1	1	1	0	1	0	1
chr7	16996104	SNP	T	C	Coding	Replacement	Ccdc8	NM_001101535	V(2GTT)	506	A	0	1	0	1	0	0	1	1	1	0	1	0	1
chr7	16996155	SNP	A	C	Coding	Replacement	Ccdc8	NM_001101535	E(2GAA)	523	A	0	1	0	1	0	0	1	1	1	0	1	0	1
chr16	45096340	SNP	C	A	Coding	Replacement	Ccdc80	NM_026439	H(3CAC)	486	Q	0	1	1	1	1	1	1	1	1	0	0	0	0
chr7	89875757	SNP	C	G	Coding	Replacement	Ccdc81	NM_001162979	A(1GCC)	539	P	1	1	1	1	1	1	1	1	1	0	0	0	0
chr7	90226770	SNP	G	T	Coding	Replacement	Ccdc83	NM_183293	P(1CCC)	298	T	0	0	0	0	1	0	0	1	1	0	0	0	0
chr7	90228397	SNP	G	A	Coding	Replacement	Ccdc83	NM_183293	P(2CCC)	279	L	0	0	0	0	1	0	0	1	1	0	0	0	0
chr19	4839507	SNP	A	C	Coding	Replacement	Ccdc87	NM_207268	D(2GAC)	9	A	1	1	1	1	1	1	1	1	0	1	0	0	0
chr19	4839830	SNP	G	C	Coding	Replacement	Ccdc87	NM_207268	E(1GAG)	117	Q	1	1	1	0	1	0	1	1	0	0	0	0	0
chr19	4841120	SNP	G	A	Coding	Replacement	Ccdc87	NM_207268	V(1GTT)	547	I	0	0	0	0	0	0	0	0	0	0	0	0	0
chr19	6857763	SNP	T	C	Coding	Replacement	Ccdc88b	NM_001081291	E(2GAG)	30	G	0	1	0	1	0	0	0	0	1	0	0	0	0
chr19	6857769	SNP	A	C	Coding	Replacement	Ccdc88b	NM_001081291	V(2GTG)	28	G	1	1	0	0	0	0	0	0	1	0	0	0	0
chr7	16275318	SNP	G	A	Coding	Replacement	Ccdc9	NM_001136471	P(2CCG)	535	L	0	1	0	1	0	0	1	1	1	0	1	0	1
chr13	43560047	SNP	A	C	Coding	Replacement	Ccdc90a	NM_001081059	V(2GTT)	27	G	1	1	1	1	0	0	0	0	0	0	0	0	0
chr5	53699760	SNP	T	G	Coding	Replacement	Cckar	NM_009827	H(2CAC)	436	P	1	1	0	1	1	1	0	1	1	0	0	0	1
chr3	55049804	SNP	T	C	Coding	Replacement	Ccna1	NM_007628	E(2GAA)	212	G	1	1	1	1	0	1	1	1	1	0	0	0	0
chr3	55049810	SNP	A	C	Coding	Replacement	Ccna1	NM_007628	V(2GTT)	210	G	1	1	1	1	0	1	1	1	1	0	0	0	0
chr3	55049813	SNP	T	C	Coding	Replacement	Ccna1	NM_007628	E(2GAG)	209	G	1	1	1	1	0	1	1	1	1	0	0	0	0
chr3	55049816	SNP	A	C	Coding	Replacement	Ccna1	NM_007628	V(2GTG)	208	G	1	1	1	0	0	1	1	0	1	1	0	0	0
chr9	70409365	SNP	C	T	Coding	Replacement	Ccnb2	NM_007630	G(2GGC)	334	D	0	0	0	0	0	0	0	0	0	0	0	0	0
chr9	70409369	SNP	T	C	Coding	Replacement	Ccnb2	NM_007630	T(1ACA)	333	A	0	0	0	0	0	0	0	0	0	0	0	0	0
chr9	70409372	SNP	A	G	Coding	Replacement	Ccnb2	NM_007630	Y(1TAC)	332	H	0	0	0	0	0	0	0	0	0	0	0	0	0
chr9	70409377	SNP	T	C	Coding	Replacement	Ccnb2	NM_007630	Q(2CAG)	330	R	0	0	0	0	0	0	0	0	0	0	0	0	0
chr9	70410215	SNP	G	A	Coding	Replacement	Ccnb2	NM_007630	T(2ACG)	294	M	1	1	0	0	0	1	0	0	1	0	0	0	0
chr7	38100621	SNP	A	C	Coding	Replacement	Ccne1	NM_007633	H(3CAT)	179	Q	1	1	0	1	1	1	1	1	1	1	1	0	1
chr17	24231386	SNP	T	G	Coding	Replacement	Ccnf	NM_007634	T(1ACC)	442	P	1	1	1	1	1	1	1	1	1	0	0	0	0
chr5	93202393	SNP	T	C	Coding	Replacement	Ccni	NM_017367	N(2AAC)	9	S	1	0	0	0	0	0	0	1	0	0	0	1	0
chr5	93202412	SNP	A	T	Coding	Replacement	Ccni	NM_017367	F(1TTT)	3	I	1	0	0	0	0	0	0	1	0	0	0	1	0
chr4	155812796	SNP	T	C	Coding	Replacement	Ccnl2	NM_207678	L(2CTC)	90	P	1	0	1	0	0	1	1	1	1	0	0	1	0
chr13	112988253	SNP	A	C	Coding	Replacement	Ccno	NM_001081062	H(2CAC)	119	P	1	1	1	1	1	1	1	1	1	0	0	0	0
chr13	112989851	SNP	A	C	Coding	Replacement	Ccno	NM_001081062	M(1ATG)	285	L	1	1	0	0	0	1	0	1	0	0	1	0	0
chr13	112989884	SNP	T	A	Coding	Replacement	Ccno	NM_001081062	L(1TTG)	296	M	1	1	0	0	0	1	0	1	0	0	1	0	0
chr7	118721662	SNP	G	A	Coding	Replacement	Ccp110	NM_182995	R(2AGG)	180	K	0	1	0	1	1	0	1	1	1	0	0	0	1
chr7	118721718	SNP	A	G	Coding	Replacement	Ccp110	NM_182995	I(1ATC)	199	V	0	1	0	1	1	0	1	1	1	0	0	0	1
chr7	118721866	SNP	A	G	Coding	Replacement	Ccp110	NM_182995	N(2AAT)	248	S	0	1	0	1	1	0	1	1	1	0	0	0	1
chr7	118722100	SNP	C	T	Coding	Replacement	Ccp110	NM_182995	A(2GCA)	326	V	0	1	0	1	1	0	1	1	1	0	0	0	1
chr7	118722117	SNP	G	A	Coding	Replacement	Ccp110	NM_182995	A(1GCT)	332	T	0	1	0	1	1	0	1	1	1	0	0	0	1
chr7	118722402	SNP	C	A	Coding	Replacement	Ccp110	NM_182995	P(1CCG)	427	T	0	1	0	1	1	0	1	1	1	0	0	0	1
chr7	118722438	SNP	T	C	Coding	Replacement	Ccp110	NM_182995	S(1TCT)	439	P	0	1	0	1	1	0	1	1	1	0	0	0	1
chr7	118722456	SNP	T	C	Coding	Replacement	Ccp110	NM_182995	S(1TCT)	445	P	0	1	0	1	1	0	1	1	1	0	0	0	1
chr7	118722994	SNP	T	C	Coding	Replacement	Ccp110	NM_182995	F(2TTC)	624	S	0	1	0	1	1	0	1	1	1	0	0	0	1
chr7	118726035	SNP	G	A	Coding	Replacement	Ccp110	NM_182995	G(1GGC)	746	S	0	1	0	1	1	0	1	1	1	0	0	0	1
chr9	104099704	SNP	C	A	Coding	Replacement	Ccrl1	NM_145700	E(1GAG)	15	*	0	0	0	0	0	0	0	0	1	0	0	0	0
chr8	123842400	SNP	G	A	Coding	Replacement	Ccsap	NM_028536	A(2GCG)	234	V	1	0	0	0	0	1	1	1	1	0	0	0	0
chr8	123845415	SNP	G	A	Coding	Replacement	Ccsap	NM_028536	P(2CCC)	116	L	1	0	0	0	0	1	1	1	1	0	0	0	0
chr10	117053136	SNP	C	G	Coding	Replacement	Cct2	NM_007636	G(2GGC)	486	A	0	1	0	0	0	0	0	0	0	0	0	0	0
chr10	117053139	SNP	A	T	Coding	Replacement	Cct2	NM_007636	I(2ATC)	485	N	0	1	0	0	0	0	0	0	0	0	0	0	0
chr10	117053142	SNP	G	A	Coding	Replacement	Cct2	NM_007636	T(2ACC)	484	I	0	1	0	0	0	0	0	0	0	0	0	0	0
chr10	117053149	SNP	C	G	Coding	Replacement	Cct2	NM_007636	E(1GAA)	482	Q	0	1	0	0	0	0	0	0	0	0	0	0	0
chr11	23002198	SNP	A	G	Coding	Replacement	Cct4	NM_009837	I(1ATA)	430	V	0	0	0	0	0	0	0	0	0	0	0	0	0
chr11	23002199	SNP	T	C	Coding	Replacement	Cct4	NM_009837	I(2ATA)	430	T	0	0	0	0	0	0	0	0	0	0	0	0	0
chr11	23002202	SNP	A	T	Coding	Replacement	Cct4	NM_009837	E(2GAG)	431	V	0	0	0	0	0	0	0	0	0	0	0	0	0
chr11	23002204	SNP	C	G	Coding	Replacement	Cct4	NM_009837	L(1CTG)	432	V	0	0	0	0	0	0	0	0	0	0	0	0	0
chr11	23002217	SNP	T	G	Coding	Replacement	Cct4	NM_009837	L(2CTG)	436	R	0	1	0	0	0	0	0	0	0	0	0	0	0
chr9	78688778	SNP	T	A	Coding	Replacement	Cd109	NM_153098	S(1TCA)	798	T	0	0	0	0	0	0	0	0	0	0	0	0	0
chr3	86997565	SNP	C	A	Coding	Replacement	Cd1d1	NM_007639	R(2AGG)	222	M	1	1	0	0	0	1	1	1	1	1	0	0	0
chr3	86998764	SNP	G	C	Coding	Replacement	Cd1d1	NM_007639	T(2ACG)	68	R	1	1	0	0	0	1	1	1	1	1	0	0	0
chr1	171573707	SNP	G	A	Coding	Replacement	Cd244	NM_018729	V(1GTT)	30	I	1	1	0	1	0	1	1	1	1	0	1	0	1
chr1	171573767	SNP	T	A	Coding	Replacement	Cd244	NM_018729	S(1TCT)	50	T	1	0	0	1	0	1	1	1	0	1	1	1	1
chr1	171573771	SNP	T	C	Coding	Replacement	Cd244	NM_018729	V(2GTT)	51	A	1	1	0	1	0	1	1	1	0	0	1	0	1
chr1	171573810	SNP	T	C	Coding	Replacement	Cd244	NM_018729	I(2ATT)	64	T	0	1	1	1	1	0	1	1	1	0	1	0	1
chr1	171573884	SNP	T	G	Coding	Replacement	Cd244	NM_018729	Y(1TAT)	89	D	1	1	0	1	0	1	1	1	1	1	1	0	1
chr1	171573888	SNP	G	A	Coding	Replacement	Cd244	NM_018729	G(2GGG)	90	E	1	1	0	0	0	1	1	1	1	1	1	0	1
chr1	171577839	SNP	C	T	Coding	Replacement	Cd244	NM_018729	T(2ACA)	264	I	1	0	0	0	0	0	1	1	1	1	1	0	0
chr1	171577853	SNP	G	A	Coding	Replacement	Cd244	NM_018729	V(1GTC)	269	I	1	0	0	0	0	1	1	1	1	1	1	0	0
chr1	171577922	SNP	C	G	Coding	Replacement	Cd244	NM_018729	Q(1CAG)	292	E	1	1	0	1	0	1	1	1	1	1	1	0	1
chr19	29373850	SNP	A	G	Coding	Replacement	Cd274	NM_021893	I(3ATA)	115	M	0	0	0	0	0	0	1	0	0	0	1	0	0
chr1	60765362	SNP	G	T	Coding	Replacement	Cd28	NM_007642	L(3TTG)	166	F	1	1	1	1	1	1	1	1	1	0	0	0	0
chr1	60765382	SNP	G	T	Coding	Replacement	Cd28	NM_007642	C(2TGT)	173	F	0	0	1	0	0	0	0	1	1	0	0	0	0
chr5	43868898	SNP	A	G	Coding	Replacement	Cd38	NM_007646	Q(2CAG)	8	R	1	1	0	0	0	0	1	0	0	0	0	0	0
chr5	43868914	SNP	A	C	Coding	Replacement	Cd38	NM_007646	R(3AGA)	13	S	1	0	1	1	1	1	1	0	0	0	0	0	0
chr7	19357362	SNP	G	T	Coding	Replacement	Cd3eap	NM_145822	F(3TTC)	273	L	0	1	0	1	0	0	1	1	1	0	1	0	1
chr7	19357913	SNP	G	C	Coding	Replacement	Cd3eap	NM_145822	R(1CGA)	90	G	0	1	0	1	0	0	1	1	1	0	1	0	1
chr16	49867941	SNP	A	T	Coding	Replacement	Cd47	NM_010581	T(1ACT)	75	S	1	0	0	0	1	0	1	1	1	1	0	0	0
chr1	171885586	SNP	A	G	Coding	Replacement	Cd84	NM_013489	K(1AAA)	293	E	1	1	0	1	0	1	1	1	1	1	1	0	1
chr16	46063976	SNP	G	T	Coding	Replacement	Cd96	NM_032465	T(2ACT)	370	N	1	0	0	0	1	0	1	1	1	1	0	0	0
chr16	46064000	SNP	A	G	Coding	Replacement	Cd96	NM_032465	I(2ATA)	362	T	1	0	0	0	1	0	1	1	1	1	0	0	0
chr16	46099026	SNP	T	C	Coding	Replacement	Cd96	NM_032465	R(1AGA)	211	G	1	0	0	0	1	0	1	1	1	1	0	0	0
chr16	46120046	SNP	A	G	Coding	Replacement	Cd96	NM_032465	I(2ATA)	16	T	0	0	0	0	0	0	0	1	0	0	0	0	0
chr2	120725640	SNP	A	C	Coding	Replacement	Cdan1	NM_026891	L(2CTG)	715	R	0	0	0	0	0	0	0	0	0	0	0	0	0
chr10	40883024	SNP	A	C	Coding	Replacement	Cdc40	NM_027879	S(1TCC)	18	A	1	0	1	1	1	1	1	1	1	0	0	0	0
chr12	111307846	SNP	C	G	Coding	Replacement	Cdc42bpb	NM_183016	R(2CGG)	1001	P	1	1	1	1	1	1	1	1	1	0	0	0	0
chr17	45392222	SNP	T	C	Coding	Replacement	Cdc5l	NM_152810	E(2GAG)	796	G	1	1	0	0	0	0	1	1	1	1	0	0	0
chr17	45392244	SNP	C	T	Coding	Replacement	Cdc5l	NM_152810	A(1GCG)	789	T	1	1	0	0	0	0	1	1	1	1	0	0	0
chr17	45392262	SNP	C	T	Coding	Replacement	Cdc5l	NM_152810	E(1GAG)	783	K	1	1	0	0	0	0	1	1	0	0	0	0	0
chr17	45407935	SNP	T	G	Coding	Replacement	Cdc5l	NM_152810	Y(2TAT)	585	S	0	0	1	0	0	1	0	0	0	0	0	0	0
chr17	45413182	SNP	C	T	Coding	Replacement	Cdc5l	NM_152810	G(2GGT)	394	D	0	1	0	0	0	0	0	0	0	0	0	1	0
chr17	45413198	SNP	C	A	Coding	Replacement	Cdc5l	NM_152810	E(1GAG)	389	*	0	1	0	0	0	0	0	0	0	0	0	1	0
chr17	45413209	SNP	G	A	Coding	Replacement	Cdc5l	NM_152810	T(2ACC)	385	I	0	1	0	0	0	0	0	0	0	0	0	1	0
chr17	45426562	SNP	C	T	Coding	Replacement	Cdc5l	NM_152810	G(2GGA)	90	E	0	0	1	0	0	1	0	0	0	0	0	0	0
chr17	45426571	SNP	G	A	Coding	Replacement	Cdc5l	NM_152810	P(2CCG)	87	L	0	0	1	0	0	1	0	0	0	0	0	0	0
chr12	117872133	SNP	A	G	Coding	Replacement	Cdca7l	NM_146040	N(2AAT)	114	S	1	1	0	0	0	0	1	1	1	1	0	0	0
chr9	123177908	SNP	C	A	Coding	Replacement	Cdcp1	NM_133974	L(3TTG)	591	F	0	0	0	0	0	1	0	0	0	0	0	0	0
chr9	123177921	SNP	C	A	Coding	Replacement	Cdcp1	NM_133974	C(2TGT)	587	F	1	0	1	0	1	1	0	1	1	0	0	0	0
chr8	102673925	SNP	C	T	Coding	Replacement	Cdh11	NM_009866	R(2AGA)	137	K	0	0	1	1	0	0	0	0	1	0	0	0	0
chr8	122856535	SNP	A	G	Coding	Replacement	Cdh15	NM_007662	K(1AAA)	26	E	1	0	0	0	0	1	1	1	1	0	1	0	0
chr8	122859359	SNP	G	A	Coding	Replacement	Cdh15	NM_007662	R(2CGC)	159	H	1	0	0	0	0	1	1	1	1	0	1	0	0
chr8	122865339	SNP	C	T	Coding	Replacement	Cdh15	NM_007662	L(1CTT)	622	F	1	0	0	0	0	1	1	1	1	0	1	0	0
chr14	54632231	SNP	A	G	Coding	Replacement	Cdh24	NM_199470	L(2CTG)	743	P	1	1	1	1	0	0	0	1	1	0	1	0	0
chr2	178441403	SNP	A	C	Coding	Replacement	Cdh26	NM_198656	H(2CAC)	21	P	1	1	1	1	1	1	1	1	1	0	0	0	0
chr2	178466731	SNP	A	G	Coding	Replacement	Cdh26	NM_198656	Q(2CAG)	374	R	1	0	0	0	0	0	0	0	0	0	1	0	0
chr2	178466769	SNP	G	A	Coding	Replacement	Cdh26	NM_198656	A(1GCC)	387	T	1	0	0	0	0	0	0	0	0	0	1	0	0
chr2	178468215	SNP	C	T	Coding	Replacement	Cdh26	NM_198656	R(1CGG)	434	W	0	0	0	0	1	0	0	1	1	0	0	0	0
chr2	178470114	SNP	A	T	Coding	Replacement	Cdh26	NM_198656	E(2GAG)	489	V	1	0	0	0	0	0	0	0	0	0	1	0	0
chr2	178470140	SNP	A	T	Coding	Replacement	Cdh26	NM_198656	I(1ATA)	498	L	1	0	0	0	0	0	0	0	0	0	1	0	0
chr2	178472355	SNP	C	T	Coding	Replacement	Cdh26	NM_198656	T(2ACA)	619	I	1	0	0	0	0	0	0	0	0	0	1	0	0
chr2	179444707	SNP	G	A	Coding	Replacement	Cdh4	NM_009867	R(2CGT)	22	H	1	1	0	0	0	1	1	0	1	0	0	0	0
chr2	179894104	SNP	T	G	Coding	Replacement	Cdh4	NM_009867	V(2GTG)	816	G	0	0	0	0	0	0	0	0	0	1	1	1	0
chr13	54734710	SNP	A	T	Coding	Replacement	Cdhr2	NM_001033364	K(1AAG)	1190	*	0	0	0	0	0	0	0	1	0	0	0	0	0
chr5	124348724	SNP	T	G	Coding	Replacement	Cdk2ap1	NM_013812	T(1ACT)	52	P	0	0	0	1	0	0	0	0	0	0	0	0	0
chr1	74855933	SNP	A	C	Coding	Replacement	Cdk5r2	NM_009872	Y(2TAC)	279	S	1	1	1	1	1	1	1	1	1	0	0	0	0
chr2	154352236	SNP	A	T	Coding	Replacement	Cdk5rap1	NM_025876	I(2ATC)	383	N	0	0	0	0	0	0	0	0	0	0	0	0	0
chr4	70281234	SNP	A	T	Coding	Replacement	Cdk5rap2	NM_145990	H(3CAT)	884	Q	0	1	0	0	0	0	1	0	0	0	0	0	0
chr4	70337372	SNP	T	C	Coding	Replacement	Cdk5rap2	NM_145990	Q(2CAA)	425	R	0	1	0	0	0	0	1	0	0	0	0	0	0
chr4	70401301	SNP	T	C	Coding	Replacement	Cdk5rap2	NM_145990	M(1ATG)	46	V	0	1	0	0	0	0	1	0	0	0	0	0	0
chr11	96913787	SNP	A	C	Coding	Replacement	Cdk5rap3	NM_030248	V(2GTG)	21	G	0	0	0	0	0	1	0	0	0	1	0	0	0
chr5	3344471	SNP	C	A	Coding	Replacement	Cdk6	NM_009873	N(3AAC)	35	K	0	0	0	0	0	0	0	0	0	0	0	0	0
chr13	29326051	SNP	A	T	Coding	Replacement	Cdkal1	NM_144536	L(1TTG)	575	M	0	1	0	0	1	1	1	1	1	0	0	0	0
chrX	61185027	SNP	A	G	Coding	Replacement	Cdr1	NM_001166658	W(1TGG)	178	R	1	1	0	0	0	1	1	1	1	0	0	0	0
chrX	61185035	SNP	G	A	Coding	Replacement	Cdr1	NM_001166658	S(2TCG)	175	L	1	1	0	0	0	1	1	1	1	0	0	0	0
chr7	120981979	SNP	T	A	Coding	Replacement	Cdr2	NM_007672	Q(2CAA)	25	L	0	0	0	0	1	0	0	0	0	0	0	0	0
chr7	120981980	SNP	G	T	Coding	Replacement	Cdr2	NM_007672	Q(1CAA)	25	K	0	0	0	0	1	0	0	0	0	0	0	0	0
chr17	35554826	SNP	G	T	Coding	Replacement	Cdsn	NM_001008424	S(2AGC)	84	I	1	0	0	1	0	0	0	1	1	1	1	0	1
chr17	35554945	SNP	G	A	Coding	Replacement	Cdsn	NM_001008424	G(1GGC)	124	S	0	1	0	0	0	0	0	1	1	0	0	0	0
chr8	122568173	SNP	A	C	Coding	Replacement	Cdt1	NM_026014	T(1ACC)	40	P	1	0	1	0	0	0	0	1	1	0	0	0	0
chr8	122570008	SNP	G	A	Coding	Replacement	Cdt1	NM_026014	R(2CGC)	211	H	0	0	0	0	0	0	0	0	0	0	1	0	0
chr8	122570241	SNP	C	T	Coding	Replacement	Cdt1	NM_026014	T(2ACG)	258	M	0	0	0	0	0	0	0	0	0	0	1	0	0
chr7	17973479	SNP	C	A	Coding	Replacement	Ceacam11	NM_023289	Q(1CAA)	63	K	0	1	0	1	0	0	1	1	1	0	1	0	1
chr7	17973482	SNP	A	G	Coding	Replacement	Ceacam11	NM_023289	T(1ACC)	64	A	0	1	0	1	0	0	1	1	1	0	1	0	1
chr7	17812801	SNP	C	T	Coding	Replacement	Ceacam14	NM_025957	T(2ACC)	13	I	0	1	0	1	0	0	1	1	1	0	1	0	1
chr7	17814371	SNP	T	C	Coding	Replacement	Ceacam14	NM_025957	S(1TCA)	129	P	0	1	0	1	0	0	1	1	1	0	1	0	1
chr7	17814380	SNP	A	G	Coding	Replacement	Ceacam14	NM_025957	K(1AAA)	132	E	0	1	0	1	0	0	1	1	1	0	1	0	1
chr7	17815216	SNP	G	T	Coding	Replacement	Ceacam14	NM_025957	Q(3CAG)	177	H	0	1	0	1	0	0	1	1	1	0	1	0	1
chr7	17815456	SNP	A	T	Coding	Replacement	Ceacam14	NM_025957	E(3GAA)	257	D	0	1	0	1	0	0	1	1	1	0	1	0	1
chr7	16672114	SNP	C	T	Coding	Replacement	Ceacam15	NM_175315	G(1GGA)	171	R	0	1	0	1	0	0	1	1	1	0	1	0	1
chr7	16673210	SNP	G	T	Coding	Replacement	Ceacam15	NM_175315	H(3CAC)	127	Q	0	1	0	1	0	0	1	1	1	0	1	0	1
chr7	19856277	SNP	A	G	Coding	Replacement	Ceacam16	NM_001033419	M(2ATG)	247	T	0	1	0	1	0	0	1	1	1	0	1	0	1
chr7	19858881	SNP	G	C	Coding	Replacement	Ceacam16	NM_001033419	A(2GCA)	34	G	0	1	0	1	0	0	1	1	1	0	1	0	1
chr7	19970249	SNP	A	C	Coding	Replacement	Ceacam20	NM_027839	N(2AAT)	75	T	0	1	0	1	0	0	1	1	1	0	1	0	1
chr7	19970392	SNP	C	A	Coding	Replacement	Ceacam20	NM_027839	Q(1CAG)	123	K	0	1	0	1	0	0	1	1	1	0	1	0	1
chr7	19970423	SNP	C	T	Coding	Replacement	Ceacam20	NM_027839	T(2ACT)	133	I	0	1	0	1	0	0	1	1	1	0	1	0	1
chr7	19976121	SNP	T	C	Coding	Replacement	Ceacam20	NM_027839	Y(1TAT)	357	H	0	1	0	1	0	0	1	1	1	0	1	0	1
chr7	19978154	SNP	G	A	Coding	Replacement	Ceacam20	NM_027839	S(2AGC)	470	N	0	1	0	1	0	0	1	0	1	0	1	0	1
chr7	19986677	SNP	T	C	Coding	Replacement	Ceacam20	NM_027839	L(2CTG)	513	P	0	1	0	1	0	0	1	1	1	0	1	0	1
chr7	17151838	SNP	G	A	Coding	Replacement	Ceacam3	NM_054059	R(2CGT)	122	H	0	1	0	1	0	0	1	1	1	0	1	0	1
chr7	17154864	SNP	C	T	Coding	Replacement	Ceacam3	NM_054059	A(2GCG)	186	V	0	1	0	1	0	0	1	1	1	0	1	0	1
chr7	17158210	SNP	C	G	Coding	Replacement	Ceacam3	NM_054059	L(1CTC)	293	V	0	1	0	1	0	0	1	1	1	0	1	0	1
chr7	17159695	SNP	C	A	Coding	Replacement	Ceacam3	NM_054059	T(2ACC)	377	N	0	1	0	1	0	0	1	1	1	0	1	0	1
chr7	17159704	SNP	C	T	Coding	Replacement	Ceacam3	NM_054059	S(2TCC)	380	F	0	1	0	1	0	0	1	1	1	0	1	0	1
chr7	17161601	SNP	A	G	Coding	Replacement	Ceacam3	NM_054059	I(1ATT)	499	V	0	1	0	1	0	0	1	1	1	0	1	0	1
chr7	17161868	SNP	A	G	Coding	Replacement	Ceacam3	NM_054059	T(1ACT)	588	A	0	1	0	1	0	0	1	1	1	0	1	0	1
chr7	17714871	SNP	G	A	Coding	Replacement	Ceacam5	NM_028480	R(2CGT)	54	H	0	1	0	1	0	0	1	1	1	0	1	0	1
chr7	17715111	SNP	C	T	Coding	Replacement	Ceacam5	NM_028480	T(2ACA)	134	I	0	1	0	1	0	0	1	1	1	0	1	0	1
chr7	17745449	SNP	G	A	Coding	Replacement	Ceacam5	NM_028480	G(1GGC)	164	S	0	1	0	1	0	0	1	1	1	0	1	0	1
chr7	17759490	SNP	G	C	Coding	Replacement	Ceacam5	NM_028480	V(1GTG)	813	L	0	1	0	1	0	0	1	1	1	0	1	0	1
chr7	35120302	SNP	T	A	Coding	Replacement	Cebpa	NM_007678	I(2ATC)	295	N	0	0	0	0	1	0	0	0	1	0	0	0	1
chr14	54711738	SNP	G	C	Coding	Replacement	Cebpe	NM_207131	A(2GCC)	74	G	1	0	0	1	0	1	1	1	0	1	0	0	1
chr3	94488171	SNP	C	T	Coding	Replacement	Celf3	NM_172434	P(1CCT)	340	S	1	1	0	0	0	1	1	1	1	0	0	0	0
chr1	189656884	SNP	T	C	Coding	Replacement	Cenpf	NM_001081363	K(1AAG)	1584	E	1	1	0	1	0	1	1	1	1	1	0	0	1
chr1	189682417	SNP	T	C	Coding	Replacement	Cenpf	NM_001081363	K(1AAA)	168	E	0	0	0	0	0	0	0	0	0	0	0	0	0
chr1	189682418	SNP	A	T	Coding	Replacement	Cenpf	NM_001081363	N(3AAT)	167	K	0	0	0	0	0	0	0	0	0	0	0	0	0
chr1	189682423	SNP	A	G	Coding	Replacement	Cenpf	NM_001081363	Y(1TAT)	166	H	0	0	0	0	0	0	0	0	0	0	0	0	0
chr14	56564025	SNP	C	T	Coding	Replacement	Cenpj	NM_001014996	E(1GAA)	164	K	1	0	0	1	0	1	1	1	0	1	0	0	1
chr17	40931741	SNP	C	T	Coding	Replacement	Cenpq	NM_031863	V(1GTA)	66	I	1	0	0	1	0	0	0	1	1	0	1	0	1
chr17	40931756	SNP	C	T	Coding	Replacement	Cenpq	NM_031863	V(1GTT)	61	I	1	0	0	1	0	0	0	1	1	0	1	0	1
chr17	40933137	SNP	C	G	Coding	Replacement	Cenpq	NM_031863	V(1GTG)	17	L	1	0	0	1	0	0	0	1	1	1	1	0	1
chr2	125590187	SNP	C	G	Coding	Replacement	Cep152	NM_001081091	E(1GAA)	598	Q	1	0	1	1	1	1	1	1	0	0	0	0	0
chr1	155894607	SNP	G	A	Coding	Replacement	Cep350	NM_001039184	R(1CGC)	1846	C	0	1	0	0	0	0	0	1	1	0	0	0	0
chr16	55905523	SNP	T	A	Coding	Replacement	Cep97	NM_028815	D(2GAC)	739	V	1	0	0	1	0	1	0	1	1	0	0	0	1
chr4	82882766	SNP	A	C	Coding	Replacement	Cer1	NM_009887	M(2ATG)	220	R	0	1	0	0	0	1	1	0	1	0	0	0	0
chr2	29871108	SNP	G	A	Coding	Replacement	Cercam	NM_207298	V(1GTC)	92	I	0	1	0	1	0	0	1	1	1	0	1	0	1
chr15	86155027	SNP	T	G	Coding	Replacement	Cerk	NM_145475	H(2CAC)	221	P	0	0	1	1	1	0	1	1	1	0	0	0	0
chr8	93020955	SNP	C	T	Coding	Replacement	Ces1a	NM_001013764	A(1GCC)	483	T	1	1	0	0	0	1	1	1	1	0	0	0	0
chr8	93044998	SNP	T	C	Coding	Replacement	Ces1a	NM_001013764	K(2AAG)	57	R	1	1	0	0	0	1	1	1	1	0	0	0	0
chr8	93060310	SNP	T	A	Coding	Replacement	Ces1b	NM_001081372	L(3TTA)	480	F	1	1	0	0	0	1	1	1	1	0	0	0	0
chr8	93064885	SNP	G	A	Coding	Replacement	Ces1b	NM_001081372	T(2ACG)	362	M	0	0	0	0	0	1	0	1	1	0	0	0	0
chr8	93076109	SNP	A	G	Coding	Replacement	Ces1b	NM_001081372	Y(1TAC)	118	H	0	0	0	0	0	1	0	1	1	0	0	0	0
chrX	20927368	SNP	C	A	Coding	Replacement	Cfp	NM_008823	S(2AGT)	381	I	0	0	0	0	0	0	0	0	0	0	0	0	0
chr3	94770138	SNP	C	T	Coding	Replacement	Cgn	NM_001037711	V(1GTG)	702	M	1	1	0	0	0	1	1	1	1	0	0	0	0
chr15	81694556	SNP	T	G	Coding	Replacement	Chadl	NM_001164320	T(1ACC)	291	P	0	0	0	1	0	0	1	0	1	0	0	0	0
chr3	97581014	SNP	G	C	Coding	Replacement	Chd1l	NM_026539	P(2CCA)	562	R	1	1	0	0	0	1	0	1	1	0	0	0	0
chr11	69346737	SNP	T	G	Coding	Replacement	Chd3	NM_146019	H(2CAC)	1877	P	1	0	1	1	1	0	0	1	0	0	1	0	1
chr11	69346764	SNP	T	G	Coding	Replacement	Chd3	NM_146019	Y(2TAC)	1868	S	1	0	0	1	1	0	0	0	0	0	0	0	0
chr11	69346767	SNP	G	C	Coding	Replacement	Chd3	NM_146019	A(2GCC)	1867	G	0	0	1	1	0	0	1	1	0	0	0	0	0
chr11	69346770	SNP	G	C	Coding	Replacement	Chd3	NM_146019	A(2GCG)	1866	G	0	0	1	1	0	1	1	1	1	0	0	0	0
chr11	69348445	SNP	C	A	Coding	Replacement	Chd3	NM_146019	E(3GAG)	1753	D	1	1	0	1	0	1	1	1	1	0	0	0	1
chr11	69361451	SNP	A	G	Coding	Replacement	Chd3	NM_146019	W(1TGG)	390	R	1	1	0	1	0	1	1	1	1	0	0	0	1
chr4	8828239	SNP	T	G	Coding	Replacement	Chd7	NM_001081417	V(2GTG)	1060	G	0	0	0	1	1	0	0	0	0	0	0	0	0
chrX	113116218	SNP	G	A	Coding	Replacement	Chm	NM_018818	T(2ACG)	176	M	1	0	0	0	0	1	0	0	1	0	0	0	0
chrX	113116309	SNP	T	C	Coding	Replacement	Chm	NM_018818	T(1ACA)	146	A	0	0	0	0	0	1	0	0	1	0	0	0	0
chrX	113116327	SNP	C	T	Coding	Replacement	Chm	NM_018818	A(1GCA)	140	T	0	0	0	0	0	1	0	0	1	0	1	0	0
chr1	175687272	SNP	G	T	Coding	Replacement	Chml	NM_021350	T(2ACC)	361	N	1	1	0	1	0	1	1	1	1	1	1	0	1
chr8	123207553	SNP	T	G	Coding	Replacement	Chmp1a	NM_145606	S(1AGC)	101	R	0	0	0	0	0	0	0	0	0	0	1	0	0
chr3	10367123	SNP	A	G	Coding	Replacement	Chmp4c	NM_025519	E(2GAG)	31	G	1	0	0	1	1	1	0	1	1	0	0	0	0
chr14	69721274	SNP	A	T	Coding	Replacement	Chmp7	NM_134078	F(2TTC)	197	Y	0	0	0	0	0	0	0	0	0	0	0	0	0
chr13	9878022	SNP	A	T	Coding	Replacement	Chrm3	NM_033269	M(2ATG)	326	K	0	0	0	0	0	0	0	0	0	0	0	0	0
chr1	87211005	SNP	G	C	Coding	Replacement	Chrng	NM_009604	R(2CGT)	452	P	1	1	1	1	1	1	1	0	1	0	0	0	0
chr2	92613454	SNP	C	G	Coding	Replacement	Chst1	NM_023850	F(3TTC)	90	L	0	1	0	1	0	0	1	1	0	0	0	0	0
chr2	118926872	SNP	A	C	Coding	Replacement	Chst14	NM_028117	H(2CAC)	74	P	1	1	0	0	0	0	1	1	1	0	0	0	0
chr8	111890367	SNP	A	C	Coding	Replacement	Chst5	NM_019950	V(2GTG)	207	G	0	0	0	0	0	0	0	0	0	0	0	0	0
chrX	20059843	SNP	A	C	Coding	Replacement	Chst7	NM_021715	N(2AAC)	43	T	0	1	1	0	0	0	0	0	0	0	0	0	0
chrX	20060773	SNP	A	C	Coding	Replacement	Chst7	NM_021715	D(2GAC)	353	A	1	1	0	1	1	1	1	0	1	1	0	0	0
chrX	20060782	SNP	T	C	Coding	Replacement	Chst7	NM_021715	F(2TTC)	356	S	0	1	0	0	1	0	0	1	0	0	0	0	0
chrX	20060784	SNP	A	C	Coding	Replacement	Chst7	NM_021715	T(1ACC)	357	P	1	1	0	1	0	1	1	1	1	0	0	0	0
chr18	15453038	SNP	C	A	Coding	Replacement	Chst9	NM_199055	C(2TGC)	156	F	0	0	0	0	0	0	0	0	0	0	0	0	0
chr5	115908727	SNP	G	C	Coding	Replacement	Cit	NM_007708	V(1GTG)	400	L	0	0	0	1	0	0	0	0	0	0	0	0	0
chr5	115908728	SNP	T	C	Coding	Replacement	Cit	NM_007708	V(2GTG)	400	A	0	0	0	1	0	0	0	0	0	0	0	0	0
chr5	115982107	SNP	A	C	Coding	Replacement	Cit	NM_007708	H(2CAC)	1327	P	1	1	1	1	1	1	1	1	1	0	0	0	0
chr5	115982113	SNP	A	C	Coding	Replacement	Cit	NM_007708	H(2CAC)	1329	P	1	1	1	1	1	1	1	1	1	0	0	0	0
chr10	17724406	SNP	G	C	Coding	Replacement	Cited2	NM_010828	R(2CGA)	154	P	0	0	0	0	0	0	0	0	0	0	0	0	0
chr2	129284948	SNP	G	T	Coding	Replacement	Ckap2l	NM_181589	Q(1CAA)	437	K	1	1	1	1	1	1	1	1	1	0	0	0	0
chr7	19585303	SNP	C	T	Coding	Replacement	Clasrp	NM_016680	G(2GGC)	479	D	0	1	0	1	0	0	1	1	1	0	1	0	1
chr3	144846459	SNP	C	A	Coding	Replacement	Clca4	NM_139148	V(1GTC)	154	F	0	0	0	0	0	0	0	0	0	0	0	0	0
chr3	144847234	SNP	T	C	Coding	Replacement	Clca4	NM_139148	S(1AGC)	77	G	0	0	0	0	0	0	0	0	0	0	0	0	0
chr16	20715949	SNP	T	C	Coding	Replacement	Clcn2	NM_009900	E(2GAA)	16	G	0	0	0	0	0	0	1	1	0	0	0	0	0
chr3	31163287	SNP	T	A	Coding	Replacement	Cldn11	NM_008770	H(3CAT)	201	Q	0	0	0	0	0	0	0	0	0	0	0	0	0
chr8	47825130	SNP	T	G	Coding	Replacement	Cldn22	NM_029383	V(2GTG)	201	G	1	1	0	1	0	1	1	1	1	0	0	0	1
chr5	134946736	SNP	T	A	Coding	Replacement	Cldn4	NM_009903	M(1ATG)	4	L	0	0	0	0	0	0	0	0	0	0	0	0	0
chr9	57765433	SNP	A	C	Coding	Replacement	Clk3	NM_007713	W(1TGG)	29	G	0	0	0	0	1	0	0	0	0	0	0	0	1
chr9	40781167	SNP	C	G	Coding	Replacement	Clmp	NM_133733	A(2GCC)	244	G	1	1	0	0	1	0	1	0	1	0	0	0	0
chr7	97714048	SNP	T	G	Coding	Replacement	Clns1a	NM_023671	V(2GTC)	209	G	1	1	1	1	0	0	0	0	0	0	0	0	0
chr4	149644980	SNP	A	C	Coding	Replacement	Clstn1	NM_023051	T(1ACC)	741	P	1	1	0	0	0	1	0	1	0	0	0	0	0
chr4	149645008	SNP	C	A	Coding	Replacement	Clstn1	NM_023051	A(2GCA)	750	E	1	1	1	1	1	1	1	1	1	0	0	0	0
chr9	118115427	SNP	G	A	Coding	Replacement	Cmc1	NM_026442	Q(1CAG)	8	*	0	0	0	0	0	0	0	0	0	0	0	0	0
chr16	57323477	SNP	T	C	Coding	Replacement	Cmss1	NM_025599	E(2GAG)	43	G	1	0	0	1	1	0	1	1	1	1	0	0	1
chr8	104322405	SNP	A	C	Coding	Replacement	Cmtm2b	NM_028524	E(3GAA)	17	D	0	0	0	0	0	0	0	0	0	0	0	0	0
chr13	93091074	SNP	G	C	Coding	Replacement	Cmya5	NM_023821	A(2GCA)	2502	G	0	0	0	0	0	0	0	0	0	0	0	0	0
chr2	156367565	SNP	T	A	Coding	Replacement	Cnbd2	NM_027585	F(2TTC)	476	Y	1	1	0	0	0	1	0	0	1	0	0	0	0
chr2	156367574	SNP	T	C	Coding	Replacement	Cnbd2	NM_027585	L(2CTA)	479	P	1	1	0	0	0	1	0	0	1	0	0	0	0
chr2	156375364	SNP	G	A	Coding	Replacement	Cnbd2	NM_027585	R(2CGG)	591	Q	1	1	0	0	0	1	0	0	1	0	0	0	0
chr18	84636146	SNP	C	T	Coding	Replacement	Cndp1	NM_177450	E(1GAG)	98	K	1	1	0	1	0	1	1	1	1	1	1	0	1
chr18	84636154	SNP	C	T	Coding	Replacement	Cndp1	NM_177450	S(2AGT)	95	N	1	1	0	1	0	1	1	1	1	1	1	0	1
chr18	84637835	SNP	T	C	Coding	Replacement	Cndp1	NM_177450	I(1ATA)	70	V	1	1	0	1	0	1	1	1	1	1	1	0	1
chrX	72008403	SNP	T	C	Coding	Replacement	Cnga2	NM_007724	Y(1TAC)	295	H	0	0	0	0	0	0	0	0	0	0	0	0	0
chr9	22099415	SNP	C	A	Coding	Replacement	Cnn1	NM_009922	N(3AAC)	20	K	1	1	0	0	0	0	0	0	0	0	0	0	0
chr9	22105420	SNP	A	C	Coding	Replacement	Cnn1	NM_009922	K(3AAA)	101	N	1	1	1	1	1	1	1	1	1	0	0	0	0
chr3	121457353	SNP	A	G	Coding	Replacement	Cnn3	NM_028044	E(2GAA)	307	G	0	0	0	0	0	0	0	0	0	0	0	0	0
chr3	121457360	SNP	T	A	Coding	Replacement	Cnn3	NM_028044	H(3CAT)	309	Q	0	0	0	0	0	0	0	0	0	0	0	0	0
chr3	121457361	SNP	G	C	Coding	Replacement	Cnn3	NM_028044	G(1GGC)	310	R	0	0	0	0	0	0	0	0	0	0	0	0	0
chr19	43441256	SNP	G	C	Coding	Replacement	Cnnm1	NM_031396	R(2CGC)	271	P	0	0	1	0	0	0	1	1	0	0	1	0	0
chr7	3658660	SNP	G	T	Coding	Replacement	Cnot3	NM_146176	M(3ATG)	650	I	0	0	0	1	0	0	0	0	0	0	0	0	0
chr7	3658676	SNP	G	T	Coding	Replacement	Cnot3	NM_146176	D(1GAC)	656	Y	0	0	0	1	0	0	0	0	0	0	0	0	0
chr10	128326106	SNP	G	A	Coding	Replacement	Cnpy2	NM_019953	E(1GAG)	83	K	0	1	0	0	0	0	0	0	0	0	0	0	0
chr10	128326109	SNP	G	C	Coding	Replacement	Cnpy2	NM_019953	E(1GAG)	84	Q	0	1	0	0	0	0	1	0	0	0	0	0	0
chr10	128326112	SNP	G	T	Coding	Replacement	Cnpy2	NM_019953	V(1GTG)	85	L	0	1	0	0	0	0	1	0	0	0	0	0	0
chr10	128326113	SNP	T	G	Coding	Replacement	Cnpy2	NM_019953	V(2GTG)	85	G	0	1	0	0	0	0	1	0	0	0	0	0	0
chr10	128326116	SNP	G	A	Coding	Replacement	Cnpy2	NM_019953	C(2TGT)	86	Y	0	1	0	0	0	0	1	0	0	0	0	0	0
chr10	128326118	SNP	G	C	Coding	Replacement	Cnpy2	NM_019953	D(1GAC)	87	H	0	1	0	0	0	0	1	0	0	0	0	0	0
chr10	128326120	SNP	C	A	Coding	Replacement	Cnpy2	NM_019953	D(3GAC)	87	E	0	1	0	0	0	0	1	0	0	0	0	0	0
chr5	138192782	SNP	T	C	Coding	Replacement	Cnpy4	NM_178612	W(1TGG)	207	R	0	0	0	0	0	0	0	0	0	0	0	0	0
chr4	84971260	SNP	A	G	Coding	Replacement	Cntln	NM_175275	I(1ATC)	327	V	0	1	0	0	0	0	1	0	1	0	0	0	0
chr11	101181648	SNP	A	C	Coding	Replacement	Cntnap1	NM_016782	K(3AAA)	490	N	1	1	1	1	1	1	1	1	0	1	0	0	0
chr11	101182953	SNP	C	G	Coding	Replacement	Cntnap1	NM_016782	D(3GAC)	643	E	1	0	0	0	0	0	0	1	0	0	0	0	0
chr8	112854207	SNP	A	T	Coding	Replacement	Cntnap4	NM_130457	Y(2TAT)	993	F	1	1	0	1	0	1	1	1	1	0	0	0	1
chr11	69305578	SNP	C	T	Coding	Replacement	Cntrob	NM_172560	R(2CGC)	677	H	1	1	0	1	0	1	1	1	1	0	0	0	1
chr11	69308056	SNP	G	A	Coding	Replacement	Cntrob	NM_172560	P(2CCG)	622	L	1	1	0	1	0	1	1	1	1	0	0	0	1
chr7	100539154	SNP	C	A	Coding	Replacement	Coa4	NM_183270	L(1CTG)	25	M	0	1	0	1	1	0	1	1	1	0	0	0	1
chr11	12307045	SNP	A	G	Coding	Replacement	Cobl	NM_172496	Y(1TAC)	419	H	0	0	0	0	0	0	0	1	0	0	1	0	1
chr8	124535435	SNP	A	G	Coding	Replacement	Cog2	NM_029746	S(1AGC)	271	G	1	0	0	0	0	1	1	1	1	0	0	0	0
chr8	124545291	SNP	C	A	Coding	Replacement	Cog2	NM_029746	L(1CTG)	515	M	1	0	0	0	0	1	1	1	1	0	0	0	0
chr14	75754284	SNP	T	G	Coding	Replacement	Cog3	NM_177381	N(2AAC)	52	T	0	1	1	1	0	0	0	0	1	0	0	1	0
chr14	75754299	SNP	T	C	Coding	Replacement	Cog3	NM_177381	K(2AAG)	47	R	0	1	0	0	0	0	1	0	0	0	0	0	0
chr8	110881443	SNP	A	C	Coding	Replacement	Cog4	NM_133973	I(1ATC)	723	L	0	0	0	0	0	0	0	0	0	0	0	0	0
chr8	110881458	SNP	G	C	Coding	Replacement	Cog4	NM_133973	A(1GCC)	728	P	0	0	0	0	0	1	0	0	0	0	0	0	0
chr3	52983090	SNP	C	T	Coding	Replacement	Cog6	NM_026225	S(2AGC)	643	N	1	1	0	0	0	1	1	1	1	1	0	0	0
chr3	52983160	SNP	C	T	Coding	Replacement	Cog6	NM_026225	V(1GTC)	620	I	1	1	0	0	0	1	1	1	1	1	0	0	0
chr3	52993475	SNP	T	C	Coding	Replacement	Cog6	NM_026225	I(1ATC)	461	V	1	1	0	0	0	1	1	1	1	1	0	0	0
chr11	88981209	SNP	T	C	Coding	Replacement	Coil	NM_016706	L(2TTG)	132	S	1	1	0	1	1	1	1	1	1	0	0	0	1
chr4	47299792	SNP	T	C	Coding	Replacement	Col15a1	NM_009928	Y(1TAC)	1039	H	0	1	0	0	0	1	0	1	0	1	0	0	0
chr4	47312111	SNP	C	T	Coding	Replacement	Col15a1	NM_009928	H(1CAT)	1309	Y	0	1	0	0	0	1	0	1	0	1	0	0	0
chr4	130053282	SNP	G	A	Coding	Replacement	Col16a1	NM_028266	R(2CGG)	140	Q	0	1	0	0	0	0	1	1	1	0	1	0	0
chr11	94950709	SNP	G	C	Coding	Replacement	Col1a1	NM_007742	G(2GGA)	1261	A	0	0	0	0	0	0	0	0	0	0	0	0	0
chr8	11240063	SNP	T	A	Coding	Replacement	Col4a1	NM_009931	Q(2CAG)	262	L	0	0	0	0	0	0	0	0	0	0	0	0	0
chrX	141192771	SNP	C	T	Coding	Replacement	Col4a6	NM_053185	G(2GGG)	727	E	0	0	0	0	0	1	0	0	1	0	0	0	0
chr1	45378428	SNP	T	C	Coding	Replacement	Col5a2	NM_007737	E(2GAA)	1329	G	0	0	0	0	0	0	0	0	0	1	0	0	0
chr1	45378443	SNP	A	G	Coding	Replacement	Col5a2	NM_007737	V(2GTT)	1324	A	0	0	0	0	0	0	0	0	0	1	0	0	0
chr1	45403444	SNP	G	C	Coding	Replacement	Col5a2	NM_007737	L(1CTT)	614	V	1	0	0	1	1	1	1	1	1	1	1	0	1
chr10	76603361	SNP	T	A	Coding	Replacement	Col6a2	NM_146007	Q(2CAG)	825	L	0	0	0	0	0	0	0	0	0	0	0	0	0
chr9	106033761	SNP	A	C	Coding	Replacement	Col6a4	NM_026763	L(1TTG)	1581	V	1	0	0	0	1	0	1	0	0	0	0	0	0
chr9	108972968	SNP	C	T	Coding	Replacement	Col7a1	NM_007738	P(1CCT)	2011	S	0	0	0	0	0	1	0	1	0	0	0	0	0
chr18	9848172	SNP	G	A	Coding	Replacement	Colec12	NM_130449	D(1GAT)	117	N	0	0	0	0	0	0	0	1	0	0	1	0	0
chr1	172118968	SNP	A	G	Coding	Replacement	Copa	NM_009938	N(2AAT)	984	S	1	1	0	1	0	1	1	1	1	1	1	0	1
chr9	98577027	SNP	T	G	Coding	Replacement	Copb2	NM_015827	V(2GTG)	274	G	0	0	0	0	1	0	1	1	0	0	0	0	0
chr1	90603572	SNP	A	G	Coding	Replacement	Cops8	NM_133805	D(2GAC)	8	G	0	0	0	0	0	0	0	0	0	1	1	0	0
chr5	72504138	SNP	A	C	Coding	Replacement	Corin	NM_016869	V(2GTT)	4	G	1	0	0	0	0	0	0	0	0	0	0	0	0
chr16	4632272	SNP	A	C	Coding	Replacement	Coro7	NM_030205	V(2GTG)	571	G	1	1	1	1	1	1	1	1	1	0	0	0	0
chr11	90638280	SNP	A	T	Coding	Replacement	Cox11	NM_199008	N(1AAC)	31	Y	1	1	0	0	1	1	1	1	1	0	0	0	0
chr11	90638367	SNP	T	A	Coding	Replacement	Cox11	NM_199008	C(1TGC)	60	S	1	1	0	0	0	1	1	1	1	0	0	0	0
chr11	90638373	SNP	G	T	Coding	Replacement	Cox11	NM_199008	V(1GTC)	62	F	1	1	0	0	0	1	1	1	1	0	0	0	0
chr11	90638374	SNP	T	C	Coding	Replacement	Cox11	NM_199008	V(2GTC)	62	A	1	1	0	0	0	1	0	1	1	0	0	0	0
chr11	90638388	SNP	A	G	Coding	Replacement	Cox11	NM_199008	T(1ACG)	67	A	1	1	0	0	0	1	0	1	1	0	0	0	0
chr19	43739951	SNP	G	T	Coding	Replacement	Cox15	NM_144874	N(3AAC)	294	K	0	0	0	0	0	0	1	0	0	0	0	0	0
chr19	43739974	SNP	G	C	Coding	Replacement	Cox15	NM_144874	L(1CTG)	287	V	0	1	0	1	0	1	1	1	1	1	0	0	0
chrX	106019602	SNP	G	T	Coding	Replacement	Cox7b	NM_025379	A(1GCA)	22	S	0	1	0	0	0	0	0	0	0	0	0	0	0
chrX	106019606	SNP	G	C	Coding	Replacement	Cox7b	NM_025379	R(2AGG)	23	T	0	1	0	0	0	1	0	0	0	0	0	0	0
chr11	76782377	SNP	C	A	Coding	Replacement	Cpd	NM_007754	C(2TGC)	1314	F	0	1	0	0	0	1	0	0	0	0	0	0	0
chr19	37025068	SNP	A	T	Coding	Replacement	Cpeb3	NM_198300	V(2GTG)	648	E	0	0	0	0	0	0	0	1	0	0	0	0	0
chr10	117683436	SNP	C	A	Coding	Replacement	Cpm	NM_027468	Y(3TAC)	416	*	0	0	0	0	0	0	0	0	0	0	0	0	0
chr8	123119698	SNP	G	A	Coding	Replacement	Cpne7	NM_170684	G(2GGG)	83	E	1	0	0	0	0	1	1	1	1	0	1	0	0
chr1	67142915	SNP	T	A	Coding	Replacement	Cps1	NM_001080809	M(2ATG)	96	K	0	0	0	0	0	0	0	0	0	0	0	0	0
chrX	116477918	SNP	G	T	Coding	Replacement	Cpxcr1	NM_001033471	M(3ATG)	175	I	1	0	0	0	0	1	0	0	1	0	0	0	0
chrX	116478111	SNP	G	A	Coding	Replacement	Cpxcr1	NM_001033471	A(1GCT)	240	T	1	0	0	0	0	1	0	0	1	0	0	0	0
chr2	130393146	SNP	G	T	Coding	Replacement	Cpxm1	NM_019696	D(3GAC)	584	E	0	0	0	0	0	0	0	0	0	0	0	0	0
chr2	130394813	SNP	A	T	Coding	Replacement	Cpxm1	NM_019696	L(2CTG)	271	Q	0	0	0	0	0	0	0	1	0	0	0	0	0
chr7	132154531	SNP	T	G	Coding	Replacement	Cpxm2	NM_018867	Q(2CAG)	28	P	0	0	1	0	0	0	0	0	0	1	0	0	1
chr7	132154549	SNP	A	G	Coding	Replacement	Cpxm2	NM_018867	L(2CTG)	22	P	0	0	0	0	0	0	0	0	0	1	1	1	1
chr5	35502457	SNP	T	C	Coding	Replacement	Cpz	NM_153107	T(1ACA)	615	A	1	1	0	1	0	0	0	0	1	0	1	0	1
chr5	35502539	SNP	A	C	Coding	Replacement	Cpz	NM_153107	H(3CAT)	587	Q	1	1	0	1	0	0	0	0	1	0	1	0	1
chr17	24982363	SNP	G	C	Coding	Replacement	Cramp1l	NM_020608	A(2GCT)	715	G	0	1	1	1	1	1	1	1	1	0	0	0	0
chr2	30413129	SNP	A	G	Coding	Replacement	Crat	NM_007760	Y(1TAT)	49	H	0	1	0	1	0	0	1	1	1	0	1	0	1
chr2	37791111	SNP	G	T	Coding	Replacement	Crb2	NM_001163566	L(3TTG)	655	F	1	1	1	1	1	1	1	1	0	0	0	0	0
chr2	37791112	SNP	G	T	Coding	Replacement	Crb2	NM_001163566	G(1GGT)	656	C	1	1	1	1	1	1	1	1	0	0	0	0	0
chr4	43566507	SNP	G	C	Coding	Replacement	Creb3	NM_013497	D(1GAT)	284	H	0	1	0	0	0	0	0	0	0	0	0	0	0
chr2	91991208	SNP	C	T	Coding	Replacement	Creb3l1	NM_011957	G(2GGT)	274	D	0	0	0	0	0	0	0	0	0	0	0	0	0
chr10	81084948	SNP	A	G	Coding	Replacement	Creb3l3	NM_145365	L(2CTA)	416	P	0	0	0	0	0	0	0	0	0	0	0	0	0
chr10	81085734	SNP	A	G	Coding	Replacement	Creb3l3	NM_145365	S(1TCC)	326	P	0	0	0	0	0	0	0	0	0	0	0	0	0
chr17	78315742	SNP	T	G	Coding	Replacement	Crim1	NM_015800	C(3TGT)	456	W	0	0	0	0	0	0	0	0	0	0	0	0	0
chr12	113143599	SNP	T	C	Coding	Replacement	Crip2	NM_024223	F(1TTT)	62	L	0	1	0	0	0	0	0	0	0	0	0	0	0
chr8	120014046	SNP	T	G	Coding	Replacement	Crispld2	NM_030209	W(1TGG)	93	G	0	0	0	1	0	0	0	0	0	0	0	0	0
chr5	37242497	SNP	A	C	Coding	Replacement	Crmp1	NM_001136058	D(2GAC)	118	A	0	0	0	1	1	0	0	0	1	0	0	0	1
chr4	141046993	SNP	T	A	Coding	Replacement	Crocc	NM_172122	Q(2CAG)	165	L	0	0	0	1	0	0	0	0	0	0	0	0	0
chr4	141047011	SNP	C	T	Coding	Replacement	Crocc	NM_172122	R(2CGC)	159	H	0	0	0	1	0	0	0	0	0	0	0	0	0
chr4	141047016	SNP	G	C	Coding	Replacement	Crocc	NM_172122	Y(3TAC)	157	*	0	0	0	1	0	0	0	0	0	0	0	0	0
chr1	172698749	SNP	C	G	Coding	Replacement	Crp	NM_007768	P(1CCC)	134	A	1	1	0	1	0	1	1	1	1	1	1	0	1
chr11	77725280	SNP	A	G	Coding	Replacement	Cryba1	NM_009965	M(2ATG)	1	T	0	0	0	0	0	0	0	0	0	0	0	0	0
chr1	65048656	SNP	C	T	Coding	Replacement	Cryge	NM_007777	G(1GGC)	165	S	1	0	0	0	0	0	0	0	1	0	0	0	0
chr1	65926651	SNP	A	G	Coding	Replacement	Crygf	NM_027010	T(1ACC)	5	A	0	0	0	1	0	0	0	0	0	0	0	1	0
chr1	65926669	SNP	A	G	Coding	Replacement	Crygf	NM_027010	S(1AGC)	11	G	0	1	0	1	0	0	0	1	0	1	1	1	1
chr5	24756208	SNP	T	G	Coding	Replacement	Crygn	NM_153076	Q(3CAA)	33	H	1	0	0	1	0	1	1	1	1	1	0	0	1
chr18	61124269	SNP	C	G	Coding	Replacement	Csf1r	NM_001037859	P(2CCT)	564	R	0	1	0	0	0	0	0	0	0	0	0	0	0
chr15	78340782	SNP	C	G	Coding	Replacement	Csf2rb	NM_007780	P(1CCG)	221	A	0	0	0	0	0	0	0	0	0	1	1	0	0
chr15	78348544	SNP	G	A	Coding	Replacement	Csf2rb	NM_007780	E(1GAA)	684	K	0	1	1	0	0	1	1	0	0	0	0	1	0
chr15	78284961	SNP	T	A	Coding	Replacement	Csf2rb2	NM_007781	T(1ACA)	665	S	1	0	1	1	1	0	1	0	1	1	0	0	0
chr8	15931130	SNP	T	G	Coding	Replacement	Csmd1	NM_053171	T(1ACC)	2763	P	1	1	1	1	1	1	1	1	1	0	1	1	1
chr8	16231276	SNP	A	T	Coding	Replacement	Csmd1	NM_053171	V(2GTG)	745	E	0	0	0	0	0	0	0	0	0	0	0	0	0
chr18	53930288	SNP	T	A	Coding	Replacement	Csnk1g3	NM_152809	L(2TTA)	257	*	1	0	0	0	1	1	1	1	0	0	0	0	0
chr9	56886316	SNP	C	T	Coding	Replacement	Cspg4	NM_139001	T(2ACG)	445	M	1	0	0	1	1	1	1	1	1	1	1	0	1
chr1	10112471	SNP	G	T	Coding	Replacement	Cspp1	NM_026493	A(1GCG)	745	S	1	0	1	1	1	1	1	1	1	0	0	0	0
chr1	10112472	SNP	C	T	Coding	Replacement	Cspp1	NM_026493	A(2GCG)	745	V	0	0	0	0	0	0	0	0	0	0	0	0	0
chr1	10112475	SNP	A	G	Coding	Replacement	Cspp1	NM_026493	E(2GAG)	746	G	1	0	1	1	0	1	1	1	1	0	0	0	0
chr1	10112477	SNP	C	G	Coding	Replacement	Cspp1	NM_026493	Q(1CAG)	747	E	0	0	0	0	0	0	0	0	1	0	0	0	0
chr2	149405551	SNP	C	A	Coding	Replacement	Cst10	NM_021405	Y(3TAC)	62	*	0	0	1	1	0	0	1	0	1	0	0	0	0
chr2	149405559	SNP	T	G	Coding	Replacement	Cst10	NM_021405	M(2ATG)	65	R	1	0	1	1	0	0	1	0	1	0	0	0	0
chr2	149405563	SNP	C	A	Coding	Replacement	Cst10	NM_021405	D(3GAC)	66	E	1	0	1	1	1	1	1	1	1	0	0	0	0
chr2	149405568	SNP	A	C	Coding	Replacement	Cst10	NM_021405	D(2GAC)	68	A	1	1	1	1	1	1	0	1	1	0	0	0	0
chr2	149405580	SNP	G	A	Coding	Replacement	Cst10	NM_021405	S(2AGC)	72	N	1	0	1	1	1	0	1	1	1	0	0	0	0
chr2	149405581	SNP	C	A	Coding	Replacement	Cst10	NM_021405	S(3AGC)	72	R	1	1	1	1	1	1	1	1	1	0	0	0	0
chr19	31084415	SNP	C	A	Coding	Replacement	Cstf2t	NM_031249	C(3TGC)	450	*	0	0	0	0	0	0	0	0	0	0	1	0	0
chr19	31084417	SNP	C	G	Coding	Replacement	Cstf2t	NM_031249	A(2GCG)	451	G	0	0	0	0	0	0	0	0	0	0	1	0	0
chr19	31084425	SNP	A	G	Coding	Replacement	Cstf2t	NM_031249	T(1ACC)	454	A	0	0	0	0	0	0	0	0	0	0	1	0	0
chr19	31084439	SNP	T	A	Coding	Replacement	Cstf2t	NM_031249	D(3GAT)	458	E	0	0	0	0	0	0	1	0	0	0	1	0	0
chr3	146463985	SNP	G	T	Coding	Replacement	Ctbs	NM_028836	L(3TTG)	278	F	1	1	1	0	1	1	0	0	0	0	0	0	0
chr2	173094691	SNP	T	C	Coding	Replacement	Ctcfl	NM_001081387	I(3ATA)	629	M	1	1	0	1	0	1	1	1	1	0	0	0	1
chr1	74393799	SNP	C	G	Coding	Replacement	Ctdsp1	NM_153088	H(3CAC)	73	Q	0	0	0	1	0	0	0	0	0	0	0	0	0
chr18	35253879	SNP	T	G	Coding	Replacement	Ctnna1	NM_009818	M(2ATG)	903	R	0	0	0	0	0	0	0	1	0	0	0	0	0
chr2	157806691	SNP	C	T	Coding	Replacement	Ctnnbl1	NM_025680	A(2GCC)	194	V	1	1	0	0	0	1	0	0	1	0	0	0	0
chr13	61537704	SNP	A	C	Coding	Replacement	Ctsm	NM_022326	V(2GTC)	298	G	0	1	1	1	1	1	1	1	1	0	0	1	0
chr3	81932720	SNP	A	G	Coding	Replacement	Ctso	NM_177662	H(2CAC)	19	R	1	1	0	0	0	1	1	1	1	1	0	0	0
chr3	81954231	SNP	G	A	Coding	Replacement	Ctso	NM_177662	A(1GCA)	304	T	1	1	0	0	0	1	1	1	1	1	0	0	0
chr8	122479059	SNP	G	C	Coding	Replacement	Ctu2	NM_153775	R(2CGG)	207	P	1	0	0	0	0	1	0	0	0	0	0	0	0
chr17	46660236	SNP	G	A	Coding	Replacement	Cul7	NM_025611	A(1GCC)	1193	T	1	0	0	1	0	0	0	1	1	1	1	0	1
chr17	46538527	SNP	C	T	Coding	Replacement	Cul9	NM_001081335	C(2TGC)	564	Y	1	0	0	1	0	0	0	1	1	1	1	0	1
chr17	46543225	SNP	G	A	Coding	Replacement	Cul9	NM_001081335	R(1CGG)	184	W	1	0	0	1	0	0	0	1	1	1	1	0	1
chr11	97750908	SNP	T	C	Coding	Replacement	Cwc25	NM_026186	E(2GAG)	313	G	0	0	0	0	0	0	0	0	0	0	0	0	0
chr13	104720445	SNP	A	G	Coding	Replacement	Cwc27	NM_026072	I(2ATA)	337	T	1	1	0	1	0	1	0	1	0	0	1	0	1
chr5	73431868	SNP	A	C	Coding	Replacement	Cwh43	NM_181323	H(2CAC)	518	P	1	0	0	0	0	1	0	0	1	0	0	0	0
chr8	94780162	SNP	T	C	Coding	Replacement	Cx3cl1	NM_009142	I(2ATA)	265	T	0	0	0	0	0	0	0	0	0	0	0	0	0
chr18	74218103	SNP	G	T	Coding	Replacement	Cxxc1	NM_028868	Q(3CAG)	159	H	0	0	0	0	0	0	0	0	0	0	0	0	0
chr18	74218105	SNP	A	T	Coding	Replacement	Cxxc1	NM_028868	Q(2CAG)	160	L	0	0	0	0	0	0	0	0	0	0	0	0	0
chr18	74218107	SNP	C	A	Coding	Replacement	Cxxc1	NM_028868	Q(1CAG)	161	K	0	0	0	0	0	0	0	0	0	0	0	0	0
chr18	74218108	SNP	A	T	Coding	Replacement	Cxxc1	NM_028868	Q(2CAG)	161	L	0	0	0	0	0	0	0	0	0	0	0	0	0
chr18	74218109	SNP	G	C	Coding	Replacement	Cxxc1	NM_028868	Q(3CAG)	161	H	0	0	0	0	0	0	0	0	0	0	0	0	0
chr18	74218110	SNP	C	T	Coding	Replacement	Cxxc1	NM_028868	Q(1CAG)	162	*	0	0	0	0	0	0	0	0	0	0	0	0	0
chr18	74218111	SNP	A	T	Coding	Replacement	Cxxc1	NM_028868	Q(2CAG)	162	L	0	0	0	0	0	0	0	0	0	0	0	0	0
chr11	105935903	SNP	C	G	Coding	Replacement	Cyb561	NM_007805	V(1GTG)	137	L	0	1	1	1	1	1	0	1	1	0	0	0	0
chr8	107150821	SNP	C	T	Coding	Replacement	Cyb5b	NM_025558	T(2ACG)	37	M	0	0	0	0	1	0	0	0	1	0	0	0	0
chr8	107183637	SNP	G	A	Coding	Replacement	Cyb5b	NM_025558	R(2CGT)	137	H	0	0	0	0	1	0	0	1	1	0	0	0	0
chr11	69395202	SNP	A	G	Coding	Replacement	Cyb5d1	NM_001045525	L(2CTC)	31	P	1	1	0	1	0	1	1	1	1	0	0	0	1
chr11	69395272	SNP	C	A	Coding	Replacement	Cyb5d1	NM_001045525	A(1GCC)	8	S	1	1	0	1	0	1	1	1	1	0	0	0	1
chr2	71118204	SNP	A	G	Coding	Replacement	Cybrd1	NM_028593	I(1ATC)	29	V	1	1	0	0	0	0	0	1	1	1	0	0	0
chr11	116649290	SNP	T	C	Coding	Replacement	Cygb	NM_030206	T(1ACC)	178	A	0	0	0	1	0	0	0	0	0	0	0	0	0
chr11	116649376	SNP	T	C	Coding	Replacement	Cygb	NM_030206	K(2AAA)	149	R	0	0	0	1	0	0	0	0	0	0	0	0	0
chr11	116649388	SNP	A	G	Coding	Replacement	Cygb	NM_030206	V(2GTG)	145	A	0	0	0	1	0	0	0	0	0	0	0	0	0
chr11	116649389	SNP	C	G	Coding	Replacement	Cygb	NM_030206	V(1GTG)	145	L	0	0	0	1	0	0	0	0	0	0	0	0	0
chr11	116649400	SNP	T	C	Coding	Replacement	Cygb	NM_030206	N(2AAT)	141	S	0	0	0	1	0	0	0	0	0	0	0	0	0
chr15	74836324	SNP	C	T	Coding	Replacement	Cyp11b1	NM_001033229	R(2AGG)	434	K	1	1	0	1	1	1	1	1	1	0	0	0	1
chr15	74838595	SNP	G	C	Coding	Replacement	Cyp11b1	NM_001033229	Q(1CAG)	286	E	1	1	0	1	1	1	1	1	1	0	0	0	1
chr15	74852115	SNP	T	G	Coding	Replacement	Cyp11b2	NM_009991	K(1AAG)	340	Q	1	1	0	1	1	1	1	1	1	0	0	0	1
chr15	74853830	SNP	A	T	Coding	Replacement	Cyp11b2	NM_009991	D(3GAT)	189	E	1	1	0	1	1	1	1	1	1	0	0	0	1
chr7	27036588	SNP	C	A	Coding	Replacement	Cyp2a12	NM_133657	T(2ACA)	474	K	0	0	0	1	0	0	1	0	1	1	1	0	1
chr7	26934221	SNP	G	T	Coding	Replacement	Cyp2a22	NM_001101467	H(1CAT)	355	N	0	0	0	1	0	0	1	0	1	0	1	0	1
chr7	26307725	SNP	A	G	Coding	Replacement	Cyp2a4	NM_009997	T(1ACA)	86	A	0	0	0	1	0	0	1	1	1	0	1	0	1
chr7	26308554	SNP	C	A	Coding	Replacement	Cyp2a4	NM_009997	R(1CGC)	129	S	0	0	0	1	0	0	1	1	1	0	1	0	1
chr7	26308566	SNP	A	G	Coding	Replacement	Cyp2a4	NM_009997	T(1ACC)	133	A	0	0	0	1	0	0	1	0	1	0	1	0	1
chr7	26314799	SNP	A	C	Coding	Replacement	Cyp2a4	NM_009997	E(2GAA)	467	A	0	0	0	1	0	0	1	0	1	0	1	0	1
chr7	26836681	SNP	C	T	Coding	Replacement	Cyp2a5	NM_007812	A(2GCC)	117	V	0	0	0	1	0	0	1	0	1	0	1	0	1
chr7	26836716	SNP	C	A	Coding	Replacement	Cyp2a5	NM_007812	R(1CGC)	129	S	0	0	0	1	0	0	1	0	1	0	1	0	1
chr7	25917368	SNP	C	G	Coding	Replacement	Cyp2b10	NM_009999	D(3GAC)	411	E	0	1	0	1	0	0	1	1	1	0	1	0	1
chr7	26764335	SNP	C	G	Coding	Replacement	Cyp2b19	NM_007814	T(2ACC)	304	S	0	0	0	1	0	0	1	0	1	0	1	0	1
chr7	26672820	SNP	T	C	Coding	Replacement	Cyp2b23	NM_001081148	Q(2CAG)	400	R	0	0	0	1	0	0	1	0	1	0	1	0	1
chr7	26681318	SNP	C	T	Coding	Replacement	Cyp2b23	NM_001081148	E(1GAG)	161	K	0	0	1	1	0	0	1	1	0	0	1	0	1
chr7	26210268	SNP	A	G	Coding	Replacement	Cyp2b9	NM_010000	Y(2TAC)	487	C	0	1	0	1	0	0	1	1	1	0	1	0	1
chr19	39436073	SNP	A	T	Coding	Replacement	Cyp2c38	NM_010002	F(2TTC)	267	Y	1	0	0	0	1	0	0	0	1	1	1	0	0
chr19	39436131	SNP	C	T	Coding	Replacement	Cyp2c38	NM_010002	V(1GTA)	248	I	1	0	0	0	1	0	1	0	0	0	1	0	0
chr19	40040296	SNP	C	T	Coding	Replacement	Cyp2c54	NM_206537	R(2CGT)	396	H	0	0	0	0	0	0	0	1	1	1	0	0	0
chr15	82558064	SNP	T	C	Coding	Replacement	Cyp2d12	NM_201360	M(2ATG)	300	T	0	0	0	0	0	0	0	1	0	0	0	0	0
chr7	26814211	SNP	G	A	Coding	Replacement	Cyp2g1	NM_013809	D(1GAC)	192	N	0	0	0	1	0	0	1	0	1	0	1	0	1
chr7	26814245	SNP	G	A	Coding	Replacement	Cyp2g1	NM_013809	R(2AGG)	203	K	0	0	0	1	0	0	1	0	1	0	1	0	1
chr4	96122569	SNP	C	A	Coding	Replacement	Cyp2j12	NM_001100182	E(3GAG)	156	D	0	0	0	0	0	0	0	1	0	0	0	0	0
chr4	96045457	SNP	C	G	Coding	Replacement	Cyp2j13	NM_145548	R(2AGA)	502	T	0	1	0	0	0	0	1	0	1	0	0	0	0
chr4	96056840	SNP	C	A	Coding	Replacement	Cyp2j13	NM_145548	S(2AGT)	376	I	0	1	0	0	0	0	1	0	1	0	0	0	0
chr4	96077279	SNP	A	T	Coding	Replacement	Cyp2j13	NM_145548	S(1TCG)	64	T	0	1	0	0	0	0	1	0	1	0	0	0	0
chr4	96663211	SNP	A	G	Coding	Replacement	Cyp2j5	NM_010007	S(1TCA)	92	P	0	0	0	0	0	0	0	0	0	0	0	0	0
chr5	145864936	SNP	A	T	Coding	Replacement	Cyp3a11	NM_007818	V(2GTC)	286	D	0	0	0	1	0	0	0	0	0	0	0	1	1
chr5	145869184	SNP	A	C	Coding	Replacement	Cyp3a11	NM_007818	D(3GAT)	124	E	0	0	0	1	1	0	1	1	0	0	1	0	1
chr5	145708916	SNP	A	C	Coding	Replacement	Cyp3a41a	NM_017396	M(2ATG)	161	R	0	0	0	1	0	0	0	0	0	0	1	1	1
chr5	145788497	SNP	A	G	Coding	Replacement	Cyp3a44	NM_177380	V(2GTC)	298	A	0	1	0	1	0	0	1	0	0	0	0	0	1
chr5	145794753	SNP	A	T	Coding	Replacement	Cyp3a44	NM_177380	M(2ATG)	168	K	0	0	0	1	0	0	0	0	0	0	1	0	1
chr5	145794758	SNP	T	A	Coding	Replacement	Cyp3a44	NM_177380	K(3AAA)	166	N	0	0	0	1	0	0	0	0	0	0	1	0	1
chr5	145794904	SNP	T	C	Coding	Replacement	Cyp3a44	NM_177380	E(2GAG)	144	G	0	1	1	1	0	0	1	0	0	0	1	0	1
chr5	146079362	SNP	G	C	Coding	Replacement	Cyp3a59	NM_001105160	E(1GAA)	10	Q	0	0	0	1	0	0	0	1	0	0	1	0	1
chr5	146079370	SNP	G	T	Coding	Replacement	Cyp3a59	NM_001105160	W(3TGG)	12	C	0	0	0	1	0	0	0	0	0	0	1	0	1
chr4	115626847	SNP	G	T	Coding	Replacement	Cyp4b1	NM_007823	S(3AGC)	388	R	0	0	0	0	1	0	1	0	1	0	0	0	0
chr17	32699933	SNP	T	A	Coding	Replacement	Cyp4f15	NM_134127	D(3GAT)	312	E	0	0	0	0	0	0	0	0	0	0	0	0	0
chr8	71989112	SNP	T	A	Coding	Replacement	Cyp4f18	NM_024444	N(1AAC)	449	Y	0	0	0	0	0	0	0	0	0	0	0	0	0
chr8	45317668	SNP	T	C	Coding	Replacement	Cyp4v3	NM_133969	N(2AAT)	267	S	0	0	0	0	0	0	0	0	0	0	0	0	0
chr8	45317670	SNP	G	C	Coding	Replacement	Cyp4v3	NM_133969	N(3AAC)	266	K	0	0	0	0	0	0	0	0	0	0	0	0	0
chr8	45317680	SNP	G	C	Coding	Replacement	Cyp4v3	NM_133969	T(2ACT)	263	S	0	0	0	0	0	0	0	0	0	0	0	0	0
chr8	45317681	SNP	T	G	Coding	Replacement	Cyp4v3	NM_133969	T(1ACT)	263	P	0	0	0	0	0	0	0	0	0	0	0	0	0
chr8	45317684	SNP	G	C	Coding	Replacement	Cyp4v3	NM_133969	H(1CAT)	262	D	0	0	0	0	0	0	0	0	0	0	0	0	0
chrX	39863230	SNP	T	C	Coding	Replacement	Cypt14	NM_001191032	Q(2CAA)	59	R	1	1	1	0	1	1	1	0	1	0	1	0	1
chr10	18627657	SNP	C	T	Coding	Replacement	D10Bwg1379e	NM_001033258	G(2GGA)	1000	E	1	1	1	1	1	1	1	1	1	0	0	0	0
chr10	78162640	SNP	C	T	Coding	Replacement	D10Jhu81e	NM_138601	D(1GAC)	251	N	0	0	0	0	0	0	0	0	0	0	0	0	0
chr2	118814485	SNP	G	T	Coding	Replacement	D2Ertd750e	NM_026412	L(3TTG)	98	F	1	0	1	0	0	1	1	0	1	0	0	0	0
chr2	30176811	SNP	A	G	Coding	Replacement	D2Wsu81e	NM_172660	F(2TTC)	130	S	0	0	0	0	0	0	0	0	0	0	0	0	0
chr2	104152951	SNP	G	C	Coding	Replacement	D430041D05Rik	NM_001033347	P(2CCG)	1315	R	0	1	1	1	1	1	1	1	1	0	0	0	0
chr2	104152954	SNP	A	G	Coding	Replacement	D430041D05Rik	NM_001033347	L(2CTC)	1314	P	1	0	1	1	1	0	0	1	0	0	0	0	0
chr2	158186193	SNP	G	A	Coding	Replacement	D630003M21Rik	NM_001131021	L(1CTT)	1096	F	1	1	0	0	0	1	0	0	1	0	0	0	0
chr2	158186249	SNP	G	A	Coding	Replacement	D630003M21Rik	NM_001131021	S(2TCG)	1077	L	1	1	0	0	0	1	0	0	1	0	0	0	0
chr14	3227186	SNP	G	A	Coding	Replacement	D830030K20Rik	NM_177135	E(1GAG)	93	K	1	0	0	0	0	1	0	1	1	0	0	0	0
chr14	3227235	SNP	G	A	Coding	Replacement	D830030K20Rik	NM_177135	G(2GGG)	109	E	0	0	0	0	0	1	0	1	1	0	0	0	0
chr14	3233512	SNP	A	T	Coding	Replacement	D830030K20Rik	NM_177135	T(1ACA)	146	S	1	0	0	0	0	1	0	1	1	0	0	0	0
chr17	49472004	SNP	T	C	Coding	Replacement	Daam2	NM_001008231	M(1ATG)	750	V	1	1	1	1	1	1	1	1	1	0	0	0	0
chr17	49472008	SNP	C	A	Coding	Replacement	Daam2	NM_001008231	L(3TTG)	748	F	0	0	1	0	1	0	0	0	0	0	0	0	0
chr17	49472015	SNP	G	C	Coding	Replacement	Daam2	NM_001008231	A(2GCC)	746	G	1	1	1	1	1	1	1	1	1	0	0	0	0
chr7	16875567	SNP	C	G	Coding	Replacement	Dact3	NM_001081655	A(2GCC)	48	G	1	1	1	0	0	0	0	1	0	0	0	0	0
chr7	16875578	SNP	A	G	Coding	Replacement	Dact3	NM_001081655	M(1ATG)	52	V	1	0	1	0	0	0	1	0	0	1	0	1	0
chr19	10599090	SNP	A	G	Coding	Replacement	Dak	NM_145496	F(2TTC)	143	S	0	0	0	0	0	0	0	0	0	0	0	0	0
chr1	128367029	SNP	G	T	Coding	Replacement	Dars	NM_177445	Q(1CAG)	412	K	0	0	0	0	0	0	0	0	0	0	0	1	0
chr8	84098839	SNP	T	C	Coding	Replacement	Dcaf15	NM_172502	T(1ACT)	380	A	0	0	0	0	0	0	0	0	0	0	0	0	0
chr4	129609656	SNP	T	C	Coding	Replacement	Dcdc2b	NM_001195730	Q(2CAG)	234	R	0	0	0	0	1	1	1	1	1	0	0	0	1
chr4	129609657	SNP	G	A	Coding	Replacement	Dcdc2b	NM_001195730	Q(1CAG)	234	*	0	0	0	0	1	1	1	1	1	0	0	0	1
chr7	105765914	SNP	G	T	Coding	Replacement	Dchs1	NM_001162943	L(1CTG)	688	M	0	0	0	1	0	0	0	0	0	0	0	0	0
chr14	30519361	SNP	A	C	Coding	Replacement	Dcp1a	NM_133761	N(2AAC)	376	T	1	1	1	1	1	1	1	1	1	0	0	0	0
chr18	44410274	SNP	T	C	Coding	Replacement	Dcp2	NM_027490	S(1TCA)	300	P	0	1	0	0	1	1	1	1	1	0	0	0	0
chr17	23881454	SNP	A	C	Coding	Replacement	Dcpp1	NM_019910	K(1AAG)	53	Q	1	1	1	1	1	0	0	1	1	0	0	0	1
chr17	23882561	SNP	C	G	Coding	Replacement	Dcpp1	NM_019910	Q(1CAG)	95	E	0	0	0	1	0	0	0	1	1	0	0	0	1
chr17	23882573	SNP	A	T	Coding	Replacement	Dcpp1	NM_019910	T(1ACT)	99	S	1	0	0	1	0	0	0	1	1	1	0	0	1
chr17	23882585	SNP	T	A	Coding	Replacement	Dcpp1	NM_019910	L(1TTA)	103	I	1	0	0	1	0	0	0	1	1	1	0	0	1
chr17	23900397	SNP	C	T	Coding	Replacement	Dcpp2	NM_001039238	L(1CTC)	62	F	0	1	0	1	1	0	1	0	0	0	0	1	1
chr10	40631775	SNP	G	A	Coding	Replacement	Ddo	NM_027442	C(2TGT)	56	Y	1	0	0	0	0	1	1	1	0	1	1	0	0
chr10	40637359	SNP	G	A	Coding	Replacement	Ddo	NM_027442	R(2CGC)	99	H	1	0	0	0	0	1	1	1	0	1	1	0	0
chr4	138304940	SNP	T	C	Coding	Replacement	Ddost	NM_007838	V(2GTG)	21	A	1	0	1	1	1	1	1	1	1	1	0	0	1
chr2	167015358	SNP	C	G	Coding	Replacement	Ddx27	NM_153065	R(1CGG)	9	G	1	1	0	0	0	1	0	0	1	0	0	0	0
chr2	167017762	SNP	G	A	Coding	Replacement	Ddx27	NM_153065	R(2CGC)	38	H	1	1	0	0	0	1	0	0	1	0	0	0	0
chr13	112641198	SNP	C	G	Coding	Replacement	Ddx4	NM_001145885	D(1GAT)	54	H	1	1	0	0	0	1	0	1	0	0	1	0	0
chr8	70302397	SNP	A	C	Coding	Replacement	Ddx49	NM_001024922	V(2GTA)	14	G	1	0	0	0	0	0	0	1	0	1	0	0	0
chr5	120623953	SNP	T	A	Coding	Replacement	Ddx54	NM_028041	Y(3TAT)	570	*	0	0	0	0	0	0	0	0	0	0	0	0	0
chr8	62017167	SNP	G	T	Coding	Replacement	Ddx60	NM_001081215	L(3TTG)	1396	F	0	0	0	0	0	0	0	0	0	1	1	0	0
chr4	15924327	SNP	T	C	Coding	Replacement	Decr1	NM_026172	I(1ATC)	198	V	1	0	0	0	1	1	0	1	0	0	0	0	0
chr8	21948563	SNP	C	A	Coding	Replacement	Defb13	NM_139223	Q(1CAA)	46	K	0	1	0	1	1	0	0	0	1	0	0	0	0
chr8	21948569	SNP	A	T	Coding	Replacement	Defb13	NM_139223	I(1ATT)	48	F	0	0	0	0	1	1	0	0	1	0	0	0	0
chr8	21948571	SNP	T	G	Coding	Replacement	Defb13	NM_139223	I(3ATT)	48	M	0	0	0	1	1	1	0	1	1	0	0	0	1
chr8	21948581	SNP	C	A	Coding	Replacement	Defb13	NM_139223	Q(1CAA)	52	K	1	1	0	1	1	1	1	0	1	0	0	0	0
chr2	152520047	SNP	G	T	Coding	Replacement	Defb28	NM_001037502	L(3TTG)	42	F	1	1	0	1	1	1	1	1	1	0	0	0	0
chr2	152520051	SNP	A	G	Coding	Replacement	Defb28	NM_001037502	K(1AAA)	44	E	0	0	0	1	1	1	0	1	1	0	0	0	0
chr14	63017855	SNP	G	A	Coding	Replacement	Defb43	NM_001039121	V(1GTC)	46	I	1	0	0	1	0	1	1	1	0	1	1	0	1
chr8	19447556	SNP	A	T	Coding	Replacement	Defb8	NM_153108	V(2GTG)	13	E	0	0	1	0	0	1	0	0	0	0	0	0	0
chr13	47105689	SNP	C	T	Coding	Replacement	Dek	NM_025900	A(1GCC)	14	T	0	1	0	0	0	1	1	1	1	0	0	0	0
chr2	37854021	SNP	T	G	Coding	Replacement	Dennd1a	NM_146122	N(2AAC)	424	T	1	0	1	1	1	1	1	1	1	0	0	0	0
chr17	57066215	SNP	C	T	Coding	Replacement	Dennd1c	NM_153551	E(1GAG)	753	K	1	0	0	0	0	0	0	1	1	1	1	0	0
chr17	57067819	SNP	C	A	Coding	Replacement	Dennd1c	NM_153551	L(3TTG)	471	F	1	1	1	1	1	1	1	1	1	0	0	0	0
chr17	57071826	SNP	T	C	Coding	Replacement	Dennd1c	NM_153551	T(1ACA)	297	A	0	0	0	0	0	0	0	0	0	0	0	0	0
chr15	73567157	SNP	A	G	Coding	Replacement	Dennd3	NM_001081066	I(1ATA)	1125	V	1	1	0	1	0	1	1	1	1	0	0	0	1
chr15	73570898	SNP	G	A	Coding	Replacement	Dennd3	NM_001081066	V(1GTA)	1257	I	1	1	0	1	1	1	1	1	1	0	0	0	1
chr3	90269325	SNP	T	G	Coding	Replacement	Dennd4b	NM_201407	V(2GTG)	312	G	0	0	0	0	0	0	1	0	0	0	0	0	0
chr3	90269343	SNP	T	G	Coding	Replacement	Dennd4b	NM_201407	L(2CTG)	318	R	0	0	1	1	1	1	1	1	1	0	0	0	0
chr6	149044849	SNP	C	A	Coding	Replacement	Dennd5b	NM_177192	K(3AAG)	421	N	0	0	0	0	0	0	0	0	0	0	0	0	0
chr13	108384853	SNP	C	T	Coding	Replacement	Depdc1b	NM_178683	A(2GCC)	398	V	1	1	0	0	0	1	0	1	0	0	1	0	0
chr15	55133475	SNP	A	T	Coding	Replacement	Deptor	NM_001037937	M(1ATG)	1	L	1	1	0	0	1	1	1	1	1	0	1	0	0
chr15	55133519	SNP	G	C	Coding	Replacement	Deptor	NM_001037937	E(3GAG)	15	D	1	1	0	0	1	1	1	1	1	0	1	0	0
chr6	137830284	SNP	C	A	Coding	Replacement	Dera	NM_172733	F(3TTC)	243	L	0	0	0	0	0	0	0	0	0	0	0	0	0
chr7	78843959	SNP	C	G	Coding	Replacement	Det1	NM_029585	G(2GGA)	99	A	0	1	0	1	0	0	0	0	0	0	0	0	1
chr15	76511696	SNP	A	C	Coding	Replacement	Dgat1	NM_010046	V(2GTA)	29	G	0	0	0	0	0	0	0	1	0	0	0	0	0
chr1	87939226	SNP	G	C	Coding	Replacement	Dgkd	NM_177646	G(1GGG)	1075	R	1	0	1	1	0	1	1	1	0	0	0	0	0
chr11	89055474	SNP	C	T	Coding	Replacement	Dgke	NM_019505	G(1GGC)	167	S	1	1	0	1	1	1	1	1	1	0	0	0	1
chr6	36862467	SNP	T	C	Coding	Replacement	Dgki	NM_001081206	S(1AGC)	951	G	0	1	1	1	0	0	1	0	0	1	0	0	0
chr7	143847296	SNP	G	C	Coding	Replacement	Dhcr7	NM_007856	A(1GCC)	399	P	0	1	0	1	1	1	1	0	0	0	0	0	0
chr7	143847372	SNP	T	C	Coding	Replacement	Dhcr7	NM_007856	L(2CTC)	424	P	0	0	0	0	0	0	0	0	0	1	1	0	0
chr4	134000330	SNP	A	T	Coding	Replacement	Dhdds	NM_026144	M(2ATG)	1	K	0	0	0	0	0	0	0	1	0	0	0	0	0
chr7	45486763	SNP	G	A	Coding	Replacement	Dhdh	NM_027903	S(2TCT)	115	F	0	0	0	0	0	0	1	0	1	0	0	0	0
chr2	5942602	SNP	C	T	Coding	Replacement	Dhtkd1	NM_001081131	G(1GGT)	24	S	0	1	0	1	0	0	1	1	1	0	1	0	1
chr13	112930881	SNP	G	A	Coding	Replacement	Dhx29	NM_172594	V(1GTG)	99	M	1	1	0	0	0	1	0	1	0	0	1	0	0
chr13	112935579	SNP	A	C	Coding	Replacement	Dhx29	NM_172594	E(3GAA)	252	D	1	1	0	0	0	1	0	1	0	0	1	0	0
chr13	112935585	SNP	A	C	Coding	Replacement	Dhx29	NM_172594	E(3GAA)	254	D	1	1	0	0	0	1	0	1	0	0	1	0	0
chr11	71004258	SNP	T	C	Coding	Replacement	Dhx33	NM_178367	R(1AGG)	41	G	1	0	0	0	0	0	0	0	0	1	0	0	0
chr7	16198964	SNP	G	A	Coding	Replacement	Dhx34	NM_027883	P(1CCC)	1017	S	0	1	0	1	0	0	1	1	1	0	1	0	1
chr3	62484977	SNP	C	T	Coding	Replacement	Dhx36	NM_028136	A(1GCT)	543	T	1	1	0	0	0	1	1	1	1	1	0	0	0
chr11	100695280	SNP	T	C	Coding	Replacement	Dhx58	NM_030150	I(3ATA)	638	M	1	1	0	0	1	1	1	1	1	1	0	0	0
chr13	106948772	SNP	A	T	Coding	Replacement	Dimt1	NM_025447	L(3TTA)	75	F	0	0	0	0	1	0	0	0	0	0	0	0	0
chr13	106948773	SNP	G	A	Coding	Replacement	Dimt1	NM_025447	E(1GAA)	76	K	0	0	0	0	1	0	0	0	0	0	0	0	0
chr13	106948774	SNP	A	T	Coding	Replacement	Dimt1	NM_025447	E(2GAA)	76	V	0	0	0	0	1	0	0	0	0	0	0	0	0
chr13	106948775	SNP	A	C	Coding	Replacement	Dimt1	NM_025447	E(3GAA)	76	D	0	0	0	0	1	0	0	0	0	0	0	0	0
chr13	106948778	SNP	G	T	Coding	Replacement	Dimt1	NM_025447	K(3AAG)	77	N	0	0	0	0	1	0	0	0	0	0	0	0	0
chr13	9568687	SNP	A	G	Coding	Replacement	Dip2c	NM_001081426	T(1ACA)	531	A	0	0	0	0	0	0	0	0	0	0	0	0	0
chr8	125165052	SNP	C	T	Coding	Replacement	Disc1	NM_174854	R(1CGG)	615	W	1	0	0	0	0	1	1	1	1	0	0	0	0
chr8	125165124	SNP	G	C	Coding	Replacement	Disc1	NM_174854	V(1GTC)	639	L	1	0	0	0	0	1	1	1	0	0	0	0	0
chr2	118789725	SNP	C	A	Coding	Replacement	Disp2	NM_170593	Q(1CAA)	313	K	1	1	1	1	1	1	1	1	1	0	0	0	0
chr9	50659242	SNP	T	G	Coding	Replacement	Dlat	NM_145614	Q(3CAA)	75	H	0	1	0	1	0	1	1	1	0	0	0	0	0
chr9	119120838	SNP	G	C	Coding	Replacement	Dlec1	NM_177117	G(1GGG)	428	R	1	1	1	1	1	1	1	1	1	0	0	0	0
chr4	127214992	SNP	T	G	Coding	Replacement	Dlgap3	NM_198618	V(2GTG)	635	G	1	1	0	0	1	1	0	0	0	0	0	0	0
chr4	127236163	SNP	T	C	Coding	Replacement	Dlgap3	NM_198618	V(2GTC)	910	A	0	0	0	0	1	0	0	0	1	0	0	0	0
chr2	71544858	SNP	T	A	Coding	Replacement	Dlx2	NM_010054	T(1ACC)	221	S	0	0	0	1	0	0	0	0	0	0	0	0	0
chr11	95123530	SNP	C	T	Coding	Replacement	Dlx3	NM_010055	P(2CCA)	213	L	0	0	0	0	1	0	0	0	0	0	0	0	0
chr4	117675152	SNP	C	G	Coding	Replacement	Dmap1	NM_023178	A(1GCC)	406	P	1	1	1	1	1	1	1	1	1	0	0	0	0
chr19	25678440	SNP	A	C	Coding	Replacement	Dmrt2	NM_145831	T(1ACT)	468	P	0	0	0	0	0	0	1	1	0	0	0	0	0
chr4	89691790	SNP	A	G	Coding	Replacement	Dmrta1	NM_175647	H(2CAT)	329	R	0	1	0	0	0	0	1	0	1	0	0	0	0
chrX	102707925	SNP	T	C	Coding	Replacement	Dmrtc1b	NM_001039116	W(1TGG)	8	R	0	0	0	0	0	0	1	0	0	0	0	1	1
chr7	19080577	SNP	C	G	Coding	Replacement	Dmwd	NM_010058	A(2GCG)	384	G	0	1	0	1	0	0	1	1	1	0	1	0	1
chr9	54378762	SNP	C	A	Coding	Replacement	Dmxl2	NM_172771	C(2TGT)	2713	F	1	1	1	1	1	1	1	0	0	0	0	0	0
chr9	54460993	SNP	T	G	Coding	Replacement	Dmxl2	NM_172771	H(2CAC)	231	P	1	1	1	1	1	1	0	1	1	0	0	0	1
chr10	62947106	SNP	A	G	Coding	Replacement	Dna2	NM_177372	D(2GAC)	5	G	0	1	0	1	0	0	0	1	1	1	0	0	0
chr12	69196854	SNP	T	G	Coding	Replacement	Dnaaf2	NM_027269	T(1ACC)	478	P	0	0	1	0	1	1	0	0	0	0	0	0	0
chr5	124817598	SNP	T	G	Coding	Replacement	Dnahc10	NM_019536	V(2GTG)	3466	G	1	0	0	0	1	0	0	0	0	0	0	0	0
chr12	117954720	SNP	C	T	Coding	Replacement	Dnahc11	NM_010060	G(2GGC)	3492	D	1	1	0	0	0	0	1	1	1	1	0	0	0
chr12	118018752	SNP	T	C	Coding	Replacement	Dnahc11	NM_010060	I(1ATC)	2561	V	1	1	0	0	0	0	1	1	1	1	0	0	0
chr12	118131351	SNP	A	T	Coding	Replacement	Dnahc11	NM_010060	Y(1TAC)	715	N	0	0	0	0	0	0	0	0	0	0	1	0	0
chr12	118179607	SNP	A	G	Coding	Replacement	Dnahc11	NM_010060	S(1TCC)	434	P	1	1	0	0	0	0	1	1	1	1	0	0	0
chr12	118190825	SNP	T	C	Coding	Replacement	Dnahc11	NM_010060	E(2GAA)	240	G	1	1	0	0	0	0	1	1	1	1	0	0	0
chr12	118198712	SNP	G	A	Coding	Replacement	Dnahc11	NM_010060	R(1CGC)	41	C	1	1	0	0	0	0	1	1	1	1	0	0	0
chr11	118025699	SNP	A	C	Coding	Replacement	Dnahc17	NM_001167746	V(2GTG)	4188	G	0	0	0	0	1	0	0	0	0	1	0	0	1
chr11	118094710	SNP	C	T	Coding	Replacement	Dnahc17	NM_001167746	D(1GAC)	1514	N	1	1	0	0	1	1	1	1	1	1	1	0	0
chr11	69515717	SNP	G	T	Coding	Replacement	Dnahc2	NM_001081330	N(3AAC)	566	K	0	0	0	0	0	0	0	1	0	0	0	0	0
chr15	28272172	SNP	G	A	Coding	Replacement	Dnahc5	NM_133365	V(1GTC)	1041	I	0	0	0	0	0	0	0	0	0	0	0	0	0
chr6	73149504	SNP	A	C	Coding	Replacement	Dnahc6	NM_001164669	V(2GTG)	1280	G	1	0	1	0	0	1	0	1	1	0	0	0	0
chr1	53444499	SNP	C	T	Coding	Replacement	Dnahc7a	NM_001252070	G(2GGA)	3373	E	1	0	0	0	0	0	0	0	1	0	0	0	0
chr1	53541071	SNP	A	T	Coding	Replacement	Dnahc7a	NM_001252070	D(3GAT)	1568	E	0	0	0	0	1	0	0	0	0	0	0	0	0
chr1	46066957	SNP	C	T	Coding	Replacement	Dnahc7b	NM_001160386	P(1CCG)	34	S	1	0	0	1	1	1	1	1	1	1	1	0	1
chr1	46066960	SNP	A	G	Coding	Replacement	Dnahc7b	NM_001160386	I(1ATC)	35	V	1	0	0	1	1	1	1	1	1	1	1	0	1
chr1	46099449	SNP	A	C	Coding	Replacement	Dnahc7b	NM_001160386	D(2GAT)	217	A	0	0	0	0	0	0	0	0	0	0	0	0	0
chr1	46187165	SNP	G	A	Coding	Replacement	Dnahc7b	NM_001160386	G(2GGC)	1252	D	1	0	0	1	1	1	1	1	1	1	1	0	1
chr1	46187187	SNP	T	A	Coding	Replacement	Dnahc7b	NM_001160386	H(3CAT)	1259	Q	1	0	0	1	1	1	1	1	1	1	1	0	0
chr11	66085174	SNP	A	C	Coding	Replacement	Dnahc9	NM_001099633	S(1TCC)	1350	A	1	1	0	1	0	1	1	1	1	0	0	0	1
chr11	66147381	SNP	G	A	Coding	Replacement	Dnahc9	NM_001099633	H(1CAT)	308	Y	1	1	0	1	0	1	1	1	1	0	0	0	1
chr11	66168373	SNP	C	G	Coding	Replacement	Dnahc9	NM_001099633	R(2CGG)	32	P	0	0	0	1	0	0	0	1	1	0	0	0	0
chr8	85553364	SNP	T	C	Coding	Replacement	Dnaja2	NM_019794	K(2AAG)	62	R	1	1	0	1	0	1	1	1	1	0	0	0	1
chr7	100507471	SNP	C	T	Coding	Replacement	Dnajb13	NM_153527	V(1GTC)	133	I	0	1	0	1	1	0	1	1	1	0	0	0	1
chr3	137892921	SNP	A	C	Coding	Replacement	Dnajb14	NM_001033155	N(2AAC)	140	T	1	1	0	0	0	1	1	1	1	0	0	0	0
chr2	80340506	SNP	C	G	Coding	Replacement	Dnajc10	NM_024181	A(2GCC)	447	G	0	1	0	0	0	0	0	0	0	0	0	0	0
chr4	141782918	SNP	C	A	Coding	Replacement	Dnajc16	NM_172338	L(3TTG)	141	F	0	0	0	0	0	0	0	0	0	0	0	0	0
chr14	118938102	SNP	G	T	Coding	Replacement	Dnajc3	NM_008929	G(2GGC)	5	V	0	0	0	0	1	0	0	0	0	0	0	0	0
chr5	135064275	SNP	T	G	Coding	Replacement	Dnajc30	NM_025362	W(1TGG)	9	G	1	0	1	1	1	1	1	1	1	0	0	0	0
chr18	36764262	SNP	C	T	Coding	Replacement	Dnd1	NM_173383	C(2TGT)	277	Y	1	0	0	0	0	1	1	1	1	0	0	0	0
chr18	36764440	SNP	G	T	Coding	Replacement	Dnd1	NM_173383	P(1CCA)	218	T	1	0	0	0	0	0	1	0	1	0	0	0	0
chr17	46498648	SNP	G	A	Coding	Replacement	Dnph1	NM_207161	V(1GTG)	80	M	1	0	0	1	0	0	0	1	1	1	1	0	1
chr17	46498957	SNP	A	T	Coding	Replacement	Dnph1	NM_207161	M(1ATG)	142	L	1	0	0	1	0	0	0	1	1	1	1	0	1
chr3	122275294	SNP	C	A	Coding	Replacement	Dnttip2	NM_153806	H(1CAC)	53	N	1	1	0	0	0	1	0	1	1	0	0	0	0
chr3	122275688	SNP	C	T	Coding	Replacement	Dnttip2	NM_153806	S(2TCG)	184	L	1	1	0	0	0	1	0	1	1	0	0	0	0
chr3	122275901	SNP	G	A	Coding	Replacement	Dnttip2	NM_153806	S(2AGT)	255	N	1	1	0	0	0	1	1	1	1	0	0	0	0
chr3	122275943	SNP	T	A	Coding	Replacement	Dnttip2	NM_153806	L(2CTG)	269	Q	1	1	0	0	0	1	0	1	1	0	0	0	0
chr3	122276099	SNP	G	A	Coding	Replacement	Dnttip2	NM_153806	R(2CGG)	321	Q	1	1	1	0	0	1	1	1	1	0	0	0	0
chr3	122276282	SNP	G	T	Coding	Replacement	Dnttip2	NM_153806	S(2AGC)	382	I	1	1	0	0	0	1	1	1	1	0	0	0	0
chr3	122276332	SNP	G	A	Coding	Replacement	Dnttip2	NM_153806	D(1GAT)	399	N	1	1	0	0	0	1	1	1	1	0	0	0	0
chr3	122276367	SNP	T	G	Coding	Replacement	Dnttip2	NM_153806	D(3GAT)	410	E	0	1	0	1	0	1	1	1	1	0	0	0	0
chr3	122276513	SNP	A	G	Coding	Replacement	Dnttip2	NM_153806	N(2AAT)	459	S	1	1	0	0	0	1	0	1	1	0	0	0	0
chr3	122276560	SNP	G	C	Coding	Replacement	Dnttip2	NM_153806	A(1GCA)	475	P	1	1	0	0	0	0	0	1	1	0	0	0	0
chr7	134990538	SNP	G	T	Coding	Replacement	Dock1	NM_001033420	C(2TGC)	934	F	1	1	1	1	1	1	1	1	1	0	0	0	0
chrX	35944493	SNP	G	T	Coding	Replacement	Dock11	NM_001009947	R(2AGA)	62	I	0	0	0	0	1	0	0	0	0	0	0	0	0
chrX	36067761	SNP	A	C	Coding	Replacement	Dock11	NM_001009947	K(1AAA)	1925	Q	0	0	0	0	1	0	0	0	0	0	0	0	0
chrX	36067763	SNP	A	T	Coding	Replacement	Dock11	NM_001009947	K(3AAA)	1925	N	0	0	0	0	1	0	0	0	0	0	0	0	0
chrX	36067764	SNP	A	T	Coding	Replacement	Dock11	NM_001009947	T(1ACT)	1926	S	0	0	0	0	1	0	0	0	0	0	0	0	0
chrX	36067765	SNP	C	T	Coding	Replacement	Dock11	NM_001009947	T(2ACT)	1926	I	0	0	0	0	1	0	0	0	0	0	0	0	0
chr9	106930040	SNP	T	C	Coding	Replacement	Dock3	NM_153413	K(1AAG)	1363	E	0	0	0	1	1	0	0	0	1	0	0	0	0
chr12	40636113	SNP	T	A	Coding	Replacement	Dock4	NM_172803	W(1TGG)	116	R	1	0	0	1	1	1	1	1	1	1	1	0	1
chr9	21829505	SNP	A	C	Coding	Replacement	Dock6	NM_177030	V(2GTG)	929	G	0	0	0	0	1	0	0	0	0	0	0	0	1
chr9	21833597	SNP	C	T	Coding	Replacement	Dock6	NM_177030	R(2CGC)	561	H	0	1	0	0	0	1	1	1	1	0	0	0	0
chr4	99079749	SNP	G	A	Coding	Replacement	Dock7	NM_026082	P(1CCC)	164	S	0	1	0	0	0	0	1	0	1	0	0	0	0
chr19	25200466	SNP	G	A	Coding	Replacement	Dock8	NM_028785	R(2AGA)	2055	K	0	0	0	0	0	0	0	0	1	0	0	0	0
chr10	80787113	SNP	T	G	Coding	Replacement	Dot1l	NM_199322	L(2CTG)	883	R	1	1	1	1	1	1	0	1	0	0	0	0	0
chr17	35636906	SNP	C	T	Coding	Replacement	Dpcr1	NM_001033366	S(2AGC)	477	N	1	0	0	1	0	0	0	1	1	1	1	0	1
chr17	35637582	SNP	G	A	Coding	Replacement	Dpcr1	NM_001033366	T(2ACG)	375	M	1	0	0	1	0	0	0	1	1	1	1	0	1
chr8	123200899	SNP	A	G	Coding	Replacement	Dpep1	NM_007876	N(2AAT)	358	S	1	0	0	0	0	1	1	1	1	0	0	0	0
chr2	168230311	SNP	G	A	Coding	Replacement	Dpm1	NM_010072	R(1CGG)	15	W	1	1	0	0	0	1	0	0	1	0	0	0	0
chr9	78367831	SNP	G	T	Coding	Replacement	Dppa5a	NM_025274	S(2TCT)	63	Y	0	1	0	0	0	0	0	0	0	0	0	0	0
chr1	164796930	SNP	G	C	Coding	Replacement	Dpt	NM_019759	E(1GAA)	67	Q	0	0	0	0	0	0	0	1	0	0	0	0	0
chr1	164818912	SNP	C	A	Coding	Replacement	Dpt	NM_019759	P(2CCA)	150	Q	1	1	1	1	1	1	1	1	1	0	0	0	0
chr7	139090263	SNP	T	G	Coding	Replacement	Dpysl4	NM_011993	M(2ATG)	78	R	0	1	0	0	0	1	0	0	1	0	0	0	0
chr7	139098519	SNP	C	T	Coding	Replacement	Dpysl4	NM_011993	T(2ACG)	444	M	0	1	0	0	0	1	0	1	1	0	0	0	0
chr18	20340333	SNP	A	G	Coding	Replacement	Dsg1a	NM_010079	H(2CAT)	821	R	0	0	0	0	0	0	0	0	0	0	0	0	0
chr18	20582767	SNP	C	A	Coding	Replacement	Dsg2	NM_007883	D(3GAC)	255	E	1	1	1	1	1	1	1	0	1	0	0	0	0
chr5	104177553	SNP	A	G	Coding	Replacement	Dspp	NM_010080	N(2AAC)	594	S	0	0	0	0	0	0	0	1	0	0	0	0	1
chr1	34188258	SNP	A	G	Coding	Replacement	Dst	NM_134448	D(2GAT)	1644	G	1	0	0	0	1	0	1	0	0	1	1	0	0
chr1	34188278	SNP	G	A	Coding	Replacement	Dst	NM_134448	V(1GTC)	1651	I	1	0	0	0	1	0	1	0	0	1	1	0	0
chr1	34188401	SNP	G	T	Coding	Replacement	Dst	NM_134448	A(1GCC)	1692	S	1	0	0	0	1	0	1	0	0	1	1	0	0
chr1	34189044	SNP	T	C	Coding	Replacement	Dst	NM_134448	I(2ATT)	1906	T	1	0	0	0	1	0	1	0	0	1	1	0	0
chr1	34189379	SNP	G	A	Coding	Replacement	Dst	NM_134448	G(1GGC)	2018	S	1	0	0	0	1	0	1	0	0	1	1	0	0
chr1	34189403	SNP	A	G	Coding	Replacement	Dst	NM_134448	T(1ACA)	2026	A	1	0	0	0	1	0	1	0	0	1	1	0	0
chr1	34189623	SNP	G	A	Coding	Replacement	Dst	NM_134448	S(2AGC)	2099	N	1	0	0	0	1	0	1	1	0	1	1	0	0
chr1	34190309	SNP	A	G	Coding	Replacement	Dst	NM_134448	M(1ATG)	2328	V	1	0	0	0	1	0	1	0	0	1	1	0	0
chr1	34190349	SNP	A	T	Coding	Replacement	Dst	NM_134448	D(2GAT)	2341	V	1	0	0	0	1	0	1	0	0	1	1	0	0
chr1	34190747	SNP	G	C	Coding	Replacement	Dst	NM_134448	E(1GAG)	2474	Q	1	0	0	0	1	0	1	1	0	1	1	0	0
chr1	34190967	SNP	G	A	Coding	Replacement	Dst	NM_134448	G(2GGC)	2547	D	1	0	0	0	1	0	1	1	0	1	1	0	0
chr1	34191110	SNP	C	G	Coding	Replacement	Dst	NM_134448	Q(1CAG)	2595	E	1	0	0	0	1	0	1	0	0	1	1	0	0
chr1	34191273	SNP	G	A	Coding	Replacement	Dst	NM_134448	R(2AGG)	2649	K	1	0	0	0	1	0	1	1	0	1	1	0	0
chr1	34193246	SNP	A	G	Coding	Replacement	Dst	NM_134448	S(1AGT)	3307	G	1	0	0	0	1	0	1	0	0	1	1	0	0
chr12	52006466	SNP	A	G	Coding	Replacement	Dtd2	NM_029545	V(2GTG)	7	A	1	0	0	1	0	1	1	1	1	1	0	0	1
chr1	191575381	SNP	A	G	Coding	Replacement	Dtl	NM_029766	L(2CTC)	7	P	1	1	1	1	1	1	1	1	1	0	0	0	0
chr2	122346329	SNP	C	T	Coding	Replacement	Duox1	NM_001099297	R(1CGC)	1444	C	0	0	0	0	0	0	0	0	0	0	0	0	0
chr1	184037139	SNP	A	C	Coding	Replacement	Dusp10	NM_022019	T(1ACT)	101	P	0	0	0	0	0	0	0	0	0	1	1	1	0
chr1	170874437	SNP	A	G	Coding	Replacement	Dusp12	NM_023173	V(2GTG)	331	A	1	1	0	0	0	1	1	1	1	1	1	0	1
chr1	170885169	SNP	G	T	Coding	Replacement	Dusp12	NM_023173	P(2CCG)	80	Q	1	1	0	1	0	1	1	1	1	1	1	0	1
chr1	170885283	SNP	A	G	Coding	Replacement	Dusp12	NM_023173	V(2GTG)	42	A	1	1	0	1	0	1	1	1	1	1	1	0	1
chr1	170885284	SNP	C	T	Coding	Replacement	Dusp12	NM_023173	V(1GTG)	42	M	1	1	0	1	0	1	1	1	1	1	1	0	1
chr2	152944311	SNP	A	T	Coding	Replacement	Dusp15	NM_001159376	I(2ATA)	92	K	0	0	0	0	0	0	0	1	0	0	0	0	0
chrX	18146370	SNP	T	A	Coding	Replacement	Dusp21	NM_028568	I(2ATC)	141	N	0	0	0	0	1	0	0	0	0	0	0	0	0
chrX	18146371	SNP	C	G	Coding	Replacement	Dusp21	NM_028568	I(3ATC)	141	M	0	0	0	0	1	0	0	0	0	0	0	0	0
chrX	18146375	SNP	C	G	Coding	Replacement	Dusp21	NM_028568	R(1CGT)	143	G	0	0	0	0	1	0	0	0	0	0	0	0	0
chr19	53529574	SNP	T	G	Coding	Replacement	Dusp5	NM_001085390	V(2GTG)	86	G	1	1	0	0	0	0	0	1	0	0	0	1	0
chr19	53529577	SNP	T	G	Coding	Replacement	Dusp5	NM_001085390	V(2GTC)	87	G	1	0	0	0	0	0	0	1	0	0	1	0	1
chr18	75114840	SNP	G	T	Coding	Replacement	Dym	NM_027727	A(1GCG)	272	S	1	1	0	1	0	1	0	1	1	1	1	0	1
chr18	70240982	SNP	C	A	Coding	Replacement	Dynap	NM_029346	D(1GAC)	158	Y	1	1	1	1	1	1	0	1	1	0	0	0	1
chr18	70240984	SNP	T	C	Coding	Replacement	Dynap	NM_029346	D(2GAC)	157	G	1	1	1	1	1	1	0	1	1	0	0	0	1
chr12	110616822	SNP	A	C	Coding	Replacement	Dync1h1	NM_030238	N(2AAC)	451	T	1	1	1	1	1	0	1	1	1	0	0	0	0
chr12	110616845	SNP	G	C	Coding	Replacement	Dync1h1	NM_030238	A(1GCC)	459	P	0	0	0	0	0	0	1	0	1	0	0	0	0
chr12	110618043	SNP	C	A	Coding	Replacement	Dync1h1	NM_030238	Q(1CAA)	627	K	0	0	0	0	0	1	0	1	1	1	1	0	0
chr9	114689003	SNP	A	G	Coding	Replacement	Dync1li1	NM_146229	D(2GAC)	41	G	0	0	0	0	0	0	1	0	1	0	0	0	0
chr10	118868748	SNP	C	G	Coding	Replacement	Dyrk2	NM_001014390	A(1GCC)	8	P	1	1	1	1	0	1	1	1	1	0	0	0	0
chr7	104153773	SNP	G	T	Coding	Replacement	E030002O03Rik	NM_172905	N(3AAC)	494	K	0	1	0	1	1	1	1	0	1	0	0	0	0
chr11	74630054	SNP	A	G	Coding	Replacement	E130309D14Rik	NM_001013784	M(1ATG)	61	V	1	1	0	1	0	1	1	1	1	0	0	0	1
chr4	45917508	SNP	A	C	Coding	Replacement	E230008N13Rik	NM_198660	H(2CAC)	911	P	1	0	1	1	0	0	0	1	0	0	0	0	0
chr4	136178470	SNP	G	A	Coding	Replacement	E2f2	NM_177733	R(2AGG)	98	K	1	0	0	1	1	1	1	1	1	1	1	0	1
chr13	29985427	SNP	A	G	Coding	Replacement	E2f3	NM_010093	L(2CTC)	81	P	0	0	1	0	1	0	1	0	0	0	0	0	0
chr15	59335179	SNP	T	C	Coding	Replacement	E430025E21Rik	NM_153548	T(1ACG)	1082	A	0	0	0	0	0	0	0	0	0	0	0	0	0
chr17	24447468	SNP	T	C	Coding	Replacement	E4f1	NM_007893	I(1ATT)	148	V	1	0	0	1	0	0	0	1	1	1	0	0	1
chr7	122055616	SNP	A	G	Coding	Replacement	Ears2	NM_026140	L(2TTG)	143	S	0	0	0	0	0	0	0	1	1	0	0	0	0
chr11	44883815	SNP	T	A	Coding	Replacement	Ebf1	NM_007897	V(2GTC)	213	D	0	0	0	0	1	0	0	0	0	0	0	0	0
chr4	118621362	SNP	G	A	Coding	Replacement	Ebna1bp2	NM_026932	S(2AGT)	51	N	0	1	0	0	0	0	1	1	1	0	1	0	0
chr14	61341315	SNP	A	G	Coding	Replacement	Ebpl	NM_026598	L(2CTC)	157	P	0	0	1	1	1	0	0	0	0	0	0	0	0
chr14	61341319	SNP	T	G	Coding	Replacement	Ebpl	NM_026598	S(1AGC)	156	R	0	0	1	1	0	0	0	0	0	0	0	0	0
chr14	61342091	SNP	T	A	Coding	Replacement	Ebpl	NM_026598	Y(2TAC)	126	F	0	0	0	0	0	0	0	0	0	0	0	0	0
chr1	87154398	SNP	C	G	Coding	Replacement	Ecel1	NM_021306	G(1GGG)	198	R	1	1	1	1	0	0	0	1	1	0	0	0	0
chr2	6195727	SNP	C	A	Coding	Replacement	Echdc3	NM_024208	L(3TTG)	149	F	1	1	1	1	1	1	1	1	1	0	0	0	0
chr10	18144599	SNP	C	T	Coding	Replacement	Ect2l	NM_001195036	S(2AGT)	549	N	0	1	0	1	1	1	1	1	1	0	0	0	1
chr10	18159754	SNP	C	T	Coding	Replacement	Ect2l	NM_001195036	G(2GGG)	533	E	0	1	0	1	1	1	1	1	1	0	0	0	1
chr13	12500601	SNP	A	C	Coding	Replacement	Edaradd	NM_133643	C(1TGT)	47	G	0	0	0	0	0	0	0	0	0	0	1	0	1
chr6	108846724	SNP	G	T	Coding	Replacement	Edem1	NM_138677	L(3TTG)	360	F	1	1	0	1	1	1	1	1	1	0	0	0	0
chr2	155702183	SNP	T	C	Coding	Replacement	Edem2	NM_145537	Q(2CAG)	549	R	1	1	0	0	0	1	0	0	1	0	0	0	0
chr2	155702222	SNP	G	A	Coding	Replacement	Edem2	NM_145537	S(2TCC)	536	F	1	1	0	0	0	1	0	0	1	0	0	0	0
chr15	75903055	SNP	A	C	Coding	Replacement	Eef1d	NM_029663	Y(1TAC)	252	D	1	1	1	0	0	1	0	1	1	0	0	0	0
chr15	75903066	SNP	T	C	Coding	Replacement	Eef1d	NM_029663	E(2GAG)	248	G	1	1	1	1	1	1	0	0	0	0	0	0	0
chr15	75903434	SNP	G	T	Coding	Replacement	Eef1d	NM_029663	D(3GAC)	125	E	1	1	1	1	1	1	1	1	1	0	0	0	0
chr6	88446453	SNP	A	T	Coding	Replacement	Eefsec	NM_023060	N(3AAT)	9	K	0	0	0	0	0	1	0	1	0	0	0	0	1
chr11	77103492	SNP	A	C	Coding	Replacement	Efcab5	NM_176965	V(2GTG)	1223	G	1	0	0	0	0	0	0	0	0	0	0	0	0
chr8	40359410	SNP	C	T	Coding	Replacement	Efha2	NM_030110	R(1CGT)	277	C	1	1	0	1	0	1	1	1	1	0	0	0	1
chr8	40378920	SNP	C	A	Coding	Replacement	Efha2	NM_030110	A(2GCA)	442	E	1	1	1	1	1	1	1	1	0	0	0	0	0
chr1	20989490	SNP	G	A	Coding	Replacement	Efhc1	NM_027974	R(2CGT)	588	H	1	0	0	0	1	0	1	1	0	1	0	0	0
chr1	87264562	SNP	A	C	Coding	Replacement	Efhd1	NM_028889	H(2CAC)	38	P	0	0	0	0	0	0	0	0	0	1	0	1	0
chr7	15950609	SNP	A	G	Coding	Replacement	Ehd2	NM_153068	F(1TTC)	422	L	0	1	0	0	0	0	1	1	0	0	0	0	0
chr16	21766536	SNP	G	T	Coding	Replacement	Ehhadh	NM_023737	N(3AAC)	198	K	1	1	1	1	1	1	1	1	1	0	0	0	0
chr16	21766540	SNP	A	T	Coding	Replacement	Ehhadh	NM_023737	L(2CTA)	197	Q	1	1	1	1	1	1	1	1	1	0	0	0	0
chr11	100321342	SNP	T	G	Coding	Replacement	Eif1	NM_011508	L(2CTG)	108	R	0	1	0	0	0	0	0	0	0	0	0	0	0
chr11	100321345	SNP	A	G	Coding	Replacement	Eif1	NM_011508	K(2AAG)	109	R	0	1	0	0	0	0	0	0	0	0	0	0	0
chr3	58552616	SNP	C	A	Coding	Replacement	Eif2a	NM_001005509	D(3GAC)	477	E	1	1	1	1	1	1	1	1	1	0	0	0	0
chr6	70844760	SNP	T	C	Coding	Replacement	Eif2ak3	NM_010121	L(2CTG)	12	P	1	0	0	1	0	0	0	1	1	0	0	0	0
chr6	70844831	SNP	C	T	Coding	Replacement	Eif2ak3	NM_010121	L(1CTT)	36	F	0	0	0	1	0	0	0	0	0	0	0	0	0
chr16	20499008	SNP	A	G	Coding	Replacement	Eif2b5	NM_172265	E(2GAG)	32	G	1	0	0	0	0	0	0	0	0	0	0	0	0
chr16	20499011	SNP	A	G	Coding	Replacement	Eif2b5	NM_172265	E(2GAG)	33	G	1	0	0	0	0	0	0	0	0	0	0	0	0
chr4	126442061	SNP	T	G	Coding	Replacement	Eif2c1	NM_153403	H(2CAC)	619	P	1	1	1	1	0	1	1	1	1	0	0	0	0
chr15	73131029	SNP	A	C	Coding	Replacement	Eif2c2	NM_153178	V(2GTC)	118	G	1	0	0	1	1	0	0	1	1	0	0	0	0
chr15	73131041	SNP	A	C	Coding	Replacement	Eif2c2	NM_153178	V(2GTG)	114	G	1	1	1	1	1	1	1	1	1	0	0	0	0
chrY	1010659	SNP	C	T	Coding	Replacement	Eif2s3y	NM_012011	L(1CTT)	15	F	0	1	0	0	0	0	0	0	0	0	0	0	0
chrY	1011301	SNP	C	A	Coding	Replacement	Eif2s3y	NM_012011	S(3AGC)	37	R	0	0	0	1	1	0	0	1	0	0	0	0	0
chrY	1011305	SNP	C	A	Coding	Replacement	Eif2s3y	NM_012011	Q(1CAA)	39	K	0	0	0	1	1	0	0	1	0	0	0	0	0
chrY	1023339	SNP	A	G	Coding	Replacement	Eif2s3y	NM_012011	N(2AAC)	407	S	0	1	0	0	0	1	1	1	1	0	0	0	0
chrY	1023342	SNP	T	G	Coding	Replacement	Eif2s3y	NM_012011	I(2ATA)	408	R	0	1	0	0	0	1	1	1	1	0	0	0	0
chr11	119299932	SNP	T	C	Coding	Replacement	Eif4a3	NM_138669	D(2GAC)	22	G	0	0	0	0	1	0	1	1	0	0	1	0	0
chr11	64979189	SNP	T	C	Coding	Replacement	Elac2	NM_023479	S(1TCC)	27	P	1	1	0	1	0	1	1	1	1	0	0	0	1
chr14	79573462	SNP	A	G	Coding	Replacement	Elf1	NM_007920	E(2GAA)	366	G	1	1	0	0	0	1	0	1	1	0	0	0	0
chrX	48417953	SNP	C	G	Coding	Replacement	Elf4	NM_019680	D(1GAC)	242	H	0	0	0	1	0	0	0	0	0	0	0	0	0
chrX	48417965	SNP	A	T	Coding	Replacement	Elf4	NM_019680	F(1TTC)	238	I	0	0	0	1	0	0	0	0	0	0	0	0	0
chrX	48417967	SNP	A	G	Coding	Replacement	Elf4	NM_019680	I(2ATC)	237	T	0	0	0	1	0	0	0	0	0	0	0	0	0
chr5	139973365	SNP	A	C	Coding	Replacement	Elfn1	NM_175522	Y(2TAC)	708	S	0	0	1	0	1	1	0	1	1	0	0	0	0
chr10	93264897	SNP	C	T	Coding	Replacement	Elk3	NM_013508	A(1GCC)	331	T	1	1	0	0	0	1	1	1	0	1	1	0	0
chr13	117249305	SNP	T	G	Coding	Replacement	Emb	NM_010330	I(2ATT)	78	S	1	1	0	0	0	1	0	1	0	0	1	0	0
chr13	117249368	SNP	T	C	Coding	Replacement	Emb	NM_010330	L(2TTG)	99	S	1	1	0	0	0	1	0	1	0	0	1	0	0
chr13	117267468	SNP	A	G	Coding	Replacement	Emb	NM_010330	Q(2CAG)	252	R	0	1	0	0	0	1	0	0	0	0	0	0	0
chr11	94650063	SNP	A	G	Coding	Replacement	Eme1	NM_177752	V(2GTC)	283	A	1	1	0	0	1	1	1	1	1	1	0	0	0
chr17	71274988	SNP	C	T	Coding	Replacement	Emilin2	NM_145158	A(1GCA)	248	T	1	0	0	0	0	1	0	1	1	1	0	0	0
chr7	19184798	SNP	T	G	Coding	Replacement	Eml2	NM_028153	F(1TTC)	77	V	0	1	0	1	0	0	1	1	1	0	1	0	1
chr12	98900980	SNP	A	C	Coding	Replacement	Eml5	NM_001081191	Y(1TAC)	17	D	0	0	0	0	1	1	0	0	1	0	0	0	0
chr17	55820642	SNP	A	T	Coding	Replacement	Emr4	NM_139138	I(1ATT)	561	F	1	0	0	0	0	0	0	1	0	0	0	0	0
chr17	55820651	SNP	G	T	Coding	Replacement	Emr4	NM_139138	E(1GAA)	564	*	1	0	0	1	1	0	0	1	0	0	0	0	0
chr1	120603755	SNP	C	A	Coding	Replacement	En1	NM_010133	N(3AAC)	241	K	0	0	0	1	0	1	0	0	0	0	0	0	0
chr5	88493123	SNP	C	T	Coding	Replacement	Enam	NM_017468	Q(1CAA)	140	*	0	0	0	0	0	0	0	0	0	0	0	0	0
chr10	24651248	SNP	A	C	Coding	Replacement	Enpp1	NM_008813	S(3AGT)	679	R	0	1	0	1	0	1	0	1	1	0	0	0	1
chr10	24657121	SNP	G	T	Coding	Replacement	Enpp1	NM_008813	Q(1CAG)	499	K	0	0	0	0	0	0	0	1	0	0	0	0	0
chr10	24793634	SNP	T	C	Coding	Replacement	Enpp3	NM_134005	N(2AAT)	476	S	0	1	0	1	0	1	0	1	1	0	0	0	1
chr15	80474075	SNP	T	G	Coding	Replacement	Enthd1	NM_001163189	T(1ACC)	415	P	0	0	1	0	1	0	0	1	0	0	0	0	0
chr15	81620004	SNP	C	A	Coding	Replacement	Ep300	NM_177821	Q(1CAA)	590	K	1	1	1	1	1	0	0	1	1	0	0	0	0
chr17	69210236	SNP	A	C	Coding	Replacement	Epb4.1l3	NM_013813	E(3GAA)	86	D	1	0	0	0	0	0	0	1	1	0	0	0	0
chr4	57071071	SNP	C	T	Coding	Replacement	Epb4.1l4b	NM_019427	V(1GTA)	431	I	0	1	0	0	0	1	0	1	0	1	0	0	0
chr2	121033434	SNP	T	A	Coding	Replacement	Epb4.2	NM_013513	Q(2CAA)	87	L	0	0	0	0	0	0	0	0	0	0	0	0	0
chr2	49535259	SNP	T	C	Coding	Replacement	Epc2	NM_172663	L(2CTG)	382	P	0	1	0	1	0	0	1	1	1	0	1	0	1
chr18	78014864	SNP	C	G	Coding	Replacement	Epg5	NM_001195633	R(1CGT)	1875	G	1	1	0	1	0	1	1	1	1	1	1	0	1
chr18	78022769	SNP	G	A	Coding	Replacement	Epg5	NM_001195633	S(2AGC)	2108	N	1	1	0	1	0	1	1	1	1	1	1	0	1
chr18	78022808	SNP	C	A	Coding	Replacement	Epg5	NM_001195633	A(2GCA)	2121	E	0	1	0	0	0	1	1	0	0	0	0	0	0
chr18	78023391	SNP	G	A	Coding	Replacement	Epg5	NM_001195633	V(1GTC)	2169	I	1	1	0	1	0	1	1	1	1	1	1	0	1
chr18	78030069	SNP	G	A	Coding	Replacement	Epg5	NM_001195633	V(1GTC)	2436	I	1	1	0	1	0	1	1	1	1	1	1	0	1
chr4	141309021	SNP	T	G	Coding	Replacement	Epha2	NM_010139	V(2GTG)	256	G	1	1	1	1	1	1	1	1	1	0	0	0	0
chr16	63598192	SNP	G	C	Coding	Replacement	Epha3	NM_010140	A(2GCA)	630	G	1	0	0	1	1	0	1	1	1	1	0	0	1
chr1	77506886	SNP	C	T	Coding	Replacement	Epha4	NM_007936	R(2CGA)	162	Q	0	0	1	0	0	0	0	0	0	0	0	0	0
chr5	84331287	SNP	A	C	Coding	Replacement	Epha5	NM_007937	V(2GTT)	286	G	1	1	1	1	1	1	1	1	1	0	0	0	0
chr4	136938772	SNP	C	T	Coding	Replacement	Epha8	NM_007939	D(1GAC)	358	N	1	0	0	1	1	1	1	1	1	1	1	0	1
chr10	11457390	SNP	G	T	Coding	Replacement	Epm2a	NM_010146	K(3AAG)	322	N	1	1	0	1	1	1	1	1	1	0	0	0	1
chr11	94491194	SNP	A	T	Coding	Replacement	Epn3	NM_027984	M(2ATG)	623	K	1	1	0	0	0	1	1	1	1	1	0	0	0
chr2	164591703	SNP	C	T	Coding	Replacement	Eppin	NM_029325	V(1GTC)	62	I	1	1	0	0	0	1	0	0	1	0	0	0	0
chr1	185369638	SNP	T	C	Coding	Replacement	Eprs	NM_029735	S(1TCT)	65	P	1	1	0	1	0	1	1	1	1	1	1	0	1
chr1	185379546	SNP	T	G	Coding	Replacement	Eprs	NM_029735	V(2GTC)	251	G	0	0	0	1	0	0	1	1	0	0	0	0	0
chr1	185407032	SNP	C	G	Coding	Replacement	Eprs	NM_029735	D(3GAC)	871	E	1	1	0	1	0	1	1	1	1	1	1	0	1
chr1	185407148	SNP	G	T	Coding	Replacement	Eprs	NM_029735	C(2TGT)	910	F	0	1	0	1	1	0	0	1	1	0	1	0	0
chr1	185407151	SNP	A	T	Coding	Replacement	Eprs	NM_029735	Q(2CAA)	911	L	1	0	0	0	1	0	0	1	1	1	0	0	0
chr4	109309149	SNP	G	T	Coding	Replacement	Eps15	NM_007943	V(1GTG)	80	L	1	1	1	1	1	1	1	1	0	0	0	0	0
chr8	72358323	SNP	T	G	Coding	Replacement	Eps15l1	NM_007944	K(3AAA)	788	N	0	0	1	0	0	0	0	0	0	0	0	0	0
chr11	87874953	SNP	A	G	Coding	Replacement	Epx	NM_007946	M(2ATG)	60	T	1	1	0	1	1	1	1	1	1	0	0	0	1
chr11	87875134	SNP	T	C	Coding	Replacement	Epx	NM_007946	H(2CAC)	54	R	1	1	0	1	1	1	1	1	1	0	0	0	1
chr4	94907529	SNP	C	T	Coding	Replacement	Eqtn	NM_027089	V(1GTT)	312	I	0	1	0	0	0	0	1	0	1	0	0	0	0
chr4	94907793	SNP	T	C	Coding	Replacement	Eqtn	NM_027089	I(1ATC)	224	V	0	1	0	0	0	0	1	0	1	0	0	0	0
chr7	19393457	SNP	A	G	Coding	Replacement	Ercc2	NM_007949	I(1ATT)	595	V	0	1	0	1	0	0	1	1	1	0	1	0	1
chr1	44174240	SNP	A	T	Coding	Replacement	Ercc5	NM_011729	T(1ACT)	799	S	1	0	0	1	1	1	1	1	1	1	1	0	1
chr7	25244718	SNP	A	G	Coding	Replacement	Erf	NM_010155	L(2CTA)	396	P	0	1	0	1	0	0	1	1	1	0	1	0	1
chr7	25246139	SNP	A	C	Coding	Replacement	Erf	NM_010155	V(2GTC)	69	G	0	1	1	1	1	1	0	1	1	0	0	0	0
chr16	95524553	SNP	C	G	Coding	Replacement	Erg	NM_133659	V(1GTA)	5	L	0	0	0	0	1	0	0	0	0	0	0	0	0
chr4	117564677	SNP	T	G	Coding	Replacement	Eri3	NM_080469	F(1TTC)	90	V	0	0	1	0	1	1	0	0	1	0	0	0	0
chr11	30948395	SNP	T	A	Coding	Replacement	Erlec1	NM_025745	E(3GAA)	218	D	0	0	0	0	0	0	0	0	0	0	0	0	0
chr7	122170161	SNP	G	A	Coding	Replacement	Ern2	NM_012016	H(1CAC)	881	Y	0	0	0	0	0	0	0	1	1	0	0	0	0
chr7	122170397	SNP	T	C	Coding	Replacement	Ern2	NM_012016	K(2AAA)	829	R	0	0	0	0	0	0	0	1	1	0	0	0	0
chr7	122173264	SNP	A	G	Coding	Replacement	Ern2	NM_012016	V(2GTT)	657	A	0	0	0	0	0	0	0	1	1	0	0	0	0
chr7	122177351	SNP	A	C	Coding	Replacement	Ern2	NM_012016	V(2GTG)	382	G	0	0	0	0	0	0	0	1	1	0	0	0	0
chr7	122177354	SNP	T	C	Coding	Replacement	Ern2	NM_012016	K(2AAA)	381	R	0	0	0	0	0	0	0	1	1	0	0	0	0
chr7	122180928	SNP	G	A	Coding	Replacement	Ern2	NM_012016	R(1CGG)	176	W	0	0	0	1	0	0	0	0	0	0	0	0	1
chr14	45318396	SNP	G	C	Coding	Replacement	Ero1l	NM_015774	A(2GCA)	32	G	1	0	0	0	0	0	0	1	1	0	0	0	0
chr14	45318405	SNP	T	C	Coding	Replacement	Ero1l	NM_015774	E(2GAG)	29	G	1	1	1	1	0	0	0	1	1	0	0	0	0
chr14	45318409	SNP	G	C	Coding	Replacement	Ero1l	NM_015774	P(1CCG)	28	A	1	0	0	1	0	0	0	1	0	0	0	0	0
chr18	10595055	SNP	G	T	Coding	Replacement	Esco1	NM_001081222	T(2ACT)	77	N	0	0	0	0	0	0	0	1	0	0	1	0	0
chr13	113213403	SNP	C	T	Coding	Replacement	Esm1	NM_023612	S(2TCG)	119	L	1	1	0	0	0	1	0	1	0	0	1	0	0
chr13	113216648	SNP	T	G	Coding	Replacement	Esm1	NM_023612	S(1TCA)	155	A	1	1	0	0	0	1	0	1	0	0	1	0	0
chr15	102299081	SNP	G	A	Coding	Replacement	Espl1	NM_001014976	E(1GAG)	327	K	0	1	0	0	0	0	0	1	0	0	1	0	0
chr15	102302717	SNP	C	T	Coding	Replacement	Espl1	NM_001014976	S(2TCG)	487	L	0	1	0	0	0	0	0	1	0	0	1	0	0
chr15	102305005	SNP	T	G	Coding	Replacement	Espl1	NM_001014976	S(1TCA)	589	A	0	1	0	0	0	0	0	1	0	0	1	0	0
chr15	102319776	SNP	G	A	Coding	Replacement	Espl1	NM_001014976	G(1GGA)	1662	R	1	1	0	1	1	1	1	1	1	0	1	0	1
chr15	102322691	SNP	A	G	Coding	Replacement	Espl1	NM_001014976	Q(2CAG)	1875	R	1	1	0	1	1	1	1	1	1	0	1	0	1
chr15	102322908	SNP	A	G	Coding	Replacement	Espl1	NM_001014976	Q(2CAA)	1907	R	1	1	0	1	1	1	1	1	1	0	1	0	1
chr12	116365741	SNP	A	G	Coding	Replacement	Esyt2	NM_028731	M(1ATG)	640	V	1	1	0	0	0	0	1	1	1	1	0	0	0
chr11	17945963	SNP	C	T	Coding	Replacement	Etaa1	NM_026576	R(2CGT)	718	H	1	1	0	0	0	1	1	1	1	0	0	0	0
chr11	17946041	SNP	C	T	Coding	Replacement	Etaa1	NM_026576	G(2GGC)	692	D	1	1	0	0	0	1	1	1	1	0	0	0	0
chr11	17953646	SNP	C	T	Coding	Replacement	Etaa1	NM_026576	S(2AGC)	50	N	1	1	0	0	0	0	1	1	1	0	0	0	0
chr11	17953670	SNP	A	G	Coding	Replacement	Etaa1	NM_026576	L(2CTG)	42	P	1	1	0	0	0	1	1	1	1	0	0	0	0
chr9	55486765	SNP	C	A	Coding	Replacement	Etfa	NM_145615	D(1GAC)	201	Y	1	1	1	1	1	1	1	1	1	0	0	0	0
chr6	82091797	SNP	A	C	Coding	Replacement	Eva1a	NM_145570	N(2AAC)	35	T	1	1	1	1	0	1	1	1	1	0	0	0	0
chr5	37336636	SNP	T	G	Coding	Replacement	Evc	NM_021292	Q(2CAG)	53	P	1	0	1	0	1	1	1	0	1	0	0	0	0
chr5	37336660	SNP	G	C	Coding	Replacement	Evc	NM_021292	A(2GCG)	45	G	1	1	0	1	1	1	1	1	1	1	0	0	0
chr5	107748217	SNP	G	T	Coding	Replacement	Evi5	NM_007964	P(1CCT)	787	T	0	0	0	0	0	0	0	1	0	0	1	0	0
chr11	116222097	SNP	G	T	Coding	Replacement	Evpl	NM_025276	A(2GCA)	1589	E	1	1	1	1	1	1	1	1	1	0	0	0	0
chr2	74657906	SNP	T	C	Coding	Replacement	Evx2	NM_007967	Q(2CAG)	190	R	0	1	0	0	0	0	0	0	0	0	0	0	0
chr11	5070087	SNP	C	G	Coding	Replacement	Ewsr1	NM_007968	E(1GAA)	649	Q	1	1	0	0	0	1	1	1	0	0	0	0	0
chr11	5070088	SNP	C	A	Coding	Replacement	Ewsr1	NM_007968	Q(3CAG)	648	H	1	1	0	0	0	1	1	1	0	0	0	0	0
chr11	5070090	SNP	G	A	Coding	Replacement	Ewsr1	NM_007968	Q(1CAG)	648	*	0	1	0	0	0	0	0	0	0	0	0	0	0
chr11	5070093	SNP	G	A	Coding	Replacement	Ewsr1	NM_007968	R(1CGT)	647	C	0	1	0	0	0	0	0	0	0	0	0	0	0
[truncated: 5,546 more rows]
