# Supplementary material for: Tet2 loss leads to hypermutagenicity in haematopoietic stem/progenitor cells
Source: Nat Commun. 2017 Apr 25;8:15102. doi: 10.1038/ncomms15102 (PMC5414116; doi:10.1038/ncomms15102)
Supplement: Supplementary Data 4 — WES from premalignant young mice. [file ncomms15102-s5.xlsx]

## Sheet: annotations
chr	pos	var_type	alleles	allele_count	genomic_type	site_type	annotation_type	ref_base	minor_allele	codon_number	codon_position	het_ids	hom_ids	new_aa_residue	new_codon_seq	ref_aa_residue	ref_codon_seq	snp_id	strand	transcript_id	var_allele	warning	alt_names.description	alt_names.geneSymbol	alt_names.mRNA	alt_names.protAcc	alt_names.refseq	alt_names.rfamAcc	alt_names.spDisplayID	alt_names.spID	snp_feature.alleleFreqCount	snp_feature.alleleFreqs	snp_feature.alleleNs	snp_feature.alleles	snp_feature.func	snp_feature.maf	snp_feature.name	snp_feature.observed	snp_feature.refUCSC	snp_feature.strand
chr1	5095686	SNP	C,T	8,2	Exonic	Coding;Coding	Silent;Silent	C	T;T	123;126	2;2	WT;Tet2+/-#2	NA	F;F	TTT;TTT	F;F	TTC;TTC	rs13471444	+;+	uc007afm.1;uc007afn.1	NA	NA	Mus musculus ATPase, H+ transporting, lysosomal V1 subunit H (Atp6v1h), mRNA.;Mus musculus ATPase, H+ transporting, lysosomal V1 subunit H (Atp6v1h), mRNA.	Atp6v1h;Atp6v1h	AK081492;NM_133826	NP_598587;NP_598587	NM_133826;NM_133826	NA;NA	Q3U9S9_MOUSE;VATH_MOUSE	Q3U9S9;Q8BVE3	2	0.866667,0.133333,	26.000000,4.000000,	T,C,	coding-synon	0.133333	rs13471444	C/T	C	+
chr1	5124338	SNP	A,G	8,2	Exonic	Coding	Replacement	A	G	247	0	WT;Tet2+/-#2	NA	V	GTA	I	ATA	rs13475703	+	uc007afn.1	NA	NA	Mus musculus ATPase, H+ transporting, lysosomal V1 subunit H (Atp6v1h), mRNA.	Atp6v1h	NM_133826	NP_598587	NM_133826	NA	VATH_MOUSE	Q8BVE3	2	0.478261,0.521739,	44.000000,48.000000,	G,A,	missense	0.478261	rs13475703	A/G	A	+
chr1	6848980	SNP	C,T	3,7	Exonic	Coding;Coding;Coding;Coding;Coding	Replacement;Replacement;Replacement;Replacement;Replacement	C	T;T;T;T;T	912;912;912;912;912	0;0;0;0;0	Tet2+/-#1;Tet2-/-#1;Tet2-/-#2	WT;Tet2+/-#2	F;F;F;F;F	TTC;TTC;TTC;TTC;TTC	L;L;L;L;L	CTC;CTC;CTC;CTC;CTC	rs31663760	+;+;+;+;+	uc007afw.1;uc007afx.1;uc007afy.1;uc007afz.1;uc007aga.1	NA	NA	Mus musculus suppression of tumorigenicity 18 (St18), transcript variant 1, mRNA.;Mus musculus suppression of tumorigenicity 18 (St18), transcript variant 2, mRNA.;Mus musculus suppression of tumorigenicity 18 (St18), transcript variant 4, non-coding RNA.;Mus musculus suppression of tumorigenicity 18 (St18), transcript variant 5, non-coding RNA.;Mus musculus suppression of tumorigenicity 18 (St18…	St18;St18;St18;St18;St18	NM_001244692;NM_001244693;NR_045188;NR_045189;NM_173868	NP_776293;NP_776293;NP_776293;NP_776293;NP_776293	NM_001244692;NM_001244693;NM_173868;NM_173868;NM_173868	NA;NA;NA;NA;NA	ST18_MOUSE;ST18_MOUSE;ST18_MOUSE;ST18_MOUSE;ST18_MOUSE	Q80TY4;Q80TY4;Q80TY4;Q80TY4;Q80TY4	2	0.400000,0.600000,	4.000000,6.000000,	T,C,	ncRNA,missense	0.4	rs31663760	C/T	C	+
chr1	9746594	SNP	C,T	7,3	Exonic	Coding	Silent	T	C	521	2	Tet2+/-#1;Tet2-/-#1;Tet2-/-#2	WT;Tet2+/-#2	V	GTG	V	GTA	rs31460178	-	uc007ags.3	NA	NA	Mus musculus valosin containing protein (p97)/p47 complex interacting protein 1 (Vcpip1), mRNA.	Vcpip1	NM_173443	NP_775619	NM_173443	NA	VCIP1_MOUSE	Q8CDG3	2	0.294118,0.705882,	10.000000,24.000000,	T,C,	coding-synon,near-gene-5	0.294118	rs31460178	C/T	T	+
chr1	11110325	SNP	C,T	7,3	Exonic	Coding;Coding	Silent;Silent	T	C;C	371;134	2;2	Tet2+/-#1;Tet2-/-#1;Tet2-/-#2	WT;Tet2+/-#2	S;S	TCC;TCC	S;S	TCT;TCT	rs31927536	+;+	uc007ahs.2;uc007aht.1	NA	NA	Mus musculus phosphatidylinositol-3,4,5-trisphosphate-dependent Rac exchange factor 2 (Prex2), transcript variant 1, mRNA.;Mus musculus phosphatidylinositol-3,4,5-trisphosphate-dependent Rac exchange factor 2 (Prex2), transcript variant 1, mRNA.	Prex2;Prex2	NM_029525;AK018093	NP_083801;NA	NM_029525;NA	NA;NA	PREX2_MOUSE;Q3LAC4-2	Q3LAC4;Q3LAC4-2	2	0.400000,0.600000,	12.000000,18.000000,	T,C,	coding-synon	0.4	rs31927536	C/T	T	+
chr1	11170680	SNP	A,G	3,7	Exonic	Coding	Replacement	A	G	1004	1	Tet2+/-#1;Tet2-/-#1;Tet2-/-#2	WT;Tet2+/-#2	R	CGG	Q	CAG	rs31934669	+	uc007ahs.2	NA	NA	Mus musculus phosphatidylinositol-3,4,5-trisphosphate-dependent Rac exchange factor 2 (Prex2), transcript variant 1, mRNA.	Prex2	NM_029525	NP_083801	NM_029525	NA	PREX2_MOUSE	Q3LAC4	2	0.923077,0.076923,	24.000000,2.000000,	G,A,	missense	0.076923	rs31934669	A/G	A	+
chr1	12807964	SNP	C,T	5,5	Exonic	Coding;Coding;Coding;Coding	Silent;Silent;Silent;Silent	T	C;C;C;C	225;225;225;225	2;2;2;2	WT;Tet2+/-#1;Tet2+/-#2;Tet2-/-#1;Tet2-/-#2	NA	H;H;H;H	CAC;CAC;CAC;CAC	H;H;H;H	CAT;CAT;CAT;CAT	rs37834420	+;+;+;+	uc007aia.2;uc007aib.2;uc007aic.1;uc007aid.1	NA	NA	Mus musculus sulfatase 1 (Sulf1), transcript variant 1, mRNA.;Mus musculus sulfatase 1 (Sulf1), transcript variant 3, mRNA.;Mus musculus sulfatase 1 (Sulf1), transcript variant 2, mRNA.;Mus musculus sulfatase 1 (Sulf1), transcript variant 2, mRNA.	Sulf1;Sulf1;Sulf1;Sulf1	NM_001198565;NM_001198566;AK037389;NM_172294	NP_758498;NP_758498;NP_758498;NP_758498	NM_001198565;NM_001198566;NM_172294;NM_172294	NA;NA;NA;NA	SULF1_MOUSE;SULF1_MOUSE;SULF1_MOUSE;SULF1_MOUSE	Q8K007;Q8K007;Q8K007;Q8K007	2	0.733333,0.266667,	22.000000,8.000000,	T,C,	coding-synon	0.266667	rs37834420	C/T	T	+
chr1	3216742	SNP	G,T	3,7	Exonic	Coding	Silent	G	T	408	2	Tet2+/-#1;Tet2-/-#1;Tet2-/-#2	WT;Tet2+/-#2	I	ATA	I	ATC	rs31156237	-	uc007aeu.1	NA	NA	Mus musculus X Kell blood group precursor related family member 4 (Xkr4), mRNA.	Xkr4	NM_001011874	NP_001011874	NM_001011874	NA	XKR4_MOUSE	Q5GH67	2	0.588235,0.411765,	20.000000,14.000000,	G,T,	coding-synon	0.411765	rs31156237	G/T	G	+
chr1	3421849	SNP	C,T	3,7	Exonic	Coding	Replacement	C	T	284	0	Tet2+/-#1;Tet2-/-#1;Tet2-/-#2	WT;Tet2+/-#2	S	AGC	G	GGC	rs30963380	-	uc007aeu.1	NA	NA	Mus musculus X Kell blood group precursor related family member 4 (Xkr4), mRNA.	Xkr4	NM_001011874	NP_001011874	NM_001011874	NA	XKR4_MOUSE	Q5GH67	2	0.250000,0.750000,	2.000000,6.000000,	T,C,	missense	0.25	rs30963380	C/T	C	+
chr1	9546556	SNP	A,T	2,8	Exonic	Coding	Replacement	T	A	345	0	WT;Tet2+/-#2	NA	R	AGG	W	TGG	rs13467799	+	uc007agk.2	NA	NA	Mus musculus RRS1 ribosome biogenesis regulator homolog (S. cerevisiae) (Rrs1), mRNA.	Rrs1	NM_021511	NP_067486	NM_021511	NA	RRS1_MOUSE	Q9CYH6	0	NA	NA	NA	near-gene-5,missense	NA	rs13467799	A/T	T	+
chr1	9553677	SNP	C,T	2,8	Exonic	Coding;Coding	Silent;Silent	T	C;C	134;88	2;2	WT;Tet2+/-#2	NA	A;A	GCC;GCC	A;A	GCT;GCT	rs47916604	+;+	uc007agl.2;uc007agm.2	NA	NA	Mus musculus alcohol dehydrogenase, iron containing, 1 (Adhfe1), transcript variant 1, mRNA.;Mus musculus alcohol dehydrogenase, iron containing, 1 (Adhfe1), transcript variant 2, non-coding RNA.	Adhfe1;Adhfe1	NM_175236;NR_027664	NP_780445;NA	NM_175236;NR_027664	NA;NA	HOT_MOUSE;HOT_MOUSE	Q8R0N6;Q8R0N6	0	NA	NA	NA	coding-synon,ncRNA	NA	rs47916604	C/T	T	+
chr1	9553719	SNP	C,T	2,8	Exonic	Coding;Coding	Silent;Silent	T	C;C	148;102	2;2	WT;Tet2+/-#2	NA	N;N	AAC;AAC	N;N	AAT;AAT	rs37975114	+;+	uc007agl.2;uc007agm.2	NA	NA	Mus musculus alcohol dehydrogenase, iron containing, 1 (Adhfe1), transcript variant 1, mRNA.;Mus musculus alcohol dehydrogenase, iron containing, 1 (Adhfe1), transcript variant 2, non-coding RNA.	Adhfe1;Adhfe1	NM_175236;NR_027664	NP_780445;NA	NM_175236;NR_027664	NA;NA	HOT_MOUSE;HOT_MOUSE	Q8R0N6;Q8R0N6	2	0.666667,0.333333,	20.000000,10.000000,	T,C,	coding-synon,ncRNA	0.333333	rs37975114	C/T	T	+
chr1	11123822	SNP	A,G	7,3	Exonic	Coding;Coding	Silent;Silent	G	A;A	476;239	2;2	Tet2+/-#1;Tet2-/-#1;Tet2-/-#2	WT;Tet2+/-#2	R;R	AGA;AGA	R;R	AGG;AGG	rs6372231	+;+	uc007ahs.2;uc007aht.1	NA	NA	Mus musculus phosphatidylinositol-3,4,5-trisphosphate-dependent Rac exchange factor 2 (Prex2), transcript variant 1, mRNA.;Mus musculus phosphatidylinositol-3,4,5-trisphosphate-dependent Rac exchange factor 2 (Prex2), transcript variant 1, mRNA.	Prex2;Prex2	NM_029525;AK018093	NP_083801;NA	NM_029525;NA	NA;NA	PREX2_MOUSE;Q3LAC4-2	Q3LAC4;Q3LAC4-2	2	0.411765,0.588235,	14.000000,20.000000,	G,A,	coding-synon	0.411765	rs6372231	A/G	G	+
chr1	11149879	SNP	G,T	3,7	Exonic	Coding;Coding;Coding	Silent;Silent;Silent	G	T;T;T	691;454;73	2;2;2	Tet2+/-#1;Tet2-/-#1;Tet2-/-#2	WT;Tet2+/-#2	V;V;V	GTT;GTT;GTT	V;V;V	GTG;GTG;GTG	rs13475723	+;+;+	uc007ahs.2;uc007aht.1;uc007ahu.1	NA	NA	Mus musculus phosphatidylinositol-3,4,5-trisphosphate-dependent Rac exchange factor 2 (Prex2), transcript variant 1, mRNA.;Mus musculus phosphatidylinositol-3,4,5-trisphosphate-dependent Rac exchange factor 2 (Prex2), transcript variant 1, mRNA.;Mus musculus phosphatidylinositol-3,4,5-trisphosphate-dependent Rac exchange factor 2 (Prex2), transcript variant 1, mRNA.	Prex2;Prex2;Prex2	NM_029525;AK018093;AK042743	NP_083801;NA;NA	NM_029525;NA;NA	NA;NA;NA	PREX2_MOUSE;Q3LAC4-2;Q8BY00_MOUSE	Q3LAC4;Q3LAC4-2;Q8BY00	2	0.500000,0.500000,	62.000000,62.000000,	G,T,	coding-synon	0.5	rs13475723	G/T	G	+
chr1	11193547	SNP	A,G	3,7	Exonic	Coding	Silent	A	G	1245	2	Tet2+/-#1;Tet2-/-#1;Tet2-/-#2	WT;Tet2+/-#2	E	GAG	E	GAA	rs50688667	+	uc007ahs.2	NA	NA	Mus musculus phosphatidylinositol-3,4,5-trisphosphate-dependent Rac exchange factor 2 (Prex2), transcript variant 1, mRNA.	Prex2	NM_029525	NP_083801	NM_029525	NA	PREX2_MOUSE	Q3LAC4	0	NA	NA	NA	coding-synon	NA	rs50688667	A/G	A	+
chr1	11588451	SNP	C,T	7,3	Exonic	Coding;Coding;Coding;Coding;Coding;Coding	Silent;Silent;Silent;Silent;Silent;Silent	T	C;C;C;C;C;C	195;195;195;195;195;195	2;2;2;2;2;2	Tet2+/-#1;Tet2-/-#1;Tet2-/-#2	WT;Tet2+/-#2	A;A;A;A;A;A	GCC;GCC;GCC;GCC;GCC;GCC	A;A;A;A;A;A	GCT;GCT;GCT;GCT;GCT;GCT	rs30509412	+;+;+;+;+;+	uc011wii.1;uc007ahy.2;uc007ahw.2;uc007ahx.2;uc011wij.1;uc011wik.1	NA	NA	Mus musculus RIKEN cDNA A830018L16 gene (A830018L16Rik), transcript variant 2, mRNA.;Mus musculus RIKEN cDNA A830018L16 gene (A830018L16Rik), transcript variant 4, mRNA.;Mus musculus RIKEN cDNA A830018L16 gene (A830018L16Rik), transcript variant 3, mRNA.;Mus musculus RIKEN cDNA A830018L16 gene (A830018L16Rik), transcript variant 2, mRNA.;Mus musculus RIKEN cDNA A830018L16 gene (A830018L16Rik), tr…	A830018L16Rik;A830018L16Rik;A830018L16Rik;A830018L16Rik;A830018L16Rik;A830018L16Rik	AK081622;NM_001160371;NM_001160370;NM_177173;NM_001160369;BC145023	NA;NP_001153843;NP_001153842;NP_796147;NP_001153841;NP_001153843	NA;NM_001160371;NM_001160370;NM_177173;NM_001160369;NM_001160371	NA;NA;NA;NA;NA;NA	Q8BZJ8-3;Q8BZJ8-4;Q8BZJ8-2;CH034_MOUSE;B2RQF6_MOUSE;B7ZN57_MOUSE	Q8BZJ8-3;Q8BZJ8-4;Q8BZJ8-2;Q8BZJ8;B2RQF6;B7ZN57	2	0.250000,0.750000,	8.000000,24.000000,	T,C,	coding-synon	0.25	rs30509412	C/T	T	+
chr1	12821991	SNP	A,G	5,5	Exonic	Coding;Coding;Coding;Coding	Silent;Silent;Silent;Silent	G	A;A;A;A	423;423;423;423	2;2;2;2	WT;Tet2+/-#1;Tet2+/-#2;Tet2-/-#1;Tet2-/-#2	NA	E;E;E;E	GAA;GAA;GAA;GAA	E;E;E;E	GAG;GAG;GAG;GAG	rs37073729	+;+;+;+	uc007aia.2;uc007aib.2;uc007aic.1;uc007aid.1	NA	NA	Mus musculus sulfatase 1 (Sulf1), transcript variant 1, mRNA.;Mus musculus sulfatase 1 (Sulf1), transcript variant 3, mRNA.;Mus musculus sulfatase 1 (Sulf1), transcript variant 2, mRNA.;Mus musculus sulfatase 1 (Sulf1), transcript variant 2, mRNA.	Sulf1;Sulf1;Sulf1;Sulf1	NM_001198565;NM_001198566;AK037389;NM_172294	NP_758498;NP_758498;NP_758498;NP_758498	NM_001198565;NM_001198566;NM_172294;NM_172294	NA;NA;NA;NA	SULF1_MOUSE;SULF1_MOUSE;SULF1_MOUSE;SULF1_MOUSE	Q8K007;Q8K007;Q8K007;Q8K007	2	0.666667,0.333333,	20.000000,10.000000,	G,A,	coding-synon	0.333333	rs37073729	A/G	G	+
chr1	9546153	SNP	G,T	2,8	Exonic	Coding	Silent	T	G	210	2	WT;Tet2+/-#2	NA	T	ACG	T	ACT	rs31477593	+	uc007agk.2	NA	NA	Mus musculus RRS1 ribosome biogenesis regulator homolog (S. cerevisiae) (Rrs1), mRNA.	Rrs1	NM_021511	NP_067486	NM_021511	NA	RRS1_MOUSE	Q9CYH6	2	0.333333,0.666667,	2.000000,4.000000,	G,T,	coding-synon,near-gene-5	0.333333	rs31477593	G/T	T	+
chr1	9546550	SNP	A,C	2,8	Exonic	Coding	Replacement	C	A	343	0	WT;Tet2+/-#2	NA	N	AAT	H	CAT	rs13467801	+	uc007agk.2	NA	NA	Mus musculus RRS1 ribosome biogenesis regulator homolog (S. cerevisiae) (Rrs1), mRNA.	Rrs1	NM_021511	NP_067486	NM_021511	NA	RRS1_MOUSE	Q9CYH6	0	NA	NA	NA	near-gene-5,missense	NA	rs13467801	A/C	C	+
chr1	9553377	SNP	G,T	8,2	Exonic	Coding;Coding	Replacement;Replacement	G	T;T	84;38	2;2	WT;Tet2+/-#2	NA	H;H	CAT;CAT	Q;Q	CAG;CAG	rs46032137	+;+	uc007agl.2;uc007agm.2	NA	NA	Mus musculus alcohol dehydrogenase, iron containing, 1 (Adhfe1), transcript variant 1, mRNA.;Mus musculus alcohol dehydrogenase, iron containing, 1 (Adhfe1), transcript variant 2, non-coding RNA.	Adhfe1;Adhfe1	NM_175236;NR_027664	NP_780445;NA	NM_175236;NR_027664	NA;NA	HOT_MOUSE;HOT_MOUSE	Q8R0N6;Q8R0N6	0	NA	NA	NA	ncRNA,missense	NA	rs46032137	G/T	G	+
chr1	9724699	SNP	A,G	3,7	Exonic	Coding	Replacement	A	G	1149	1	Tet2+/-#1;Tet2-/-#1;Tet2-/-#2	WT;Tet2+/-#2	A	GCG	V	GTG	rs3682687	-	uc007ags.3	NA	NA	Mus musculus valosin containing protein (p97)/p47 complex interacting protein 1 (Vcpip1), mRNA.	Vcpip1	NM_173443	NP_775619	NM_173443	NA	VCIP1_MOUSE	Q8CDG3	2	0.666667,0.333333,	8.000000,4.000000,	G,A,	missense	0.333333	rs3682687	A/G	A	+
chr1	9932176	SNP	A,G	7,3	Exonic	Coding	Replacement	G	A	541	0	Tet2+/-#1;Tet2-/-#1;Tet2-/-#2	WT;Tet2+/-#2	K	AAA	E	GAA	rs38040390	+	uc011wie.1	NA	NA	Mus musculus minichromosome maintenance domain containing 2 (Mcmdc2), mRNA.	Mcmdc2	NM_177722	NP_808390	NM_177722	NA	MCMD2_MOUSE	E9Q956	2	0.363636,0.636364,	8.000000,14.000000,	G,A,	missense	0.363636	rs38040390	A/G	G	+
chr1	9937100	SNP	A,G	7,3	Exonic	Coding	Replacement	G	A	625	1	Tet2+/-#1;Tet2-/-#1;Tet2-/-#2	WT;Tet2+/-#2	K	AAA	R	AGA	rs36757029	+	uc011wie.1	NA	NA	Mus musculus minichromosome maintenance domain containing 2 (Mcmdc2), mRNA.	Mcmdc2	NM_177722	NP_808390	NM_177722	NA	MCMD2_MOUSE	E9Q956	2	0.142857,0.857143,	4.000000,24.000000,	G,A,	missense	0.142857	rs36757029	A/G	G	+
chr1	9940386	SNP	C,G	3,7	Exonic	Coding	Replacement	C	G	630	0	Tet2+/-#1;Tet2-/-#1;Tet2-/-#2	WT;Tet2+/-#2	A	GCA	P	CCA	rs31970151	+	uc011wie.1	NA	NA	Mus musculus minichromosome maintenance domain containing 2 (Mcmdc2), mRNA.	Mcmdc2	NM_177722	NP_808390	NM_177722	NA	MCMD2_MOUSE	E9Q956	2	0.833333,0.166667,	30.000000,6.000000,	G,C,	missense	0.166667	rs31970151	C/G	C	+
chr1	11098477	SNP	C,T	7,3	Exonic	Coding;5UTR	Silent;Non-Coding	T	C;C	232;NA	2;NA	Tet2+/-#1;Tet2-/-#1;Tet2-/-#2	WT;Tet2+/-#2	T;NA	ACC;NA	T;NA	ACT;NA	rs31929955	+;+	uc007ahs.2;uc007aht.1	NA	NA	Mus musculus phosphatidylinositol-3,4,5-trisphosphate-dependent Rac exchange factor 2 (Prex2), transcript variant 1, mRNA.;Mus musculus phosphatidylinositol-3,4,5-trisphosphate-dependent Rac exchange factor 2 (Prex2), transcript variant 1, mRNA.	Prex2;Prex2	NM_029525;AK018093	NP_083801;NA	NM_029525;NA	NA;NA	PREX2_MOUSE;Q3LAC4-2	Q3LAC4;Q3LAC4-2	2	0.400000,0.600000,	12.000000,18.000000,	T,C,	coding-synon	0.4	rs31929955	C/T	T	+
chr1	11112788	SNP	C,T	3,7	Exonic	Coding;Coding	Silent;Silent	C	T;T	420;183	2;2	Tet2+/-#1;Tet2-/-#1;Tet2-/-#2	WT;Tet2+/-#2	P;P	CCT;CCT	P;P	CCC;CCC	rs31928963	+;+	uc007ahs.2;uc007aht.1	NA	NA	Mus musculus phosphatidylinositol-3,4,5-trisphosphate-dependent Rac exchange factor 2 (Prex2), transcript variant 1, mRNA.;Mus musculus phosphatidylinositol-3,4,5-trisphosphate-dependent Rac exchange factor 2 (Prex2), transcript variant 1, mRNA.	Prex2;Prex2	NM_029525;AK018093	NP_083801;NA	NM_029525;NA	NA;NA	PREX2_MOUSE;Q3LAC4-2	Q3LAC4;Q3LAC4-2	2	0.666667,0.333333,	16.000000,8.000000,	T,C,	coding-synon	0.333333	rs31928963	C/T	C	+
chr1	9553659	SNP	C,G	2,8	Exonic	Coding;Coding	Silent;Silent	G	C;C	128;82	2;2	WT;Tet2+/-#2	NA	A;A	GCC;GCC	A;A	GCG;GCG	rs36737986	+;+	uc007agl.2;uc007agm.2	NA	NA	Mus musculus alcohol dehydrogenase, iron containing, 1 (Adhfe1), transcript variant 1, mRNA.;Mus musculus alcohol dehydrogenase, iron containing, 1 (Adhfe1), transcript variant 2, non-coding RNA.	Adhfe1;Adhfe1	NM_175236;NR_027664	NP_780445;NA	NM_175236;NR_027664	NA;NA	HOT_MOUSE;HOT_MOUSE	Q8R0N6;Q8R0N6	2	0.833333,0.166667,	20.000000,4.000000,	G,C,	coding-synon,ncRNA	0.166667	rs36737986	C/G	G	+
chr1	9601634	SNP	C,G	2,8	Exonic	Coding	Silent	G	C	17	2	WT;Tet2+/-#2	NA	T	ACC	T	ACG	rs37558358	+	uc007agp.1	NA	NA	Mus musculus RIKEN cDNA 3110035E14 gene (3110035E14Rik), mRNA.	3110035E14Rik	NM_178399	NP_848486	NM_178399	NA	CH046_MOUSE	Q8BG31	2	0.428571,0.571429,	12.000000,16.000000,	G,C,	coding-synon,intron	0.428571	rs37558358	C/G	G	+
chr1	10035048	SNP	C,T	9,1	Exonic	Coding;Coding;Coding;Coding	Replacement;Replacement;Replacement;Replacement	G;G;G;G	T;T;T;T	87;70;23;87	0;0;0;0	Tet2-/-#1	NA	S;S;S;S	AGC;AGC;AGC;AGC	G;G;G;G	GGC;GGC;GGC;GGC	NA	-;-;-;-	uc007ahe.2;uc033fia.1;uc033fib.1;uc007ahf.2	NA	NA	Mus musculus COP9 (constitutive photomorphogenic) homolog, subunit 5 (Arabidopsis thaliana) (Cops5), transcript variant 1, mRNA.;Mus musculus COP9 (constitutive photomorphogenic) homolog, subunit 5 (Arabidopsis thaliana) (Cops5), transcript variant 2, mRNA.;Mus musculus COP9 (constitutive photomorphogenic) homolog, subunit 5 (Arabidopsis thaliana) (Cops5), transcript variant 3, non-coding RNA.;Mu…	Cops5;Cops5;Cops5;Cops5	NM_013715;NM_001277101;NR_102282;AK133073	NP_038743;NP_001264030;NA;NP_038743	NM_013715;NM_001277101;NR_102282;NM_013715	NA;NA;NA;NA	CSN5_MOUSE;CSN5_MOUSE;CSN5_MOUSE;CSN5_MOUSE	O35864;O35864;O35864;O35864	NA	NA	NA	NA	NA	NA	NA	NA	NA	NA
chr1	10719615	SNP	A,G	5,5	Exonic	Coding;5UTR	Replacement;Non-Coding	G	A;A	38;NA	1;NA	WT;Tet2+/-#1;Tet2+/-#2;Tet2-/-#1;Tet2-/-#2	NA	V;NA	GTT;NA	A;NA	GCT;NA	rs31900655	-;-	uc007ahq.2;uc007ahr.2	NA	NA	Mus musculus carboxypeptidase A6 (Cpa6), transcript variant 1, mRNA.;Mus musculus carboxypeptidase A6 (Cpa6), transcript variant 2, mRNA.	Cpa6;Cpa6	NM_177834;NM_001289497	NP_001276426;NP_001276426	NM_177834;NM_001289497	NA;NA	CBPA6_MOUSE;CBPA6_MOUSE	Q5U901;Q5U901	2	0.650000,0.350000,	26.000000,14.000000,	G,A,	missense	0.35	rs31900655	A/G	G	+
chr1	11098546	SNP	A,G	3,7	Exonic	Coding;Coding	Silent;Silent	A	G;G	255;18	2;2	Tet2+/-#1;Tet2-/-#1;Tet2-/-#2	WT;Tet2+/-#2	R;R	CGG;CGG	R;R	CGA;CGA	rs31922674	+;+	uc007ahs.2;uc007aht.1	NA	NA	Mus musculus phosphatidylinositol-3,4,5-trisphosphate-dependent Rac exchange factor 2 (Prex2), transcript variant 1, mRNA.;Mus musculus phosphatidylinositol-3,4,5-trisphosphate-dependent Rac exchange factor 2 (Prex2), transcript variant 1, mRNA.	Prex2;Prex2	NM_029525;AK018093	NP_083801;NA	NM_029525;NA	NA;NA	PREX2_MOUSE;Q3LAC4-2	Q3LAC4;Q3LAC4-2	2	0.142857,0.857143,	2.000000,12.000000,	G,A,	coding-synon	0.142857	rs31922674	A/G	A	+
chr1	11098573	SNP	A,G	3,7	Exonic	Coding;Coding	Silent;Silent	A	G;G	264;27	2;2	Tet2+/-#1;Tet2-/-#1;Tet2-/-#2	WT;Tet2+/-#2	L;L	TTG;TTG	L;L	TTA;TTA	rs31922677	+;+	uc007ahs.2;uc007aht.1	NA	NA	Mus musculus phosphatidylinositol-3,4,5-trisphosphate-dependent Rac exchange factor 2 (Prex2), transcript variant 1, mRNA.;Mus musculus phosphatidylinositol-3,4,5-trisphosphate-dependent Rac exchange factor 2 (Prex2), transcript variant 1, mRNA.	Prex2;Prex2	NM_029525;AK018093	NP_083801;NA	NM_029525;NA	NA;NA	PREX2_MOUSE;Q3LAC4-2	Q3LAC4;Q3LAC4-2	2	0.600000,0.400000,	18.000000,12.000000,	G,A,	coding-synon	0.4	rs31922677	A/G	A	+
chr1	12817437	SNP	C,T	5,5	Exonic	Coding;Coding;Coding;Coding	Silent;Silent;Silent;Silent	C	T;T;T;T	278;278;278;278	2;2;2;2	WT;Tet2+/-#1;Tet2+/-#2;Tet2-/-#1;Tet2-/-#2	NA	L;L;L;L	CTT;CTT;CTT;CTT	L;L;L;L	CTC;CTC;CTC;CTC	rs36387539	+;+;+;+	uc007aia.2;uc007aib.2;uc007aic.1;uc007aid.1	NA	NA	Mus musculus sulfatase 1 (Sulf1), transcript variant 1, mRNA.;Mus musculus sulfatase 1 (Sulf1), transcript variant 3, mRNA.;Mus musculus sulfatase 1 (Sulf1), transcript variant 2, mRNA.;Mus musculus sulfatase 1 (Sulf1), transcript variant 2, mRNA.	Sulf1;Sulf1;Sulf1;Sulf1	NM_001198565;NM_001198566;AK037389;NM_172294	NP_758498;NP_758498;NP_758498;NP_758498	NM_001198565;NM_001198566;NM_172294;NM_172294	NA;NA;NA;NA	SULF1_MOUSE;SULF1_MOUSE;SULF1_MOUSE;SULF1_MOUSE	Q8K007;Q8K007;Q8K007;Q8K007	2	0.200000,0.800000,	6.000000,24.000000,	T,C,	coding-synon	0.2	rs36387539	C/T	C	+
chr1	12989758	SNP	C,T	6,4	Exonic	Coding;Coding;Coding;Coding	Silent;Silent;Silent;Silent	T	C;C;C;C	246;246;246;246	2;2;2;2	WT;Tet2+/-#1;Tet2-/-#1;Tet2-/-#2	Tet2+/-#2	T;T;T;T	ACG;ACG;ACG;ACG	T;T;T;T	ACA;ACA;ACA;ACA	rs32767794	-;-;-;-	uc007aif.1;uc007aig.1;uc007aih.1;uc007aii.1	NA	NA	Mus musculus solute carrier organic anion transporter family, member 5A1 (Slco5a1), mRNA.;Mus musculus solute carrier organic anion transporter family, member 5A1 (Slco5a1), mRNA.;Mus musculus solute carrier organic anion transporter family, member 5A1 (Slco5a1), mRNA.;Mus musculus solute carrier organic anion transporter family, member 5A1 (Slco5a1), mRNA.	Slco5a1;Slco5a1;Slco5a1;Slco5a1	NM_172841;BC117943;BC117944;AK041736	NP_766429;NA;NA;NA	NM_172841;NA;NA;NA	NA;NA;NA;NA	E9PVD9_MOUSE;Q148W2_MOUSE;A0A087WP15_MOUSE;A0A087WNX4_MOUSE	E9PVD9;Q148W2;A0A087WP15;A0A087WNX4	2	0.333333,0.666667,	2.000000,4.000000,	T,C,	coding-synon	0.333333	rs32767794	C/T	T	+
chr1	13114284	SNP	A,G	6,4	Exonic	Coding	Silent	G	A	554	2	WT;Tet2+/-#1;Tet2-/-#1;Tet2-/-#2	Tet2+/-#2	H	CAT	H	CAC	rs30517770	-	uc007aik.1	NA	NA	Mus musculus PR domain containing 14 (Prdm14), mRNA.	Prdm14	NM_001081209	NP_001074678	NM_001081209	NA	PRD14_MOUSE	E9Q3T6	2	0.157895,0.842105,	6.000000,32.000000,	G,A,	coding-synon	0.157895	rs30517770	A/G	G	+
chr1	13114401	SNP	A,G	6,4	Exonic	Coding	Silent	G	A	515	2	WT;Tet2+/-#1;Tet2-/-#1;Tet2-/-#2	Tet2+/-#2	A	GCT	A	GCC	rs30893543	-	uc007aik.1	NA	NA	Mus musculus PR domain containing 14 (Prdm14), mRNA.	Prdm14	NM_001081209	NP_001074678	NM_001081209	NA	PRD14_MOUSE	E9Q3T6	2	0.210526,0.789474,	8.000000,30.000000,	G,A,	coding-synon	0.210526	rs30893543	A/G	G	+
chr1	8682000	SNP	A,T	7,3	Exonic	Coding;Coding;Coding;5UTR	Silent;Silent;Silent;Non-Coding	T	A;A;A;A	64;64;64;NA	2;2;2;NA	Tet2+/-#1;Tet2-/-#1;Tet2-/-#2	WT;Tet2+/-#2	T;T;T;NA	ACT;ACT;ACT;NA	T;T;T;NA	ACA;ACA;ACA;NA	rs31571666	-;-;-;-	uc007agh.2;uc007agi.2;uc007agj.2;uc011whz.2	NA	NA	Mus musculus syntrophin, gamma 1 (Sntg1), transcript variant 1, mRNA.;Mus musculus syntrophin, gamma 1 (Sntg1), transcript variant 2, mRNA.;Mus musculus syntrophin, gamma 1 (Sntg1), transcript variant 4, mRNA.;Mus musculus syntrophin, gamma 1 (Sntg1), transcript variant 3, mRNA.	Sntg1;Sntg1;Sntg1;Sntg1	NM_027671;NM_001290390;NM_001290393;NM_001290392	NP_001277321;NP_001277321;NP_001277321;NP_001277321	NM_027671;NM_001290390;NM_001290393;NM_001290392	NA;NA;NA;NA	Q8BNW6_MOUSE;Q8C415_MOUSE;Q8BNW6_MOUSE;SNTG1_MOUSE	Q8BNW6;Q8C415;Q8BNW6;Q925E1	2	0.352941,0.647059,	12.000000,22.000000,	T,A,	coding-synon	0.352941	rs31571666	A/T	T	+
chr1	9930944	SNP	A,G	7,3	Exonic	Coding	Silent	G	A	481	2	Tet2+/-#1;Tet2-/-#1;Tet2-/-#2	WT;Tet2+/-#2	Q	CAA	Q	CAG	rs36647676	+	uc011wie.1	NA	NA	Mus musculus minichromosome maintenance domain containing 2 (Mcmdc2), mRNA.	Mcmdc2	NM_177722	NP_808390	NM_177722	NA	MCMD2_MOUSE	E9Q956	2	0.200000,0.800000,	6.000000,24.000000,	G,A,	coding-synon	0.2	rs36647676	A/G	G	+
chr1	9932166	SNP	C,T	7,3	Exonic	Coding	Silent	T	C	537	2	Tet2+/-#1;Tet2-/-#1;Tet2-/-#2	WT;Tet2+/-#2	T	ACC	T	ACT	rs36261245	+	uc011wie.1	NA	NA	Mus musculus minichromosome maintenance domain containing 2 (Mcmdc2), mRNA.	Mcmdc2	NM_177722	NP_808390	NM_177722	NA	MCMD2_MOUSE	E9Q956	2	0.444444,0.555556,	8.000000,10.000000,	T,C,	coding-synon	0.444444	rs36261245	C/T	T	+
chr1	10035045	SNP	C,T	9,1	Exonic	Coding;Coding;Coding;Coding	Replacement;Replacement;Replacement;Replacement	G;G;G;G	T;T;T;T	88;71;24;88	0;0;0;0	Tet2-/-#1	NA	K;K;K;K	AAG;AAG;AAG;AAG	E;E;E;E	GAG;GAG;GAG;GAG	NA	-;-;-;-	uc007ahe.2;uc033fia.1;uc033fib.1;uc007ahf.2	NA	NA	Mus musculus COP9 (constitutive photomorphogenic) homolog, subunit 5 (Arabidopsis thaliana) (Cops5), transcript variant 1, mRNA.;Mus musculus COP9 (constitutive photomorphogenic) homolog, subunit 5 (Arabidopsis thaliana) (Cops5), transcript variant 2, mRNA.;Mus musculus COP9 (constitutive photomorphogenic) homolog, subunit 5 (Arabidopsis thaliana) (Cops5), transcript variant 3, non-coding RNA.;Mu…	Cops5;Cops5;Cops5;Cops5	NM_013715;NM_001277101;NR_102282;AK133073	NP_038743;NP_001264030;NA;NP_038743	NM_013715;NM_001277101;NR_102282;NM_013715	NA;NA;NA;NA	CSN5_MOUSE;CSN5_MOUSE;CSN5_MOUSE;CSN5_MOUSE	O35864;O35864;O35864;O35864	NA	NA	NA	NA	NA	NA	NA	NA	NA	NA
chr1	12990418	SNP	C,T	4,6	Exonic	Coding;Coding;Coding;Coding	Silent;Silent;Silent;Silent	C	T;T;T;T	26;26;26;26	2;2;2;2	WT;Tet2+/-#1;Tet2-/-#1;Tet2-/-#2	Tet2+/-#2	K;K;K;K	AAA;AAA;AAA;AAA	K;K;K;K	AAG;AAG;AAG;AAG	rs45866449	-;-;-;-	uc007aif.1;uc007aig.1;uc007aih.1;uc007aii.1	NA	NA	Mus musculus solute carrier organic anion transporter family, member 5A1 (Slco5a1), mRNA.;Mus musculus solute carrier organic anion transporter family, member 5A1 (Slco5a1), mRNA.;Mus musculus solute carrier organic anion transporter family, member 5A1 (Slco5a1), mRNA.;Mus musculus solute carrier organic anion transporter family, member 5A1 (Slco5a1), mRNA.	Slco5a1;Slco5a1;Slco5a1;Slco5a1	NM_172841;BC117943;BC117944;AK041736	NP_766429;NA;NA;NA	NM_172841;NA;NA;NA	NA;NA;NA;NA	E9PVD9_MOUSE;Q148W2_MOUSE;A0A087WP15_MOUSE;A0A087WNX4_MOUSE	E9PVD9;Q148W2;A0A087WP15;A0A087WNX4	0	NA	NA	NA	coding-synon	NA	rs45866449	C/T	C	+
chr1	13150850	SNP	C,T	6,4	Exonic	Coding;Coding;Coding	Silent;Silent;Silent	T	C;C;C	1181;1250;1181	2;2;2	WT;Tet2+/-#1;Tet2-/-#1;Tet2-/-#2	Tet2+/-#2	R;R;R	AGG;AGG;AGG	R;R;R	AGA;AGA;AGA	rs51888800	-;-;-	uc007ail.2;uc007aim.2;uc007ain.2	NA	NA	Mus musculus nuclear receptor coactivator 2 (Ncoa2), transcript variant c, mRNA.;Mus musculus nuclear receptor coactivator 2 (Ncoa2), transcript variant a, mRNA.;Mus musculus nuclear receptor coactivator 2 (Ncoa2), transcript variant a, mRNA.	Ncoa2;Ncoa2;Ncoa2	NM_001302702;NM_008678;NM_001077695	NP_001289631;NP_032704;NP_001289631	NM_001302702;NM_008678;NM_001077695	NA;NA;NA	E9PV80_MOUSE;NCOA2_MOUSE;E9PV80_MOUSE	E9PV80;Q61026;E9PV80	0	NA	NA	NA	coding-synon	NA	rs51888800	C/T	T	+
chr1	13152854	SNP	C,T	4,6	Exonic	Coding;Coding;Coding	Silent;Silent;Silent	C	T;T;T	1113;1182;1113	2;2;2	WT;Tet2+/-#1;Tet2-/-#1;Tet2-/-#2	Tet2+/-#2	V;V;V	GTA;GTA;GTA	V;V;V	GTG;GTG;GTG	rs244376060	-;-;-	uc007ail.2;uc007aim.2;uc007ain.2	NA	NA	Mus musculus nuclear receptor coactivator 2 (Ncoa2), transcript variant c, mRNA.;Mus musculus nuclear receptor coactivator 2 (Ncoa2), transcript variant a, mRNA.;Mus musculus nuclear receptor coactivator 2 (Ncoa2), transcript variant a, mRNA.	Ncoa2;Ncoa2;Ncoa2	NM_001302702;NM_008678;NM_001077695	NP_001289631;NP_032704;NP_001289631	NM_001302702;NM_008678;NM_001077695	NA;NA;NA	E9PV80_MOUSE;NCOA2_MOUSE;E9PV80_MOUSE	E9PV80;Q61026;E9PV80	0	NA	NA	NA	coding-synon	NA	rs244376060	C/T	C	+
chr1	13650863	SNP	A,G	5,5	Exonic	Coding	Silent	A	G	48	2	WT;Tet2+/-#1;Tet2+/-#2;Tet2-/-#1;Tet2-/-#2	NA	G	GGC	G	GGT	rs13468360	-	uc007aiu.2	NA	NA	Mus musculus lactamase, beta 2 (Lactb2), mRNA.	Lactb2	NM_145381	NP_663356	NM_145381	NA	LACB2_MOUSE	Q99KR3	2	0.285714,0.714286,	8.000000,20.000000,	T,C,	coding-synon	0.285714	rs13468360	C/T	A	-
chr1	13684104	SNP	C,T	9,1	Exonic	Coding	Silent	C	T	107	2	Tet2+/-#2	NA	S	AGT	S	AGC	rs238719005	+	uc007aiv.1	NA	NA	Mus musculus X Kell blood group precursor related family member 9 homolog (Xkr9), mRNA.	Xkr9	NM_001011873	NP_001011873	NM_001011873	NA	XKR9_MOUSE	Q5GH62	0	NA	NA	NA	coding-synon	NA	rs238719005	C/T	C	+
chr1	13125581	SNP	A,G	6,4	Exonic	Coding	Silent	G	A	85	2	WT;Tet2+/-#1;Tet2-/-#1;Tet2-/-#2	Tet2+/-#2	S	AGT	S	AGC	rs13475730	-	uc007aik.1	NA	NA	Mus musculus PR domain containing 14 (Prdm14), mRNA.	Prdm14	NM_001081209	NP_001074678	NM_001081209	NA	PRD14_MOUSE	E9Q3T6	2	0.254545,0.745455,	28.000000,82.000000,	G,A,	coding-synon	0.254545	rs13475730	A/G	G	+
chr1	13150819	SNP	A,G	4,6	Exonic	Coding;Coding;Coding	Silent;Silent;Silent	A	G;G;G	1192;1261;1192	0;0;0	WT;Tet2+/-#1;Tet2-/-#1;Tet2-/-#2	Tet2+/-#2	L;L;L	CTG;CTG;CTG	L;L;L	TTG;TTG;TTG	rs51794756	-;-;-	uc007ail.2;uc007aim.2;uc007ain.2	NA	NA	Mus musculus nuclear receptor coactivator 2 (Ncoa2), transcript variant c, mRNA.;Mus musculus nuclear receptor coactivator 2 (Ncoa2), transcript variant a, mRNA.;Mus musculus nuclear receptor coactivator 2 (Ncoa2), transcript variant a, mRNA.	Ncoa2;Ncoa2;Ncoa2	NM_001302702;NM_008678;NM_001077695	NP_001289631;NP_032704;NP_001289631	NM_001302702;NM_008678;NM_001077695	NA;NA;NA	E9PV80_MOUSE;NCOA2_MOUSE;E9PV80_MOUSE	E9PV80;Q61026;E9PV80	0	NA	NA	NA	coding-synon	NA	rs51794756	A/G	A	+
chr1	13150862	SNP	A,G	4,6	Exonic	Coding;Coding;Coding	Silent;Silent;Silent	A	G;G;G	1177;1246;1177	2;2;2	WT;Tet2+/-#1;Tet2-/-#1;Tet2-/-#2	Tet2+/-#2	H;H;H	CAC;CAC;CAC	H;H;H	CAT;CAT;CAT	rs47588139	-;-;-	uc007ail.2;uc007aim.2;uc007ain.2	NA	NA	Mus musculus nuclear receptor coactivator 2 (Ncoa2), transcript variant c, mRNA.;Mus musculus nuclear receptor coactivator 2 (Ncoa2), transcript variant a, mRNA.;Mus musculus nuclear receptor coactivator 2 (Ncoa2), transcript variant a, mRNA.	Ncoa2;Ncoa2;Ncoa2	NM_001302702;NM_008678;NM_001077695	NP_001289631;NP_032704;NP_001289631	NM_001302702;NM_008678;NM_001077695	NA;NA;NA	E9PV80_MOUSE;NCOA2_MOUSE;E9PV80_MOUSE	E9PV80;Q61026;E9PV80	0	NA	NA	NA	coding-synon	NA	rs47588139	A/G	A	+
chr1	13650857	SNP	A,T	5,5	Exonic	Coding	Silent	T	A	50	2	WT;Tet2+/-#1;Tet2+/-#2;Tet2-/-#1;Tet2-/-#2	NA	P	CCT	P	CCA	rs13468359	-	uc007aiu.2	NA	NA	Mus musculus lactamase, beta 2 (Lactb2), mRNA.	Lactb2	NM_145381	NP_663356	NM_145381	NA	LACB2_MOUSE	Q99KR3	2	0.416667,0.583333,	10.000000,14.000000,	T,A,	coding-synon	0.416667	rs13468359	A/T	T	-
chr1	13672732	SNP	A,G	9,1	Exonic	Coding	Silent	A	G	80	2	Tet2+/-#2	NA	L	CTG	L	CTA	rs32017972	+	uc007aiv.1	NA	NA	Mus musculus X Kell blood group precursor related family member 9 homolog (Xkr9), mRNA.	Xkr9	NM_001011873	NP_001011873	NM_001011873	NA	XKR9_MOUSE	Q5GH62	2	0.250000,0.750000,	2.000000,6.000000,	G,A,	coding-synon	0.25	rs32017972	A/G	A	+
chr1	14889420	SNP	C,T	9,1	Exonic	Coding;Coding	Replacement;Replacement	C	T;T	681;681	0;0	Tet2+/-#2	NA	I;I	ATA;ATA	V;V	GTA;GTA	rs47173063	-;-	uc007ajc.1;uc033fid.1	NA	NA	Mus musculus transient receptor potential cation channel, subfamily A, member 1 (Trpa1), mRNA.;Mus musculus transient receptor potential cation channel, subfamily A, member 1 (Trpa1), mRNA.	Trpa1;Trpa1	NM_177781;KF460461	NP_808449;NP_808449	NM_177781;NM_177781	NA;NA	TRPA1_MOUSE;V5TCP9_MOUSE	Q8BLA8;V5TCP9	0	NA	NA	NA	missense	NA	rs47173063	C/T	C	+
chr1	14898038	SNP	A,G	1,9	Exonic	Coding;Coding	Silent;Silent	G	A;A	501;501	2;2	Tet2+/-#2	NA	L;L	CTT;CTT	L;L	CTC;CTC	rs32032151	-;-	uc007ajc.1;uc033fid.1	NA	NA	Mus musculus transient receptor potential cation channel, subfamily A, member 1 (Trpa1), mRNA.;Mus musculus transient receptor potential cation channel, subfamily A, member 1 (Trpa1), mRNA.	Trpa1;Trpa1	NM_177781;KF460461	NP_808449;NP_808449	NM_177781;NM_177781	NA;NA	TRPA1_MOUSE;V5TCP9_MOUSE	Q8BLA8;V5TCP9	2	0.727273,0.272727,	16.000000,6.000000,	G,A,	coding-synon	0.272727	rs32032151	A/G	G	+
chr1	14898345	SNP	A,G	9,1	Exonic	Coding;Coding	Silent;Silent	A	G;G	426;426	2;2	Tet2+/-#2	NA	V;V	GTC;GTC	V;V	GTT;GTT	rs48856394	-;-	uc007ajc.1;uc033fid.1	NA	NA	Mus musculus transient receptor potential cation channel, subfamily A, member 1 (Trpa1), mRNA.;Mus musculus transient receptor potential cation channel, subfamily A, member 1 (Trpa1), mRNA.	Trpa1;Trpa1	NM_177781;KF460461	NP_808449;NP_808449	NM_177781;NM_177781	NA;NA	TRPA1_MOUSE;V5TCP9_MOUSE	Q8BLA8;V5TCP9	0	NA	NA	NA	coding-synon	NA	rs48856394	A/G	A	+
chr1	15831564	SNP	A,T	9,1	Exonic	Coding;Coding	Silent;Silent	A	T;T	302;273	2;2	Tet2+/-#2	NA	I;I	ATT;ATT	I;I	ATA;ATA	rs31458626	+;+	uc007ajh.2;uc007aji.2	NA	NA	Mus musculus telomeric repeat binding factor 1 (Terf1), transcript variant 1, mRNA.;Mus musculus telomeric repeat binding factor 1 (Terf1), transcript variant 2, mRNA.	Terf1;Terf1	NM_009352;NM_001286628	NP_033378;NP_001273557	NM_009352;NM_001286628	NA;NA	TERF1_MOUSE;Q3V252_MOUSE	P70371;Q3V252	2	0.500000,0.500000,	4.000000,4.000000,	T,A,	coding-synon	0.5	rs31458626	A/T	A	+
chr1	15833442	SNP	C,T	9,1	Exonic	Coding;Coding	Replacement;Replacement	C	T;T	317;288	1;1	Tet2+/-#2	NA	V;V	GTT;GTT	A;A	GCT;GCT	rs47652592	+;+	uc007ajh.2;uc007aji.2	NA	NA	Mus musculus telomeric repeat binding factor 1 (Terf1), transcript variant 1, mRNA.;Mus musculus telomeric repeat binding factor 1 (Terf1), transcript variant 2, mRNA.	Terf1;Terf1	NM_009352;NM_001286628	NP_033378;NP_001273557	NM_009352;NM_001286628	NA;NA	TERF1_MOUSE;Q3V252_MOUSE	P70371;Q3V252	0	NA	NA	NA	missense	NA	rs47652592	C/T	C	+
chr1	13122474	SNP	C,T	4,6	Exonic	Coding	Replacement	C	T	347	1	WT;Tet2+/-#1;Tet2-/-#1;Tet2-/-#2	Tet2+/-#2	Q	CAG	R	CGG	rs47808594	-	uc007aik.1	NA	NA	Mus musculus PR domain containing 14 (Prdm14), mRNA.	Prdm14	NM_001081209	NP_001074678	NM_001081209	NA	PRD14_MOUSE	E9Q3T6	2	0.866667,0.133333,	26.000000,4.000000,	T,C,	missense	0.133333	rs47808594	C/T	C	+
chr1	13125617	SNP	A,C	4,6	Exonic	Coding	Silent	A	C	73	2	WT;Tet2+/-#1;Tet2-/-#1;Tet2-/-#2	Tet2+/-#2	T	ACG	T	ACT	rs31838493	-	uc007aik.1	NA	NA	Mus musculus PR domain containing 14 (Prdm14), mRNA.	Prdm14	NM_001081209	NP_001074678	NM_001081209	NA	PRD14_MOUSE	E9Q3T6	2	0.300000,0.700000,	12.000000,28.000000,	A,C,	coding-synon	0.3	rs31838493	A/C	A	+
chr1	13175111	SNP	C,T	6,4	Exonic	Coding;Coding;Coding;Coding;Coding	Silent;Silent;Silent;Silent;Silent	T	C;C;C;C;C	454;454;454;454;454	2;2;2;2;2	WT;Tet2+/-#1;Tet2-/-#1;Tet2-/-#2	Tet2+/-#2	Q;Q;Q;Q;Q	CAG;CAG;CAG;CAG;CAG	Q;Q;Q;Q;Q	CAA;CAA;CAA;CAA;CAA	rs31514370	-;-;-;-;-	uc007ail.2;uc007aim.2;uc007ain.2;uc007aio.1;uc007aip.1	NA	NA	Mus musculus nuclear receptor coactivator 2 (Ncoa2), transcript variant c, mRNA.;Mus musculus nuclear receptor coactivator 2 (Ncoa2), transcript variant a, mRNA.;Mus musculus nuclear receptor coactivator 2 (Ncoa2), transcript variant a, mRNA.;Mus musculus nuclear receptor coactivator 2 (Ncoa2), transcript variant a, mRNA.;Mus musculus nuclear receptor coactivator 2 (Ncoa2), transcript variant 2, …	Ncoa2;Ncoa2;Ncoa2;Ncoa2;Ncoa2	NM_001302702;NM_008678;NM_001077695;AK052117;AK087443	NP_001289631;NP_032704;NP_001289631;NP_032704;NP_001289631	NM_001302702;NM_008678;NM_001077695;NM_008678;NM_001302702	NA;NA;NA;NA;NA	E9PV80_MOUSE;NCOA2_MOUSE;E9PV80_MOUSE;NCOA2_MOUSE;Q8BN74_MOUSE	E9PV80;Q61026;E9PV80;Q61026;Q8BN74	2	0.235294,0.764706,	8.000000,26.000000,	T,C,	coding-synon	0.235294	rs31514370	C/T	T	+
chr1	14881741	SNP	C,T	1,9	Exonic	Coding;Coding	Silent;Silent	T	C;C	911;881	2;2	Tet2+/-#2	NA	T;T	ACG;ACG	T;T	ACA;ACA	rs46339061	-;-	uc007ajc.1;uc033fid.1	NA	NA	Mus musculus transient receptor potential cation channel, subfamily A, member 1 (Trpa1), mRNA.;Mus musculus transient receptor potential cation channel, subfamily A, member 1 (Trpa1), mRNA.	Trpa1;Trpa1	NM_177781;KF460461	NP_808449;NP_808449	NM_177781;NM_177781	NA;NA	TRPA1_MOUSE;V5TCP9_MOUSE	Q8BLA8;V5TCP9	0	NA	NA	NA	coding-synon	NA	rs46339061	C/T	T	+
chr1	14896576	SNP	A,G	1,9	Exonic	Coding;Coding	Silent;Silent	G	A;A	521;521	2;2	Tet2+/-#2	NA	H;H	CAT;CAT	H;H	CAC;CAC	rs32031070	-;-	uc007ajc.1;uc033fid.1	NA	NA	Mus musculus transient receptor potential cation channel, subfamily A, member 1 (Trpa1), mRNA.;Mus musculus transient receptor potential cation channel, subfamily A, member 1 (Trpa1), mRNA.	Trpa1;Trpa1	NM_177781;KF460461	NP_808449;NP_808449	NM_177781;NM_177781	NA;NA	TRPA1_MOUSE;V5TCP9_MOUSE	Q8BLA8;V5TCP9	2	0.750000,0.250000,	18.000000,6.000000,	G,A,	coding-synon	0.25	rs32031070	A/G	G	+
chr1	14898384	SNP	A,G	1,9	Exonic	Coding;Coding	Silent;Silent	G	A;A	413;413	2;2	Tet2+/-#2	NA	D;D	GAT;GAT	D;D	GAC;GAC	rs32033017	-;-	uc007ajc.1;uc033fid.1	NA	NA	Mus musculus transient receptor potential cation channel, subfamily A, member 1 (Trpa1), mRNA.;Mus musculus transient receptor potential cation channel, subfamily A, member 1 (Trpa1), mRNA.	Trpa1;Trpa1	NM_177781;KF460461	NP_808449;NP_808449	NM_177781;NM_177781	NA;NA	TRPA1_MOUSE;V5TCP9_MOUSE	Q8BLA8;V5TCP9	2	0.714286,0.285714,	20.000000,8.000000,	G,A,	coding-synon	0.285714	rs32033017	A/G	G	+
chr1	15710459	SNP	A,T	6,4	Exonic	Coding	Replacement	T	A	518	2	WT;Tet2+/-#1;Tet2-/-#1;Tet2-/-#2	Tet2+/-#2	K	AAA	N	AAT	rs31948579	+	uc007aje.1	NA	NA	Mus musculus potassium voltage gated channel, Shab-related subfamily, member 2 (Kcnb2), mRNA.	Kcnb2	NM_001098528	NP_001091998	NM_001098528	NA	KCNB2_MOUSE	A6H8H5	2	0.250000,0.750000,	2.000000,6.000000,	T,A,	missense	0.25	rs31948579	A/T	T	+
chr1	15819757	SNP	A,G	9,1	Exonic	Coding;Coding;Coding;Coding	Replacement;Replacement;Replacement;Replacement	A	G;G;G;G	281;281;281;252	1;1;1;1	Tet2+/-#2	NA	G;G;G;G	GGG;GGG;GGG;GGG	E;E;E;E	GAG;GAG;GAG;GAG	rs32116326	+;+;+;+	uc007ajf.2;uc007ajg.2;uc007ajh.2;uc007aji.2	NA	NA	Mus musculus telomeric repeat binding factor 1 (Terf1), transcript variant 1, mRNA.;Mus musculus telomeric repeat binding factor 1 (Terf1), transcript variant 1, mRNA.;Mus musculus telomeric repeat binding factor 1 (Terf1), transcript variant 1, mRNA.;Mus musculus telomeric repeat binding factor 1 (Terf1), transcript variant 2, mRNA.	Terf1;Terf1;Terf1;Terf1	AK021235;AK036615;NM_009352;NM_001286628	NP_033378;NP_033378;NP_033378;NP_001273557	NM_009352;NM_009352;NM_009352;NM_001286628	NA;NA;NA;NA	TERF1_MOUSE;TERF1_MOUSE;TERF1_MOUSE;Q3V252_MOUSE	P70371;P70371;P70371;Q3V252	2	0.266667,0.733333,	8.000000,22.000000,	G,A,	missense	0.266667	rs32116326	A/G	A	+
chr1	17747519	SNP	C,T	9,1	Exonic	Coding;Coding	Silent;Silent	C	T;T	215;215	2;2	Tet2+/-#2	NA	H;H	CAT;CAT	H;H	CAC;CAC	rs32221708	+;+	uc007akg.1;uc007akh.1	NA	NA	Mus musculus cysteine-rich secretory protein LCCL domain containing 1 (Crispld1), mRNA.;Mus musculus cysteine-rich secretory protein LCCL domain containing 1 (Crispld1), mRNA.	Crispld1;Crispld1	AK132405;NM_031402	NP_113579;NP_113579	NM_031402;NM_031402	NA;NA	CRLD1_MOUSE;CRLD1_MOUSE	Q8CGD2;Q8CGD2	2	0.333333,0.666667,	10.000000,20.000000,	T,C,	coding-synon	0.333333	rs32221708	C/T	C	+
chr1	13122443	SNP	A,G	4,6	Exonic	Coding	Silent	A	G	357	2	WT;Tet2+/-#1;Tet2-/-#1;Tet2-/-#2	Tet2+/-#2	N	AAC	N	AAT	rs49700284	-	uc007aik.1	NA	NA	Mus musculus PR domain containing 14 (Prdm14), mRNA.	Prdm14	NM_001081209	NP_001074678	NM_001081209	NA	PRD14_MOUSE	E9Q3T6	0	NA	NA	NA	coding-synon	NA	rs49700284	A/G	A	+
chr1	13125649	SNP	C,T	4,6	Exonic	Coding	Replacement	C	T	63	0	WT;Tet2+/-#1;Tet2-/-#1;Tet2-/-#2	Tet2+/-#2	T	ACG	A	GCG	rs30760930	-	uc007aik.1	NA	NA	Mus musculus PR domain containing 14 (Prdm14), mRNA.	Prdm14	NM_001081209	NP_001074678	NM_001081209	NA	PRD14_MOUSE	E9Q3T6	2	0.600000,0.400000,	6.000000,4.000000,	T,C,	missense	0.4	rs30760930	C/T	C	+
chr1	13125821	SNP	A,G	6,4	Exonic	Coding	Silent	G	A	5	2	WT;Tet2+/-#1;Tet2-/-#1;Tet2-/-#2	Tet2+/-#2	P	CCT	P	CCC	rs31380060	-	uc007aik.1	NA	NA	Mus musculus PR domain containing 14 (Prdm14), mRNA.	Prdm14	NM_001081209	NP_001074678	NM_001081209	NA	PRD14_MOUSE	E9Q3T6	2	0.157895,0.842105,	6.000000,32.000000,	G,A,	coding-synon	0.157895	rs31380060	A/G	G	+
chr1	13684132	SNP	C,G	9,1	Exonic	Coding	Replacement	C	G	117	0	Tet2+/-#2	NA	E	GAA	Q	CAA	rs224763606	+	uc007aiv.1	NA	NA	Mus musculus X Kell blood group precursor related family member 9 homolog (Xkr9), mRNA.	Xkr9	NM_001011873	NP_001011873	NM_001011873	NA	XKR9_MOUSE	Q5GH62	0	NA	NA	NA	missense	NA	rs224763606	C/G	C	+
chr1	15805911	SNP	C,T	6,4	Exonic	Coding;Coding;Coding;Coding	Silent;Silent;Silent;Silent	T	C;C;C;C	78;78;78;78	2;2;2;2	WT;Tet2+/-#1;Tet2-/-#1;Tet2-/-#2	Tet2+/-#2	R;R;R;R	CGC;CGC;CGC;CGC	R;R;R;R	CGT;CGT;CGT;CGT	rs13475079	+;+;+;+	uc007ajf.2;uc007ajg.2;uc007ajh.2;uc007aji.2	NA	NA	Mus musculus telomeric repeat binding factor 1 (Terf1), transcript variant 1, mRNA.;Mus musculus telomeric repeat binding factor 1 (Terf1), transcript variant 1, mRNA.;Mus musculus telomeric repeat binding factor 1 (Terf1), transcript variant 1, mRNA.;Mus musculus telomeric repeat binding factor 1 (Terf1), transcript variant 2, mRNA.	Terf1;Terf1;Terf1;Terf1	AK021235;AK036615;NM_009352;NM_001286628	NP_033378;NP_033378;NP_033378;NP_001273557	NM_009352;NM_009352;NM_009352;NM_001286628	NA;NA;NA;NA	TERF1_MOUSE;TERF1_MOUSE;TERF1_MOUSE;Q3V252_MOUSE	P70371;P70371;P70371;Q3V252	2	0.333333,0.666667,	2.000000,4.000000,	T,C,	coding-synon	0.333333	rs13475079	C/T	T	+
chr1	15819070	SNP	C,G	9,1	Exonic	Coding;Coding;Coding;Coding	Replacement;Replacement;Replacement;Replacement	C	G;G;G;G	241;241;241;212	1;1;1;1	Tet2+/-#2	NA	S;S;S;S	AGT;AGT;AGT;AGT	T;T;T;T	ACT;ACT;ACT;ACT	rs32114429	+;+;+;+	uc007ajf.2;uc007ajg.2;uc007ajh.2;uc007aji.2	NA	NA	Mus musculus telomeric repeat binding factor 1 (Terf1), transcript variant 1, mRNA.;Mus musculus telomeric repeat binding factor 1 (Terf1), transcript variant 1, mRNA.;Mus musculus telomeric repeat binding factor 1 (Terf1), transcript variant 1, mRNA.;Mus musculus telomeric repeat binding factor 1 (Terf1), transcript variant 2, mRNA.	Terf1;Terf1;Terf1;Terf1	AK021235;AK036615;NM_009352;NM_001286628	NP_033378;NP_033378;NP_033378;NP_001273557	NM_009352;NM_009352;NM_009352;NM_001286628	NA;NA;NA;NA	TERF1_MOUSE;TERF1_MOUSE;TERF1_MOUSE;Q3V252_MOUSE	P70371;P70371;P70371;Q3V252	2	0.266667,0.733333,	8.000000,22.000000,	G,C,	missense	0.266667	rs32114429	C/G	C	+
chr1	15833428	SNP	A,G	9,1	Exonic	Coding;Coding	Silent;Silent	A	G;G	312;283	2;2	Tet2+/-#2	NA	L;L	TTG;TTG	L;L	TTA;TTA	rs32076694	+;+	uc007ajh.2;uc007aji.2	NA	NA	Mus musculus telomeric repeat binding factor 1 (Terf1), transcript variant 1, mRNA.;Mus musculus telomeric repeat binding factor 1 (Terf1), transcript variant 2, mRNA.	Terf1;Terf1	NM_009352;NM_001286628	NP_033378;NP_001273557	NM_009352;NM_001286628	NA;NA	TERF1_MOUSE;Q3V252_MOUSE	P70371;Q3V252	2	0.526316,0.473684,	20.000000,18.000000,	G,A,	coding-synon	0.473684	rs32076694	A/G	A	+
chr1	16131171	SNP	C,G	5,5	Exonic	Coding	Silent	C	G	289	2	WT;Tet2+/-#1;Tet2+/-#2;Tet2-/-#1;Tet2-/-#2	NA	T	ACG	T	ACC	rs13463198	+	uc007ajm.1	NA	NA	Mus musculus retinol dehydrogenase 10 (all-trans) (Rdh10), mRNA.	Rdh10	NM_133832	NP_598593	NM_133832	NA	RDH10_MOUSE	Q8VCH7	2	0.250000,0.750000,	2.000000,6.000000,	G,C,	coding-synon	0.25	rs13463198	C/G	C	+
chr1	16665448	SNP	C,G	5,5	Exonic	Coding;Coding	Silent;Silent	C	G;G	47;47	2;2	WT;Tet2+/-#1;Tet2+/-#2;Tet2-/-#1;Tet2-/-#2	NA	L;L	CTG;CTG	L;L	CTC;CTC	rs47851490	+;+	uc007ajx.1;uc007ajy.1	NA	NA	Mus musculus transmembrane protein 70 (Tmem70), transcript variant 2, mRNA.;Mus musculus transmembrane protein 70 (Tmem70), transcript variant 1, mRNA.	Tmem70;Tmem70	NM_026392;NM_027415	NP_080668;NP_081691	NM_026392;NM_027415	NA;NA	TMM70_MOUSE;TMM70_MOUSE	Q921N7;Q921N7	2	0.692308,0.307692,	18.000000,8.000000,	G,C,	coding-synon	0.307692	rs47851490	C/G	C	+
chr1	20058600	SNP	C,T	4,6	Exonic	Coding	Replacement	T	C	3960	0	WT;Tet2+/-#2;Tet2-/-#1;Tet2-/-#2	NA	A	GCT	T	ACT	rs50328635	-	uc007akv.1	NA	NA	Mus musculus polycystic kidney and hepatic disease 1 (Pkhd1), mRNA.	Pkhd1	NM_153179	NP_694819	NM_153179	NA	E9PZ36_MOUSE	E9PZ36	0	NA	NA	NA	missense	NA	rs50328635	C/T	T	+
chr1	14884256	SNP	A,G	1,9	Exonic	Coding;Coding	Silent;Silent	G	A;A	806;776	2;2	Tet2+/-#2	NA	Y;Y	TAT;TAT	Y;Y	TAC;TAC	rs47796698	-;-	uc007ajc.1;uc033fid.1	NA	NA	Mus musculus transient receptor potential cation channel, subfamily A, member 1 (Trpa1), mRNA.;Mus musculus transient receptor potential cation channel, subfamily A, member 1 (Trpa1), mRNA.	Trpa1;Trpa1	NM_177781;KF460461	NP_808449;NP_808449	NM_177781;NM_177781	NA;NA	TRPA1_MOUSE;V5TCP9_MOUSE	Q8BLA8;V5TCP9	0	NA	NA	NA	coding-synon	NA	rs47796698	A/G	G	+
chr1	14891323	SNP	A,G	1,9	Exonic	Coding;Coding	Silent;Silent	G	A;A	630;630	2;2	Tet2+/-#2	NA	Y;Y	TAT;TAT	Y;Y	TAC;TAC	rs31444368	-;-	uc007ajc.1;uc033fid.1	NA	NA	Mus musculus transient receptor potential cation channel, subfamily A, member 1 (Trpa1), mRNA.;Mus musculus transient receptor potential cation channel, subfamily A, member 1 (Trpa1), mRNA.	Trpa1;Trpa1	NM_177781;KF460461	NP_808449;NP_808449	NM_177781;NM_177781	NA;NA	TRPA1_MOUSE;V5TCP9_MOUSE	Q8BLA8;V5TCP9	2	0.500000,0.500000,	4.000000,4.000000,	G,A,	coding-synon	0.5	rs31444368	A/G	G	+
chr1	14898065	SNP	C,T	1,9	Exonic	Coding;Coding	Silent;Silent	T	C;C	492;492	2;2	Tet2+/-#2	NA	K;K	AAG;AAG	K;K	AAA;AAA	rs32033014	-;-	uc007ajc.1;uc033fid.1	NA	NA	Mus musculus transient receptor potential cation channel, subfamily A, member 1 (Trpa1), mRNA.;Mus musculus transient receptor potential cation channel, subfamily A, member 1 (Trpa1), mRNA.	Trpa1;Trpa1	NM_177781;KF460461	NP_808449;NP_808449	NM_177781;NM_177781	NA;NA	TRPA1_MOUSE;V5TCP9_MOUSE	Q8BLA8;V5TCP9	2	0.692308,0.307692,	18.000000,8.000000,	T,C,	coding-synon	0.307692	rs32033014	C/T	T	+
chr1	15819055	SNP	A,G	1,9	Exonic	Coding;Coding;Coding;Coding	Replacement;Replacement;Replacement;Replacement	G	A;A;A;A	236;236;236;207	1;1;1;1	Tet2+/-#2	NA	N;N;N;N	AAT;AAT;AAT;AAT	S;S;S;S	AGT;AGT;AGT;AGT	rs32114426	+;+;+;+	uc007ajf.2;uc007ajg.2;uc007ajh.2;uc007aji.2	NA	NA	Mus musculus telomeric repeat binding factor 1 (Terf1), transcript variant 1, mRNA.;Mus musculus telomeric repeat binding factor 1 (Terf1), transcript variant 1, mRNA.;Mus musculus telomeric repeat binding factor 1 (Terf1), transcript variant 1, mRNA.;Mus musculus telomeric repeat binding factor 1 (Terf1), transcript variant 2, mRNA.	Terf1;Terf1;Terf1;Terf1	AK021235;AK036615;NM_009352;NM_001286628	NP_033378;NP_033378;NP_033378;NP_001273557	NM_009352;NM_009352;NM_009352;NM_001286628	NA;NA;NA;NA	TERF1_MOUSE;TERF1_MOUSE;TERF1_MOUSE;Q3V252_MOUSE	P70371;P70371;P70371;Q3V252	2	0.733333,0.266667,	22.000000,8.000000,	G,A,	missense	0.266667	rs32114426	A/G	G	+
chr1	15833438	SNP	A,C	1,9	Exonic	Coding;Coding	Replacement;Replacement	C	A;A	316;287	0;0	Tet2+/-#2	NA	S;S	AGT;AGT	R;R	CGT;CGT	rs45688773	+;+	uc007ajh.2;uc007aji.2	NA	NA	Mus musculus telomeric repeat binding factor 1 (Terf1), transcript variant 1, mRNA.;Mus musculus telomeric repeat binding factor 1 (Terf1), transcript variant 2, mRNA.	Terf1;Terf1	NM_009352;NM_001286628	NP_033378;NP_001273557	NM_009352;NM_001286628	NA;NA	TERF1_MOUSE;Q3V252_MOUSE	P70371;Q3V252	0	NA	NA	NA	missense	NA	rs45688773	A/C	C	+
chr1	20198079	SNP	A,G	5,5	Exonic	Coding	Silent	G	A	3358	2	WT;Tet2+/-#1;Tet2+/-#2;Tet2-/-#1;Tet2-/-#2	NA	P	CCT	P	CCC	rs215062287	-	uc007akv.1	NA	NA	Mus musculus polycystic kidney and hepatic disease 1 (Pkhd1), mRNA.	Pkhd1	NM_153179	NP_694819	NM_153179	NA	E9PZ36_MOUSE	E9PZ36	0	NA	NA	NA	coding-synon	NA	rs215062287	A/G	G	+
chr1	20200626	SNP	A,G	5,5	Exonic	Coding	Silent	G	A	3234	2	WT;Tet2+/-#1;Tet2+/-#2;Tet2-/-#1;Tet2-/-#2	NA	I	ATT	I	ATC	rs31980303	-	uc007akv.1	NA	NA	Mus musculus polycystic kidney and hepatic disease 1 (Pkhd1), mRNA.	Pkhd1	NM_153179	NP_694819	NM_153179	NA	E9PZ36_MOUSE	E9PZ36	2	0.421053,0.578947,	16.000000,22.000000,	G,A,	coding-synon	0.421053	rs31980303	A/G	G	+
chr1	20350460	SNP	C,T	6,4	Exonic	Coding	Replacement	C	T	2474	1	Tet2+/-#1;Tet2+/-#2;Tet2-/-#1;Tet2-/-#2	NA	D	GAC	G	GGC	rs31382782	-	uc007akv.1	NA	NA	Mus musculus polycystic kidney and hepatic disease 1 (Pkhd1), mRNA.	Pkhd1	NM_153179	NP_694819	NM_153179	NA	E9PZ36_MOUSE	E9PZ36	2	0.500000,0.500000,	18.000000,18.000000,	T,C,	missense	0.5	rs31382782	C/T	C	+
chr1	20358873	SNP	A,G	5,5	Exonic	Coding	Silent	G	A	2434	2	WT;Tet2+/-#1;Tet2+/-#2;Tet2-/-#1;Tet2-/-#2	NA	T	ACT	T	ACC	rs31518017	-	uc007akv.1	NA	NA	Mus musculus polycystic kidney and hepatic disease 1 (Pkhd1), mRNA.	Pkhd1	NM_153179	NP_694819	NM_153179	NA	E9PZ36_MOUSE	E9PZ36	2	0.473684,0.526316,	18.000000,20.000000,	G,A,	coding-synon,intron	0.473684	rs31518017	A/G	G	+
chr1	13149068	SNP	C,T	6,4	Exonic	Coding;Coding;Coding	Silent;Silent;Silent	T	C;C;C	1248;1317;1248	2;2;2	WT;Tet2+/-#1;Tet2-/-#1;Tet2-/-#2	Tet2+/-#2	T;T;T	ACG;ACG;ACG	T;T;T	ACA;ACA;ACA	rs50992756	-;-;-	uc007ail.2;uc007aim.2;uc007ain.2	NA	NA	Mus musculus nuclear receptor coactivator 2 (Ncoa2), transcript variant c, mRNA.;Mus musculus nuclear receptor coactivator 2 (Ncoa2), transcript variant a, mRNA.;Mus musculus nuclear receptor coactivator 2 (Ncoa2), transcript variant a, mRNA.	Ncoa2;Ncoa2;Ncoa2	NM_001302702;NM_008678;NM_001077695	NP_001289631;NP_032704;NP_001289631	NM_001302702;NM_008678;NM_001077695	NA;NA;NA	E9PV80_MOUSE;NCOA2_MOUSE;E9PV80_MOUSE	E9PV80;Q61026;E9PV80	2	0.200000,0.800000,	6.000000,24.000000,	T,C,	coding-synon	0.2	rs50992756	C/T	T	+
chr1	13700937	SNP	A,G	5,5	Exonic	Coding	Replacement	G	A	226	0	WT;Tet2+/-#1;Tet2+/-#2;Tet2-/-#1;Tet2-/-#2	NA	I	ATA	V	GTA	rs32477769	+	uc007aiv.1	NA	NA	Mus musculus X Kell blood group precursor related family member 9 homolog (Xkr9), mRNA.	Xkr9	NM_001011873	NP_001011873	NM_001011873	NA	XKR9_MOUSE	Q5GH62	2	0.600000,0.400000,	24.000000,16.000000,	G,A,	missense	0.4	rs32477769	A/G	G	+
chr1	14884223	SNP	A,G	9,1	Exonic	Coding;Coding	Silent;Silent	A	G;G	817;787	2;2	Tet2+/-#2	NA	T;T	ACC;ACC	T;T	ACT;ACT	rs48469392	-;-	uc007ajc.1;uc033fid.1	NA	NA	Mus musculus transient receptor potential cation channel, subfamily A, member 1 (Trpa1), mRNA.;Mus musculus transient receptor potential cation channel, subfamily A, member 1 (Trpa1), mRNA.	Trpa1;Trpa1	NM_177781;KF460461	NP_808449;NP_808449	NM_177781;NM_177781	NA;NA	TRPA1_MOUSE;V5TCP9_MOUSE	Q8BLA8;V5TCP9	0	NA	NA	NA	coding-synon	NA	rs48469392	A/G	A	+
chr1	16667687	SNP	A,G	5,5	Exonic	Coding;Coding	Replacement;Replacement	A	G;G	74;73	1;1	WT;Tet2+/-#1;Tet2+/-#2;Tet2-/-#1;Tet2-/-#2	NA	R;R	CGA;CGA	Q;Q	CAA;CAA	rs47010824	+;+	uc007ajx.1;uc007ajy.1	NA	NA	Mus musculus transmembrane protein 70 (Tmem70), transcript variant 2, mRNA.;Mus musculus transmembrane protein 70 (Tmem70), transcript variant 1, mRNA.	Tmem70;Tmem70	NM_026392;NM_027415	NP_080668;NP_081691	NM_026392;NM_027415	NA;NA	TMM70_MOUSE;TMM70_MOUSE	Q921N7;Q921N7	2	0.666667,0.333333,	16.000000,8.000000,	G,A,	missense	0.333333	rs47010824	A/G	A	+
chr1	20058611	SNP	C,T	4,6	Exonic	Coding	Replacement	T	C	3956	1	WT;Tet2+/-#2;Tet2-/-#1;Tet2-/-#2	NA	G	GGG	E	GAG	rs51291834	-	uc007akv.1	NA	NA	Mus musculus polycystic kidney and hepatic disease 1 (Pkhd1), mRNA.	Pkhd1	NM_153179	NP_694819	NM_153179	NA	E9PZ36_MOUSE	E9PZ36	0	NA	NA	NA	missense	NA	rs51291834	C/T	T	+
chr1	20200989	SNP	A,G	5,5	Exonic	Coding	Silent	A	G	3113	2	WT;Tet2+/-#1;Tet2+/-#2;Tet2-/-#1;Tet2-/-#2	NA	D	GAC	D	GAT	rs30919296	-	uc007akv.1	NA	NA	Mus musculus polycystic kidney and hepatic disease 1 (Pkhd1), mRNA.	Pkhd1	NM_153179	NP_694819	NM_153179	NA	E9PZ36_MOUSE	E9PZ36	2	0.578947,0.421053,	22.000000,16.000000,	G,A,	coding-synon	0.421053	rs30919296	A/G	A	+
chr1	20391481	SNP	C,T	5,5	Exonic	Coding	Silent	C	T	2153	2	WT;Tet2+/-#1;Tet2+/-#2;Tet2-/-#1;Tet2-/-#2	NA	E	GAA	E	GAG	rs32143854	-	uc007akv.1	NA	NA	Mus musculus polycystic kidney and hepatic disease 1 (Pkhd1), mRNA.	Pkhd1	NM_153179	NP_694819	NM_153179	NA	E9PZ36_MOUSE	E9PZ36	2	0.500000,0.500000,	18.000000,18.000000,	T,C,	coding-synon,intron	0.5	rs32143854	C/T	C	+
chr1	20520157	SNP	C,G	4,6	Exonic	Coding	Replacement	G	C	1789	0	WT;Tet2+/-#2;Tet2-/-#1;Tet2-/-#2	NA	D	GAT	H	CAT	rs45850473	-	uc007akv.1	NA	NA	Mus musculus polycystic kidney and hepatic disease 1 (Pkhd1), mRNA.	Pkhd1	NM_153179	NP_694819	NM_153179	NA	E9PZ36_MOUSE	E9PZ36	2	0.230769,0.769231,	6.000000,20.000000,	G,C,	missense	0.230769	rs45850473	C/G	G	+
chr1	20522938	SNP	A,G	5,5	Exonic	Coding	Silent	A	G	1650	2	WT;Tet2+/-#1;Tet2+/-#2;Tet2-/-#1;Tet2-/-#2	NA	S	AGC	S	AGT	rs32677459	-	uc007akv.1	NA	NA	Mus musculus polycystic kidney and hepatic disease 1 (Pkhd1), mRNA.	Pkhd1	NM_153179	NP_694819	NM_153179	NA	E9PZ36_MOUSE	E9PZ36	2	0.736842,0.263158,	28.000000,10.000000,	G,A,	coding-synon	0.263158	rs32677459	A/G	A	+
chr1	20524250	SNP	C,T	4,6	Exonic	Coding	Replacement	C	T	1213	1	WT;Tet2+/-#1;Tet2-/-#1;Tet2-/-#2	Tet2+/-#2	N	AAT	S	AGT	rs46211200	-	uc007akv.1	NA	NA	Mus musculus polycystic kidney and hepatic disease 1 (Pkhd1), mRNA.	Pkhd1	NM_153179	NP_694819	NM_153179	NA	E9PZ36_MOUSE	E9PZ36	0	NA	NA	NA	missense	NA	rs46211200	C/T	C	+
chr1	17753014	SNP	C,T	9,1	Exonic	Coding;Coding	Silent;Silent	C	T;T	406;406	2;2	Tet2+/-#2	NA	F;F	TTT;TTT	F;F	TTC;TTC	rs13464640	+;+	uc007akg.1;uc007akh.1	NA	NA	Mus musculus cysteine-rich secretory protein LCCL domain containing 1 (Crispld1), mRNA.;Mus musculus cysteine-rich secretory protein LCCL domain containing 1 (Crispld1), mRNA.	Crispld1;Crispld1	AK132405;NM_031402	NP_113579;NP_113579	NM_031402;NM_031402	NA;NA	CRLD1_MOUSE;CRLD1_MOUSE	Q8CGD2;Q8CGD2	2	0.333333,0.666667,	10.000000,20.000000,	T,C,	coding-synon	0.333333	rs13464640	C/T	C	+
chr1	20058616	SNP	A,G	5,5	Exonic	Coding	Silent	A	G	3954	2	WT;Tet2+/-#1;Tet2+/-#2;Tet2-/-#1;Tet2-/-#2	NA	V	GTC	V	GTT	rs52026375	-	uc007akv.1	NA	NA	Mus musculus polycystic kidney and hepatic disease 1 (Pkhd1), mRNA.	Pkhd1	NM_153179	NP_694819	NM_153179	NA	E9PZ36_MOUSE	E9PZ36	0	NA	NA	NA	coding-synon	NA	rs52026375	A/G	A	+
chr1	20200839	SNP	A,G	5,5	Exonic	Coding	Silent	G	A	3163	2	WT;Tet2+/-#1;Tet2+/-#2;Tet2-/-#1;Tet2-/-#2	NA	I	ATT	I	ATC	rs32082683	-	uc007akv.1	NA	NA	Mus musculus polycystic kidney and hepatic disease 1 (Pkhd1), mRNA.	Pkhd1	NM_153179	NP_694819	NM_153179	NA	E9PZ36_MOUSE	E9PZ36	2	0.555556,0.444444,	20.000000,16.000000,	G,A,	coding-synon	0.444444	rs32082683	A/G	G	+
chr1	20201211	SNP	A,G	5,5	Exonic	Coding	Silent	G	A	3039	2	WT;Tet2+/-#1;Tet2+/-#2;Tet2-/-#1;Tet2-/-#2	NA	G	GGT	G	GGC	rs33859508	-	uc007akv.1	NA	NA	Mus musculus polycystic kidney and hepatic disease 1 (Pkhd1), mRNA.	Pkhd1	NM_153179	NP_694819	NM_153179	NA	E9PZ36_MOUSE	E9PZ36	2	0.450000,0.550000,	18.000000,22.000000,	G,A,	coding-synon	0.45	rs33859508	A/G	G	+
chr1	20523125	SNP	A,G	5,5	Exonic	Coding	Replacement	G	A	1588	1	WT;Tet2+/-#1;Tet2+/-#2;Tet2-/-#1;Tet2-/-#2	NA	M	ATG	T	ACG	rs32811907	-	uc007akv.1	NA	NA	Mus musculus polycystic kidney and hepatic disease 1 (Pkhd1), mRNA.	Pkhd1	NM_153179	NP_694819	NM_153179	NA	E9PZ36_MOUSE	E9PZ36	2	0.263158,0.736842,	10.000000,28.000000,	G,A,	missense	0.263158	rs32811907	A/G	G	+
chr1	20534578	SNP	A,G	5,5	Exonic	Coding	Replacement	A	G	1171	1	WT;Tet2+/-#1;Tet2+/-#2;Tet2-/-#1;Tet2-/-#2	NA	A	GCG	V	GTG	rs32769845	-	uc007akv.1	NA	NA	Mus musculus polycystic kidney and hepatic disease 1 (Pkhd1), mRNA.	Pkhd1	NM_153179	NP_694819	NM_153179	NA	E9PZ36_MOUSE	E9PZ36	2	0.733333,0.266667,	22.000000,8.000000,	G,A,	missense	0.266667	rs32769845	A/G	A	+
chr1	20555140	SNP	C,T	4,6	Exonic	Coding	Silent	C	T	737	2	WT;Tet2+/-#1;Tet2-/-#1;Tet2-/-#2	Tet2+/-#2	P	CCA	P	CCG	rs45762253	-	uc007akv.1	NA	NA	Mus musculus polycystic kidney and hepatic disease 1 (Pkhd1), mRNA.	Pkhd1	NM_153179	NP_694819	NM_153179	NA	E9PZ36_MOUSE	E9PZ36	0	NA	NA	NA	coding-synon	NA	rs45762253	C/T	C	+
chr1	20558708	SNP	G,T	6,4	Exonic	Coding	Replacement	T	G	672	0	WT;Tet2+/-#1;Tet2-/-#1;Tet2-/-#2	Tet2+/-#2	L	CTC	I	ATC	rs46344339	-	uc007akv.1	NA	NA	Mus musculus polycystic kidney and hepatic disease 1 (Pkhd1), mRNA.	Pkhd1	NM_153179	NP_694819	NM_153179	NA	E9PZ36_MOUSE	E9PZ36	0	NA	NA	NA	missense	NA	rs46344339	G/T	T	+
chr1	20562376	SNP	A,G	4,6	Exonic	Coding	Replacement	A	G	605	1	WT;Tet2+/-#1;Tet2-/-#1;Tet2-/-#2	Tet2+/-#2	P	CCG	L	CTG	rs45702880	-	uc007akv.1	NA	NA	Mus musculus polycystic kidney and hepatic disease 1 (Pkhd1), mRNA.	Pkhd1	NM_153179	NP_694819	NM_153179	NA	E9PZ36_MOUSE	E9PZ36	0	NA	NA	NA	missense	NA	rs45702880	A/G	A	+
chr1	20562472	SNP	A,C	6,4	Exonic	Coding	Replacement	C	A	573	1	WT;Tet2+/-#1;Tet2-/-#1;Tet2-/-#2	Tet2+/-#2	L	CTC	R	CGC	rs49683277	-	uc007akv.1	NA	NA	Mus musculus polycystic kidney and hepatic disease 1 (Pkhd1), mRNA.	Pkhd1	NM_153179	NP_694819	NM_153179	NA	E9PZ36_MOUSE	E9PZ36	0	NA	NA	NA	missense	NA	rs49683277	A/C	C	+
chr1	20200552	SNP	C,T	5,5	Exonic	Coding	Replacement	C	T	3259	1	WT;Tet2+/-#1;Tet2+/-#2;Tet2-/-#1;Tet2-/-#2	NA	H	CAT	R	CGT	rs31795842	-	uc007akv.1	NA	NA	Mus musculus polycystic kidney and hepatic disease 1 (Pkhd1), mRNA.	Pkhd1	NM_153179	NP_694819	NM_153179	NA	E9PZ36_MOUSE	E9PZ36	2	0.578947,0.421053,	22.000000,16.000000,	T,C,	missense	0.421053	rs31795842	C/T	C	+
chr1	20201241	SNP	C,G	5,5	Exonic	Coding	Silent	G	C	3029	2	WT;Tet2+/-#1;Tet2+/-#2;Tet2-/-#1;Tet2-/-#2	NA	G	GGG	G	GGC	rs31474081	-	uc007akv.1	NA	NA	Mus musculus polycystic kidney and hepatic disease 1 (Pkhd1), mRNA.	Pkhd1	NM_153179	NP_694819	NM_153179	NA	E9PZ36_MOUSE	E9PZ36	2	0.450000,0.550000,	18.000000,22.000000,	G,C,	coding-synon	0.45	rs31474081	C/G	G	+
chr1	20358889	SNP	G,T	5,5	Exonic	Coding	Replacement	G	T	2429	1	WT;Tet2+/-#1;Tet2+/-#2;Tet2-/-#1;Tet2-/-#2	NA	E	GAG	A	GCG	rs30958127	-	uc007akv.1	NA	NA	Mus musculus polycystic kidney and hepatic disease 1 (Pkhd1), mRNA.	Pkhd1	NM_153179	NP_694819	NM_153179	NA	E9PZ36_MOUSE	E9PZ36	2	0.750000,0.250000,	6.000000,2.000000,	G,T,	intron,missense	0.25	rs30958127	G/T	G	+
chr1	20523019	SNP	A,G	5,5	Exonic	Coding	Silent	A	G	1623	2	WT;Tet2+/-#1;Tet2+/-#2;Tet2-/-#1;Tet2-/-#2	NA	V	GTC	V	GTT	rs33860314	-	uc007akv.1	NA	NA	Mus musculus polycystic kidney and hepatic disease 1 (Pkhd1), mRNA.	Pkhd1	NM_153179	NP_694819	NM_153179	NA	E9PZ36_MOUSE	E9PZ36	2	0.687500,0.312500,	22.000000,10.000000,	G,A,	coding-synon	0.3125	rs33860314	A/G	A	+
chr1	20523048	SNP	A,T	5,5	Exonic	Coding	Replacement	A	T	1614	0	WT;Tet2+/-#1;Tet2+/-#2;Tet2-/-#1;Tet2-/-#2	NA	I	ATC	F	TTC	rs30760481	-	uc007akv.1	NA	NA	Mus musculus polycystic kidney and hepatic disease 1 (Pkhd1), mRNA.	Pkhd1	NM_153179	NP_694819	NM_153179	NA	E9PZ36_MOUSE	E9PZ36	2	0.705882,0.294118,	24.000000,10.000000,	T,A,	missense	0.294118	rs30760481	A/T	A	+
chr1	20523440	SNP	A,T	5,5	Exonic	Coding	Replacement	A	T	1483	1	WT;Tet2+/-#1;Tet2+/-#2;Tet2-/-#1;Tet2-/-#2	NA	N	AAT	I	ATT	rs30786780	-	uc007akv.1	NA	NA	Mus musculus polycystic kidney and hepatic disease 1 (Pkhd1), mRNA.	Pkhd1	NM_153179	NP_694819	NM_153179	NA	E9PZ36_MOUSE	E9PZ36	2	0.611111,0.388889,	22.000000,14.000000,	T,A,	missense	0.388889	rs30786780	A/T	A	+
chr1	20523855	SNP	A,G	5,5	Exonic	Coding	Silent	A	G	1345	0	WT;Tet2+/-#1;Tet2+/-#2;Tet2-/-#1;Tet2-/-#2	NA	L	CTG	L	TTG	rs31188417	-	uc007akv.1	NA	NA	Mus musculus polycystic kidney and hepatic disease 1 (Pkhd1), mRNA.	Pkhd1	NM_153179	NP_694819	NM_153179	NA	E9PZ36_MOUSE	E9PZ36	2	0.500000,0.500000,	4.000000,4.000000,	G,A,	coding-synon	0.5	rs31188417	A/G	A	+
chr1	20537401	SNP	A,T	5,5	Exonic	Coding	Replacement	T	A	1077	1	WT;Tet2+/-#1;Tet2+/-#2;Tet2-/-#1;Tet2-/-#2	NA	V	GTT	D	GAT	rs32671507	-	uc007akv.1	NA	NA	Mus musculus polycystic kidney and hepatic disease 1 (Pkhd1), mRNA.	Pkhd1	NM_153179	NP_694819	NM_153179	NA	E9PZ36_MOUSE	E9PZ36	2	0.352941,0.647059,	12.000000,22.000000,	T,A,	missense	0.352941	rs32671507	A/T	T	+
chr1	20553472	SNP	G,T	4,6	Exonic	Coding	Replacement	G	T	800	0	WT;Tet2+/-#1;Tet2-/-#1;Tet2-/-#2	Tet2+/-#2	T	ACT	P	CCT	rs47703942	-	uc007akv.1	NA	NA	Mus musculus polycystic kidney and hepatic disease 1 (Pkhd1), mRNA.	Pkhd1	NM_153179	NP_694819	NM_153179	NA	E9PZ36_MOUSE	E9PZ36	2	0.250000,0.750000,	6.000000,18.000000,	G,T,	missense	0.25	rs47703942	G/T	G	+
chr1	20565679	SNP	A,G	9,1	Exonic	Coding	Silent	A	G	476	0	Tet2+/-#2	NA	L	CTG	L	TTG	rs108758263	-	uc007akv.1	NA	NA	Mus musculus polycystic kidney and hepatic disease 1 (Pkhd1), mRNA.	Pkhd1	NM_153179	NP_694819	NM_153179	NA	E9PZ36_MOUSE	E9PZ36	0	NA	NA	NA	coding-synon	NA	rs108758263	A/G	A	+
chr1	20509040	SNP	C,T	5,5	Exonic	Coding	Replacement	C	T	1814	1	WT;Tet2+/-#1;Tet2+/-#2;Tet2-/-#1;Tet2-/-#2	NA	Q	CAA	R	CGA	rs50119313	-	uc007akv.1	NA	NA	Mus musculus polycystic kidney and hepatic disease 1 (Pkhd1), mRNA.	Pkhd1	NM_153179	NP_694819	NM_153179	NA	E9PZ36_MOUSE	E9PZ36	2	0.785714,0.214286,	22.000000,6.000000,	T,C,	missense	0.214286	rs50119313	C/T	C	+
chr1	20522979	SNP	C,T	6,4	Exonic	Coding	Replacement	T	C	1637	0	WT;Tet2+/-#1;Tet2-/-#1;Tet2-/-#2	Tet2+/-#2	D	GAT	N	AAT	rs32600399	-	uc007akv.1	NA	NA	Mus musculus polycystic kidney and hepatic disease 1 (Pkhd1), mRNA.	Pkhd1	NM_153179	NP_694819	NM_153179	NA	E9PZ36_MOUSE	E9PZ36	2	0.250000,0.750000,	2.000000,6.000000,	T,C,	missense	0.25	rs32600399	C/T	T	+
chr1	20523313	SNP	C,T	5,5	Exonic	Coding	Silent	T	C	1525	2	WT;Tet2+/-#1;Tet2+/-#2;Tet2-/-#1;Tet2-/-#2	NA	T	ACG	T	ACA	rs32401568	-	uc007akv.1	NA	NA	Mus musculus polycystic kidney and hepatic disease 1 (Pkhd1), mRNA.	Pkhd1	NM_153179	NP_694819	NM_153179	NA	E9PZ36_MOUSE	E9PZ36	2	0.500000,0.500000,	4.000000,4.000000,	T,C,	coding-synon	0.5	rs32401568	C/T	T	+
chr1	20523851	SNP	A,G	5,5	Exonic	Coding	Replacement	G	A	1346	1	WT;Tet2+/-#1;Tet2+/-#2;Tet2-/-#1;Tet2-/-#2	NA	F	TTT	S	TCT	rs31419916	-	uc007akv.1	NA	NA	Mus musculus polycystic kidney and hepatic disease 1 (Pkhd1), mRNA.	Pkhd1	NM_153179	NP_694819	NM_153179	NA	E9PZ36_MOUSE	E9PZ36	2	0.500000,0.500000,	4.000000,4.000000,	G,A,	missense	0.5	rs31419916	A/G	G	+
chr1	20523967	SNP	C,T	5,5	Exonic	Coding	Silent	C	T	1307	2	WT;Tet2+/-#1;Tet2+/-#2;Tet2-/-#1;Tet2-/-#2	NA	R	AGA	R	AGG	rs31831116	-	uc007akv.1	NA	NA	Mus musculus polycystic kidney and hepatic disease 1 (Pkhd1), mRNA.	Pkhd1	NM_153179	NP_694819	NM_153179	NA	E9PZ36_MOUSE	E9PZ36	2	0.750000,0.250000,	6.000000,2.000000,	T,C,	coding-synon	0.25	rs31831116	C/T	C	+
chr1	20524097	SNP	A,G	5,5	Exonic	Coding	Replacement	A	G	1264	1	WT;Tet2+/-#1;Tet2+/-#2;Tet2-/-#1;Tet2-/-#2	NA	P	CCA	L	CTA	rs32289360	-	uc007akv.1	NA	NA	Mus musculus polycystic kidney and hepatic disease 1 (Pkhd1), mRNA.	Pkhd1	NM_153179	NP_694819	NM_153179	NA	E9PZ36_MOUSE	E9PZ36	2	0.733333,0.266667,	22.000000,8.000000,	G,A,	missense	0.266667	rs32289360	A/G	A	+
chr1	20547347	SNP	G,T	5,5	Exonic	Coding	Replacement	G	T	1005	0	WT;Tet2-/-#1;Tet2-/-#2	Tet2+/-#2	N	AAT	H	CAT	rs31136562	-	uc007akv.1	NA	NA	Mus musculus polycystic kidney and hepatic disease 1 (Pkhd1), mRNA.	Pkhd1	NM_153179	NP_694819	NM_153179	NA	E9PZ36_MOUSE	E9PZ36	2	0.250000,0.750000,	2.000000,6.000000,	G,T,	missense	0.25	rs31136562	G/T	G	+
chr1	20558674	SNP	A,G	6,4	Exonic	Coding	Replacement	G	A	683	1	WT;Tet2+/-#1;Tet2-/-#1;Tet2-/-#2	Tet2+/-#2	V	GTT	A	GCT	rs31610867	-	uc007akv.1	NA	NA	Mus musculus polycystic kidney and hepatic disease 1 (Pkhd1), mRNA.	Pkhd1	NM_153179	NP_694819	NM_153179	NA	E9PZ36_MOUSE	E9PZ36	2	0.200000,0.800000,	2.000000,8.000000,	G,A,	missense	0.2	rs31610867	A/G	G	+
chr1	20565626	SNP	A,G	5,5	Exonic	Coding	Silent	A	G	493	2	WT;Tet2+/-#1;Tet2+/-#2;Tet2-/-#1;Tet2-/-#2	NA	A	GCC	A	GCT	rs107880006	-	uc007akv.1	NA	NA	Mus musculus polycystic kidney and hepatic disease 1 (Pkhd1), mRNA.	Pkhd1	NM_153179	NP_694819	NM_153179	NA	E9PZ36_MOUSE	E9PZ36	0	NA	NA	NA	coding-synon	NA	rs107880006	A/G	A	+
chr1	20565869	SNP	C,T	9,1	Exonic	Coding	Silent	C	T	412	2	Tet2+/-#2	NA	V	GTA	V	GTG	rs107684656	-	uc007akv.1	NA	NA	Mus musculus polycystic kidney and hepatic disease 1 (Pkhd1), mRNA.	Pkhd1	NM_153179	NP_694819	NM_153179	NA	E9PZ36_MOUSE	E9PZ36	0	NA	NA	NA	coding-synon	NA	rs107684656	C/T	C	+
chr1	20201277	SNP	A,G	5,5	Exonic	Coding	Silent	A	G	3017	2	WT;Tet2+/-#1;Tet2+/-#2;Tet2-/-#1;Tet2-/-#2	NA	S	AGC	S	AGT	rs32521105	-	uc007akv.1	NA	NA	Mus musculus polycystic kidney and hepatic disease 1 (Pkhd1), mRNA.	Pkhd1	NM_153179	NP_694819	NM_153179	NA	E9PZ36_MOUSE	E9PZ36	2	0.550000,0.450000,	22.000000,18.000000,	G,A,	coding-synon	0.45	rs32521105	A/G	A	+
chr1	20520263	SNP	G,T	5,5	Exonic	Coding	Silent	T	G	1753	2	WT;Tet2+/-#1;Tet2+/-#2;Tet2-/-#1;Tet2-/-#2	NA	G	GGC	G	GGA	rs49050136	-	uc007akv.1	NA	NA	Mus musculus polycystic kidney and hepatic disease 1 (Pkhd1), mRNA.	Pkhd1	NM_153179	NP_694819	NM_153179	NA	E9PZ36_MOUSE	E9PZ36	2	0.769231,0.230769,	20.000000,6.000000,	G,T,	coding-synon	0.230769	rs49050136	G/T	T	+
chr1	20523319	SNP	A,G	5,5	Exonic	Coding	Silent	G	A	1523	2	WT;Tet2+/-#1;Tet2+/-#2;Tet2-/-#1;Tet2-/-#2	NA	H	CAT	H	CAC	rs32019986	-	uc007akv.1	NA	NA	Mus musculus polycystic kidney and hepatic disease 1 (Pkhd1), mRNA.	Pkhd1	NM_153179	NP_694819	NM_153179	NA	E9PZ36_MOUSE	E9PZ36	2	0.727273,0.272727,	16.000000,6.000000,	G,A,	coding-synon	0.272727	rs32019986	A/G	G	+
chr1	20812016	SNP	C,T	4,6	Exonic	Coding	Silent	C	T	441	2	WT;Tet2+/-#1;Tet2-/-#1;Tet2-/-#2	Tet2+/-#2	R	CGA	R	CGG	rs31367589	-	uc007alc.1	NA	NA	Mus musculus minichromosome maintenance deficient 3 (S. cerevisiae) (Mcm3), mRNA.	Mcm3	NM_008563	NP_032589	NM_008563	NA	MCM3_MOUSE	P25206	2	0.842105,0.157895,	32.000000,6.000000,	T,C,	coding-synon	0.157895	rs31367589	C/T	C	+
chr1	20814805	SNP	A,G	4,6	Exonic	Coding	Silent	A	G	218	2	WT;Tet2+/-#1;Tet2-/-#1;Tet2-/-#2	Tet2+/-#2	D	GAC	D	GAT	rs4222183	-	uc007alc.1	NA	NA	Mus musculus minichromosome maintenance deficient 3 (S. cerevisiae) (Mcm3), mRNA.	Mcm3	NM_008563	NP_032589	NM_008563	NA	MCM3_MOUSE	P25206	2	0.750000,0.250000,	12.000000,4.000000,	G,A,	coding-synon	0.25	rs4222183	A/G	A	+
chr1	20817310	SNP	A,G	5,5	Exonic	Coding	Silent	G	A	111	2	WT;Tet2+/-#1;Tet2+/-#2;Tet2-/-#1;Tet2-/-#2	NA	V	GTT	V	GTC	rs37607963	-	uc007alc.1	NA	NA	Mus musculus minichromosome maintenance deficient 3 (S. cerevisiae) (Mcm3), mRNA.	Mcm3	NM_008563	NP_032589	NM_008563	NA	MCM3_MOUSE	P25206	2	0.357143,0.642857,	10.000000,18.000000,	G,A,	coding-synon	0.357143	rs37607963	A/G	G	+
chr1	20817855	SNP	A,G	4,6	Exonic	Coding	Silent	A	G	43	2	WT;Tet2+/-#1;Tet2-/-#1;Tet2-/-#2	Tet2+/-#2	N	AAC	N	AAT	rs32785283	-	uc007alc.1	NA	NA	Mus musculus minichromosome maintenance deficient 3 (S. cerevisiae) (Mcm3), mRNA.	Mcm3	NM_008563	NP_032589	NM_008563	NA	MCM3_MOUSE	P25206	2	0.750000,0.250000,	6.000000,2.000000,	G,A,	coding-synon	0.25	rs32785283	A/G	A	+
chr1	20934695	SNP	A,G	1,9	Exonic	Coding;Coding;Coding	Silent;Silent;Silent	G	A;A;A	24;24;24	2;2;2	Tet2+/-#2	NA	K;K;K	AAA;AAA;AAA	K;K;K	AAG;AAG;AAG	rs3663011	+;+;+	uc007ald.1;uc007ale.1;uc033fig.1	NA	NA	Mus musculus progestin and adipoQ receptor family member VIII (Paqr8), mRNA.;Mus musculus progestin and adipoQ receptor family member VIII (Paqr8), mRNA.;Mus musculus progestin and adipoQ receptor family member VIII (Paqr8), mRNA.	Paqr8;Paqr8;Paqr8	NM_028829;AK029723;CCDS14844	NP_083105;NP_083105;NP_083105	NM_028829;NM_028829;NM_028829	NA;NA;NA	MPRB_MOUSE;MPRB_MOUSE;MPRB_MOUSE	Q80ZE5;Q80ZE5;Q80ZE5	2	0.666667,0.333333,	8.000000,4.000000,	G,A,	coding-synon	0.333333	rs3663011	A/G	G	+
chr1	20549788	SNP	A,G	4,6	Exonic	Coding	Silent	A	G	869	2	WT;Tet2+/-#1;Tet2-/-#1;Tet2-/-#2	Tet2+/-#2	T	ACC	T	ACT	rs47546079	-	uc007akv.1	NA	NA	Mus musculus polycystic kidney and hepatic disease 1 (Pkhd1), mRNA.	Pkhd1	NM_153179	NP_694819	NM_153179	NA	E9PZ36_MOUSE	E9PZ36	0	NA	NA	NA	coding-synon	NA	rs47546079	A/G	A	+
chr1	20563652	SNP	C,T	6,4	Exonic	Coding	Replacement	T	C	553	1	WT;Tet2+/-#1;Tet2-/-#1;Tet2-/-#2	Tet2+/-#2	R	CGT	H	CAT	rs32802332	-	uc007akv.1	NA	NA	Mus musculus polycystic kidney and hepatic disease 1 (Pkhd1), mRNA.	Pkhd1	NM_153179	NP_694819	NM_153179	NA	E9PZ36_MOUSE	E9PZ36	2	0.500000,0.500000,	2.000000,2.000000,	T,C,	missense	0.5	rs32802332	C/T	T	+
chr1	20608382	SNP	C,T	9,1	Exonic	Coding;Coding	Replacement;Replacement	C	T;T	107;107	2;2	Tet2+/-#2	NA	I;I	ATA;ATA	M;M	ATG;ATG	rs30951955	-;-	uc007akv.1;uc007akw.1	NA	NA	Mus musculus polycystic kidney and hepatic disease 1 (Pkhd1), mRNA.;Mus musculus polycystic kidney and hepatic disease 1 (Pkhd1), mRNA.	Pkhd1;Pkhd1	NM_153179;AK052698	NP_694819;NA	NM_153179;NA	NA;NA	E9PZ36_MOUSE;Q3UNU5_MOUSE	E9PZ36;Q3UNU5	2	0.421053,0.578947,	16.000000,22.000000,	T,C,	missense	0.421053	rs30951955	C/T	C	+
chr1	20613423	SNP	C,T	3,7	Exonic	Coding;Coding	Silent;Silent	T	C;C	35;35	2;2	WT;Tet2+/-#1;Tet2-/-#1	NA	G;G	GGG;GGG	G;G	GGA;GGA	rs45640624	-;-	uc007akv.1;uc007akw.1	NA	NA	Mus musculus polycystic kidney and hepatic disease 1 (Pkhd1), mRNA.;Mus musculus polycystic kidney and hepatic disease 1 (Pkhd1), mRNA.	Pkhd1;Pkhd1	NM_153179;AK052698	NP_694819;NA	NM_153179;NA	NA;NA	E9PZ36_MOUSE;Q3UNU5_MOUSE	E9PZ36;Q3UNU5	0	NA	NA	NA	coding-synon	NA	rs45640624	C/T	T	+
chr1	20777791	SNP	C,T	5,5	Exonic	Coding;Coding	Silent;Silent	C	T;T	138;154	2;2	WT;Tet2+/-#1;Tet2+/-#2;Tet2-/-#1;Tet2-/-#2	NA	K;K	AAA;AAA	K;K	AAG;AAG	rs31948121	-;-	uc007akz.2;uc007ala.2	NA	NA	Mus musculus interleukin 17F (Il17f), mRNA.;Mus musculus interleukin 17F (Il17f), mRNA.	Il17f;Il17f	BC145977;NM_145856	NP_665855;NP_665855	NM_145856;NM_145856	NA;NA	IL17F_MOUSE;IL17F_MOUSE	Q7TNI7;Q7TNI7	2	0.578947,0.421053,	22.000000,16.000000,	T,C,	coding-synon	0.421053	rs31948121	C/T	C	+
chr1	20810101	SNP	A,C	6,4	Exonic	Coding	Silent	C	A	502	2	WT;Tet2+/-#1;Tet2-/-#1;Tet2-/-#2	Tet2+/-#2	L	CTT	L	CTG	rs31543018	-	uc007alc.1	NA	NA	Mus musculus minichromosome maintenance deficient 3 (S. cerevisiae) (Mcm3), mRNA.	Mcm3	NM_008563	NP_032589	NM_008563	NA	MCM3_MOUSE	P25206	2	0.833333,0.166667,	30.000000,6.000000,	A,C,	coding-synon	0.166667	rs31543018	A/C	C	+
chr1	20935019	SNP	C,G	4,6	Exonic	Coding;Coding;Coding	Silent;Silent;Silent	C	G;G;G	132;132;132	2;2;2	WT;Tet2+/-#1;Tet2-/-#1;Tet2-/-#2	Tet2+/-#2	L;L;L	CTG;CTG;CTG	L;L;L	CTC;CTC;CTC	rs32220277	+;+;+	uc007ald.1;uc007ale.1;uc033fig.1	NA	NA	Mus musculus progestin and adipoQ receptor family member VIII (Paqr8), mRNA.;Mus musculus progestin and adipoQ receptor family member VIII (Paqr8), mRNA.;Mus musculus progestin and adipoQ receptor family member VIII (Paqr8), mRNA.	Paqr8;Paqr8;Paqr8	NM_028829;AK029723;CCDS14844	NP_083105;NP_083105;NP_083105	NM_028829;NM_028829;NM_028829	NA;NA;NA	MPRB_MOUSE;MPRB_MOUSE;MPRB_MOUSE	Q80ZE5;Q80ZE5;Q80ZE5	2	0.750000,0.250000,	6.000000,2.000000,	G,C,	coding-synon	0.25	rs32220277	C/G	C	+
chr1	20978822	SNP	A,G	4,6	Exonic	Coding	Silent	A	G	486	2	WT;Tet2+/-#1;Tet2-/-#1;Tet2-/-#2	Tet2+/-#2	S	TCG	S	TCA	rs32513923	+	uc007alf.2	NA	NA	Mus musculus EF-hand domain (C-terminal) containing 1 (Efhc1), mRNA.	Efhc1	NM_027974	NP_082250	NM_027974	NA	B2CKC6_MOUSE	B2CKC6	2	0.888889,0.111111,	32.000000,4.000000,	G,A,	coding-synon	0.111111	rs32513923	A/G	A	+
chr1	20989490	SNP	A,G	1,9	Exonic	Coding	Replacement	G	A	588	1	Tet2+/-#2	NA	H	CAT	R	CGT	rs31951885	+	uc007alf.2	NA	NA	Mus musculus EF-hand domain (C-terminal) containing 1 (Efhc1), mRNA.	Efhc1	NM_027974	NP_082250	NM_027974	NA	B2CKC6_MOUSE	B2CKC6	2	0.666667,0.333333,	24.000000,12.000000,	G,A,	missense	0.333333	rs31951885	A/G	G	+
chr1	21004234	SNP	A,G	1,9	Exonic	Coding	Silent	G	A	241	2	Tet2+/-#2	NA	N	AAT	N	AAC	rs31576948	-	uc007alg.2	NA	NA	Mus musculus translocating chain-associating membrane protein 2 (Tram2), mRNA.	Tram2	NM_177409	NP_803128	NM_177409	NA	TRAM2_MOUSE	Q924Z5	2	0.722222,0.277778,	26.000000,10.000000,	G,A,	coding-synon	0.277778	rs31576948	A/G	G	+
chr1	20565737	SNP	C,T	1,9	Exonic	Coding	Silent	T	C	456	2	Tet2+/-#2	NA	Q	CAG	Q	CAA	rs108257266	-	uc007akv.1	NA	NA	Mus musculus polycystic kidney and hepatic disease 1 (Pkhd1), mRNA.	Pkhd1	NM_153179	NP_694819	NM_153179	NA	E9PZ36_MOUSE	E9PZ36	0	NA	NA	NA	coding-synon	NA	rs108257266	C/T	T	+
chr1	20565857	SNP	A,C	1,9	Exonic	Coding	Silent	C	A	416	2	Tet2+/-#2	NA	G	GGT	G	GGG	rs108038782	-	uc007akv.1	NA	NA	Mus musculus polycystic kidney and hepatic disease 1 (Pkhd1), mRNA.	Pkhd1	NM_153179	NP_694819	NM_153179	NA	E9PZ36_MOUSE	E9PZ36	0	NA	NA	NA	coding-synon	NA	rs108038782	A/C	C	+
chr1	20814871	SNP	A,G	4,6	Exonic	Coding	Silent	A	G	196	2	WT;Tet2+/-#1;Tet2-/-#1;Tet2-/-#2	Tet2+/-#2	H	CAC	H	CAT	rs51922726	-	uc007alc.1	NA	NA	Mus musculus minichromosome maintenance deficient 3 (S. cerevisiae) (Mcm3), mRNA.	Mcm3	NM_008563	NP_032589	NM_008563	NA	MCM3_MOUSE	P25206	0	NA	NA	NA	coding-synon	NA	rs51922726	A/G	A	+
chr1	20934668	SNP	C,T	6,4	Exonic	Coding;Coding;Coding	Silent;Silent;Silent	T	C;C;C	15;15;15	2;2;2	WT;Tet2+/-#1;Tet2-/-#1;Tet2-/-#2	Tet2+/-#2	S;S;S	AGC;AGC;AGC	S;S;S	AGT;AGT;AGT	rs3662964	+;+;+	uc007ald.1;uc007ale.1;uc033fig.1	NA	NA	Mus musculus progestin and adipoQ receptor family member VIII (Paqr8), mRNA.;Mus musculus progestin and adipoQ receptor family member VIII (Paqr8), mRNA.;Mus musculus progestin and adipoQ receptor family member VIII (Paqr8), mRNA.	Paqr8;Paqr8;Paqr8	NM_028829;AK029723;CCDS14844	NP_083105;NP_083105;NP_083105	NM_028829;NM_028829;NM_028829	NA;NA;NA	MPRB_MOUSE;MPRB_MOUSE;MPRB_MOUSE	Q80ZE5;Q80ZE5;Q80ZE5	2	0.200000,0.800000,	6.000000,24.000000,	T,C,	coding-synon	0.2	rs3662964	C/T	T	+
chr1	20934972	SNP	C,T	5,5	Exonic	Coding;Coding;Coding	Silent;Silent;Silent	T	C;C;C	117;117;117	0;0;0	WT;Tet2+/-#1;Tet2+/-#2;Tet2-/-#1;Tet2-/-#2	NA	L;L;L	CTG;CTG;CTG	L;L;L	TTG;TTG;TTG	rs31547560	+;+;+	uc007ald.1;uc007ale.1;uc033fig.1	NA	NA	Mus musculus progestin and adipoQ receptor family member VIII (Paqr8), mRNA.;Mus musculus progestin and adipoQ receptor family member VIII (Paqr8), mRNA.;Mus musculus progestin and adipoQ receptor family member VIII (Paqr8), mRNA.	Paqr8;Paqr8;Paqr8	NM_028829;AK029723;CCDS14844	NP_083105;NP_083105;NP_083105	NM_028829;NM_028829;NM_028829	NA;NA;NA	MPRB_MOUSE;MPRB_MOUSE;MPRB_MOUSE	Q80ZE5;Q80ZE5;Q80ZE5	2	0.500000,0.500000,	4.000000,4.000000,	T,C,	coding-synon	0.5	rs31547560	C/T	T	+
chr1	20935595	SNP	C,T	6,4	Exonic	Coding;Coding;Coding	Silent;Silent;Silent	T	C;C;C	324;324;324	2;2;2	WT;Tet2+/-#1;Tet2-/-#1;Tet2-/-#2	Tet2+/-#2	C;C;C	TGC;TGC;TGC	C;C;C	TGT;TGT;TGT	rs31477753	+;+;+	uc007ald.1;uc007ale.1;uc033fig.1	NA	NA	Mus musculus progestin and adipoQ receptor family member VIII (Paqr8), mRNA.;Mus musculus progestin and adipoQ receptor family member VIII (Paqr8), mRNA.;Mus musculus progestin and adipoQ receptor family member VIII (Paqr8), mRNA.	Paqr8;Paqr8;Paqr8	NM_028829;AK029723;CCDS14844	NP_083105;NP_083105;NP_083105	NM_028829;NM_028829;NM_028829	NA;NA;NA	MPRB_MOUSE;MPRB_MOUSE;MPRB_MOUSE	Q80ZE5;Q80ZE5;Q80ZE5	2	0.333333,0.666667,	2.000000,4.000000,	T,C,	coding-synon	0.333333	rs31477753	C/T	T	+
chr1	21006153	SNP	C,T	9,1	Exonic	Coding	Silent	C	T	184	2	Tet2+/-#2	NA	R	CGA	R	CGG	rs47037077	-	uc007alg.2	NA	NA	Mus musculus translocating chain-associating membrane protein 2 (Tram2), mRNA.	Tram2	NM_177409	NP_803128	NM_177409	NA	TRAM2_MOUSE	Q924Z5	0	NA	NA	NA	coding-synon	NA	rs47037077	C/T	C	+
chr1	21384837	SNP	C,T	9,1	Exonic	Coding	Silent	C	T	107	0	Tet2-/-#1	NA	L	TTG	L	CTG	rs32250261	+	uc007alp.2	NA	NA	Mus musculus KH domain containing 1B (Khdc1b), mRNA.	Khdc1b	NM_001113187	NP_001106658	NM_001113187	NA	KHD1B_MOUSE	P0C7A0	2	0.789474,0.210526,	30.000000,8.000000,	T,C,	coding-synon	0.210526	rs32250261	C/T	C	+
chr1	23762805	SNP	C,T	1,9	Exonic	Coding;Coding	Silent;Silent	T	C;C	57;57	2;2	Tet2-/-#1	NA	S;S	AGC;AGC	S;S	AGT;AGT	rs31626981	+;+	uc007amd.1;uc007ame.1	NA	NA	Mus musculus beta-1,3-glucuronyltransferase 2 (glucuronosyltransferase S) (B3gat2), mRNA.;Mus musculus beta-1,3-glucuronyltransferase 2 (glucuronosyltransferase S) (B3gat2), mRNA.	B3gat2;B3gat2	AK048146;NM_172124	NP_742122;NP_742122	NM_172124;NM_172124	NA;NA	P59270-2;B3GA2_MOUSE	P59270-2;P59270	2	0.384615,0.615385,	10.000000,16.000000,	T,C,	coding-synon	0.384615	rs31626981	C/T	T	+
chr1	23815235	SNP	C,G	9,1	Exonic	Coding;Coding	Silent;Silent	C	G;G	203;203	2;2	Tet2-/-#1	NA	R;R	CGG;CGG	R;R	CGC;CGC	rs13475765	+;+	uc007amd.1;uc007ame.1	NA	NA	Mus musculus beta-1,3-glucuronyltransferase 2 (glucuronosyltransferase S) (B3gat2), mRNA.;Mus musculus beta-1,3-glucuronyltransferase 2 (glucuronosyltransferase S) (B3gat2), mRNA.	B3gat2;B3gat2	AK048146;NM_172124	NP_742122;NP_742122	NM_172124;NM_172124	NA;NA	P59270-2;B3GA2_MOUSE	P59270-2;P59270	2	0.461538,0.538462,	60.000000,70.000000,	G,C,	coding-synon	0.461538	rs13475765	C/G	C	+
chr1	20613452	SNP	A,T	5,5	Exonic	Coding;Coding	Replacement;Replacement	A	T;T	26;26	0;0	WT;Tet2+/-#1;Tet2+/-#2;Tet2-/-#1;Tet2-/-#2	NA	I;I	ATT;ATT	F;F	TTT;TTT	rs49613655	-;-	uc007akv.1;uc007akw.1	NA	NA	Mus musculus polycystic kidney and hepatic disease 1 (Pkhd1), mRNA.;Mus musculus polycystic kidney and hepatic disease 1 (Pkhd1), mRNA.	Pkhd1;Pkhd1	NM_153179;AK052698	NP_694819;NA	NM_153179;NA	NA;NA	E9PZ36_MOUSE;Q3UNU5_MOUSE	E9PZ36;Q3UNU5	2	0.666667,0.333333,	20.000000,10.000000,	T,A,	missense	0.333333	rs49613655	A/T	A	+
chr1	20803546	SNP	A,C	6,4	Exonic	Coding	Silent	C	A	783	2	WT;Tet2+/-#1;Tet2-/-#1;Tet2-/-#2	Tet2+/-#2	P	CCT	P	CCG	rs32572048	-	uc007alc.1	NA	NA	Mus musculus minichromosome maintenance deficient 3 (S. cerevisiae) (Mcm3), mRNA.	Mcm3	NM_008563	NP_032589	NM_008563	NA	MCM3_MOUSE	P25206	2	0.666667,0.333333,	4.000000,2.000000,	A,C,	coding-synon	0.333333	rs32572048	A/C	C	+
chr1	20810215	SNP	C,G	4,6	Exonic	Coding	Silent	C	G	464	2	WT;Tet2+/-#1;Tet2-/-#1;Tet2-/-#2	Tet2+/-#2	T	ACC	T	ACG	rs32519568	-	uc007alc.1	NA	NA	Mus musculus minichromosome maintenance deficient 3 (S. cerevisiae) (Mcm3), mRNA.	Mcm3	NM_008563	NP_032589	NM_008563	NA	MCM3_MOUSE	P25206	2	0.777778,0.222222,	28.000000,8.000000,	G,C,	coding-synon	0.222222	rs32519568	C/G	C	+
chr1	20935152	SNP	A,C	4,6	Exonic	Coding;Coding;Coding	Replacement;Replacement;Replacement	A	C;C;C	177;177;177	0;0;0	WT;Tet2+/-#1;Tet2-/-#1;Tet2-/-#2	Tet2+/-#2	L;L;L	CTT;CTT;CTT	I;I;I	ATT;ATT;ATT	rs46623395	+;+;+	uc007ald.1;uc007ale.1;uc033fig.1	NA	NA	Mus musculus progestin and adipoQ receptor family member VIII (Paqr8), mRNA.;Mus musculus progestin and adipoQ receptor family member VIII (Paqr8), mRNA.;Mus musculus progestin and adipoQ receptor family member VIII (Paqr8), mRNA.	Paqr8;Paqr8;Paqr8	NM_028829;AK029723;CCDS14844	NP_083105;NP_083105;NP_083105	NM_028829;NM_028829;NM_028829	NA;NA;NA	MPRB_MOUSE;MPRB_MOUSE;MPRB_MOUSE	Q80ZE5;Q80ZE5;Q80ZE5	0	NA	NA	NA	missense	NA	rs46623395	A/C	A	+
chr1	20935208	SNP	C,T	6,4	Exonic	Coding;Coding;Coding	Silent;Silent;Silent	T	C;C;C	195;195;195	2;2;2	WT;Tet2+/-#1;Tet2-/-#1;Tet2-/-#2	Tet2+/-#2	C;C;C	TGC;TGC;TGC	C;C;C	TGT;TGT;TGT	rs36708241	+;+;+	uc007ald.1;uc007ale.1;uc033fig.1	NA	NA	Mus musculus progestin and adipoQ receptor family member VIII (Paqr8), mRNA.;Mus musculus progestin and adipoQ receptor family member VIII (Paqr8), mRNA.;Mus musculus progestin and adipoQ receptor family member VIII (Paqr8), mRNA.	Paqr8;Paqr8;Paqr8	NM_028829;AK029723;CCDS14844	NP_083105;NP_083105;NP_083105	NM_028829;NM_028829;NM_028829	NA;NA;NA	MPRB_MOUSE;MPRB_MOUSE;MPRB_MOUSE	Q80ZE5;Q80ZE5;Q80ZE5	2	0.076923,0.923077,	2.000000,24.000000,	T,C,	coding-synon	0.076923	rs36708241	C/T	T	+
chr1	20978750	SNP	C,T	4,6	Exonic	Coding	Silent	C	T	462	2	WT;Tet2+/-#1;Tet2-/-#1;Tet2-/-#2	Tet2+/-#2	I	ATT	I	ATC	rs32088076	+	uc007alf.2	NA	NA	Mus musculus EF-hand domain (C-terminal) containing 1 (Efhc1), mRNA.	Efhc1	NM_027974	NP_082250	NM_027974	NA	B2CKC6_MOUSE	B2CKC6	2	0.722222,0.277778,	26.000000,10.000000,	T,C,	coding-synon	0.277778	rs32088076	C/T	C	+
chr1	21005575	SNP	A,G	5,5	Exonic	Coding	Silent	G	A	206	2	WT;Tet2+/-#1;Tet2+/-#2;Tet2-/-#1;Tet2-/-#2	NA	Y	TAT	Y	TAC	rs32390150	-	uc007alg.2	NA	NA	Mus musculus translocating chain-associating membrane protein 2 (Tram2), mRNA.	Tram2	NM_177409	NP_803128	NM_177409	NA	TRAM2_MOUSE	Q924Z5	2	0.500000,0.500000,	18.000000,18.000000,	G,A,	coding-synon	0.5	rs32390150	A/G	G	+
chr1	21005626	SNP	G,T	6,4	Exonic	Coding	Silent	T	G	189	2	WT;Tet2+/-#1;Tet2-/-#1;Tet2-/-#2	Tet2+/-#2	P	CCC	P	CCA	rs50984032	-	uc007alg.2	NA	NA	Mus musculus translocating chain-associating membrane protein 2 (Tram2), mRNA.	Tram2	NM_177409	NP_803128	NM_177409	NA	TRAM2_MOUSE	Q924Z5	0	NA	NA	NA	coding-synon	NA	rs50984032	G/T	T	+
chr1	21961218	SNP	G,T	8,2	Exonic	Coding;Coding	Silent;Silent	G	T;T	122;122	0;0	Tet2+/-#2;Tet2-/-#1	NA	R;R	AGA;AGA	R;R	CGA;CGA	rs31428296	-;-	uc011wio.1;uc007alq.2	NA	NA	Mus musculus potassium voltage-gated channel, subfamily Q, member 5 (Kcnq5), transcript variant 1, mRNA.;Mus musculus potassium voltage-gated channel, subfamily Q, member 5 (Kcnq5), transcript variant 2, mRNA.	Kcnq5;Kcnq5	NM_001160139;NM_023872	NP_001153611;NP_076361	NM_001160139;NM_023872	NA;NA	E9Q9F1_MOUSE;KCNQ5_MOUSE	E9Q9F1;Q9JK45	2	0.333333,0.666667,	2.000000,4.000000,	G,T,	coding-synon	0.333333	rs31428296	G/T	G	+
chr1	24057236	SNP	C,T	9,1	Exonic	Coding;Coding	Silent;Silent	C	T;T	112;112	2;2	Tet2-/-#1	NA	S;S	TCA;TCA	S;S	TCG;TCG	rs31386554	-;-	uc007aml.2;uc007amn.2	NA	NA	Mus musculus family with sequence similarity 135, member A (Fam135a), mRNA.;Mus musculus family with sequence similarity 135, member A (Fam135a), mRNA.	Fam135a;Fam135a	NM_026604;AK165306	NP_080880;NA	NM_026604;NA	NA;NA	F135A_MOUSE;NA	Q6NS59;NA	2	0.500000,0.500000,	4.000000,4.000000,	T,C,	coding-synon	0.5	rs31386554	C/T	C	+
chr1	20566845	SNP	C,T	9,1	Exonic	Coding	Silent	C	T	380	2	Tet2+/-#2	NA	A	GCA	A	GCG	rs214023769	-	uc007akv.1	NA	NA	Mus musculus polycystic kidney and hepatic disease 1 (Pkhd1), mRNA.	Pkhd1	NM_153179	NP_694819	NM_153179	NA	E9PZ36_MOUSE	E9PZ36	0	NA	NA	NA	coding-synon	NA	rs214023769	A/C/T	C	+
chr1	20814811	SNP	A,G	4,6	Exonic	Coding	Silent	A	G	216	2	WT;Tet2+/-#1;Tet2-/-#1;Tet2-/-#2	Tet2+/-#2	S	TCC	S	TCT	rs4222184	-	uc007alc.1	NA	NA	Mus musculus minichromosome maintenance deficient 3 (S. cerevisiae) (Mcm3), mRNA.	Mcm3	NM_008563	NP_032589	NM_008563	NA	MCM3_MOUSE	P25206	2	0.750000,0.250000,	12.000000,4.000000,	G,A,	coding-synon	0.25	rs4222184	A/G	A	+
chr1	20934969	SNP	A,G	5,5	Exonic	Coding;Coding;Coding	Replacement;Replacement;Replacement	A	G;G;G	116;116;116	0;0;0	WT;Tet2+/-#1;Tet2+/-#2;Tet2-/-#1;Tet2-/-#2	NA	V;V;V	GTC;GTC;GTC	I;I;I	ATC;ATC;ATC	rs31861710	+;+;+	uc007ald.1;uc007ale.1;uc033fig.1	NA	NA	Mus musculus progestin and adipoQ receptor family member VIII (Paqr8), mRNA.;Mus musculus progestin and adipoQ receptor family member VIII (Paqr8), mRNA.;Mus musculus progestin and adipoQ receptor family member VIII (Paqr8), mRNA.	Paqr8;Paqr8;Paqr8	NM_028829;AK029723;CCDS14844	NP_083105;NP_083105;NP_083105	NM_028829;NM_028829;NM_028829	NA;NA;NA	MPRB_MOUSE;MPRB_MOUSE;MPRB_MOUSE	Q80ZE5;Q80ZE5;Q80ZE5	2	0.500000,0.500000,	4.000000,4.000000,	G,A,	missense	0.5	rs31861710	A/G	A	+
chr1	20935145	SNP	A,G	5,5	Exonic	Coding;Coding;Coding	Silent;Silent;Silent	G	A;A;A	174;174;174	2;2;2	WT;Tet2+/-#1;Tet2+/-#2;Tet2-/-#1;Tet2-/-#2	NA	L;L;L	CTA;CTA;CTA	L;L;L	CTG;CTG;CTG	rs13475755	+;+;+	uc007ald.1;uc007ale.1;uc033fig.1	NA	NA	Mus musculus progestin and adipoQ receptor family member VIII (Paqr8), mRNA.;Mus musculus progestin and adipoQ receptor family member VIII (Paqr8), mRNA.;Mus musculus progestin and adipoQ receptor family member VIII (Paqr8), mRNA.	Paqr8;Paqr8;Paqr8	NM_028829;AK029723;CCDS14844	NP_083105;NP_083105;NP_083105	NM_028829;NM_028829;NM_028829	NA;NA;NA	MPRB_MOUSE;MPRB_MOUSE;MPRB_MOUSE	Q80ZE5;Q80ZE5;Q80ZE5	2	0.371429,0.628571,	26.000000,44.000000,	G,A,	coding-synon	0.371429	rs13475755	A/G	G	+
chr1	20935373	SNP	C,T	6,4	Exonic	Coding;Coding;Coding	Silent;Silent;Silent	T	C;C;C	250;250;250	2;2;2	WT;Tet2+/-#1;Tet2-/-#1;Tet2-/-#2	Tet2+/-#2	L;L;L	CTC;CTC;CTC	L;L;L	CTT;CTT;CTT	rs37473820	+;+;+	uc007ald.1;uc007ale.1;uc033fig.1	NA	NA	Mus musculus progestin and adipoQ receptor family member VIII (Paqr8), mRNA.;Mus musculus progestin and adipoQ receptor family member VIII (Paqr8), mRNA.;Mus musculus progestin and adipoQ receptor family member VIII (Paqr8), mRNA.	Paqr8;Paqr8;Paqr8	NM_028829;AK029723;CCDS14844	NP_083105;NP_083105;NP_083105	NM_028829;NM_028829;NM_028829	NA;NA;NA	MPRB_MOUSE;MPRB_MOUSE;MPRB_MOUSE	Q80ZE5;Q80ZE5;Q80ZE5	2	0.076923,0.923077,	2.000000,24.000000,	T,C,	coding-synon	0.076923	rs37473820	C/T	T	+
chr1	20978846	SNP	C,T	4,6	Exonic	Coding	Silent	C	T	494	2	WT;Tet2+/-#1;Tet2-/-#1;Tet2-/-#2	Tet2+/-#2	A	GCT	A	GCC	rs32552294	+	uc007alf.2	NA	NA	Mus musculus EF-hand domain (C-terminal) containing 1 (Efhc1), mRNA.	Efhc1	NM_027974	NP_082250	NM_027974	NA	B2CKC6_MOUSE	B2CKC6	2	0.722222,0.277778,	26.000000,10.000000,	T,C,	coding-synon	0.277778	rs32552294	C/T	C	+
chr1	21006207	SNP	A,T	6,4	Exonic	Coding	Silent	T	A	166	2	WT;Tet2+/-#1;Tet2-/-#1;Tet2-/-#2	Tet2+/-#2	G	GGT	G	GGA	rs32035607	-	uc007alg.2	NA	NA	Mus musculus translocating chain-associating membrane protein 2 (Tram2), mRNA.	Tram2	NM_177409	NP_803128	NM_177409	NA	TRAM2_MOUSE	Q924Z5	2	0.105263,0.894737,	4.000000,34.000000,	T,A,	coding-synon	0.105263	rs32035607	A/T	T	+
chr1	24410211	SNP	G,T	9,1	Exonic	5UTR;Coding;Coding	Non-Coding;Silent;Silent	G	T;T;T	NA;400;400	NA;2;2	Tet2-/-#1	NA	NA;G;G	NA;GGA;GGA	NA;G;G	NA;GGC;GGC	rs49869897	-;-;-	uc011wir.1;uc007amq.1;uc007amr.1	NA	NA	Mus musculus collagen, type XIX, alpha 1 (Col19a1), mRNA.;Mus musculus collagen, type XIX, alpha 1 (Col19a1), mRNA.;Mus musculus collagen, type XIX, alpha 1 (Col19a1), mRNA.	Col19a1;Col19a1;Col19a1	AK019854;NM_007733;AK149136	NA;NP_031759;NP_031759	NA;NM_007733;NM_007733	NA;NA;NA	COJA1_MOUSE;COJA1_MOUSE;F8WHV4_MOUSE	Q0VF58;Q0VF58;F8WHV4	0	NA	NA	NA	coding-synon	NA	rs49869897	G/T	G	+
chr1	25432521	SNP	C,G	6,4	Exonic	Coding;Coding	Silent;Silent	G	C;C	721;721	2;2	WT;Tet2+/-#1;Tet2+/-#2;Tet2-/-#2	Tet2-/-#1	P;P	CCG;CCG	P;P	CCC;CCC	rs13475771	-;-	uc007amw.2;uc011wis.1	NA	NA	Mus musculus adhesion G protein-coupled receptor B3 (Adgrb3), mRNA.;Mus musculus adhesion G protein-coupled receptor B3 (Adgrb3), mRNA.	Adgrb3;Adgrb3	BC079670;NM_175642	NP_783573;NP_783573	NM_175642;NM_175642	NA;NA	BAI3_MOUSE;BAI3_MOUSE	Q80ZF8;Q80ZF8	2	0.387755,0.612245,	38.000000,60.000000,	G,C,	coding-synon	0.387755	rs13475771	C/G	G	+
chr1	26683991	SNP	A,T	5,5	Exonic	Coding	Replacement	A	T	703	0	WT;Tet2+/-#1;Tet2+/-#2;Tet2-/-#1;Tet2-/-#2	NA	R	AGG	W	TGG	rs255635498	-	uc007amz.2	NA	NA	Mus musculus RIKEN cDNA 4931408C20 gene (4931408C20Rik), mRNA.	4931408C20Rik	NM_001033764	NP_001028936	NM_001033764	NA	E9PWP9_MOUSE	E9PWP9	0	NA	NA	NA	missense	NA	rs255635498	A/T	A	+
chr1	23379002	SNP	C,T	9,1	Exonic	Coding	Silent	C	T	98	2	Tet2-/-#1	NA	R	AGA	R	AGG	rs13474043	-	uc007amb.1	NA	NA	Mus musculus opioid growth factor receptor-like 1 (Ogfrl1), mRNA.	Ogfrl1	NM_001081079	NP_001074548	NM_001081079	NA	OGRL1_MOUSE	Q8VE52	2	0.500000,0.500000,	4.000000,4.000000,	G,A,	coding-synon	0.5	rs13474043	A/G	C	-
chr1	23379011	SNP	A,G	9,1	Exonic	Coding	Silent	A	G	95	2	Tet2-/-#1	NA	Y	TAC	Y	TAT	rs13474042	-	uc007amb.1	NA	NA	Mus musculus opioid growth factor receptor-like 1 (Ogfrl1), mRNA.	Ogfrl1	NM_001081079	NP_001074548	NM_001081079	NA	OGRL1_MOUSE	Q8VE52	2	0.500000,0.500000,	4.000000,4.000000,	T,C,	coding-synon	0.5	rs13474042	C/T	A	-
chr1	25487979	SNP	A,G	4,2	Exonic	Coding;Coding	Silent;Silent	A	G;G	625;625	2;2	Tet2+/-#1	Tet2-/-#1	N;N	AAC;AAC	N;N	AAT;AAT	rs32500219	-;-	uc007amw.2;uc011wis.1	NA	NA	Mus musculus adhesion G protein-coupled receptor B3 (Adgrb3), mRNA.;Mus musculus adhesion G protein-coupled receptor B3 (Adgrb3), mRNA.	Adgrb3;Adgrb3	BC079670;NM_175642	NP_783573;NP_783573	NM_175642;NM_175642	NA;NA	BAI3_MOUSE;BAI3_MOUSE	Q80ZF8;Q80ZF8	2	0.846154,0.153846,	22.000000,4.000000,	G,A,	coding-synon	0.153846	rs32500219	A/G	A	+
chr1	25826083	SNP	C,T	5,5	Exonic	Coding;Coding	Silent;Silent	C	T;T	226;226	2;2	WT;Tet2+/-#1;Tet2+/-#2;Tet2-/-#1;Tet2-/-#2	NA	T;T	ACA;ACA	T;T	ACG;ACG	rs223190618	-;-	uc007amw.2;uc011wis.1	NA	NA	Mus musculus adhesion G protein-coupled receptor B3 (Adgrb3), mRNA.;Mus musculus adhesion G protein-coupled receptor B3 (Adgrb3), mRNA.	Adgrb3;Adgrb3	BC079670;NM_175642	NP_783573;NP_783573	NM_175642;NM_175642	NA;NA	BAI3_MOUSE;BAI3_MOUSE	Q80ZF8;Q80ZF8	0	NA	NA	NA	coding-synon	NA	rs223190618	C/T	C	+
chr1	25826157	SNP	A,G	9,1	Exonic	Coding;Coding	Silent;Silent	A	G;G	202;202	0;0	Tet2-/-#1	NA	L;L	CTG;CTG	L;L	TTG;TTG	rs30856124	-;-	uc007amw.2;uc011wis.1	NA	NA	Mus musculus adhesion G protein-coupled receptor B3 (Adgrb3), mRNA.;Mus musculus adhesion G protein-coupled receptor B3 (Adgrb3), mRNA.	Adgrb3;Adgrb3	BC079670;NM_175642	NP_783573;NP_783573	NM_175642;NM_175642	NA;NA	BAI3_MOUSE;BAI3_MOUSE	Q80ZF8;Q80ZF8	2	0.666667,0.333333,	4.000000,2.000000,	G,A,	coding-synon	0.333333	rs30856124	A/G	A	+
chr1	28777678	SNP	G,T	4,6	Exonic	Coding	Replacement	G	T	424	2	WT;Tet2+/-#1;Tet2+/-#2;Tet2-/-#2	Tet2-/-#1	K	AAA	N	AAC	rs30951994	-	uc007anb.1	NA	NA	Mus musculus predicted gene 597 (Gm597), mRNA.	Gm597	NM_001013750	NP_001013772	NM_001013750	NA	E9Q8J5_MOUSE	E9Q8J5	2	0.210526,0.789474,	8.000000,30.000000,	G,T,	missense	0.210526	rs30951994	G/T	G	+
chr1	33512088	SNP	A,G	5,5	Exonic	Coding;Coding	Silent;Silent	A	G;G	316;29	2;2	WT;Tet2+/-#1;Tet2+/-#2;Tet2-/-#1;Tet2-/-#2	NA	I;I	ATC;ATC	I;I	ATT;ATT	rs31590327	-;-	uc007anq.2;uc007anr.1	NA	NA	Mus musculus DNA primase, p58 subunit (Prim2), mRNA.;Mus musculus DNA primase, p58 subunit (Prim2), mRNA.	Prim2;Prim2	NM_008922;AK166687	NP_032948;NP_032948	NM_008922;NM_008922	NA;NA	PRI2_MOUSE;Q3TL46_MOUSE	P33610;Q3TL46	2	0.250000,0.750000,	8.000000,24.000000,	G,A,	coding-synon	0.25	rs31590327	A/G	A	+
chr1	33724940	SNP	C,T	4,6	Exonic	Coding;Coding;Coding;5UTR;Coding	Silent;Silent;Silent;Non-Coding;Silent	C	T;T;T;T;T	54;54;54;NA;54	2;2;2;NA;2	WT;Tet2+/-#1;Tet2+/-#2;Tet2-/-#2	Tet2-/-#1	N;N;N;NA;N	AAT;AAT;AAT;NA;AAT	N;N;N;NA;N	AAC;AAC;AAC;NA;AAC	rs13474276	+;+;+;+;+	uc007anu.1;uc007anv.1;uc007anw.2;uc007anx.2;uc011wix.1	NA	NA	Mus musculus RAB23, member RAS oncogene family (Rab23), transcript variant 1, mRNA.;Mus musculus RAB23, member RAS oncogene family (Rab23), transcript variant 1, mRNA.;Mus musculus RAB23, member RAS oncogene family (Rab23), transcript variant 1, mRNA.;Mus musculus RAB23, member RAS oncogene family (Rab23), transcript variant 1, mRNA.;Mus musculus RAB23, member RAS oncogene family (Rab23), transcr…	Rab23;Rab23;Rab23;Rab23;Rab23	AK163909;AK045454;NM_008999;AK164057;NM_001159729	NP_033025;NP_033025;NP_033025;NA;NP_033025	NM_008999;NM_008999;NM_008999;NA;NM_001159729	NA;NA;NA;NA;NA	M0QWL7_MOUSE;RAB23_MOUSE;Q9D4I9_MOUSE;Q9D4I9_MOUSE;Q9D4I9_MOUSE	M0QWL7;P35288;Q9D4I9;Q9D4I9;Q9D4I9	2	0.333333,0.666667,	2.000000,4.000000,	T,C,	coding-synon	0.333333	rs13474276	C/T	C	+
chr1	33776408	SNP	C,T	5,5	Exonic	Coding;Coding	Silent;Silent	T	C;C	820;659	2;2	WT;Tet2+/-#1;Tet2+/-#2;Tet2-/-#1;Tet2-/-#2	NA	P;P	CCG;CCG	P;P	CCA;CCA	rs215170290	-;-	uc007anz.2;uc007aoa.2	NA	NA	Mus musculus zinc finger protein 451 (Zfp451), transcript variant 1, mRNA.;Mus musculus zinc finger protein 451 (Zfp451), transcript variant 2, mRNA.	Zfp451;Zfp451	NM_133817;NM_001290699	NP_001277628;NP_001277628	NM_133817;NM_001290699	NA;NA	ZN451_MOUSE;ZN451_MOUSE	Q8C0P7;Q8C0P7	0	NA	NA	NA	coding-synon	NA	rs215170290	C/T	T	+
chr1	24322075	SNP	A,G	1,9	Exonic	Coding;Coding;Coding	Silent;Silent;Silent	G	A;A;A	85;611;611	2;2;2	Tet2-/-#1	NA	P;P;P	CCT;CCT;CCT	P;P;P	CCC;CCC;CCC	rs31315807	-;-;-	uc011wir.1;uc007amq.1;uc007amr.1	NA	NA	Mus musculus collagen, type XIX, alpha 1 (Col19a1), mRNA.;Mus musculus collagen, type XIX, alpha 1 (Col19a1), mRNA.;Mus musculus collagen, type XIX, alpha 1 (Col19a1), mRNA.	Col19a1;Col19a1;Col19a1	AK019854;NM_007733;AK149136	NA;NP_031759;NP_031759	NA;NM_007733;NM_007733	NA;NA;NA	COJA1_MOUSE;COJA1_MOUSE;F8WHV4_MOUSE	Q0VF58;Q0VF58;F8WHV4	2	0.750000,0.250000,	6.000000,2.000000,	G,A,	coding-synon	0.25	rs31315807	A/G	G	+
chr1	25460746	SNP	C,T	6,4	Exonic	Coding;Coding	Silent;Silent	T	C;C	665;665	2;2	WT;Tet2+/-#1;Tet2+/-#2;Tet2-/-#2	Tet2-/-#1	Q;Q	CAG;CAG	Q;Q	CAA;CAA	rs32495658	-;-	uc007amw.2;uc011wis.1	NA	NA	Mus musculus adhesion G protein-coupled receptor B3 (Adgrb3), mRNA.;Mus musculus adhesion G protein-coupled receptor B3 (Adgrb3), mRNA.	Adgrb3;Adgrb3	BC079670;NM_175642	NP_783573;NP_783573	NM_175642;NM_175642	NA;NA	BAI3_MOUSE;BAI3_MOUSE	Q80ZF8;Q80ZF8	2	0.500000,0.500000,	12.000000,12.000000,	T,C,	coding-synon	0.5	rs32495658	C/T	T	+
chr1	26685143	SNP	C,T	5,5	Exonic	Coding	Replacement	T	C	319	0	WT;Tet2+/-#1;Tet2+/-#2;Tet2-/-#1;Tet2-/-#2	NA	E	GAG	K	AAG	rs32730282	-	uc007amz.2	NA	NA	Mus musculus RIKEN cDNA 4931408C20 gene (4931408C20Rik), mRNA.	4931408C20Rik	NM_001033764	NP_001028936	NM_001033764	NA	E9PWP9_MOUSE	E9PWP9	2	0.666667,0.333333,	4.000000,2.000000,	T,C,	missense	0.333333	rs32730282	C/T	T	+
chr1	26687305	SNP	A,T	9,1	Exonic	Coding	Replacement	A	T	41	1	Tet2-/-#1	NA	Q	CAA	L	CTA	rs48782285	-	uc007amz.2	NA	NA	Mus musculus RIKEN cDNA 4931408C20 gene (4931408C20Rik), mRNA.	4931408C20Rik	NM_001033764	NP_001028936	NM_001033764	NA	E9PWP9_MOUSE	E9PWP9	0	NA	NA	NA	missense	NA	rs48782285	A/T	A	+
chr1	32545670	SNP	C,G	6,4	Exonic	Coding	Replacement	G;G	C	386	2	WT;Tet2+/-#1;Tet2+/-#2;Tet2-/-#2	Tet2-/-#1	M	ATG	I	ATC	rs31250488;rs32804323	-	uc011wiw.1	NA	NA	Mus musculus predicted gene 5415 (Gm5415), mRNA.	Gm5415	NM_001164286	NP_001157758	NM_001164286	NA	E9PXF3_MOUSE	E9PXF3	2;2	0.176471,0.823529,;0.076923,0.923077,	6.000000,28.000000,;2.000000,24.000000,	G,C,;G,C,	intron,missense;unknown	0.176471;0.076923	rs31250488;rs32804323	C/G;C/G	G;G	+;+
chr1	33454299	SNP	C,G	5,5	Exonic	Coding	Replacement	G	C	435	2	WT;Tet2+/-#1;Tet2+/-#2;Tet2-/-#1;Tet2-/-#2	NA	E	GAG	D	GAC	rs49497498	-	uc007anq.2	NA	NA	Mus musculus DNA primase, p58 subunit (Prim2), mRNA.	Prim2	NM_008922	NP_032948	NM_008922	NA	PRI2_MOUSE	P33610	0	NA	NA	NA	missense	NA	rs49497498	C/G	G	+
chr1	33739273	SNP	A,G	4,6	Exonic	Coding;Coding;Coding	Replacement;Replacement;Replacement	A	G;G;G	199;139;199	0;0;0	WT;Tet2+/-#1;Tet2+/-#2;Tet2-/-#2	Tet2-/-#1	G;G;G	GGA;GGA;GGA	R;R;R	AGA;AGA;AGA	rs32309732	+;+;+	uc007anw.2;uc007anx.2;uc011wix.1	NA	NA	Mus musculus RAB23, member RAS oncogene family (Rab23), transcript variant 1, mRNA.;Mus musculus RAB23, member RAS oncogene family (Rab23), transcript variant 1, mRNA.;Mus musculus RAB23, member RAS oncogene family (Rab23), transcript variant 2, mRNA.	Rab23;Rab23;Rab23	NM_008999;AK164057;NM_001159729	NP_033025;NA;NP_033025	NM_008999;NA;NM_001159729	NA;NA;NA	Q9D4I9_MOUSE;Q9D4I9_MOUSE;Q9D4I9_MOUSE	Q9D4I9;Q9D4I9;Q9D4I9	2	0.750000,0.250000,	24.000000,8.000000,	G,A,	missense	0.25	rs32309732	A/G	A	+
chr1	33776606	SNP	A,G	5,5	Exonic	Coding;Coding	Silent;Silent	G	A;A	754;593	2;2	WT;Tet2+/-#1;Tet2+/-#2;Tet2-/-#1;Tet2-/-#2	NA	S;S	AGT;AGT	S;S	AGC;AGC	rs33860034	-;-	uc007anz.2;uc007aoa.2	NA	NA	Mus musculus zinc finger protein 451 (Zfp451), transcript variant 1, mRNA.;Mus musculus zinc finger protein 451 (Zfp451), transcript variant 2, mRNA.	Zfp451;Zfp451	NM_133817;NM_001290699	NP_001277628;NP_001277628	NM_133817;NM_001290699	NA;NA	ZN451_MOUSE;ZN451_MOUSE	Q8C0P7;Q8C0P7	2	0.684211,0.315789,	26.000000,12.000000,	G,A,	coding-synon	0.315789	rs33860034	A/G	G	+
chr1	33777444	SNP	C,T	5,5	Exonic	Coding;Coding	Replacement;Replacement	T	C;C	475;314	1;1	WT;Tet2+/-#1;Tet2+/-#2;Tet2-/-#1;Tet2-/-#2	NA	R;R	CGG;CGG	Q;Q	CAG;CAG	rs31948381	-;-	uc007anz.2;uc007aoa.2	NA	NA	Mus musculus zinc finger protein 451 (Zfp451), transcript variant 1, mRNA.;Mus musculus zinc finger protein 451 (Zfp451), transcript variant 2, mRNA.	Zfp451;Zfp451	NM_133817;NM_001290699	NP_001277628;NP_001277628	NM_133817;NM_001290699	NA;NA	ZN451_MOUSE;ZN451_MOUSE	Q8C0P7;Q8C0P7	2	0.526316,0.473684,	20.000000,18.000000,	T,C,	missense	0.473684	rs31948381	C/T	T	+
chr1	20935157	SNP	C,T	4,6	Exonic	Coding;Coding;Coding	Silent;Silent;Silent	C	T;T;T	178;178;178	2;2;2	WT;Tet2+/-#1;Tet2-/-#1;Tet2-/-#2	Tet2+/-#2	F;F;F	TTT;TTT;TTT	F;F;F	TTC;TTC;TTC	rs46420628	+;+;+	uc007ald.1;uc007ale.1;uc033fig.1	NA	NA	Mus musculus progestin and adipoQ receptor family member VIII (Paqr8), mRNA.;Mus musculus progestin and adipoQ receptor family member VIII (Paqr8), mRNA.;Mus musculus progestin and adipoQ receptor family member VIII (Paqr8), mRNA.	Paqr8;Paqr8;Paqr8	NM_028829;AK029723;CCDS14844	NP_083105;NP_083105;NP_083105	NM_028829;NM_028829;NM_028829	NA;NA;NA	MPRB_MOUSE;MPRB_MOUSE;MPRB_MOUSE	Q80ZE5;Q80ZE5;Q80ZE5	0	NA	NA	NA	coding-synon	NA	rs46420628	C/T	C	+
chr1	20935638	SNP	A,T	4,6	Exonic	Coding;Coding;Coding	Replacement;Replacement;Replacement	A	T;T;T	339;339;339	0;0;0	WT;Tet2+/-#1;Tet2-/-#1;Tet2-/-#2	Tet2+/-#2	S;S;S	TCC;TCC;TCC	T;T;T	ACC;ACC;ACC	rs30668981	+;+;+	uc007ald.1;uc007ale.1;uc033fig.1	NA	NA	Mus musculus progestin and adipoQ receptor family member VIII (Paqr8), mRNA.;Mus musculus progestin and adipoQ receptor family member VIII (Paqr8), mRNA.;Mus musculus progestin and adipoQ receptor family member VIII (Paqr8), mRNA.	Paqr8;Paqr8;Paqr8	NM_028829;AK029723;CCDS14844	NP_083105;NP_083105;NP_083105	NM_028829;NM_028829;NM_028829	NA;NA;NA	MPRB_MOUSE;MPRB_MOUSE;MPRB_MOUSE	Q80ZE5;Q80ZE5;Q80ZE5	2	0.666667,0.333333,	4.000000,2.000000,	T,A,	missense	0.333333	rs30668981	A/T	A	+
chr1	21350263	SNP	C,G	8,2	Exonic	Coding	Replacement	C	G	36	0	Tet2+/-#2;Tet2-/-#1	NA	D	GAT	H	CAT	rs51663283	+	uc007aln.1	NA	NA	Mus musculus KH domain containing 1A (Khdc1a), mRNA.	Khdc1a	NM_183322	NP_899145	NM_183322	NA	KHD1A_MOUSE	Q3UWR2	0	NA	NA	NA	missense	NA	rs51663283	C/G	C	+
chr1	24003179	SNP	A,G	1,9	Exonic	Coding	Silent	G	A	61	2	Tet2-/-#1	NA	P	CCT	P	CCC	rs13463024	-	uc007amj.2	NA	NA	Mus musculus succinate dehydrogenase complex assembly factor 4 (Sdhaf4), mRNA.	Sdhaf4	NM_026503	NP_080779	NM_026503	NA	SDHF4_MOUSE	Q8BTE0	2	0.538462,0.461538,	14.000000,12.000000,	T,C,	coding-synon	0.461538	rs13463024	C/T	G	-
chr1	24057231	SNP	C,T	9,1	Exonic	Coding;Coding	Replacement;Replacement	C	T;T	114;114	1;1	Tet2-/-#1	NA	D;D	GAT;GAT	G;G	GGT;GGT	rs30562563	-;-	uc007aml.2;uc007amn.2	NA	NA	Mus musculus family with sequence similarity 135, member A (Fam135a), mRNA.;Mus musculus family with sequence similarity 135, member A (Fam135a), mRNA.	Fam135a;Fam135a	NM_026604;AK165306	NP_080880;NA	NM_026604;NA	NA;NA	F135A_MOUSE;NA	Q6NS59;NA	2	0.583333,0.416667,	14.000000,10.000000,	T,C,	missense	0.416667	rs30562563	C/T	C	+
chr1	24508202	SNP	C,T	9,1	Exonic	Coding;Coding	Silent;Silent	C	T;T	333;333	2;2	Tet2-/-#1	NA	K;K	AAA;AAA	K;K	AAG;AAG	rs46864141	-;-	uc007amq.1;uc007amr.1	NA	NA	Mus musculus collagen, type XIX, alpha 1 (Col19a1), mRNA.;Mus musculus collagen, type XIX, alpha 1 (Col19a1), mRNA.	Col19a1;Col19a1	NM_007733;AK149136	NP_031759;NP_031759	NM_007733;NM_007733	NA;NA	COJA1_MOUSE;F8WHV4_MOUSE	Q0VF58;F8WHV4	2	0.692308,0.307692,	18.000000,8.000000,	T,C,	coding-synon	0.307692	rs46864141	C/T	C	+
chr1	28776592	SNP	A,T	4,6	Exonic	Coding	Silent	A	T	786	2	WT;Tet2+/-#1;Tet2+/-#2;Tet2-/-#2	Tet2-/-#1	P	CCA	P	CCT	rs31736972	-	uc007anb.1	NA	NA	Mus musculus predicted gene 597 (Gm597), mRNA.	Gm597	NM_001013750	NP_001013772	NM_001013750	NA	E9Q8J5_MOUSE	E9Q8J5	2	0.866667,0.133333,	26.000000,4.000000,	T,A,	coding-synon	0.133333	rs31736972	A/T	A	+
chr1	28777184	SNP	A,G	4,6	Exonic	Coding	Replacement	A	G	589	1	WT;Tet2+/-#1;Tet2+/-#2;Tet2-/-#2	Tet2-/-#1	P	CCC	L	CTC	rs32278373	-	uc007anb.1	NA	NA	Mus musculus predicted gene 597 (Gm597), mRNA.	Gm597	NM_001013750	NP_001013772	NM_001013750	NA	E9Q8J5_MOUSE	E9Q8J5	2	0.894737,0.105263,	34.000000,4.000000,	G,A,	missense	0.105263	rs32278373	A/G	A	+
chr1	33746634	SNP	C,T	5,5	Exonic	Coding	Silent	C	T	202	2	WT;Tet2+/-#1;Tet2+/-#2;Tet2-/-#1;Tet2-/-#2	NA	L	CTA	L	CTG	rs31724995	-	uc007any.1	NA	NA	Mus musculus BCL2-associated athanogene 2 (Bag2), mRNA.	Bag2	NM_145392	NP_663367	NM_145392	NA	BAG2_MOUSE	Q91YN9	2	0.300000,0.700000,	12.000000,28.000000,	T,C,	coding-synon	0.3	rs31724995	C/T	C	+
chr1	24003167	SNP	C,G	9,1	Exonic	Coding	Replacement	C	G	65	2	Tet2-/-#1	NA	D	GAC	E	GAG	rs36918303	-	uc007amj.2	NA	NA	Mus musculus succinate dehydrogenase complex assembly factor 4 (Sdhaf4), mRNA.	Sdhaf4	NM_026503	NP_080779	NM_026503	NA	SDHF4_MOUSE	Q8BTE0	2	0.538462,0.461538,	14.000000,12.000000,	G,C,	missense	0.461538	rs36918303	C/G	C	+
chr1	26687400	SNP	A,T	5,5	Exonic	Coding	Replacement	T	T	9	2	WT;Tet2+/-#1;Tet2+/-#2;Tet2-/-#1;Tet2-/-#2	NA	K	AAA	N	AAT	NA	-	uc007amz.2	NA	NA	Mus musculus RIKEN cDNA 4931408C20 gene (4931408C20Rik), mRNA.	4931408C20Rik	NM_001033764	NP_001028936	NM_001033764	NA	E9PWP9_MOUSE	E9PWP9	NA	NA	NA	NA	NA	NA	NA	NA	NA	NA
chr1	28776782	SNP	C,G	6,4	Exonic	Coding	Replacement	G	C	723	1	WT;Tet2+/-#1;Tet2+/-#2;Tet2-/-#2	Tet2-/-#1	R	AGA	T	ACA	rs31531760	-	uc007anb.1	NA	NA	Mus musculus predicted gene 597 (Gm597), mRNA.	Gm597	NM_001013750	NP_001013772	NM_001013750	NA	E9Q8J5_MOUSE	E9Q8J5	2	0.125000,0.875000,	4.000000,28.000000,	G,C,	missense	0.125	rs31531760	C/G	G	+
chr1	28777286	SNP	C,G	4,6	Exonic	Coding	Replacement	C	G	555	1	WT;Tet2+/-#1;Tet2+/-#2;Tet2-/-#2	Tet2-/-#1	T	ACT	S	AGT	rs47748914	-	uc007anb.1	NA	NA	Mus musculus predicted gene 597 (Gm597), mRNA.	Gm597	NM_001013750	NP_001013772	NM_001013750	NA	E9Q8J5_MOUSE	E9Q8J5	0	NA	NA	NA	missense	NA	rs47748914	C/G	C	+
chr1	28777292	SNP	C,T	4,6	Exonic	Coding	Replacement	C	T	553	1	WT;Tet2+/-#1;Tet2+/-#2;Tet2-/-#2	Tet2-/-#1	Y	TAC	C	TGC	rs51350972	-	uc007anb.1	NA	NA	Mus musculus predicted gene 597 (Gm597), mRNA.	Gm597	NM_001013750	NP_001013772	NM_001013750	NA	E9Q8J5_MOUSE	E9Q8J5	0	NA	NA	NA	missense	NA	rs51350972	C/T	C	+
chr1	33776576	SNP	A,G	5,5	Exonic	Coding;Coding	Silent;Silent	G	A;A	764;603	2;2	WT;Tet2+/-#1;Tet2+/-#2;Tet2-/-#1;Tet2-/-#2	NA	T;T	ACT;ACT	T;T	ACC;ACC	rs32694545	-;-	uc007anz.2;uc007aoa.2	NA	NA	Mus musculus zinc finger protein 451 (Zfp451), transcript variant 1, mRNA.;Mus musculus zinc finger protein 451 (Zfp451), transcript variant 2, mRNA.	Zfp451;Zfp451	NM_133817;NM_001290699	NP_001277628;NP_001277628	NM_133817;NM_001290699	NA;NA	ZN451_MOUSE;ZN451_MOUSE	Q8C0P7;Q8C0P7	2	0.684211,0.315789,	26.000000,12.000000,	G,A,	coding-synon	0.315789	rs32694545	A/G	G	+
chr1	33776979	SNP	C,T	5,5	Exonic	Coding;Coding	Replacement;Replacement	C	T;T	630;469	1;1	WT;Tet2+/-#1;Tet2+/-#2;Tet2-/-#1;Tet2-/-#2	NA	Q;Q	CAG;CAG	R;R	CGG;CGG	rs49050263	-;-	uc007anz.2;uc007aoa.2	NA	NA	Mus musculus zinc finger protein 451 (Zfp451), transcript variant 1, mRNA.;Mus musculus zinc finger protein 451 (Zfp451), transcript variant 2, mRNA.	Zfp451;Zfp451	NM_133817;NM_001290699	NP_001277628;NP_001277628	NM_133817;NM_001290699	NA;NA	ZN451_MOUSE;ZN451_MOUSE	Q8C0P7;Q8C0P7	2	0.133333,0.866667,	4.000000,26.000000,	T,C,	missense	0.133333	rs49050263	C/T	C	+
chr1	33862668	SNP	A,G	5,5	Exonic	Coding;Coding	Replacement;Replacement	G	A;A	273;211	1;1	WT;Tet2+/-#1;Tet2+/-#2;Tet2-/-#1;Tet2-/-#2	NA	L;L	CTG;CTG	P;P	CCG;CCG	rs32557187	-;-	uc007aoc.1;uc007aod.1	NA	NA	Mus musculus BEN domain containing 6 (Bend6), mRNA.;Mus musculus BEN domain containing 6 (Bend6), mRNA.	Bend6;Bend6	NM_177235;AK044633	NP_796209;NP_796209	NM_177235;NM_177235	NA;NA	BEND6_MOUSE;BEND6_MOUSE	Q6PFX2;Q6PFX2	2	0.705882,0.294118,	24.000000,10.000000,	G,A,	missense	0.294118	rs32557187	A/G	G	+
chr1	34117446	SNP	C,T	4,6	Exonic	Coding;Coding;Coding;Coding;Coding	Silent;Silent;Silent;Silent;Silent	C	T;T;T;T;T	290;152;160;112;112	2;2;2;2;2	WT;Tet2+/-#1;Tet2+/-#2;Tet2-/-#2	Tet2-/-#1	N;N;N;N;N	AAT;AAT;AAT;AAT;AAT	N;N;N;N;N	AAC;AAC;AAC;AAC;AAC	rs37243663	+;+;+;+;+	uc007aon.2;uc007aog.1;uc007aoh.1;uc007aoi.2;uc007aoj.2	NA	NA	Mus musculus dystonin (Dst), transcript variant 1, mRNA.;Mus musculus dystonin (Dst), transcript variant 1, mRNA.;Mus musculus dystonin (Dst), transcript variant 1, mRNA.;Mus musculus dystonin (Dst), transcript variant 2, mRNA.;Mus musculus dystonin (Dst), transcript variant 3, mRNA.	Dst;Dst;Dst;Dst;Dst	NM_001276764;AK039885;AK164442;NM_134448;NM_133833	NP_001263693;NA;NA;NP_604443;NP_598594	NM_001276764;NA;NA;NM_134448;NM_133833	NA;NA;NA;NA;NA	S4R1P5_MOUSE;NA;NA;DYST_MOUSE;Q91ZU6-2	S4R1P5;NA;NA;Q91ZU6;Q91ZU6-2	2	0.733333,0.266667,	22.000000,8.000000,	T,C,	coding-synon	0.266667	rs37243663	C/T	C	+
chr1	34161042	SNP	C,T	6,4	Exonic	Coding;Coding;Coding;Coding	Silent;Silent;Silent;Silent	T	C;C;C;C	604;426;426;100	2;2;2;2	WT;Tet2+/-#1;Tet2+/-#2;Tet2-/-#2	Tet2-/-#1	N;N;N;N	AAC;AAC;AAC;AAC	N;N;N;N	AAT;AAT;AAT;AAT	rs46477684	+;+;+;+	uc007aon.2;uc007aoi.2;uc007aoj.2;uc007aol.2	NA	NA	Mus musculus dystonin (Dst), transcript variant 1, mRNA.;Mus musculus dystonin (Dst), transcript variant 2, mRNA.;Mus musculus dystonin (Dst), transcript variant 3, mRNA.;Mus musculus dystonin (Dst), transcript variant 4, mRNA.	Dst;Dst;Dst;Dst	NM_001276764;NM_134448;NM_133833;NM_010081	NP_001263693;NP_604443;NP_598594;NP_034211	NM_001276764;NM_134448;NM_133833;NM_010081	NA;NA;NA;NA	S4R1P5_MOUSE;DYST_MOUSE;Q91ZU6-2;Q91ZU6-5	S4R1P5;Q91ZU6;Q91ZU6-2;Q91ZU6-5	0	NA	NA	NA	coding-synon	NA	rs46477684	C/T	T	+
chr1	34164102	SNP	C,T	6,4	Exonic	Coding;Coding;Coding;Coding	Silent;Silent;Silent;Silent	T	C;C;C;C	875;697;697;371	2;2;2;2	WT;Tet2+/-#1;Tet2+/-#2;Tet2-/-#2	Tet2-/-#1	H;H;H;H	CAC;CAC;CAC;CAC	H;H;H;H	CAT;CAT;CAT;CAT	rs36504868	+;+;+;+	uc007aon.2;uc007aoi.2;uc007aoj.2;uc007aol.2	NA	NA	Mus musculus dystonin (Dst), transcript variant 1, mRNA.;Mus musculus dystonin (Dst), transcript variant 2, mRNA.;Mus musculus dystonin (Dst), transcript variant 3, mRNA.;Mus musculus dystonin (Dst), transcript variant 4, mRNA.	Dst;Dst;Dst;Dst	NM_001276764;NM_134448;NM_133833;NM_010081	NP_001263693;NP_604443;NP_598594;NP_034211	NM_001276764;NM_134448;NM_133833;NM_010081	NA;NA;NA;NA	S4R1P5_MOUSE;DYST_MOUSE;Q91ZU6-2;Q91ZU6-5	S4R1P5;Q91ZU6;Q91ZU6-2;Q91ZU6-5	2	0.181818,0.818182,	4.000000,18.000000,	T,C,	coding-synon	0.181818	rs36504868	C/T	T	+
chr1	34164114	SNP	C,G	4,6	Exonic	Coding;Coding;Coding;Coding	Silent;Silent;Silent;Silent	C	G;G;G;G	879;701;701;375	2;2;2;2	WT;Tet2+/-#1;Tet2+/-#2;Tet2-/-#2	Tet2-/-#1	L;L;L;L	CTG;CTG;CTG;CTG	L;L;L;L	CTC;CTC;CTC;CTC	rs36537409	+;+;+;+	uc007aon.2;uc007aoi.2;uc007aoj.2;uc007aol.2	NA	NA	Mus musculus dystonin (Dst), transcript variant 1, mRNA.;Mus musculus dystonin (Dst), transcript variant 2, mRNA.;Mus musculus dystonin (Dst), transcript variant 3, mRNA.;Mus musculus dystonin (Dst), transcript variant 4, mRNA.	Dst;Dst;Dst;Dst	NM_001276764;NM_134448;NM_133833;NM_010081	NP_001263693;NP_604443;NP_598594;NP_034211	NM_001276764;NM_134448;NM_133833;NM_010081	NA;NA;NA;NA	S4R1P5_MOUSE;DYST_MOUSE;Q91ZU6-2;Q91ZU6-5	S4R1P5;Q91ZU6;Q91ZU6-2;Q91ZU6-5	2	0.818182,0.181818,	18.000000,4.000000,	G,C,	coding-synon	0.181818	rs36537409	C/G	C	+
chr1	34169254	SNP	A,G	1,9	Exonic	Coding;Coding;Coding;Coding	Replacement;Replacement;Replacement;Replacement	G	A;A;A;A	1265;1087;1087;761	1;1;1;1	Tet2-/-#1	NA	Q;Q;Q;Q	CAG;CAG;CAG;CAG	R;R;R;R	CGG;CGG;CGG;CGG	rs39216094	+;+;+;+	uc007aon.2;uc007aoi.2;uc007aoj.2;uc007aol.2	NA	NA	Mus musculus dystonin (Dst), transcript variant 1, mRNA.;Mus musculus dystonin (Dst), transcript variant 2, mRNA.;Mus musculus dystonin (Dst), transcript variant 3, mRNA.;Mus musculus dystonin (Dst), transcript variant 4, mRNA.	Dst;Dst;Dst;Dst	NM_001276764;NM_134448;NM_133833;NM_010081	NP_001263693;NP_604443;NP_598594;NP_034211	NM_001276764;NM_134448;NM_133833;NM_010081	NA;NA;NA;NA	S4R1P5_MOUSE;DYST_MOUSE;Q91ZU6-2;Q91ZU6-5	S4R1P5;Q91ZU6;Q91ZU6-2;Q91ZU6-5	2	0.636364,0.363636,	14.000000,8.000000,	G,A,	missense	0.363636	rs39216094	A/G	G	+
chr1	34170360	SNP	A,G	4,6	Exonic	Coding;Coding;Coding;Coding	Silent;Silent;Silent;Silent	A	G;G;G;G	1347;1169;1169;843	2;2;2;2	WT;Tet2+/-#1;Tet2+/-#2;Tet2-/-#2	Tet2-/-#1	K;K;K;K	AAG;AAG;AAG;AAG	K;K;K;K	AAA;AAA;AAA;AAA	rs37160737	+;+;+;+	uc007aon.2;uc007aoi.2;uc007aoj.2;uc007aol.2	NA	NA	Mus musculus dystonin (Dst), transcript variant 1, mRNA.;Mus musculus dystonin (Dst), transcript variant 2, mRNA.;Mus musculus dystonin (Dst), transcript variant 3, mRNA.;Mus musculus dystonin (Dst), transcript variant 4, mRNA.	Dst;Dst;Dst;Dst	NM_001276764;NM_134448;NM_133833;NM_010081	NP_001263693;NP_604443;NP_598594;NP_034211	NM_001276764;NM_134448;NM_133833;NM_010081	NA;NA;NA;NA	S4R1P5_MOUSE;DYST_MOUSE;Q91ZU6-2;Q91ZU6-5	S4R1P5;Q91ZU6;Q91ZU6-2;Q91ZU6-5	2	0.900000,0.100000,	18.000000,2.000000,	G,A,	coding-synon	0.1	rs37160737	A/G	A	+
chr1	34174714	SNP	A,G	5,5	Exonic	Coding;Coding;Coding;Coding	Silent;Silent;Silent;Silent	A	G;G;G;G	1582;1404;1404;1078	2;2;2;2	WT;Tet2+/-#1;Tet2+/-#2;Tet2-/-#1;Tet2-/-#2	NA	T;T;T;T	ACG;ACG;ACG;ACG	T;T;T;T	ACA;ACA;ACA;ACA	rs37854485	+;+;+;+	uc007aon.2;uc007aoi.2;uc007aoj.2;uc007aol.2	NA	NA	Mus musculus dystonin (Dst), transcript variant 1, mRNA.;Mus musculus dystonin (Dst), transcript variant 2, mRNA.;Mus musculus dystonin (Dst), transcript variant 3, mRNA.;Mus musculus dystonin (Dst), transcript variant 4, mRNA.	Dst;Dst;Dst;Dst	NM_001276764;NM_134448;NM_133833;NM_010081	NP_001263693;NP_604443;NP_598594;NP_034211	NM_001276764;NM_134448;NM_133833;NM_010081	NA;NA;NA;NA	S4R1P5_MOUSE;DYST_MOUSE;Q91ZU6-2;Q91ZU6-5	S4R1P5;Q91ZU6;Q91ZU6-2;Q91ZU6-5	2	0.266667,0.733333,	8.000000,22.000000,	G,A,	coding-synon	0.266667	rs37854485	A/G	A	+
chr1	34188258	SNP	A,G	5,5	Exonic	Coding;Coding	Replacement;Replacement	A	G;G	1822;1644	1;1	WT;Tet2+/-#1;Tet2+/-#2;Tet2-/-#1;Tet2-/-#2	NA	G;G	GGT;GGT	D;D	GAT;GAT	rs36656387	+;+	uc007aon.2;uc007aoi.2	NA	NA	Mus musculus dystonin (Dst), transcript variant 1, mRNA.;Mus musculus dystonin (Dst), transcript variant 2, mRNA.	Dst;Dst	NM_001276764;NM_134448	NP_001263693;NP_604443	NM_001276764;NM_134448	NA;NA	S4R1P5_MOUSE;DYST_MOUSE	S4R1P5;Q91ZU6	2	0.142857,0.857143,	4.000000,24.000000,	G,A,	intron,missense	0.142857	rs36656387	A/G	A	+
chr1	34189045	SNP	C,T	5,5	Exonic	Coding;Coding	Silent;Silent	T	C;C	2084;1906	2;2	WT;Tet2+/-#1;Tet2+/-#2;Tet2-/-#1;Tet2-/-#2	NA	I;I	ATC;ATC	I;I	ATT;ATT	rs38145782	+;+	uc007aon.2;uc007aoi.2	NA	NA	Mus musculus dystonin (Dst), transcript variant 1, mRNA.;Mus musculus dystonin (Dst), transcript variant 2, mRNA.	Dst;Dst	NM_001276764;NM_134448	NP_001263693;NP_604443	NM_001276764;NM_134448	NA;NA	S4R1P5_MOUSE;DYST_MOUSE	S4R1P5;Q91ZU6	2	0.692308,0.307692,	18.000000,8.000000,	T,C,	coding-synon,intron	0.307692	rs38145782	C/T	T	+
chr1	34189379	SNP	A,G	5,5	Exonic	Coding;Coding	Replacement;Replacement	G	A;A	2196;2018	0;0	WT;Tet2+/-#1;Tet2+/-#2;Tet2-/-#1;Tet2-/-#2	NA	S;S	AGC;AGC	G;G	GGC;GGC	rs36745654	+;+	uc007aon.2;uc007aoi.2	NA	NA	Mus musculus dystonin (Dst), transcript variant 1, mRNA.;Mus musculus dystonin (Dst), transcript variant 2, mRNA.	Dst;Dst	NM_001276764;NM_134448	NP_001263693;NP_604443	NM_001276764;NM_134448	NA;NA	S4R1P5_MOUSE;DYST_MOUSE	S4R1P5;Q91ZU6	2	0.785714,0.214286,	22.000000,6.000000,	G,A,	intron,missense	0.214286	rs36745654	A/G	G	+
chr1	28776317	SNP	C,T	4,6	Exonic	Coding	Replacement	C	T	878	1	WT;Tet2+/-#1;Tet2+/-#2;Tet2-/-#2	Tet2-/-#1	E	GAA	G	GGA	rs32611958	-	uc007anb.1	NA	NA	Mus musculus predicted gene 597 (Gm597), mRNA.	Gm597	NM_001013750	NP_001013772	NM_001013750	NA	E9Q8J5_MOUSE	E9Q8J5	2	0.764706,0.235294,	26.000000,8.000000,	T,C,	missense	0.235294	rs32611958	C/T	C	+
chr1	28778246	SNP	C,T	4,6	Exonic	Coding	Replacement	C	T	235	1	WT;Tet2+/-#1;Tet2+/-#2;Tet2-/-#2	Tet2-/-#1	H	CAC	R	CGC	rs31444661	-	uc007anb.1	NA	NA	Mus musculus predicted gene 597 (Gm597), mRNA.	Gm597	NM_001013750	NP_001013772	NM_001013750	NA	E9Q8J5_MOUSE	E9Q8J5	2	0.789474,0.210526,	30.000000,8.000000,	T,C,	missense	0.210526	rs31444661	C/T	C	+
chr1	30804794	SNP	C,G	9,1	Exonic	Coding	Replacement	C	G	1695	0	Tet2-/-#1	NA	Q	CAG	E	GAG	rs37174853	-	uc007ane.1	NA	NA	Mus musculus PHD finger protein 3 (Phf3), mRNA.	Phf3	NM_001081080	NP_001074549	NM_001081080	NA	B2RQG2_MOUSE	B2RQG2	2	0.066667,0.933333,	2.000000,28.000000,	G,C,	missense	0.066667	rs37174853	C/G	C	+
chr1	33776398	SNP	C,T	5,5	Exonic	Coding;Coding	Replacement;Replacement	T	C;C	824;663	0;0	WT;Tet2+/-#1;Tet2+/-#2;Tet2-/-#1;Tet2-/-#2	NA	D;D	GAC;GAC	N;N	AAC;AAC	rs31962450	-;-	uc007anz.2;uc007aoa.2	NA	NA	Mus musculus zinc finger protein 451 (Zfp451), transcript variant 1, mRNA.;Mus musculus zinc finger protein 451 (Zfp451), transcript variant 2, mRNA.	Zfp451;Zfp451	NM_133817;NM_001290699	NP_001277628;NP_001277628	NM_133817;NM_001290699	NA;NA	ZN451_MOUSE;ZN451_MOUSE	Q8C0P7;Q8C0P7	2	0.750000,0.250000,	6.000000,2.000000,	T,C,	missense	0.25	rs31962450	C/T	T	+
chr1	33776555	SNP	A,G	5,5	Exonic	Coding;Coding	Silent;Silent	G	A;A	771;610	2;2	WT;Tet2+/-#1;Tet2+/-#2;Tet2-/-#1;Tet2-/-#2	NA	C;C	TGT;TGT	C;C	TGC;TGC	rs47525717	-;-	uc007anz.2;uc007aoa.2	NA	NA	Mus musculus zinc finger protein 451 (Zfp451), transcript variant 1, mRNA.;Mus musculus zinc finger protein 451 (Zfp451), transcript variant 2, mRNA.	Zfp451;Zfp451	NM_133817;NM_001290699	NP_001277628;NP_001277628	NM_133817;NM_001290699	NA;NA	ZN451_MOUSE;ZN451_MOUSE	Q8C0P7;Q8C0P7	2	0.666667,0.333333,	20.000000,10.000000,	G,A,	coding-synon	0.333333	rs47525717	A/G	G	+
chr1	33786520	SNP	A,G	5,5	Exonic	Coding	Replacement	A	G	67	0	WT;Tet2+/-#1;Tet2+/-#2;Tet2-/-#1;Tet2-/-#2	NA	R	CGC	C	TGC	rs46576425	-	uc007anz.2	NA	NA	Mus musculus zinc finger protein 451 (Zfp451), transcript variant 1, mRNA.	Zfp451	NM_133817	NP_001277628	NM_133817	NA	ZN451_MOUSE	Q8C0P7	2	0.466667,0.533333,	14.000000,16.000000,	G,A,	missense	0.466667	rs46576425	A/G	A	+
chr1	34116141	SNP	C,T	6,4	Exonic	Coding;Coding;Coding;Coding;Coding	Silent;Silent;Silent;Silent;Silent	T	C;C;C;C;C	267;129;137;89;89	2;2;2;2;2	WT;Tet2+/-#1;Tet2+/-#2;Tet2-/-#2	Tet2-/-#1	R;R;R;R;R	CGC;CGC;CGC;CGC;CGC	R;R;R;R;R	CGT;CGT;CGT;CGT;CGT	rs36628626	+;+;+;+;+	uc007aon.2;uc007aog.1;uc007aoh.1;uc007aoi.2;uc007aoj.2	NA	NA	Mus musculus dystonin (Dst), transcript variant 1, mRNA.;Mus musculus dystonin (Dst), transcript variant 1, mRNA.;Mus musculus dystonin (Dst), transcript variant 1, mRNA.;Mus musculus dystonin (Dst), transcript variant 2, mRNA.;Mus musculus dystonin (Dst), transcript variant 3, mRNA.	Dst;Dst;Dst;Dst;Dst	NM_001276764;AK039885;AK164442;NM_134448;NM_133833	NP_001263693;NA;NA;NP_604443;NP_598594	NM_001276764;NA;NA;NM_134448;NM_133833	NA;NA;NA;NA;NA	S4R1P5_MOUSE;NA;NA;DYST_MOUSE;Q91ZU6-2	S4R1P5;NA;NA;Q91ZU6;Q91ZU6-2	2	0.266667,0.733333,	8.000000,22.000000,	T,C,	coding-synon	0.266667	rs36628626	C/T	T	+
chr1	34174171	SNP	A,G	5,5	Exonic	Coding;Coding;Coding;Coding	Silent;Silent;Silent;Silent	G	A;A;A;A	1559;1381;1381;1055	2;2;2;2	WT;Tet2+/-#1;Tet2+/-#2;Tet2-/-#1;Tet2-/-#2	NA	S;S;S;S	TCA;TCA;TCA;TCA	S;S;S;S	TCG;TCG;TCG;TCG	rs38406388	+;+;+;+	uc007aon.2;uc007aoi.2;uc007aoj.2;uc007aol.2	NA	NA	Mus musculus dystonin (Dst), transcript variant 1, mRNA.;Mus musculus dystonin (Dst), transcript variant 2, mRNA.;Mus musculus dystonin (Dst), transcript variant 3, mRNA.;Mus musculus dystonin (Dst), transcript variant 4, mRNA.	Dst;Dst;Dst;Dst	NM_001276764;NM_134448;NM_133833;NM_010081	NP_001263693;NP_604443;NP_598594;NP_034211	NM_001276764;NM_134448;NM_133833;NM_010081	NA;NA;NA;NA	S4R1P5_MOUSE;DYST_MOUSE;Q91ZU6-2;Q91ZU6-5	S4R1P5;Q91ZU6;Q91ZU6-2;Q91ZU6-5	2	0.800000,0.200000,	24.000000,6.000000,	G,A,	coding-synon	0.2	rs38406388	A/G	G	+
chr1	34191273	SNP	A,G	5,5	Exonic	Coding;Coding	Replacement;Replacement	G	A;A	2827;2649	1;1	WT;Tet2+/-#1;Tet2+/-#2;Tet2-/-#1;Tet2-/-#2	NA	K;K	AAG;AAG	R;R	AGG;AGG	rs30707124	+;+	uc007aon.2;uc007aoi.2	NA	NA	Mus musculus dystonin (Dst), transcript variant 1, mRNA.;Mus musculus dystonin (Dst), transcript variant 2, mRNA.	Dst;Dst	NM_001276764;NM_134448	NP_001263693;NP_604443	NM_001276764;NM_134448	NA;NA	S4R1P5_MOUSE;DYST_MOUSE	S4R1P5;Q91ZU6	2	0.750000,0.250000,	6.000000,2.000000,	G,A,	intron,missense	0.25	rs30707124	A/G	G	+
chr1	34164189	SNP	C,T	6,4	Exonic	Coding;Coding;Coding;Coding	Silent;Silent;Silent;Silent	T	C;C;C;C	904;726;726;400	2;2;2;2	WT;Tet2+/-#1;Tet2+/-#2;Tet2-/-#2	Tet2-/-#1	D;D;D;D	GAC;GAC;GAC;GAC	D;D;D;D	GAT;GAT;GAT;GAT	rs38744161	+;+;+;+	uc007aon.2;uc007aoi.2;uc007aoj.2;uc007aol.2	NA	NA	Mus musculus dystonin (Dst), transcript variant 1, mRNA.;Mus musculus dystonin (Dst), transcript variant 2, mRNA.;Mus musculus dystonin (Dst), transcript variant 3, mRNA.;Mus musculus dystonin (Dst), transcript variant 4, mRNA.	Dst;Dst;Dst;Dst	NM_001276764;NM_134448;NM_133833;NM_010081	NP_001263693;NP_604443;NP_598594;NP_034211	NM_001276764;NM_134448;NM_133833;NM_010081	NA;NA;NA;NA	S4R1P5_MOUSE;DYST_MOUSE;Q91ZU6-2;Q91ZU6-5	S4R1P5;Q91ZU6;Q91ZU6-2;Q91ZU6-5	2	0.090909,0.909091,	2.000000,20.000000,	T,C,	coding-synon	0.090909	rs38744161	C/T	T	+
chr1	34165144	SNP	C,T	9,1	Exonic	Coding;Coding;Coding;Coding	Silent;Silent;Silent;Silent	C	T;T;T;T	984;806;806;480	2;2;2;2	Tet2-/-#1	NA	A;A;A;A	GCT;GCT;GCT;GCT	A;A;A;A	GCC;GCC;GCC;GCC	rs32681093	+;+;+;+	uc007aon.2;uc007aoi.2;uc007aoj.2;uc007aol.2	NA	NA	Mus musculus dystonin (Dst), transcript variant 1, mRNA.;Mus musculus dystonin (Dst), transcript variant 2, mRNA.;Mus musculus dystonin (Dst), transcript variant 3, mRNA.;Mus musculus dystonin (Dst), transcript variant 4, mRNA.	Dst;Dst;Dst;Dst	NM_001276764;NM_134448;NM_133833;NM_010081	NP_001263693;NP_604443;NP_598594;NP_034211	NM_001276764;NM_134448;NM_133833;NM_010081	NA;NA;NA;NA	S4R1P5_MOUSE;DYST_MOUSE;Q91ZU6-2;Q91ZU6-5	S4R1P5;Q91ZU6;Q91ZU6-2;Q91ZU6-5	2	0.600000,0.400000,	18.000000,12.000000,	T,C,	coding-synon	0.4	rs32681093	C/T	C	+
chr1	34188401	SNP	G,T	5,5	Exonic	Coding;Coding	Replacement;Replacement	G	T;T	1870;1692	0;0	WT;Tet2+/-#1;Tet2+/-#2;Tet2-/-#1;Tet2-/-#2	NA	S;S	TCC;TCC	A;A	GCC;GCC	rs49316498	+;+	uc007aon.2;uc007aoi.2	NA	NA	Mus musculus dystonin (Dst), transcript variant 1, mRNA.;Mus musculus dystonin (Dst), transcript variant 2, mRNA.	Dst;Dst	NM_001276764;NM_134448	NP_001263693;NP_604443	NM_001276764;NM_134448	NA;NA	S4R1P5_MOUSE;DYST_MOUSE	S4R1P5;Q91ZU6	0	NA	NA	NA	intron,missense	NA	rs49316498	G/T	G	+
chr1	34188412	SNP	C,T	5,5	Exonic	Coding;Coding	Silent;Silent	C	T;T	1873;1695	2;2	WT;Tet2+/-#1;Tet2+/-#2;Tet2-/-#1;Tet2-/-#2	NA	S;S	TCT;TCT	S;S	TCC;TCC	rs45722060	+;+	uc007aon.2;uc007aoi.2	NA	NA	Mus musculus dystonin (Dst), transcript variant 1, mRNA.;Mus musculus dystonin (Dst), transcript variant 2, mRNA.	Dst;Dst	NM_001276764;NM_134448	NP_001263693;NP_604443	NM_001276764;NM_134448	NA;NA	S4R1P5_MOUSE;DYST_MOUSE	S4R1P5;Q91ZU6	0	NA	NA	NA	coding-synon,intron	NA	rs45722060	C/T	C	+
chr1	34188787	SNP	A,G	5,5	Exonic	Coding;Coding	Silent;Silent	A	G;G	1998;1820	2;2	WT;Tet2+/-#1;Tet2+/-#2;Tet2-/-#1;Tet2-/-#2	NA	G;G	GGG;GGG	G;G	GGA;GGA	rs49578440	+;+	uc007aon.2;uc007aoi.2	NA	NA	Mus musculus dystonin (Dst), transcript variant 1, mRNA.;Mus musculus dystonin (Dst), transcript variant 2, mRNA.	Dst;Dst	NM_001276764;NM_134448	NP_001263693;NP_604443	NM_001276764;NM_134448	NA;NA	S4R1P5_MOUSE;DYST_MOUSE	S4R1P5;Q91ZU6	0	NA	NA	NA	coding-synon,intron	NA	rs49578440	A/G	A	+
chr1	34189044	SNP	C,T	5,5	Exonic	Coding;Coding	Replacement;Replacement	T	C;C	2084;1906	1;1	WT;Tet2+/-#1;Tet2+/-#2;Tet2-/-#1;Tet2-/-#2	NA	T;T	ACT;ACT	I;I	ATT;ATT	rs220606347	+;+	uc007aon.2;uc007aoi.2	NA	NA	Mus musculus dystonin (Dst), transcript variant 1, mRNA.;Mus musculus dystonin (Dst), transcript variant 2, mRNA.	Dst;Dst	NM_001276764;NM_134448	NP_001263693;NP_604443	NM_001276764;NM_134448	NA;NA	S4R1P5_MOUSE;DYST_MOUSE	S4R1P5;Q91ZU6	0	NA	NA	NA	intron,missense	NA	rs220606347	C/T	T	+
chr1	34190747	SNP	C,G	5,5	Exonic	Coding;Coding	Replacement;Replacement	G	C;C	2652;2474	0;0	WT;Tet2+/-#1;Tet2+/-#2;Tet2-/-#1;Tet2-/-#2	NA	Q;Q	CAG;CAG	E;E	GAG;GAG	rs32695916	+;+	uc007aon.2;uc007aoi.2	NA	NA	Mus musculus dystonin (Dst), transcript variant 1, mRNA.;Mus musculus dystonin (Dst), transcript variant 2, mRNA.	Dst;Dst	NM_001276764;NM_134448	NP_001263693;NP_604443	NM_001276764;NM_134448	NA;NA	S4R1P5_MOUSE;DYST_MOUSE	S4R1P5;Q91ZU6	2	0.750000,0.250000,	6.000000,2.000000,	G,C,	intron,missense	0.25	rs32695916	C/G	G	+
chr1	34192102	SNP	C,T	5,5	Exonic	Coding;Coding	Silent;Silent	C	T;T	3103;2925	2;2	WT;Tet2+/-#1;Tet2+/-#2;Tet2-/-#1;Tet2-/-#2	NA	H;H	CAT;CAT	H;H	CAC;CAC	rs32356465	+;+	uc007aon.2;uc007aoi.2	NA	NA	Mus musculus dystonin (Dst), transcript variant 1, mRNA.;Mus musculus dystonin (Dst), transcript variant 2, mRNA.	Dst;Dst	NM_001276764;NM_134448	NP_001263693;NP_604443	NM_001276764;NM_134448	NA;NA	S4R1P5_MOUSE;DYST_MOUSE	S4R1P5;Q91ZU6	2	0.421053,0.578947,	16.000000,22.000000,	T,C,	coding-synon,intron	0.421053	rs32356465	C/T	C	+
chr1	34219512	SNP	A,G	7,3	Exonic	Coding;Coding;Coding;Coding	Silent;Silent;Silent;Silent	A	G;G;G;G	4707;4529;2515;112	2;2;2;2	WT;Tet2-/-#1;Tet2-/-#2	NA	A;A;A;A	GCG;GCG;GCG;GCG	A;A;A;A	GCA;GCA;GCA;GCA	rs31523396	+;+;+;+	uc007aon.2;uc007aoi.2;uc007aoj.2;uc007aom.1	NA	NA	Mus musculus dystonin (Dst), transcript variant 1, mRNA.;Mus musculus dystonin (Dst), transcript variant 2, mRNA.;Mus musculus dystonin (Dst), transcript variant 3, mRNA.;Mus musculus dystonin (Dst), transcript variant 3, mRNA.	Dst;Dst;Dst;Dst	NM_001276764;NM_134448;NM_133833;AK160419	NP_001263693;NP_604443;NP_598594;NA	NM_001276764;NM_134448;NM_133833;NA	NA;NA;NA;NA	S4R1P5_MOUSE;DYST_MOUSE;Q91ZU6-2;NA	S4R1P5;Q91ZU6;Q91ZU6-2;NA	2	0.368421,0.631579,	14.000000,24.000000,	G,A,	coding-synon	0.368421	rs31523396	A/G	A	+
chr1	34242734	SNP	A,G	5,5	Exonic	Coding;Coding;Coding	Replacement;Replacement;Replacement	A	G;G;G	5473;5295;3281	1;1;1	WT;Tet2+/-#1;Tet2+/-#2;Tet2-/-#1;Tet2-/-#2	NA	R;R;R	CGT;CGT;CGT	H;H;H	CAT;CAT;CAT	rs49010464	+;+;+	uc007aon.2;uc007aoi.2;uc007aoj.2	NA	NA	Mus musculus dystonin (Dst), transcript variant 1, mRNA.;Mus musculus dystonin (Dst), transcript variant 2, mRNA.;Mus musculus dystonin (Dst), transcript variant 3, mRNA.	Dst;Dst;Dst	NM_001276764;NM_134448;NM_133833	NP_001263693;NP_604443;NP_598594	NM_001276764;NM_134448;NM_133833	NA;NA;NA	S4R1P5_MOUSE;DYST_MOUSE;Q91ZU6-2	S4R1P5;Q91ZU6;Q91ZU6-2	0	NA	NA	NA	missense	NA	rs49010464	A/G	A	+
chr1	34188278	SNP	A,G	5,5	Exonic	Coding;Coding	Replacement;Replacement	G	A;A	1829;1651	0;0	WT;Tet2+/-#1;Tet2+/-#2;Tet2-/-#1;Tet2-/-#2	NA	I;I	ATC;ATC	V;V	GTC;GTC	rs39301212	+;+	uc007aon.2;uc007aoi.2	NA	NA	Mus musculus dystonin (Dst), transcript variant 1, mRNA.;Mus musculus dystonin (Dst), transcript variant 2, mRNA.	Dst;Dst	NM_001276764;NM_134448	NP_001263693;NP_604443	NM_001276764;NM_134448	NA;NA	S4R1P5_MOUSE;DYST_MOUSE	S4R1P5;Q91ZU6	2	0.857143,0.142857,	24.000000,4.000000,	G,A,	intron,missense	0.142857	rs39301212	A/G	G	+
chr1	34188322	SNP	C,T	5,5	Exonic	Coding;Coding	Silent;Silent	C	T;T	1843;1665	2;2	WT;Tet2+/-#1;Tet2+/-#2;Tet2-/-#1;Tet2-/-#2	NA	S;S	TCT;TCT	S;S	TCC;TCC	rs36579542	+;+	uc007aon.2;uc007aoi.2	NA	NA	Mus musculus dystonin (Dst), transcript variant 1, mRNA.;Mus musculus dystonin (Dst), transcript variant 2, mRNA.	Dst;Dst	NM_001276764;NM_134448	NP_001263693;NP_604443	NM_001276764;NM_134448	NA;NA	S4R1P5_MOUSE;DYST_MOUSE	S4R1P5;Q91ZU6	2	0.142857,0.857143,	4.000000,24.000000,	T,C,	coding-synon,intron	0.142857	rs36579542	C/T	C	+
chr1	34189009	SNP	C,T	5,5	Exonic	Coding;Coding	Silent;Silent	C	T;T	2072;1894	2;2	WT;Tet2+/-#1;Tet2+/-#2;Tet2-/-#1;Tet2-/-#2	NA	I;I	ATT;ATT	I;I	ATC;ATC	rs37698799	+;+	uc007aon.2;uc007aoi.2	NA	NA	Mus musculus dystonin (Dst), transcript variant 1, mRNA.;Mus musculus dystonin (Dst), transcript variant 2, mRNA.	Dst;Dst	NM_001276764;NM_134448	NP_001263693;NP_604443	NM_001276764;NM_134448	NA;NA	S4R1P5_MOUSE;DYST_MOUSE	S4R1P5;Q91ZU6	2	0.357143,0.642857,	10.000000,18.000000,	T,C,	coding-synon,intron	0.357143	rs37698799	C/T	C	+
chr1	34189403	SNP	A,G	5,5	Exonic	Coding;Coding	Replacement;Replacement	A	G;G	2204;2026	0;0	WT;Tet2+/-#1;Tet2+/-#2;Tet2-/-#1;Tet2-/-#2	NA	A;A	GCA;GCA	T;T	ACA;ACA	rs37976375	+;+	uc007aon.2;uc007aoi.2	NA	NA	Mus musculus dystonin (Dst), transcript variant 1, mRNA.;Mus musculus dystonin (Dst), transcript variant 2, mRNA.	Dst;Dst	NM_001276764;NM_134448	NP_001263693;NP_604443	NM_001276764;NM_134448	NA;NA	S4R1P5_MOUSE;DYST_MOUSE	S4R1P5;Q91ZU6	2	0.307692,0.692308,	8.000000,18.000000,	G,A,	intron,missense	0.307692	rs37976375	A/G	A	+
chr1	34189623	SNP	A,G	5,5	Exonic	Coding;Coding	Replacement;Replacement	G	A;A	2277;2099	1;1	WT;Tet2+/-#1;Tet2+/-#2;Tet2-/-#1;Tet2-/-#2	NA	N;N	AAC;AAC	S;S	AGC;AGC	rs36943482	+;+	uc007aon.2;uc007aoi.2	NA	NA	Mus musculus dystonin (Dst), transcript variant 1, mRNA.;Mus musculus dystonin (Dst), transcript variant 2, mRNA.	Dst;Dst	NM_001276764;NM_134448	NP_001263693;NP_604443	NM_001276764;NM_134448	NA;NA	S4R1P5_MOUSE;DYST_MOUSE	S4R1P5;Q91ZU6	2	0.500000,0.500000,	14.000000,14.000000,	G,A,	intron,missense	0.5	rs36943482	A/G	G	+
chr1	34190309	SNP	A,G	5,5	Exonic	Coding;Coding	Replacement;Replacement	A	G;G	2506;2328	0;0	WT;Tet2+/-#1;Tet2+/-#2;Tet2-/-#1;Tet2-/-#2	NA	V;V	GTG;GTG	M;M	ATG;ATG	rs38079624	+;+	uc007aon.2;uc007aoi.2	NA	NA	Mus musculus dystonin (Dst), transcript variant 1, mRNA.;Mus musculus dystonin (Dst), transcript variant 2, mRNA.	Dst;Dst	NM_001276764;NM_134448	NP_001263693;NP_604443	NM_001276764;NM_134448	NA;NA	S4R1P5_MOUSE;DYST_MOUSE	S4R1P5;Q91ZU6	2	0.428571,0.571429,	12.000000,16.000000,	G,A,	intron,missense	0.428571	rs38079624	A/G	A	+
chr1	34244466	SNP	C,T	4,6	Exonic	Coding;Coding;Coding	Silent;Silent;Silent	T	C;C;C	5529;5351;3337	2;2;2	WT;Tet2+/-#1;Tet2+/-#2;Tet2-/-#1	NA	P;P;P	CCC;CCC;CCC	P;P;P	CCT;CCT;CCT	rs254532695	+;+;+	uc007aon.2;uc007aoi.2;uc007aoj.2	NA	NA	Mus musculus dystonin (Dst), transcript variant 1, mRNA.;Mus musculus dystonin (Dst), transcript variant 2, mRNA.;Mus musculus dystonin (Dst), transcript variant 3, mRNA.	Dst;Dst;Dst	NM_001276764;NM_134448;NM_133833	NP_001263693;NP_604443;NP_598594	NM_001276764;NM_134448;NM_133833	NA;NA;NA	S4R1P5_MOUSE;DYST_MOUSE;Q91ZU6-2	S4R1P5;Q91ZU6;Q91ZU6-2	0	NA	NA	NA	coding-synon	NA	rs254532695	C/T	T	+
chr1	34251829	SNP	A,G	5,5	Exonic	Coding;Coding;Coding	Replacement;Replacement;Replacement	G	A;A;A	5836;5549;3535	2;2;2	WT;Tet2+/-#1;Tet2+/-#2;Tet2-/-#1;Tet2-/-#2	NA	I;I;I	ATA;ATA;ATA	M;M;M	ATG;ATG;ATG	rs31003940	+;+;+	uc007aon.2;uc007aoi.2;uc007aoj.2	NA	NA	Mus musculus dystonin (Dst), transcript variant 1, mRNA.;Mus musculus dystonin (Dst), transcript variant 2, mRNA.;Mus musculus dystonin (Dst), transcript variant 3, mRNA.	Dst;Dst;Dst	NM_001276764;NM_134448;NM_133833	NP_001263693;NP_604443;NP_598594	NM_001276764;NM_134448;NM_133833	NA;NA;NA	S4R1P5_MOUSE;DYST_MOUSE;Q91ZU6-2	S4R1P5;Q91ZU6;Q91ZU6-2	2	0.750000,0.250000,	6.000000,2.000000,	G,A,	missense	0.25	rs31003940	A/G	G	+
chr1	34252939	SNP	C,T	5,5	Exonic	Coding;Coding;Coding	Silent;Silent;Silent	T	C;C;C	5915;5628;3614	2;2;2	WT;Tet2+/-#1;Tet2+/-#2;Tet2-/-#1;Tet2-/-#2	NA	N;N;N	AAC;AAC;AAC	N;N;N	AAT;AAT;AAT	rs37804050	+;+;+	uc007aon.2;uc007aoi.2;uc007aoj.2	NA	NA	Mus musculus dystonin (Dst), transcript variant 1, mRNA.;Mus musculus dystonin (Dst), transcript variant 2, mRNA.;Mus musculus dystonin (Dst), transcript variant 3, mRNA.	Dst;Dst;Dst	NM_001276764;NM_134448;NM_133833	NP_001263693;NP_604443;NP_598594	NM_001276764;NM_134448;NM_133833	NA;NA;NA	S4R1P5_MOUSE;DYST_MOUSE;Q91ZU6-2	S4R1P5;Q91ZU6;Q91ZU6-2	2	0.642857,0.357143,	18.000000,10.000000,	T,C,	coding-synon	0.357143	rs37804050	C/T	T	+
chr1	34260223	SNP	G,T	5,5	Exonic	Coding;Coding;Coding	Silent;Silent;Silent	G	T;T;T	6110;5823;3809	2;2;2	WT;Tet2+/-#1;Tet2+/-#2;Tet2-/-#1;Tet2-/-#2	NA	G;G;G	GGT;GGT;GGT	G;G;G	GGG;GGG;GGG	rs32005884	+;+;+	uc007aon.2;uc007aoi.2;uc007aoj.2	NA	NA	Mus musculus dystonin (Dst), transcript variant 1, mRNA.;Mus musculus dystonin (Dst), transcript variant 2, mRNA.;Mus musculus dystonin (Dst), transcript variant 3, mRNA.	Dst;Dst;Dst	NM_001276764;NM_134448;NM_133833	NP_001263693;NP_604443;NP_598594	NM_001276764;NM_134448;NM_133833	NA;NA;NA	S4R1P5_MOUSE;DYST_MOUSE;Q91ZU6-2	S4R1P5;Q91ZU6;Q91ZU6-2	2	0.642857,0.357143,	18.000000,10.000000,	G,T,	coding-synon	0.357143	rs32005884	G/T	G	+
chr1	34190349	SNP	A,T	5,5	Exonic	Coding;Coding	Replacement;Replacement	A	T;T	2519;2341	1;1	WT;Tet2+/-#1;Tet2+/-#2;Tet2-/-#1;Tet2-/-#2	NA	V;V	GTT;GTT	D;D	GAT;GAT	rs37216479	+;+	uc007aon.2;uc007aoi.2	NA	NA	Mus musculus dystonin (Dst), transcript variant 1, mRNA.;Mus musculus dystonin (Dst), transcript variant 2, mRNA.	Dst;Dst	NM_001276764;NM_134448	NP_001263693;NP_604443	NM_001276764;NM_134448	NA;NA	S4R1P5_MOUSE;DYST_MOUSE	S4R1P5;Q91ZU6	2	0.428571,0.571429,	12.000000,16.000000,	T,A,	intron,missense	0.428571	rs37216479	A/T	A	+
chr1	34190629	SNP	C,T	5,5	Exonic	Coding;Coding	Silent;Silent	T	C;C	2612;2434	2;2	WT;Tet2+/-#1;Tet2+/-#2;Tet2-/-#1;Tet2-/-#2	NA	N;N	AAC;AAC	N;N	AAT;AAT	rs13475801	+;+	uc007aon.2;uc007aoi.2	NA	NA	Mus musculus dystonin (Dst), transcript variant 1, mRNA.;Mus musculus dystonin (Dst), transcript variant 2, mRNA.	Dst;Dst	NM_001276764;NM_134448	NP_001263693;NP_604443	NM_001276764;NM_134448	NA;NA	S4R1P5_MOUSE;DYST_MOUSE	S4R1P5;Q91ZU6	2	0.622222,0.377778,	56.000000,34.000000,	T,C,	coding-synon,intron	0.377778	rs13475801	C/T	T	+
chr1	34190967	SNP	A,G	5,5	Exonic	Coding;Coding	Replacement;Replacement	G	A;A	2725;2547	1;1	WT;Tet2+/-#1;Tet2+/-#2;Tet2-/-#1;Tet2-/-#2	NA	D;D	GAC;GAC	G;G	GGC;GGC	rs32583657	+;+	uc007aon.2;uc007aoi.2	NA	NA	Mus musculus dystonin (Dst), transcript variant 1, mRNA.;Mus musculus dystonin (Dst), transcript variant 2, mRNA.	Dst;Dst	NM_001276764;NM_134448	NP_001263693;NP_604443	NM_001276764;NM_134448	NA;NA	S4R1P5_MOUSE;DYST_MOUSE	S4R1P5;Q91ZU6	2	0.736842,0.263158,	28.000000,10.000000,	G,A,	intron,missense	0.263158	rs32583657	A/G	G	+
chr1	34191110	SNP	C,G	5,5	Exonic	Coding;Coding	Replacement;Replacement	C	G;G	2773;2595	0;0	WT;Tet2+/-#1;Tet2+/-#2;Tet2-/-#1;Tet2-/-#2	NA	E;E	GAG;GAG	Q;Q	CAG;CAG	rs32788831	+;+	uc007aon.2;uc007aoi.2	NA	NA	Mus musculus dystonin (Dst), transcript variant 1, mRNA.;Mus musculus dystonin (Dst), transcript variant 2, mRNA.	Dst;Dst	NM_001276764;NM_134448	NP_001263693;NP_604443	NM_001276764;NM_134448	NA;NA	S4R1P5_MOUSE;DYST_MOUSE	S4R1P5;Q91ZU6	2	0.421053,0.578947,	16.000000,22.000000,	G,C,	intron,missense	0.421053	rs32788831	C/G	C	+
chr1	34195875	SNP	A,G	5,5	Exonic	Coding;Coding	Silent;Silent	G	A;A	3678;3500	2;2	WT;Tet2+/-#1;Tet2+/-#2;Tet2-/-#1;Tet2-/-#2	NA	T;T	ACA;ACA	T;T	ACG;ACG	rs36860521	+;+	uc007aon.2;uc007aoi.2	NA	NA	Mus musculus dystonin (Dst), transcript variant 1, mRNA.;Mus musculus dystonin (Dst), transcript variant 2, mRNA.	Dst;Dst	NM_001276764;NM_134448	NP_001263693;NP_604443	NM_001276764;NM_134448	NA;NA	S4R1P5_MOUSE;DYST_MOUSE	S4R1P5;Q91ZU6	2	0.866667,0.133333,	26.000000,4.000000,	G,A,	coding-synon,intron	0.133333	rs36860521	A/G	G	+
chr1	34212314	SNP	A,G	5,5	Exonic	Coding;Coding;Coding	Silent;Silent;Silent	A	G;G;G	4341;4163;2149	2;2;2	WT;Tet2+/-#1;Tet2+/-#2;Tet2-/-#1;Tet2-/-#2	NA	T;T;T	ACG;ACG;ACG	T;T;T	ACA;ACA;ACA	rs32188670	+;+;+	uc007aon.2;uc007aoi.2;uc007aoj.2	NA	NA	Mus musculus dystonin (Dst), transcript variant 1, mRNA.;Mus musculus dystonin (Dst), transcript variant 2, mRNA.;Mus musculus dystonin (Dst), transcript variant 3, mRNA.	Dst;Dst;Dst	NM_001276764;NM_134448;NM_133833	NP_001263693;NP_604443;NP_598594	NM_001276764;NM_134448;NM_133833	NA;NA;NA	S4R1P5_MOUSE;DYST_MOUSE;Q91ZU6-2	S4R1P5;Q91ZU6;Q91ZU6-2	2	0.333333,0.666667,	2.000000,4.000000,	G,A,	coding-synon	0.333333	rs32188670	A/G	A	+
chr1	34212344	SNP	C,T	5,5	Exonic	Coding;Coding;Coding	Silent;Silent;Silent	T	C;C;C	4351;4173;2159	2;2;2	WT;Tet2+/-#1;Tet2+/-#2;Tet2-/-#1;Tet2-/-#2	NA	D;D;D	GAC;GAC;GAC	D;D;D	GAT;GAT;GAT	rs32738947	+;+;+	uc007aon.2;uc007aoi.2;uc007aoj.2	NA	NA	Mus musculus dystonin (Dst), transcript variant 1, mRNA.;Mus musculus dystonin (Dst), transcript variant 2, mRNA.;Mus musculus dystonin (Dst), transcript variant 3, mRNA.	Dst;Dst;Dst	NM_001276764;NM_134448;NM_133833	NP_001263693;NP_604443;NP_598594	NM_001276764;NM_134448;NM_133833	NA;NA;NA	S4R1P5_MOUSE;DYST_MOUSE;Q91ZU6-2	S4R1P5;Q91ZU6;Q91ZU6-2	2	0.625000,0.375000,	20.000000,12.000000,	T,C,	coding-synon	0.375	rs32738947	C/T	T	+
chr1	34244472	SNP	C,T	5,5	Exonic	Coding;Coding;Coding	Silent;Silent;Silent	C	T;T;T	5531;5353;3339	2;2;2	WT;Tet2+/-#1;Tet2+/-#2;Tet2-/-#1;Tet2-/-#2	NA	S;S;S	TCT;TCT;TCT	S;S;S	TCC;TCC;TCC	rs225710309	+;+;+	uc007aon.2;uc007aoi.2;uc007aoj.2	NA	NA	Mus musculus dystonin (Dst), transcript variant 1, mRNA.;Mus musculus dystonin (Dst), transcript variant 2, mRNA.;Mus musculus dystonin (Dst), transcript variant 3, mRNA.	Dst;Dst;Dst	NM_001276764;NM_134448;NM_133833	NP_001263693;NP_604443;NP_598594	NM_001276764;NM_134448;NM_133833	NA;NA;NA	S4R1P5_MOUSE;DYST_MOUSE;Q91ZU6-2	S4R1P5;Q91ZU6;Q91ZU6-2	0	NA	NA	NA	coding-synon	NA	rs225710309	C/T	C	+
chr1	34251828	SNP	C,T	5,5	Exonic	Coding;Coding;Coding	Replacement;Replacement;Replacement	T	C;C;C	5836;5549;3535	1;1;1	WT;Tet2+/-#1;Tet2+/-#2;Tet2-/-#1;Tet2-/-#2	NA	T;T;T	ACG;ACG;ACG	M;M;M	ATG;ATG;ATG	rs32251847	+;+;+	uc007aon.2;uc007aoi.2;uc007aoj.2	NA	NA	Mus musculus dystonin (Dst), transcript variant 1, mRNA.;Mus musculus dystonin (Dst), transcript variant 2, mRNA.;Mus musculus dystonin (Dst), transcript variant 3, mRNA.	Dst;Dst;Dst	NM_001276764;NM_134448;NM_133833	NP_001263693;NP_604443;NP_598594	NM_001276764;NM_134448;NM_133833	NA;NA;NA	S4R1P5_MOUSE;DYST_MOUSE;Q91ZU6-2	S4R1P5;Q91ZU6;Q91ZU6-2	2	0.750000,0.250000,	6.000000,2.000000,	T,C,	missense	0.25	rs32251847	C/T	T	+
chr1	34260343	SNP	C,T	5,5	Exonic	Coding;Coding;Coding	Silent;Silent;Silent	T	C;C;C	6150;5863;3849	2;2;2	WT;Tet2+/-#1;Tet2+/-#2;Tet2-/-#1;Tet2-/-#2	NA	D;D;D	GAC;GAC;GAC	D;D;D	GAT;GAT;GAT	rs31391590	+;+;+	uc007aon.2;uc007aoi.2;uc007aoj.2	NA	NA	Mus musculus dystonin (Dst), transcript variant 1, mRNA.;Mus musculus dystonin (Dst), transcript variant 2, mRNA.;Mus musculus dystonin (Dst), transcript variant 3, mRNA.	Dst;Dst;Dst	NM_001276764;NM_134448;NM_133833	NP_001263693;NP_604443;NP_598594	NM_001276764;NM_134448;NM_133833	NA;NA;NA	S4R1P5_MOUSE;DYST_MOUSE;Q91ZU6-2	S4R1P5;Q91ZU6;Q91ZU6-2	2	0.600000,0.400000,	6.000000,4.000000,	T,C,	coding-synon	0.4	rs31391590	C/T	T	+
chr1	34154590	SNP	A,T	1,9	Exonic	Coding;Coding;Coding	Silent;Silent;Silent	T	A;A;A	471;293;293	2;2;2	Tet2-/-#1	NA	T;T;T	ACA;ACA;ACA	T;T;T	ACT;ACT;ACT	rs239055036	+;+;+	uc007aon.2;uc007aoi.2;uc007aoj.2	NA	NA	Mus musculus dystonin (Dst), transcript variant 1, mRNA.;Mus musculus dystonin (Dst), transcript variant 2, mRNA.;Mus musculus dystonin (Dst), transcript variant 3, mRNA.	Dst;Dst;Dst	NM_001276764;NM_134448;NM_133833	NP_001263693;NP_604443;NP_598594	NM_001276764;NM_134448;NM_133833	NA;NA;NA	S4R1P5_MOUSE;DYST_MOUSE;Q91ZU6-2	S4R1P5;Q91ZU6;Q91ZU6-2	0	NA	NA	NA	coding-synon	NA	rs239055036	A/T	T	+
chr1	34189333	SNP	C,G	5,5	Exonic	Coding;Coding	Silent;Silent	C	G;G	2180;2002	2;2	WT;Tet2+/-#1;Tet2+/-#2;Tet2-/-#1;Tet2-/-#2	NA	T;T	ACG;ACG	T;T	ACC;ACC	rs36612237	+;+	uc007aon.2;uc007aoi.2	NA	NA	Mus musculus dystonin (Dst), transcript variant 1, mRNA.;Mus musculus dystonin (Dst), transcript variant 2, mRNA.	Dst;Dst	NM_001276764;NM_134448	NP_001263693;NP_604443	NM_001276764;NM_134448	NA;NA	S4R1P5_MOUSE;DYST_MOUSE	S4R1P5;Q91ZU6	2	0.214286,0.785714,	6.000000,22.000000,	G,C,	coding-synon,intron	0.214286	rs36612237	C/G	C	+
chr1	34189417	SNP	C,T	5,5	Exonic	Coding;Coding	Silent;Silent	T	C;C	2208;2030	2;2	WT;Tet2+/-#1;Tet2+/-#2;Tet2-/-#1;Tet2-/-#2	NA	A;A	GCC;GCC	A;A	GCT;GCT	rs36275240	+;+	uc007aon.2;uc007aoi.2	NA	NA	Mus musculus dystonin (Dst), transcript variant 1, mRNA.;Mus musculus dystonin (Dst), transcript variant 2, mRNA.	Dst;Dst	NM_001276764;NM_134448	NP_001263693;NP_604443	NM_001276764;NM_134448	NA;NA	S4R1P5_MOUSE;DYST_MOUSE	S4R1P5;Q91ZU6	2	0.571429,0.428571,	16.000000,12.000000,	T,C,	coding-synon,intron	0.428571	rs36275240	C/T	T	+
chr1	34189573	SNP	C,T	5,5	Exonic	Coding;Coding	Silent;Silent	C	T;T	2260;2082	2;2	WT;Tet2+/-#1;Tet2+/-#2;Tet2-/-#1;Tet2-/-#2	NA	N;N	AAT;AAT	N;N	AAC;AAC	rs38126672	+;+	uc007aon.2;uc007aoi.2	NA	NA	Mus musculus dystonin (Dst), transcript variant 1, mRNA.;Mus musculus dystonin (Dst), transcript variant 2, mRNA.	Dst;Dst	NM_001276764;NM_134448	NP_001263693;NP_604443	NM_001276764;NM_134448	NA;NA	S4R1P5_MOUSE;DYST_MOUSE	S4R1P5;Q91ZU6	2	0.285714,0.714286,	8.000000,20.000000,	T,C,	coding-synon,intron	0.285714	rs38126672	C/T	C	+
chr1	34191223	SNP	A,G	5,5	Exonic	Coding;Coding	Silent;Silent	G	A;A	2810;2632	2;2	WT;Tet2+/-#1;Tet2+/-#2;Tet2-/-#1;Tet2-/-#2	NA	P;P	CCA;CCA	P;P	CCG;CCG	rs37916527	+;+	uc007aon.2;uc007aoi.2	NA	NA	Mus musculus dystonin (Dst), transcript variant 1, mRNA.;Mus musculus dystonin (Dst), transcript variant 2, mRNA.	Dst;Dst	NM_001276764;NM_134448	NP_001263693;NP_604443	NM_001276764;NM_134448	NA;NA	S4R1P5_MOUSE;DYST_MOUSE	S4R1P5;Q91ZU6	2	0.866667,0.133333,	26.000000,4.000000,	G,A,	coding-synon,intron	0.133333	rs37916527	A/G	G	+
chr1	34212242	SNP	A,G	5,5	Exonic	Coding;Coding;Coding	Silent;Silent;Silent	G	A;A;A	4317;4139;2125	2;2;2	WT;Tet2+/-#1;Tet2+/-#2;Tet2-/-#1;Tet2-/-#2	NA	T;T;T	ACA;ACA;ACA	T;T;T	ACG;ACG;ACG	rs37113991	+;+;+	uc007aon.2;uc007aoi.2;uc007aoj.2	NA	NA	Mus musculus dystonin (Dst), transcript variant 1, mRNA.;Mus musculus dystonin (Dst), transcript variant 2, mRNA.;Mus musculus dystonin (Dst), transcript variant 3, mRNA.	Dst;Dst;Dst	NM_001276764;NM_134448;NM_133833	NP_001263693;NP_604443;NP_598594	NM_001276764;NM_134448;NM_133833	NA;NA;NA	S4R1P5_MOUSE;DYST_MOUSE;Q91ZU6-2	S4R1P5;Q91ZU6;Q91ZU6-2	2	0.769231,0.230769,	20.000000,6.000000,	G,A,	coding-synon	0.230769	rs37113991	A/G	G	+
chr1	34251913	SNP	C,G	5,5	Exonic	Coding;Coding;Coding	Silent;Silent;Silent	C	G;G;G	5864;5577;3563	2;2;2	WT;Tet2+/-#1;Tet2+/-#2;Tet2-/-#1;Tet2-/-#2	NA	A;A;A	GCG;GCG;GCG	A;A;A	GCC;GCC;GCC	rs32225623	+;+;+	uc007aon.2;uc007aoi.2;uc007aoj.2	NA	NA	Mus musculus dystonin (Dst), transcript variant 1, mRNA.;Mus musculus dystonin (Dst), transcript variant 2, mRNA.;Mus musculus dystonin (Dst), transcript variant 3, mRNA.	Dst;Dst;Dst	NM_001276764;NM_134448;NM_133833	NP_001263693;NP_604443;NP_598594	NM_001276764;NM_134448;NM_133833	NA;NA;NA	S4R1P5_MOUSE;DYST_MOUSE;Q91ZU6-2	S4R1P5;Q91ZU6;Q91ZU6-2	2	0.312500,0.687500,	10.000000,22.000000,	G,C,	coding-synon	0.3125	rs32225623	C/G	C	+
chr1	34502713	SNP	A,G	5,5	Exonic	Coding	Silent	G	A	290	2	WT;Tet2+/-#1;Tet2+/-#2;Tet2-/-#1;Tet2-/-#2	NA	P	CCA	P	CCG	rs32303254	+	uc007aov.1	NA	NA	Mus musculus protease, serine 39 (Prss39), mRNA.	Prss39	NM_009355	NP_033381	NM_009355	NA	PRS39_MOUSE	O70169	2	0.666667,0.333333,	20.000000,10.000000,	G,A,	coding-synon	0.333333	rs32303254	A/G	G	+
chr1	34556020	SNP	A,G	5,5	Exonic	non-coding RNA;Coding	Non-Coding;Silent	A	G;G	NA;244	NA;2	WT;Tet2+/-#1;Tet2+/-#2;Tet2-/-#1;Tet2-/-#2	NA	NA;Y	NA;TAC	NA;Y	NA;TAT	rs51573394	-;-	uc011wjb.1;uc007aox.2	NA	NA	Mus musculus protease, serine 40 (Prss40), mRNA.;Mus musculus protease, serine 40 (Prss40), mRNA.	Prss40;Prss40	AK132909;NM_009356	NA;NP_033382	NA;NM_009356	NA;NA	NA;PRS40_MOUSE	NA;A6H6T1	0	NA	NA	NA	coding-synon	NA	rs51573394	A/G	A	+
chr1	34557932	SNP	C,G	1,9	Exonic	non-coding RNA;Coding	Non-Coding;Silent	G	C;C	NA;178	NA;2	Tet2-/-#1	NA	NA;A	NA;GCG	NA;A	NA;GCC	rs45642798	-;-	uc011wjb.1;uc007aox.2	NA	NA	Mus musculus protease, serine 40 (Prss40), mRNA.;Mus musculus protease, serine 40 (Prss40), mRNA.	Prss40;Prss40	AK132909;NM_009356	NA;NP_033382	NA;NM_009356	NA;NA	NA;PRS40_MOUSE	NA;A6H6T1	0	NA	NA	NA	coding-synon	NA	rs45642798	C/G	G	+
chr1	34193173	SNP	A,G	5,5	Exonic	Coding;Coding	Silent;Silent	G	A;A	3460;3282	2;2	WT;Tet2+/-#1;Tet2+/-#2;Tet2-/-#1;Tet2-/-#2	NA	K;K	AAA;AAA	K;K	AAG;AAG	rs31808152	+;+	uc007aon.2;uc007aoi.2	NA	NA	Mus musculus dystonin (Dst), transcript variant 1, mRNA.;Mus musculus dystonin (Dst), transcript variant 2, mRNA.	Dst;Dst	NM_001276764;NM_134448	NP_001263693;NP_604443	NM_001276764;NM_134448	NA;NA	S4R1P5_MOUSE;DYST_MOUSE	S4R1P5;Q91ZU6	2	0.842105,0.157895,	32.000000,6.000000,	G,A,	coding-synon,intron	0.157895	rs31808152	A/G	G	+
chr1	34193246	SNP	A,G	5,5	Exonic	Coding;Coding	Replacement;Replacement	A	G;G	3485;3307	0;0	WT;Tet2+/-#1;Tet2+/-#2;Tet2-/-#1;Tet2-/-#2	NA	G;G	GGT;GGT	S;S	AGT;AGT	rs32764650	+;+	uc007aon.2;uc007aoi.2	NA	NA	Mus musculus dystonin (Dst), transcript variant 1, mRNA.;Mus musculus dystonin (Dst), transcript variant 2, mRNA.	Dst;Dst	NM_001276764;NM_134448	NP_001263693;NP_604443	NM_001276764;NM_134448	NA;NA	S4R1P5_MOUSE;DYST_MOUSE	S4R1P5;Q91ZU6	2	0.421053,0.578947,	16.000000,22.000000,	G,A,	intron,missense	0.421053	rs32764650	A/G	A	+
chr1	34214655	SNP	A,G	5,5	Exonic	Coding;Coding;Coding	Replacement;Replacement;Replacement	A	G;G;G	4513;4335;2321	0;0;0	WT;Tet2+/-#1;Tet2+/-#2;Tet2-/-#1;Tet2-/-#2	NA	A;A;A	GCA;GCA;GCA	T;T;T	ACA;ACA;ACA	rs31804502	+;+;+	uc007aon.2;uc007aoi.2;uc007aoj.2	NA	NA	Mus musculus dystonin (Dst), transcript variant 1, mRNA.;Mus musculus dystonin (Dst), transcript variant 2, mRNA.;Mus musculus dystonin (Dst), transcript variant 3, mRNA.	Dst;Dst;Dst	NM_001276764;NM_134448;NM_133833	NP_001263693;NP_604443;NP_598594	NM_001276764;NM_134448;NM_133833	NA;NA;NA	S4R1P5_MOUSE;DYST_MOUSE;Q91ZU6-2	S4R1P5;Q91ZU6;Q91ZU6-2	2	0.400000,0.600000,	16.000000,24.000000,	G,A,	missense	0.4	rs31804502	A/G	A	+
chr1	34225808	SNP	A,G	5,5	Exonic	Coding;Coding;Coding;Coding	Silent;Silent;Silent;Silent	A	G;G;G;G	4878;4700;2686;283	2;2;2;2	WT;Tet2+/-#1;Tet2+/-#2;Tet2-/-#1;Tet2-/-#2	NA	P;P;P;P	CCG;CCG;CCG;CCG	P;P;P;P	CCA;CCA;CCA;CCA	rs32149258	+;+;+;+	uc007aon.2;uc007aoi.2;uc007aoj.2;uc007aom.1	NA	NA	Mus musculus dystonin (Dst), transcript variant 1, mRNA.;Mus musculus dystonin (Dst), transcript variant 2, mRNA.;Mus musculus dystonin (Dst), transcript variant 3, mRNA.;Mus musculus dystonin (Dst), transcript variant 3, mRNA.	Dst;Dst;Dst;Dst	NM_001276764;NM_134448;NM_133833;AK160419	NP_001263693;NP_604443;NP_598594;NA	NM_001276764;NM_134448;NM_133833;NA	NA;NA;NA;NA	S4R1P5_MOUSE;DYST_MOUSE;Q91ZU6-2;NA	S4R1P5;Q91ZU6;Q91ZU6-2;NA	2	0.500000,0.500000,	4.000000,4.000000,	G,A,	coding-synon	0.5	rs32149258	A/G	A	+
chr1	34249560	SNP	C,T	5,5	Exonic	Coding;Coding;Coding	Silent;Silent;Silent	T	C;C;C	5628;5450;3436	2;2;2	WT;Tet2+/-#1;Tet2+/-#2;Tet2-/-#1;Tet2-/-#2	NA	A;A;A	GCC;GCC;GCC	A;A;A	GCT;GCT;GCT	rs37204022	+;+;+	uc007aon.2;uc007aoi.2;uc007aoj.2	NA	NA	Mus musculus dystonin (Dst), transcript variant 1, mRNA.;Mus musculus dystonin (Dst), transcript variant 2, mRNA.;Mus musculus dystonin (Dst), transcript variant 3, mRNA.	Dst;Dst;Dst	NM_001276764;NM_134448;NM_133833	NP_001263693;NP_604443;NP_598594	NM_001276764;NM_134448;NM_133833	NA;NA;NA	S4R1P5_MOUSE;DYST_MOUSE;Q91ZU6-2	S4R1P5;Q91ZU6;Q91ZU6-2	2	0.666667,0.333333,	16.000000,8.000000,	T,C,	coding-synon	0.333333	rs37204022	C/T	T	+
chr1	34260340	SNP	C,T	5,5	Exonic	Coding;Coding;Coding	Silent;Silent;Silent	T	C;C;C	6149;5862;3848	2;2;2	WT;Tet2+/-#1;Tet2+/-#2;Tet2-/-#1;Tet2-/-#2	NA	L;L;L	CTC;CTC;CTC	L;L;L	CTT;CTT;CTT	rs31348414	+;+;+	uc007aon.2;uc007aoi.2;uc007aoj.2	NA	NA	Mus musculus dystonin (Dst), transcript variant 1, mRNA.;Mus musculus dystonin (Dst), transcript variant 2, mRNA.;Mus musculus dystonin (Dst), transcript variant 3, mRNA.	Dst;Dst;Dst	NM_001276764;NM_134448;NM_133833	NP_001263693;NP_604443;NP_598594	NM_001276764;NM_134448;NM_133833	NA;NA;NA	S4R1P5_MOUSE;DYST_MOUSE;Q91ZU6-2	S4R1P5;Q91ZU6;Q91ZU6-2	2	0.600000,0.400000,	6.000000,4.000000,	T,C,	coding-synon	0.4	rs31348414	C/T	T	+
chr1	34268818	SNP	A,G	5,5	Exonic	Coding;Coding;Coding	Silent;Silent;Silent	A	G;G;G	6506;6219;4205	2;2;2	WT;Tet2+/-#1;Tet2+/-#2;Tet2-/-#1;Tet2-/-#2	NA	K;K;K	AAG;AAG;AAG	K;K;K	AAA;AAA;AAA	rs31008871	+;+;+	uc007aon.2;uc007aoi.2;uc007aoj.2	NA	NA	Mus musculus dystonin (Dst), transcript variant 1, mRNA.;Mus musculus dystonin (Dst), transcript variant 2, mRNA.;Mus musculus dystonin (Dst), transcript variant 3, mRNA.	Dst;Dst;Dst	NM_001276764;NM_134448;NM_133833	NP_001263693;NP_604443;NP_598594	NM_001276764;NM_134448;NM_133833	NA;NA;NA	S4R1P5_MOUSE;DYST_MOUSE;Q91ZU6-2	S4R1P5;Q91ZU6;Q91ZU6-2	2	0.357143,0.642857,	10.000000,18.000000,	G,A,	coding-synon	0.357143	rs31008871	A/G	A	+
chr1	34552517	SNP	A,G	4,6	Exonic	Coding	Replacement	A	G	359	1	WT;Tet2+/-#1;Tet2+/-#2;Tet2-/-#2	Tet2-/-#1	T	ACC	I	ATC	rs16808053	-	uc007aox.2	NA	NA	Mus musculus protease, serine 40 (Prss40), mRNA.	Prss40	NM_009356	NP_033382	NM_009356	NA	PRS40_MOUSE	A6H6T1	2	0.181818,0.818182,	8.000000,36.000000,	T,C,	missense	0.181818	rs16808053	C/T	A	-
chr1	34588334	SNP	C,T	9,1	Exonic	Coding;Coding	Silent;Silent	C	T;T	551;551	2;2	Tet2-/-#1	NA	D;D	GAT;GAT	D;D	GAC;GAC	rs31629690	+;+	uc011wjc.1;uc033fil.1	NA	NA	Mus musculus APC membrane recruitment 3 (Amer3), mRNA.;Mus musculus APC membrane recruitment 3 (Amer3), mRNA.	Amer3;Amer3	NM_213727;CCDS14871	NP_998892;NP_998892	NM_213727;NM_213727	NA;NA	AMER3_MOUSE;AMER3_MOUSE	Q6NS69;Q6NS69	2	0.615385,0.384615,	16.000000,10.000000,	T,C,	coding-synon	0.384615	rs31629690	C/T	C	+
chr1	36320048	SNP	C,T	1,9	Exonic	Coding;Coding;Coding;Coding;Coding;Coding;Coding;Coding	Replacement;Replacement;Replacement;Replacement;Replacement;Replacement;Replacement;Replacement	T	C;C;C;C;C;C;C;C	540;569;539;381;381;482;634;381	0;0;0;0;0;0;0;0	Tet2-/-#1	NA	P;P;P;P;P;P;P;P	CCC;CCC;CCC;CCC;CCC;CCC;CCC;CCC	S;S;S;S;S;S;S;S	TCC;TCC;TCC;TCC;TCC;TCC;TCC;TCC	rs31907774	+;+;+;+;+;+;+;+	uc007apv.2;uc007apw.2;uc011wjg.1;uc007apx.2;uc056ycj.1;uc007apu.2;uc007apy.2;uc011wjh.1	NA	NA	Mus musculus AT rich interactive domain 5A (MRF1-like) (Arid5a), transcript variant 1, mRNA.;Mus musculus AT rich interactive domain 5A (MRF1-like) (Arid5a), transcript variant 5, mRNA.;Mus musculus AT rich interactive domain 5A (MRF1-like) (Arid5a), transcript variant 2, mRNA.;Mus musculus AT rich interactive domain 5A (MRF1-like) (Arid5a), transcript variant 4, non-coding RNA.;Mus musculus AT r…	Arid5a;Arid5a;Arid5a;Arid5a;Arid5a;Arid5a;Arid5a;Arid5a	NM_001172205;NM_001290726;NM_001172206;NR_033310;NM_001290727;NM_145996;AK156622;AK156934	NP_001277656;NP_001277655;NP_001165677;NP_001277656;NP_001277656;NP_001277656;NP_001277656;NP_001277656	NM_001172205;NM_001290726;NM_001172206;NM_001290727;NM_001290727;NM_145996;NM_001290727;NM_001290727	NA;NA;NA;NA;NA;NA;NA;NA	ARI5A_MOUSE;D3Z0W0_MOUSE;ARI5A_MOUSE;ARI5A_MOUSE;ARI5A_MOUSE;Q3U108-4;Q3U108-3;ARI5A_MOUSE	Q3U108;D3Z0W0;Q3U108;Q3U108;Q3U108;Q3U108-4;Q3U108-3;Q3U108	2	0.666667,0.333333,	4.000000,2.000000,	T,C,	ncRNA,missense	0.333333	rs31907774	C/T	T	+
chr1	34244460	SNP	A,G	5,5	Exonic	Coding;Coding;Coding	Silent;Silent;Silent	A	G;G;G	5527;5349;3335	2;2;2	WT;Tet2+/-#1;Tet2+/-#2;Tet2-/-#1;Tet2-/-#2	NA	Q;Q;Q	CAG;CAG;CAG	Q;Q;Q	CAA;CAA;CAA	rs238100800	+;+;+	uc007aon.2;uc007aoi.2;uc007aoj.2	NA	NA	Mus musculus dystonin (Dst), transcript variant 1, mRNA.;Mus musculus dystonin (Dst), transcript variant 2, mRNA.;Mus musculus dystonin (Dst), transcript variant 3, mRNA.	Dst;Dst;Dst	NM_001276764;NM_134448;NM_133833	NP_001263693;NP_604443;NP_598594	NM_001276764;NM_134448;NM_133833	NA;NA;NA	S4R1P5_MOUSE;DYST_MOUSE;Q91ZU6-2	S4R1P5;Q91ZU6;Q91ZU6-2	0	NA	NA	NA	coding-synon	NA	rs238100800	A/G	A	+
chr1	34256243	SNP	A,G	9,1	Exonic	Coding;Coding;Coding	Silent;Silent;Silent	A	G;G;G	5945;5658;3644	2;2;2	Tet2-/-#1	NA	A;A;A	GCG;GCG;GCG	A;A;A	GCA;GCA;GCA	rs36676190	+;+;+	uc007aon.2;uc007aoi.2;uc007aoj.2	NA	NA	Mus musculus dystonin (Dst), transcript variant 1, mRNA.;Mus musculus dystonin (Dst), transcript variant 2, mRNA.;Mus musculus dystonin (Dst), transcript variant 3, mRNA.	Dst;Dst;Dst	NM_001276764;NM_134448;NM_133833	NP_001263693;NP_604443;NP_598594	NM_001276764;NM_134448;NM_133833	NA;NA;NA	S4R1P5_MOUSE;DYST_MOUSE;Q91ZU6-2	S4R1P5;Q91ZU6;Q91ZU6-2	2	0.692308,0.307692,	18.000000,8.000000,	G,A,	coding-synon	0.307692	rs36676190	A/G	A	+
chr1	34257799	SNP	G,T	5,5	Exonic	Coding;Coding;Coding	Silent;Silent;Silent	T	G;G;G	6043;5756;3742	2;2;2	WT;Tet2+/-#1;Tet2+/-#2;Tet2-/-#1;Tet2-/-#2	NA	R;R;R	CGG;CGG;CGG	R;R;R	CGT;CGT;CGT	rs36255486	+;+;+	uc007aon.2;uc007aoi.2;uc007aoj.2	NA	NA	Mus musculus dystonin (Dst), transcript variant 1, mRNA.;Mus musculus dystonin (Dst), transcript variant 2, mRNA.;Mus musculus dystonin (Dst), transcript variant 3, mRNA.	Dst;Dst;Dst	NM_001276764;NM_134448;NM_133833	NP_001263693;NP_604443;NP_598594	NM_001276764;NM_134448;NM_133833	NA;NA;NA	S4R1P5_MOUSE;DYST_MOUSE;Q91ZU6-2	S4R1P5;Q91ZU6;Q91ZU6-2	2	0.384615,0.615385,	10.000000,16.000000,	G,T,	coding-synon	0.384615	rs36255486	G/T	T	+
chr1	34287273	SNP	C,T	5,5	Exonic	Coding;Coding;Coding;5UTR	Silent;Silent;Silent;Non-Coding	T	C;C;C;C	6996;6709;4695;NA	2;2;2;NA	WT;Tet2+/-#1;Tet2+/-#2;Tet2-/-#1;Tet2-/-#2	NA	D;D;D;NA	GAC;GAC;GAC;NA	D;D;D;NA	GAT;GAT;GAT;NA	rs37743274	+;+;+;+	uc007aon.2;uc007aoi.2;uc007aoj.2;uc007aoo.2	NA	NA	Mus musculus dystonin (Dst), transcript variant 1, mRNA.;Mus musculus dystonin (Dst), transcript variant 2, mRNA.;Mus musculus dystonin (Dst), transcript variant 3, mRNA.;Mus musculus dystonin (Dst), transcript variant 1, mRNA.	Dst;Dst;Dst;Dst	NM_001276764;NM_134448;NM_133833;AK051626	NP_001263693;NP_604443;NP_598594;NA	NM_001276764;NM_134448;NM_133833;NA	NA;NA;NA;NA	S4R1P5_MOUSE;DYST_MOUSE;Q91ZU6-2;NA	S4R1P5;Q91ZU6;Q91ZU6-2;NA	2	0.538462,0.461538,	14.000000,12.000000,	T,C,	coding-synon	0.461538	rs37743274	C/T	T	+
chr1	34295269	SNP	A,G	5,5	Exonic	Coding;Coding;Coding;Coding;Coding	Silent;Silent;Silent;Silent;Silent	G	A;A;A;A;A	7377;7090;5076;373;189	2;2;2;2;2	WT;Tet2+/-#1;Tet2+/-#2;Tet2-/-#1;Tet2-/-#2	NA	A;A;A;A;A	GCA;GCA;GCA;GCA;GCA	A;A;A;A;A	GCG;GCG;GCG;GCG;GCG	rs32393165	+;+;+;+;+	uc007aon.2;uc007aoi.2;uc007aoj.2;uc007aoo.2;uc007aop.2	NA	NA	Mus musculus dystonin (Dst), transcript variant 1, mRNA.;Mus musculus dystonin (Dst), transcript variant 2, mRNA.;Mus musculus dystonin (Dst), transcript variant 3, mRNA.;Mus musculus dystonin (Dst), transcript variant 1, mRNA.;Mus musculus dystonin (Dst), transcript variant 1, mRNA.	Dst;Dst;Dst;Dst;Dst	NM_001276764;NM_134448;NM_133833;AK051626;AK037206	NP_001263693;NP_604443;NP_598594;NA;NA	NM_001276764;NM_134448;NM_133833;NA;NA	NA;NA;NA;NA;NA	S4R1P5_MOUSE;DYST_MOUSE;Q91ZU6-2;NA;S4R2A8_MOUSE	S4R1P5;Q91ZU6;Q91ZU6-2;NA;S4R2A8	2	0.777778,0.222222,	28.000000,8.000000,	G,A,	coding-synon	0.222222	rs32393165	A/G	G	+
chr1	34440088	SNP	C,T	5,5	Exonic	Coding	Silent	C	T	17	2	WT;Tet2+/-#1;Tet2+/-#2;Tet2-/-#1;Tet2-/-#2	NA	A	GCT	A	GCC	rs13466791	+	uc007aor.2	NA	NA	Mus musculus IMP4, U3 small nucleolar ribonucleoprotein, homolog (yeast) (Imp4), mRNA.	Imp4	NM_178601	NP_848716	NM_178601	NA	IMP4_MOUSE	Q8VHZ7	2	0.263158,0.736842,	10.000000,28.000000,	T,C,	coding-synon,near-gene-5	0.263158	rs13466791	C/T	C	+
chr1	34500181	SNP	C,T	6,4	Exonic	Coding	Silent	T	C	167	2	WT;Tet2+/-#1;Tet2+/-#2;Tet2-/-#2	Tet2-/-#1	P	CCC	P	CCT	rs16810737	+	uc007aov.1	NA	NA	Mus musculus protease, serine 39 (Prss39), mRNA.	Prss39	NM_009355	NP_033381	NM_009355	NA	PRS39_MOUSE	O70169	2	0.200000,0.800000,	16.000000,64.000000,	T,C,	coding-synon	0.2	rs16810737	C/T	T	+
chr1	34556040	SNP	C,T	5,5	Exonic	non-coding RNA;Coding	Non-Coding;Replacement	C	T;T	NA;238	NA;0	WT;Tet2+/-#1;Tet2+/-#2;Tet2-/-#1;Tet2-/-#2	NA	NA;S	NA;AGT	NA;G	NA;GGT	rs16807967	-;-	uc011wjb.1;uc007aox.2	NA	NA	Mus musculus protease, serine 40 (Prss40), mRNA.;Mus musculus protease, serine 40 (Prss40), mRNA.	Prss40;Prss40	AK132909;NM_009356	NA;NP_033382	NA;NM_009356	NA;NA	NA;PRS40_MOUSE	NA;A6H6T1	2	0.750000,0.250000,	30.000000,10.000000,	G,A,	missense	0.25	rs16807967	A/G	C	-
chr1	36443551	SNP	C,T	1,9	Exonic	Coding;5UTR;5UTR	Silent;Non-Coding;Non-Coding	T	C;C;C	81;NA;NA	2;NA;NA	Tet2-/-#1	NA	T;NA;NA	ACG;NA;NA	T;NA;NA	ACA;NA;NA	rs31251846	-;-;-	uc007aqd.1;uc007aqe.1;uc007aqf.1	NA	NA	Mus musculus lectin, mannose-binding 2-like (Lman2l), mRNA.;Mus musculus lectin, mannose-binding 2-like (Lman2l), mRNA.;Mus musculus lectin, mannose-binding 2-like (Lman2l), mRNA.	Lman2l;Lman2l;Lman2l	NM_001013374;AK142024;BC027226	NP_001013392;NA;NA	NM_001013374;NA;NA	NA;NA;NA	LMA2L_MOUSE;LMA2L_MOUSE;Q05CD1_MOUSE	P59481;P59481;Q05CD1	2	0.500000,0.500000,	18.000000,18.000000,	T,C,	coding-synon	0.5	rs31251846	C/T	T	+
chr1	36700339	SNP	A,G	9,1	Exonic	Coding	Silent	A	G	342	2	Tet2-/-#1	NA	I	ATC	I	ATT	rs31049008	-	uc007aqx.1	NA	NA	Mus musculus ARP1 actin-related protein 1B, centractin beta (Actr1b), mRNA.	Actr1b	NM_146107	NP_666219	NM_146107	NA	ACTY_MOUSE	Q8R5C5	2	0.722222,0.277778,	26.000000,10.000000,	G,A,	coding-synon	0.277778	rs31049008	A/G	A	+
chr1	34263418	SNP	A,G	5,5	Exonic	Coding;Coding;Coding	Silent;Silent;Silent	A	G;G;G	6287;6000;3986	2;2;2	WT;Tet2+/-#1;Tet2+/-#2;Tet2-/-#1;Tet2-/-#2	NA	Q;Q;Q	CAG;CAG;CAG	Q;Q;Q	CAA;CAA;CAA	rs31929407	+;+;+	uc007aon.2;uc007aoi.2;uc007aoj.2	NA	NA	Mus musculus dystonin (Dst), transcript variant 1, mRNA.;Mus musculus dystonin (Dst), transcript variant 2, mRNA.;Mus musculus dystonin (Dst), transcript variant 3, mRNA.	Dst;Dst;Dst	NM_001276764;NM_134448;NM_133833	NP_001263693;NP_604443;NP_598594	NM_001276764;NM_134448;NM_133833	NA;NA;NA	S4R1P5_MOUSE;DYST_MOUSE;Q91ZU6-2	S4R1P5;Q91ZU6;Q91ZU6-2	2	0.357143,0.642857,	10.000000,18.000000,	G,A,	coding-synon	0.357143	rs31929407	A/G	A	+
chr1	34263460	SNP	G,T	5,5	Exonic	Coding;Coding;Coding	Silent;Silent;Silent	G	T;T;T	6301;6014;4000	2;2;2	WT;Tet2+/-#1;Tet2+/-#2;Tet2-/-#1;Tet2-/-#2	NA	S;S;S	TCT;TCT;TCT	S;S;S	TCG;TCG;TCG	rs31633060	+;+;+	uc007aon.2;uc007aoi.2;uc007aoj.2	NA	NA	Mus musculus dystonin (Dst), transcript variant 1, mRNA.;Mus musculus dystonin (Dst), transcript variant 2, mRNA.;Mus musculus dystonin (Dst), transcript variant 3, mRNA.	Dst;Dst;Dst	NM_001276764;NM_134448;NM_133833	NP_001263693;NP_604443;NP_598594	NM_001276764;NM_134448;NM_133833	NA;NA;NA	S4R1P5_MOUSE;DYST_MOUSE;Q91ZU6-2	S4R1P5;Q91ZU6;Q91ZU6-2	2	0.714286,0.285714,	20.000000,8.000000,	G,T,	coding-synon	0.285714	rs31633060	G/T	G	+
chr1	34295521	SNP	C,T	4,6	Exonic	Coding;Coding;Coding;Coding;Coding	Silent;Silent;Silent;Silent;Silent	T	C;C;C;C;C	7410;7123;5109;406;222	2;2;2;2;2	WT;Tet2+/-#2;Tet2-/-#1;Tet2-/-#2	NA	G;G;G;G;G	GGC;GGC;GGC;GGC;GGC	G;G;G;G;G	GGT;GGT;GGT;GGT;GGT	rs31748917	+;+;+;+;+	uc007aon.2;uc007aoi.2;uc007aoj.2;uc007aoo.2;uc007aop.2	NA	NA	Mus musculus dystonin (Dst), transcript variant 1, mRNA.;Mus musculus dystonin (Dst), transcript variant 2, mRNA.;Mus musculus dystonin (Dst), transcript variant 3, mRNA.;Mus musculus dystonin (Dst), transcript variant 1, mRNA.;Mus musculus dystonin (Dst), transcript variant 1, mRNA.	Dst;Dst;Dst;Dst;Dst	NM_001276764;NM_134448;NM_133833;AK051626;AK037206	NP_001263693;NP_604443;NP_598594;NA;NA	NM_001276764;NM_134448;NM_133833;NA;NA	NA;NA;NA;NA;NA	S4R1P5_MOUSE;DYST_MOUSE;Q91ZU6-2;NA;S4R2A8_MOUSE	S4R1P5;Q91ZU6;Q91ZU6-2;NA;S4R2A8	2	0.789474,0.210526,	30.000000,8.000000,	T,C,	coding-synon	0.210526	rs31748917	C/T	T	+
chr1	34306593	SNP	C,T	5,5	Exonic	Coding;Coding;Coding;Coding;Coding	Silent;Silent;Silent;Silent;Silent	T	C;C;C;C;C	7611;7287;5273;577;399	2;2;2;2;2	WT;Tet2+/-#1;Tet2+/-#2;Tet2-/-#1;Tet2-/-#2	NA	S;S;S;S;S	TCC;TCC;TCC;TCC;TCC	S;S;S;S;S	TCT;TCT;TCT;TCT;TCT	rs31770578	+;+;+;+;+	uc007aon.2;uc007aoi.2;uc007aoj.2;uc007aoo.2;uc007aop.2	NA	NA	Mus musculus dystonin (Dst), transcript variant 1, mRNA.;Mus musculus dystonin (Dst), transcript variant 2, mRNA.;Mus musculus dystonin (Dst), transcript variant 3, mRNA.;Mus musculus dystonin (Dst), transcript variant 1, mRNA.;Mus musculus dystonin (Dst), transcript variant 1, mRNA.	Dst;Dst;Dst;Dst;Dst	NM_001276764;NM_134448;NM_133833;AK051626;AK037206	NP_001263693;NP_604443;NP_598594;NA;NA	NM_001276764;NM_134448;NM_133833;NA;NA	NA;NA;NA;NA;NA	S4R1P5_MOUSE;DYST_MOUSE;Q91ZU6-2;NA;S4R2A8_MOUSE	S4R1P5;Q91ZU6;Q91ZU6-2;NA;S4R2A8	2	0.631579,0.368421,	24.000000,14.000000,	T,C,	coding-synon	0.368421	rs31770578	C/T	T	+
chr1	34500103	SNP	C,T	5,5	Exonic	Coding	Silent	C	T	141	2	WT;Tet2+/-#1;Tet2+/-#2;Tet2-/-#1;Tet2-/-#2	NA	N	AAT	N	AAC	rs16810733	+	uc007aov.1	NA	NA	Mus musculus protease, serine 39 (Prss39), mRNA.	Prss39	NM_009355	NP_033381	NM_009355	NA	PRS39_MOUSE	O70169	2	0.160000,0.840000,	8.000000,42.000000,	T,C,	coding-synon	0.16	rs16810733	C/T	C	+
chr1	34807112	SNP	C,T	4,6	Exonic	Coding;non-coding RNA;Coding;Coding	Silent;Non-Coding;Silent;Silent	C	T;T;T;T	1412;NA;180;180	2;NA;2;2	Tet2+/-#1;Tet2+/-#2;Tet2-/-#1;Tet2-/-#2	WT	C;NA;C;C	TGT;NA;TGT;TGT	C;NA;C;C	TGC;NA;TGC;TGC	rs31415356	+;+;+;+	uc007apf.1;uc007apg.1;uc007aph.1;uc007api.1	NA	NA	Mus musculus Rho guanine nucleotide exchange factor (GEF) 4 (Arhgef4), mRNA.;Mus musculus Rho guanine nucleotide exchange factor (GEF) 4 (Arhgef4), mRNA.;Mus musculus Rho guanine nucleotide exchange factor (GEF) 4 (Arhgef4), mRNA.;Mus musculus Rho guanine nucleotide exchange factor (GEF) 4 (Arhgef4), mRNA.	Arhgef4;Arhgef4;Arhgef4;Arhgef4	BC094608;AK031310;AK169449;NM_183019	NA;NA;NA;NP_898840	NA;NA;NA;NM_183019	NA;NA;NA;NA	E9PYK8_MOUSE;NA;E0CY60_MOUSE;ARHG4_MOUSE	E9PYK8;NA;E0CY60;Q7TNR9	2	0.500000,0.500000,	4.000000,4.000000,	T,C,	coding-synon	0.5	rs31415356	C/T	C	+
chr1	34807657	SNP	C,T	7,3	Exonic	Coding;non-coding RNA;3UTR;Coding	Silent;Non-Coding;Non-Coding;Silent	T	C;C;C;C	1477;NA;NA;245	2;NA;NA;2	Tet2+/-#1;Tet2+/-#2;Tet2-/-#2	WT;Tet2-/-#1	V;NA;NA;V	GTC;NA;NA;GTC	V;NA;NA;V	GTT;NA;NA;GTT	rs31045998	+;+;+;+	uc007apf.1;uc007apg.1;uc007aph.1;uc007api.1	NA	NA	Mus musculus Rho guanine nucleotide exchange factor (GEF) 4 (Arhgef4), mRNA.;Mus musculus Rho guanine nucleotide exchange factor (GEF) 4 (Arhgef4), mRNA.;Mus musculus Rho guanine nucleotide exchange factor (GEF) 4 (Arhgef4), mRNA.;Mus musculus Rho guanine nucleotide exchange factor (GEF) 4 (Arhgef4), mRNA.	Arhgef4;Arhgef4;Arhgef4;Arhgef4	BC094608;AK031310;AK169449;NM_183019	NA;NA;NA;NP_898840	NA;NA;NA;NM_183019	NA;NA;NA;NA	E9PYK8_MOUSE;NA;E0CY60_MOUSE;ARHG4_MOUSE	E9PYK8;NA;E0CY60;Q7TNR9	2	0.200000,0.800000,	2.000000,8.000000,	T,C,	coding-synon	0.2	rs31045998	C/T	T	+
chr1	36439655	SNP	A,G	1,9	Exonic	5UTR;Coding;5UTR;5UTR	Non-Coding;Silent;Non-Coding;Non-Coding	G	A;A;A;A	NA;125;NA;NA	NA;2;NA;NA	Tet2-/-#1	NA	NA;H;NA;NA	NA;CAT;NA;NA	NA;H;NA;NA	NA;CAC;NA;NA	rs32832837	-;-;-;-	uc007aqc.1;uc007aqd.1;uc007aqe.1;uc007aqf.1	NA	NA	Mus musculus lectin, mannose-binding 2-like (Lman2l), mRNA.;Mus musculus lectin, mannose-binding 2-like (Lman2l), mRNA.;Mus musculus lectin, mannose-binding 2-like (Lman2l), mRNA.;Mus musculus lectin, mannose-binding 2-like (Lman2l), mRNA.	Lman2l;Lman2l;Lman2l;Lman2l	AK041656;NM_001013374;AK142024;BC027226	NP_001013392;NP_001013392;NA;NA	NM_001013374;NM_001013374;NA;NA	NA;NA;NA;NA	LMA2L_MOUSE;LMA2L_MOUSE;LMA2L_MOUSE;Q05CD1_MOUSE	P59481;P59481;P59481;Q05CD1	2	0.800000,0.200000,	24.000000,6.000000,	G,A,	coding-synon	0.2	rs32832837	A/G	G	+
chr1	36771128	SNP	C,T	9,1	Exonic	Coding;Coding;Coding	Silent;Silent;Silent	C	T;T;T	106;130;106	2;2;2	Tet2-/-#1	NA	P;P;P	CCT;CCT;CCT	P;P;P	CCC;CCC;CCC	rs257303493	+;+;+	uc007aqz.2;uc033fir.1;uc033fis.1	NA	NA	Mus musculus zeta-chain (TCR) associated protein kinase (Zap70), transcript variant 1, mRNA.;Mus musculus zeta-chain (TCR) associated protein kinase (Zap70), transcript variant 4, mRNA.;Mus musculus zeta-chain (TCR) associated protein kinase (Zap70), transcript variant 3, mRNA.	Zap70;Zap70;Zap70	NM_009539;NM_001289766;NM_001289765	NP_001276541;NP_001276695;NP_001276541	NM_009539;NM_001289766;NM_001289765	NA;NA;NA	ZAP70_MOUSE;ZAP70_MOUSE;ZAP70_MOUSE	P43404;P43404;P43404	0	NA	NA	NA	coding-synon	NA	rs257303493	C/T	C	+
chr1	36771896	SNP	C,T	1,9	Exonic	Coding;Coding;Coding	Silent;Silent;Silent	T	C;C;C	170;194;170	2;2;2	Tet2-/-#1	NA	R;R;R	CGC;CGC;CGC	R;R;R	CGT;CGT;CGT	rs32854640	+;+;+	uc007aqz.2;uc033fir.1;uc033fis.1	NA	NA	Mus musculus zeta-chain (TCR) associated protein kinase (Zap70), transcript variant 1, mRNA.;Mus musculus zeta-chain (TCR) associated protein kinase (Zap70), transcript variant 4, mRNA.;Mus musculus zeta-chain (TCR) associated protein kinase (Zap70), transcript variant 3, mRNA.	Zap70;Zap70;Zap70	NM_009539;NM_001289766;NM_001289765	NP_001276541;NP_001276695;NP_001276541	NM_009539;NM_001289766;NM_001289765	NA;NA;NA	ZAP70_MOUSE;ZAP70_MOUSE;ZAP70_MOUSE	P43404;P43404;P43404	2	0.888889,0.111111,	16.000000,2.000000,	T,C,	coding-synon	0.111111	rs32854640	C/T	T	+
chr1	34559765	SNP	C,T	1,9	Exonic	non-coding RNA;Coding	Non-Coding;Replacement	T	C;C	NA;106	NA;0	Tet2-/-#1	NA	NA;G	NA;GGC	NA;S	NA;AGC	rs16807829	-;-	uc011wjb.1;uc007aox.2	NA	NA	Mus musculus protease, serine 40 (Prss40), mRNA.;Mus musculus protease, serine 40 (Prss40), mRNA.	Prss40;Prss40	AK132909;NM_009356	NA;NP_033382	NA;NM_009356	NA;NA	NA;PRS40_MOUSE	NA;A6H6T1	2	0.318182,0.681818,	14.000000,30.000000,	T,C,	missense	0.318182	rs16807829	C/T	T	+
chr1	34810373	SNP	A,G	1,9	Exonic	Coding;Coding	Silent;Silent	G	A;A	1580;348	2;2	Tet2-/-#1	NA	V;V	GTA;GTA	V;V	GTG;GTG	rs13475803	+;+	uc007apf.1;uc007api.1	NA	NA	Mus musculus Rho guanine nucleotide exchange factor (GEF) 4 (Arhgef4), mRNA.;Mus musculus Rho guanine nucleotide exchange factor (GEF) 4 (Arhgef4), mRNA.	Arhgef4;Arhgef4	BC094608;NM_183019	NA;NP_898840	NA;NM_183019	NA;NA	E9PYK8_MOUSE;ARHG4_MOUSE	E9PYK8;Q7TNR9	2	0.666667,0.333333,	68.000000,34.000000,	G,A,	coding-synon	0.333333	rs13475803	A/G	G	+
chr1	36230672	SNP	A,G	1,9	Exonic	Coding;5UTR;5UTR	Replacement;Non-Coding;Non-Coding	G	A;A;A	88;NA;NA	1;NA;NA	Tet2-/-#1	NA	L;NA;NA	TTA;NA;NA	S;NA;NA	TCA;NA;NA	rs38717614	-;-;-	uc007app.2;uc007apq.2;uc007apr.2	NA	NA	Mus musculus UDP-glucose glycoprotein glucosyltransferase 1 (Uggt1), mRNA.;Mus musculus UDP-glucose glycoprotein glucosyltransferase 1 (Uggt1), mRNA.;Mus musculus UDP-glucose glycoprotein glucosyltransferase 1 (Uggt1), mRNA.	Uggt1;Uggt1;Uggt1	NM_198899;AK144381;AK087883	NP_942602;NA;NA	NM_198899;NA;NA	NA;NA;NA	UGGG1_MOUSE;UGGG1_MOUSE;Q8BWM7_MOUSE	Q6P5E4;Q6P5E4;Q8BWM7	2	0.866667,0.133333,	26.000000,4.000000,	G,A,	missense	0.133333	rs38717614	A/G	G	+
chr1	36344964	SNP	C,T	1,9	Exonic	Coding;Coding;Coding;Coding	Replacement;Replacement;Replacement;Replacement	T	C;C;C;C	627;726;700;601	0;0;0;0	Tet2-/-#1	NA	A;A;A;A	GCG;GCG;GCG;GCG	T;T;T;T	ACG;ACG;ACG;ACG	rs32336757	-;-;-;-	uc011wji.1;uc007apz.1;uc007aqa.1;uc011wjj.1	NA	NA	Mus musculus KAT8 regulatory NSL complex subunit 3 (Kansl3), mRNA.;Mus musculus KAT8 regulatory NSL complex subunit 3 (Kansl3), mRNA.;Mus musculus KAT8 regulatory NSL complex subunit 3 (Kansl3), mRNA.;Mus musculus KAT8 regulatory NSL complex subunit 3 (Kansl3), mRNA.	Kansl3;Kansl3;Kansl3;Kansl3	BC144763;BC132293;NM_172652;AK129329	NA;NP_766240;NP_766240;NA	NA;NM_172652;NM_172652;NA	NA;NA;NA;NA	KANL3_MOUSE;KANL3_MOUSE;A2RSY1-2;A2RSY1-3	A2RSY1;A2RSY1;A2RSY1-2;A2RSY1-3	2	0.333333,0.666667,	12.000000,24.000000,	T,C,	missense	0.333333	rs32336757	C/T	T	+
chr1	36796209	SNP	C,T	9,1	Exonic	Coding;Coding	Silent;Silent	C	T;T	372;1610	2;2	Tet2-/-#1	NA	P;P	CCA;CCA	P;P	CCG;CCG	rs13459639	-;-	uc007arc.1;uc007ard.1	NA	NA	Mus musculus transmembrane protein 131 (Tmem131), mRNA.;Mus musculus transmembrane protein 131 (Tmem131), mRNA.	Tmem131;Tmem131	BC139734;NM_018872	NP_061360;NP_061360	NM_018872;NM_018872	NA;NA	A4VCH7_MOUSE;TM131_MOUSE	A4VCH7;O70472	2	0.611111,0.388889,	22.000000,14.000000,	G,A,	coding-synon	0.388889	rs13459639	A/G	C	-
chr1	36807995	SNP	A,T	9,1	Exonic	Coding;Coding	Replacement;Replacement	A	T;T	103;1341	0;0	Tet2-/-#1	NA	T;T	ACC;ACC	S;S	TCC;TCC	rs258563958	-;-	uc007arc.1;uc007ard.1	NA	NA	Mus musculus transmembrane protein 131 (Tmem131), mRNA.;Mus musculus transmembrane protein 131 (Tmem131), mRNA.	Tmem131;Tmem131	BC139734;NM_018872	NP_061360;NP_061360	NM_018872;NM_018872	NA;NA	A4VCH7_MOUSE;TM131_MOUSE	A4VCH7;O70472	0	NA	NA	NA	missense	NA	rs258563958	A/T	A	+
chr1	36812593	SNP	A,T	9,1	Exonic	Coding	Replacement	A	T	943	1	Tet2-/-#1	NA	H	CAC	L	CTC	rs212638320	-	uc007ard.1	NA	NA	Mus musculus transmembrane protein 131 (Tmem131), mRNA.	Tmem131	NM_018872	NP_061360	NM_018872	NA	TM131_MOUSE	O70472	0	NA	NA	NA	missense	NA	rs212638320	A/T	A	+
chr1	36818672	SNP	C,T	1,9	Exonic	Coding	Silent	T	C	794	2	Tet2-/-#1	NA	E	GAG	E	GAA	rs31395131	-	uc007ard.1	NA	NA	Mus musculus transmembrane protein 131 (Tmem131), mRNA.	Tmem131	NM_018872	NP_061360	NM_018872	NA	TM131_MOUSE	O70472	2	0.473684,0.526316,	18.000000,20.000000,	T,C,	coding-synon	0.473684	rs31395131	C/T	T	+
chr1	36827331	SNP	A,C	1,9	Exonic	Coding	Silent	C	A	457	2	Tet2-/-#1	NA	T	ACT	T	ACG	rs31268142	-	uc007ard.1	NA	NA	Mus musculus transmembrane protein 131 (Tmem131), mRNA.	Tmem131	NM_018872	NP_061360	NM_018872	NA	TM131_MOUSE	O70472	2	0.450000,0.550000,	18.000000,22.000000,	A,C,	coding-synon	0.45	rs31268142	A/C	C	+
chr1	37625927	SNP	A,G	9,1	Exonic	Coding;Coding	Replacement;Replacement	A	G;G	297;20	0;0	Tet2-/-#1	NA	L;L	CTT;CTT	F;F	TTT;TTT	rs219177152	-;-	uc007arx.2;uc007arw.1	NA	NA	Mus musculus RIKEN cDNA 2010300C02 gene (2010300C02Rik), mRNA.;Mus musculus RIKEN cDNA 2010300C02 gene (2010300C02Rik), mRNA.	2010300C02Rik;2010300C02Rik	NM_028096;BC029089	NP_082372;NP_082372	NM_028096;NM_028096	NA;NA	E9Q3M9_MOUSE;E9Q3M9_MOUSE	E9Q3M9;E9Q3M9	0	NA	NA	NA	missense	NA	rs219177152	A/G	A	+
chr1	34587241	SNP	C,G	9,1	Exonic	Coding;Coding	Replacement;Replacement	C	G;G	187;187	1;1	Tet2-/-#1	NA	G;G	GGG;GGG	A;A	GCG;GCG	rs31205625	+;+	uc011wjc.1;uc033fil.1	NA	NA	Mus musculus APC membrane recruitment 3 (Amer3), mRNA.;Mus musculus APC membrane recruitment 3 (Amer3), mRNA.	Amer3;Amer3	NM_213727;CCDS14871	NP_998892;NP_998892	NM_213727;NM_213727	NA;NA	AMER3_MOUSE;AMER3_MOUSE	Q6NS69;Q6NS69	2	0.538462,0.461538,	14.000000,12.000000,	G,C,	missense	0.461538	rs31205625	C/G	C	+
chr1	34809801	SNP	C,T	6,4	Exonic	Coding;Coding	Silent;Silent	T	C;C	1550;318	2;2	Tet2+/-#1;Tet2+/-#2;Tet2-/-#1;Tet2-/-#2	WT	F;F	TTC;TTC	F;F	TTT;TTT	rs47003511	+;+	uc007apf.1;uc007api.1	NA	NA	Mus musculus Rho guanine nucleotide exchange factor (GEF) 4 (Arhgef4), mRNA.;Mus musculus Rho guanine nucleotide exchange factor (GEF) 4 (Arhgef4), mRNA.	Arhgef4;Arhgef4	BC094608;NM_183019	NA;NP_898840	NA;NM_183019	NA;NA	E9PYK8_MOUSE;ARHG4_MOUSE	E9PYK8;Q7TNR9	0	NA	NA	NA	coding-synon	NA	rs47003511	C/T	T	+
chr1	36192422	SNP	A,G	9,1	Exonic	Coding;Coding;Coding	Silent;Silent;Silent	A	G;G;G	487;173;173	2;2;2	Tet2-/-#1	NA	G;G;G	GGC;GGC;GGC	G;G;G	GGT;GGT;GGT	rs31518062	-;-;-	uc007app.2;uc007apq.2;uc007apr.2	NA	NA	Mus musculus UDP-glucose glycoprotein glucosyltransferase 1 (Uggt1), mRNA.;Mus musculus UDP-glucose glycoprotein glucosyltransferase 1 (Uggt1), mRNA.;Mus musculus UDP-glucose glycoprotein glucosyltransferase 1 (Uggt1), mRNA.	Uggt1;Uggt1;Uggt1	NM_198899;AK144381;AK087883	NP_942602;NA;NA	NM_198899;NA;NA	NA;NA;NA	UGGG1_MOUSE;UGGG1_MOUSE;Q8BWM7_MOUSE	Q6P5E4;Q6P5E4;Q8BWM7	2	0.722222,0.277778,	26.000000,10.000000,	G,A,	coding-synon	0.277778	rs31518062	A/G	A	+
chr1	36564480	SNP	A,G	9,1	Exonic	Coding;Coding	Silent;Silent	A	G;G	85;463	2;2	Tet2-/-#1	NA	G;G	GGC;GGC	G;G	GGT;GGT	rs31428424	-;-	uc007aqu.2;uc011wjn.1	NA	NA	Mus musculus family with sequence similarity 178, member B (Fam178b), transcript variant B, mRNA.;Mus musculus family with sequence similarity 178, member B (Fam178b), transcript variant A, mRNA.	Fam178b;Fam178b	NM_027957;NM_001126046	NP_082233;NP_001119518	NM_027957;NM_001126046	NA;NA	Q24JP3-4;E9PXB2_MOUSE	Q24JP3-4;E9PXB2	2	0.500000,0.500000,	4.000000,4.000000,	G,A,	coding-synon	0.5	rs31428424	A/G	A	+
chr1	37819610	SNP	A,G	7,3	Exonic	Coding;Coding;Coding;Coding;Coding	Silent;Silent;Silent;Silent;Silent	G	A;A;A;A;A	214;214;214;214;214	2;2;2;2;2	Tet2+/-#1;Tet2+/-#2;Tet2-/-#2	WT;Tet2-/-#1	L;L;L;L;L	CTT;CTT;CTT;CTT;CTT	L;L;L;L;L	CTC;CTC;CTC;CTC;CTC	rs32951344	-;-;-;-;-	uc007arz.2;uc056yco.1;uc007asa.1;uc007asb.1;uc007asc.1	NA	NA	Mus musculus testis specific 10 (Tsga10), transcript variant 1, mRNA.;Mus musculus testis specific 10 (Tsga10), transcript variant 3, mRNA.;Mus musculus testis specific 10 (Tsga10), transcript variant 3, mRNA.;Mus musculus testis specific 10 (Tsga10), transcript variant 2, mRNA.;Mus musculus testis specific 10 (Tsga10), transcript variant 2, mRNA.	Tsga10;Tsga10;Tsga10;Tsga10;Tsga10	NM_207228;NM_001290721;AF530050;AY618264;NM_001290720	NP_997111;NP_001277650;NP_001277650;NP_001277649;NP_001277649	NM_207228;NM_001290721;NM_001290721;NM_001290720;NM_001290720	NA;NA;NA;NA;NA	TSG10_MOUSE;TSG10_MOUSE;TSG10_MOUSE;Q6NY15-3;Q6NY15-3	Q6NY15;Q6NY15;Q6NY15;Q6NY15-3;Q6NY15-3	2	0.153846,0.846154,	4.000000,22.000000,	G,A,	coding-synon	0.153846	rs32951344	A/G	G	+
chr1	37898240	SNP	C,T	1,9	Exonic	Coding	Silent	T	C	153	2	Tet2-/-#1	NA	P	CCC	P	CCT	rs13470326	+	uc007asj.1	NA	NA	Mus musculus mitochondrial ribosomal protein L30 (Mrpl30), mRNA.	Mrpl30	NM_027098	NP_081374	NM_027098	NA	RM30_MOUSE	Q9D7N6	2	0.684211,0.315789,	26.000000,12.000000,	T,C,	coding-synon	0.315789	rs13470326	C/T	T	+
chr1	38203873	SNP	C,T	1,9	Exonic	Coding	Silent	T	C	955	2	Tet2-/-#1	NA	P	CCG	P	CCA	rs32807635	-	uc007ast.2	NA	NA	Mus musculus AF4/FMR2 family, member 3 (Aff3), mRNA.	Aff3	NM_001290814	NP_001277743	NM_001290814	NA	D3YYI6_MOUSE	D3YYI6	2	0.636364,0.363636,	14.000000,8.000000,	T,C,	coding-synon	0.363636	rs32807635	C/T	T	+
chr1	38204973	SNP	C,T	9,1	Exonic	Coding	Replacement	C	T	906	0	Tet2-/-#1	NA	S	AGC	G	GGC	rs32986402	-	uc007ast.2	NA	NA	Mus musculus AF4/FMR2 family, member 3 (Aff3), mRNA.	Aff3	NM_001290814	NP_001277743	NM_001290814	NA	D3YYI6_MOUSE	D3YYI6	2	0.083333,0.916667,	2.000000,22.000000,	T,C,	missense	0.083333	rs32986402	C/T	C	+
chr1	38865606	SNP	C,T	1,9	Exonic	Coding;Coding;3UTR	Silent;Silent;Non-Coding	T	C;C;C	339;321;NA	2;2;NA	Tet2-/-#1	NA	E;E;NA	GAG;GAG;NA	E;E;NA	GAA;GAA;NA	rs33067779	-;-;-	uc007asy.1;uc011wjt.1;uc007asz.1	NA	NA	Mus musculus carbohydrate sulfotransferase 10 (Chst10), mRNA.;Mus musculus carbohydrate sulfotransferase 10 (Chst10), mRNA.;Mus musculus carbohydrate sulfotransferase 10 (Chst10), mRNA.	Chst10;Chst10;Chst10	NM_145142;AK050676;BC056956	NP_660124;NP_660124;NA	NM_145142;NM_145142;NA	NA;NA;NA	A2RSS2_MOUSE;CHSTA_MOUSE;A2RSS2_MOUSE	A2RSS2;Q6PGK7;A2RSS2	2	0.600000,0.400000,	12.000000,8.000000,	T,C,	coding-synon	0.4	rs33067779	C/T	T	+
chr1	36521320	SNP	C,T	4,6	Exonic	Coding;Coding;Coding;non-coding RNA	Silent;Silent;Silent;Non-Coding	C	T;T;T;T	640;640;639;NA	2;2;2;NA	Tet2+/-#1;Tet2+/-#2;Tet2-/-#1;Tet2-/-#2	WT	S;S;S;NA	TCT;TCT;TCT;NA	S;S;S;NA	TCC;TCC;TCC;NA	rs32833899	+;+;+;+	uc007aqi.1;uc007aqj.1;uc007aqk.1;uc011wjk.1	NA	NA	Mus musculus cyclin M3 (Cnnm3), transcript variant 2, mRNA.;Mus musculus cyclin M3 (Cnnm3), transcript variant 1, mRNA.;Mus musculus cyclin M3 (Cnnm3), transcript variant 1, mRNA.;Mus musculus cyclin M3 (Cnnm3), transcript variant 1, mRNA.	Cnnm3;Cnnm3;Cnnm3;Cnnm3	NM_001039551;NM_053186;BC052714;AK143035	NP_001034640;NP_444416;NP_444416;NA	NM_001039551;NM_053186;NM_053186;NA	NA;NA;NA;NA	Q32NY4-2;CNNM3_MOUSE;CNNM3_MOUSE;NA	Q32NY4-2;Q32NY4;Q32NY4;NA	2	0.266667,0.733333,	8.000000,22.000000,	T,C,	coding-synon	0.266667	rs32833899	C/T	C	+
chr1	36578537	SNP	A,G	9,1	Exonic	Coding;Coding	Silent;Silent	A	G;G	52;430	2;2	Tet2-/-#1	NA	S;S	AGC;AGC	S;S	AGT;AGT	rs13475813	-;-	uc007aqu.2;uc011wjn.1	NA	NA	Mus musculus family with sequence similarity 178, member B (Fam178b), transcript variant B, mRNA.;Mus musculus family with sequence similarity 178, member B (Fam178b), transcript variant A, mRNA.	Fam178b;Fam178b	NM_027957;NM_001126046	NP_082233;NP_001119518	NM_027957;NM_001126046	NA;NA	Q24JP3-4;E9PXB2_MOUSE	Q24JP3-4;E9PXB2	2	0.558824,0.441176,	76.000000,60.000000,	G,A,	coding-synon	0.441176	rs13475813	A/G	A	+
chr1	36770810	SNP	A,G	1,9	Exonic	5UTR;Coding;5UTR	Non-Coding;Silent;Non-Coding	G	A;A;A	NA;24;NA	NA;2;NA	Tet2-/-#1	NA	NA;A;NA	NA;GCA;NA	NA;A;NA	NA;GCG;NA	rs265233347	+;+;+	uc007aqz.2;uc033fir.1;uc033fis.1	NA	NA	Mus musculus zeta-chain (TCR) associated protein kinase (Zap70), transcript variant 1, mRNA.;Mus musculus zeta-chain (TCR) associated protein kinase (Zap70), transcript variant 4, mRNA.;Mus musculus zeta-chain (TCR) associated protein kinase (Zap70), transcript variant 3, mRNA.	Zap70;Zap70;Zap70	NM_009539;NM_001289766;NM_001289765	NP_001276541;NP_001276695;NP_001276541	NM_009539;NM_001289766;NM_001289765	NA;NA;NA	ZAP70_MOUSE;ZAP70_MOUSE;ZAP70_MOUSE	P43404;P43404;P43404	0	NA	NA	NA	untranslated-5	NA	rs265233347	A/G	G	+
chr1	36778457	SNP	C,T	9,1	Exonic	Coding;Coding;Coding	Silent;Silent;Silent	C	T;T;T	260;284;260	2;2;2	Tet2-/-#1	NA	S;S;S	AGT;AGT;AGT	S;S;S	AGC;AGC;AGC	rs249174836	+;+;+	uc007aqz.2;uc033fir.1;uc033fis.1	NA	NA	Mus musculus zeta-chain (TCR) associated protein kinase (Zap70), transcript variant 1, mRNA.;Mus musculus zeta-chain (TCR) associated protein kinase (Zap70), transcript variant 4, mRNA.;Mus musculus zeta-chain (TCR) associated protein kinase (Zap70), transcript variant 3, mRNA.	Zap70;Zap70;Zap70	NM_009539;NM_001289766;NM_001289765	NP_001276541;NP_001276695;NP_001276541	NM_009539;NM_001289766;NM_001289765	NA;NA;NA	ZAP70_MOUSE;ZAP70_MOUSE;ZAP70_MOUSE	P43404;P43404;P43404	0	NA	NA	NA	coding-synon	NA	rs249174836	C/T	C	+
chr1	36810385	SNP	C,T	9,1	Exonic	Coding	Silent	C	T	1092	2	Tet2-/-#1	NA	V	GTA	V	GTG	rs50327613	-	uc007ard.1	NA	NA	Mus musculus transmembrane protein 131 (Tmem131), mRNA.	Tmem131	NM_018872	NP_061360	NM_018872	NA	TM131_MOUSE	O70472	0	NA	NA	NA	coding-synon	NA	rs50327613	C/T	C	+
chr1	36827283	SNP	C,T	1,9	Exonic	Coding	Silent	T	C	473	2	Tet2-/-#1	NA	E	GAG	E	GAA	rs32801379	-	uc007ard.1	NA	NA	Mus musculus transmembrane protein 131 (Tmem131), mRNA.	Tmem131	NM_018872	NP_061360	NM_018872	NA	TM131_MOUSE	O70472	2	0.550000,0.450000,	22.000000,18.000000,	T,C,	coding-synon	0.45	rs32801379	C/T	T	+
chr1	37950700	SNP	C,T	9,1	Exonic	Coding	Silent	C	T	35	2	Tet2-/-#1	NA	G	GGA	G	GGG	rs263368430	-	uc007asl.1	NA	NA	Mus musculus lysozyme G-like 1 (Lyg1), mRNA.	Lyg1	NM_027111	NP_081387	NM_027111	NA	LYG1_MOUSE	Q9D7Q0	0	NA	NA	NA	coding-synon	NA	rs263368430	C/T	C	+
chr1	38209890	SNP	C,T	1,9	Exonic	Coding;Coding	Replacement;Replacement	T	C;C	712;736	1;1	Tet2-/-#1	NA	S;S	AGC;AGC	N;N	AAC;AAC	rs257447783	-;-	uc007ast.2;uc007asu.1	NA	NA	Mus musculus AF4/FMR2 family, member 3 (Aff3), mRNA.;Mus musculus AF4/FMR2 family, member 3 (Aff3), mRNA.	Aff3;Aff3	NM_001290814;BC052061	NP_001277743;NP_001277743	NM_001290814;NM_001290814	NA;NA	D3YYI6_MOUSE;AFF3_MOUSE	D3YYI6;P51827	0	NA	NA	NA	missense	NA	rs257447783	C/T	T	+
chr1	38811727	SNP	C,T	9,1	Exonic	Coding	Silent	C	T	251	2	Tet2-/-#1	NA	K	AAA	K	AAG	rs33063345	-	uc007asx.1	NA	NA	Mus musculus LON peptidase N-terminal domain and ring finger 2 (Lonrf2), mRNA.	Lonrf2	NM_001029878	NP_001025049	NM_001029878	NA	B2RT44_MOUSE	B2RT44	2	0.266667,0.733333,	8.000000,22.000000,	T,C,	coding-synon	0.266667	rs33063345	C/T	C	+
chr1	38871764	SNP	A,G	3,7	Exonic	Coding;Coding;Coding;Coding	Silent;Silent;Silent;Silent	A	G;G;G;G	106;88;106;64	2;2;2;2	Tet2+/-#1;Tet2+/-#2;Tet2-/-#2	WT;Tet2-/-#1	I;I;I;I	ATC;ATC;ATC;ATC	I;I;I;I	ATT;ATT;ATT;ATT	rs32072010	-;-;-;-	uc007asy.1;uc011wjt.1;uc007asz.1;uc007ata.1	NA	NA	Mus musculus carbohydrate sulfotransferase 10 (Chst10), mRNA.;Mus musculus carbohydrate sulfotransferase 10 (Chst10), mRNA.;Mus musculus carbohydrate sulfotransferase 10 (Chst10), mRNA.;Mus musculus carbohydrate sulfotransferase 10 (Chst10), mRNA.	Chst10;Chst10;Chst10;Chst10	NM_145142;AK050676;BC056956;AK047378	NP_660124;NP_660124;NA;NA	NM_145142;NM_145142;NA;NA	NA;NA;NA;NA	A2RSS2_MOUSE;CHSTA_MOUSE;A2RSS2_MOUSE;Q6PGK7-2	A2RSS2;Q6PGK7;A2RSS2;Q6PGK7-2	2	0.750000,0.250000,	6.000000,2.000000,	G,A,	coding-synon	0.25	rs32072010	A/G	A	+
chr1	36770927	SNP	C,T	1,9	Exonic	Coding;Coding;Coding	Silent;Silent;Silent	T	C;C;C	39;63;39	2;2;2	Tet2-/-#1	NA	C;C;C	TGC;TGC;TGC	C;C;C	TGT;TGT;TGT	rs220129995	+;+;+	uc007aqz.2;uc033fir.1;uc033fis.1	NA	NA	Mus musculus zeta-chain (TCR) associated protein kinase (Zap70), transcript variant 1, mRNA.;Mus musculus zeta-chain (TCR) associated protein kinase (Zap70), transcript variant 4, mRNA.;Mus musculus zeta-chain (TCR) associated protein kinase (Zap70), transcript variant 3, mRNA.	Zap70;Zap70;Zap70	NM_009539;NM_001289766;NM_001289765	NP_001276541;NP_001276695;NP_001276541	NM_009539;NM_001289766;NM_001289765	NA;NA;NA	ZAP70_MOUSE;ZAP70_MOUSE;ZAP70_MOUSE	P43404;P43404;P43404	0	NA	NA	NA	coding-synon	NA	rs220129995	C/T	T	+
chr1	36770936	SNP	C,G	9,1	Exonic	Coding;Coding;Coding	Silent;Silent;Silent	C	G;G;G	42;66;42	2;2;2	Tet2-/-#1	NA	S;S;S	TCG;TCG;TCG	S;S;S	TCC;TCC;TCC	rs244321612	+;+;+	uc007aqz.2;uc033fir.1;uc033fis.1	NA	NA	Mus musculus zeta-chain (TCR) associated protein kinase (Zap70), transcript variant 1, mRNA.;Mus musculus zeta-chain (TCR) associated protein kinase (Zap70), transcript variant 4, mRNA.;Mus musculus zeta-chain (TCR) associated protein kinase (Zap70), transcript variant 3, mRNA.	Zap70;Zap70;Zap70	NM_009539;NM_001289766;NM_001289765	NP_001276541;NP_001276695;NP_001276541	NM_009539;NM_001289766;NM_001289765	NA;NA;NA	ZAP70_MOUSE;ZAP70_MOUSE;ZAP70_MOUSE	P43404;P43404;P43404	0	NA	NA	NA	coding-synon	NA	rs244321612	C/G	C	+
chr1	36825260	SNP	A,G	9,1	Exonic	Coding	Silent	A	G	603	2	Tet2-/-#1	NA	I	ATC	I	ATT	rs32197184	-	uc007ard.1	NA	NA	Mus musculus transmembrane protein 131 (Tmem131), mRNA.	Tmem131	NM_018872	NP_061360	NM_018872	NA	TM131_MOUSE	O70472	2	0.555556,0.444444,	20.000000,16.000000,	G,A,	coding-synon	0.444444	rs32197184	A/G	A	+
chr1	36828097	SNP	A,G	1,9	Exonic	Coding	Silent	G	A	418	2	Tet2-/-#1	NA	L	CTT	L	CTC	rs247983370	-	uc007ard.1	NA	NA	Mus musculus transmembrane protein 131 (Tmem131), mRNA.	Tmem131	NM_018872	NP_061360	NM_018872	NA	TM131_MOUSE	O70472	0	NA	NA	NA	coding-synon	NA	rs247983370	A/G	G	+
chr1	37990238	SNP	C,T	1,9	Exonic	Coding;Coding	Silent;Silent	T	C;C	176;176	2;2	Tet2-/-#1	NA	E;E	GAG;GAG	E;E	GAA;GAA	rs32081253	-;-	uc007asm.1;uc007asn.1	NA	NA	Mus musculus thioredoxin domain containing 9 (Txndc9), mRNA.;Mus musculus thioredoxin domain containing 9 (Txndc9), mRNA.	Txndc9;Txndc9	NM_172054;AK011424	NP_742051;NP_742051	NM_172054;NM_172054	NA;NA	TXND9_MOUSE;TXND9_MOUSE	Q9CQ79;Q9CQ79	2	0.800000,0.200000,	8.000000,2.000000,	T,C,	coding-synon	0.2	rs32081253	C/T	T	+
chr1	38800750	SNP	A,G	1,9	Exonic	Coding	Silent	G	A	421	2	Tet2-/-#1	NA	Y	TAT	Y	TAC	rs33056074	-	uc007asx.1	NA	NA	Mus musculus LON peptidase N-terminal domain and ring finger 2 (Lonrf2), mRNA.	Lonrf2	NM_001029878	NP_001025049	NM_001029878	NA	B2RT44_MOUSE	B2RT44	2	0.933333,0.066667,	28.000000,2.000000,	G,A,	coding-synon	0.066667	rs33056074	A/G	G	+
chr1	39311915	SNP	C,T	6,4	Exonic	Coding	Silent	T	C	146	2	Tet2+/-#1;Tet2+/-#2;Tet2-/-#1;Tet2-/-#2	WT	S	TCC	S	TCT	rs31745120	+	uc007atd.2	NA	NA	Mus musculus neuronal PAS domain protein 2 (Npas2), mRNA.	Npas2	NM_008719	NP_032745	NM_008719	NA	G3X9B7_MOUSE	G3X9B7	2	0.631579,0.368421,	24.000000,14.000000,	T,C,	coding-synon	0.368421	rs31745120	C/T	T	+
chr1	39345409	SNP	A,G	4,6	Exonic	Coding	Silent	A	G	594	2	Tet2+/-#1;Tet2+/-#2;Tet2-/-#1;Tet2-/-#2	WT	T	ACG	T	ACA	rs46690480	+	uc007atd.2	NA	NA	Mus musculus neuronal PAS domain protein 2 (Npas2), mRNA.	Npas2	NM_008719	NP_032745	NM_008719	NA	G3X9B7_MOUSE	G3X9B7	0	NA	NA	NA	coding-synon	NA	rs46690480	A/G	A	+
chr1	39990125	SNP	A,T	9,1	Exonic	Coding;Coding;Coding;Coding;Coding	Silent;Silent;Silent;Silent;Silent	A	T;T;T;T;T	353;353;353;353;353	2;2;2;2;2	Tet2-/-#1	NA	R;R;R;R;R	CGT;CGT;CGT;CGT;CGT	R;R;R;R;R	CGA;CGA;CGA;CGA;CGA	rs48923700	+;+;+;+;+	uc011wjv.1;uc007atr.1;uc011wjw.1;uc011wjx.1;uc007ats.1	NA	NA	Mus musculus mitogen-activated protein kinase kinase kinase kinase 4 (Map4k4), transcript variant 1, mRNA.;Mus musculus mitogen-activated protein kinase kinase kinase kinase 4 (Map4k4), transcript variant 2, mRNA.;Mus musculus mitogen-activated protein kinase kinase kinase kinase 4 (Map4k4), transcript variant 3, mRNA.;Mus musculus mitogen-activated protein kinase kinase kinase kinase 4 (Map4k4),…	Map4k4;Map4k4;Map4k4;Map4k4;Map4k4	NM_001252200;NM_008696;NM_001252201;NM_001252202;AK129191	NP_001239129;NP_032722;NP_001239130;NP_001239131;NP_032722	NM_001252200;NM_008696;NM_001252201;NM_001252202;NM_008696	NA;NA;NA;NA;NA	B7ZNR8_MOUSE;F8VPL5_MOUSE;B2RUE8_MOUSE;B7ZNR9_MOUSE;F8VPL5_MOUSE	B7ZNR8;F8VPL5;B2RUE8;B7ZNR9;F8VPL5	2	0.466667,0.533333,	14.000000,16.000000,	T,A,	coding-synon	0.466667	rs48923700	A/T	A	+
chr1	40363196	SNP	A,G	6,4	Exonic	Coding;Coding	Silent;Silent	G	A;A	383;383	2;2	Tet2+/-#1;Tet2+/-#2;Tet2-/-#1;Tet2-/-#2	WT	E;E	GAA;GAA	E;E	GAG;GAG	rs237609121	+;+	uc007atx.1;uc007aty.1	NA	NA	Mus musculus interleukin 1 receptor-like 2 (Il1rl2), mRNA.;Mus musculus interleukin 1 receptor-like 2 (Il1rl2), mRNA.	Il1rl2;Il1rl2	NM_133193;AK085780	NP_573456;NP_573456	NM_133193;NM_133193	NA;NA	ILRL2_MOUSE;ILRL2_MOUSE	Q9ERS7;Q9ERS7	0	NA	NA	NA	coding-synon	NA	rs237609121	A/G	G	+
chr1	38996207	SNP	C,T	9,1	Exonic	Coding	Replacement	C	T	216	1	Tet2-/-#1	NA	L	CTC	P	CCC	rs4222295	+	uc007atc.1	NA	NA	Mus musculus phosducin-like 3 (Pdcl3), mRNA.	Pdcl3	NM_026850	NP_081126	NM_026850	NA	PDCL3_MOUSE	Q8BVF2	2	0.520000,0.480000,	78.000000,72.000000,	T,C,	missense	0.48	rs4222295	C/T	C	+
chr1	39336044	SNP	C,T	6,4	Exonic	Coding	Replacement	T	C	481	1	Tet2+/-#1;Tet2+/-#2;Tet2-/-#1;Tet2-/-#2	WT	P	CCG	L	CTG	rs32105673	+	uc007atd.2	NA	NA	Mus musculus neuronal PAS domain protein 2 (Npas2), mRNA.	Npas2	NM_008719	NP_032745	NM_008719	NA	G3X9B7_MOUSE	G3X9B7	2	0.400000,0.600000,	4.000000,6.000000,	T,C,	missense	0.4	rs32105673	C/T	T	+
chr1	39380022	SNP	G,T	6,4	Exonic	Coding;Coding	Silent;Silent	T	G;G	792;792	2;2	Tet2+/-#1;Tet2+/-#2;Tet2-/-#1;Tet2-/-#2	WT	G;G	GGC;GGC	G;G	GGA;GGA	rs31449671	-;-	uc007atg.3;uc007ath.2	NA	NA	Mus musculus TBC1 domain family, member 8 (Tbc1d8), mRNA.;Mus musculus TBC1 domain family, member 8 (Tbc1d8), mRNA.	Tbc1d8;Tbc1d8	NM_018775;AK141816	NP_061245;NP_061245	NM_018775;NM_018775	NA;NA	TBCD8_MOUSE;TBCD8_MOUSE	Q9Z1A9;Q9Z1A9	2	0.230769,0.769231,	6.000000,20.000000,	G,T,	coding-synon	0.230769	rs31449671	G/T	T	+
chr1	39623210	SNP	A,G	9,1	Exonic	Coding	Silent	A	G	251	2	Tet2-/-#1	NA	Y	TAC	Y	TAT	rs33167016	-	uc007atm.1	NA	NA	Mus musculus cellular repressor of E1A-stimulated genes 2 (Creg2), mRNA.	Creg2	NM_170597	NP_733485	NM_170597	NA	CREG2_MOUSE	Q8BGC9	2	0.333333,0.666667,	4.000000,8.000000,	G,A,	coding-synon	0.333333	rs33167016	A/G	A	+
chr1	40294802	SNP	A,G	4,6	Exonic	Coding;Coding	Silent;Silent	A	G;G	180;177	2;2	Tet2+/-#1;Tet2+/-#2;Tet2-/-#1;Tet2-/-#2	WT	V;V	GTG;GTG	V;V	GTA;GTA	rs258645572	+;+	uc007atv.1;uc007atw.1	NA	NA	Mus musculus interleukin 1 receptor, type I (Il1r1), transcript variant 1, mRNA.;Mus musculus interleukin 1 receptor, type I (Il1r1), transcript variant 2, mRNA.	Il1r1;Il1r1	NM_008362;NM_001123382	NP_001116854;NP_001116854	NM_008362;NM_001123382	NA;NA	IL1R1_MOUSE;IL1R1_MOUSE	P13504;P13504	0	NA	NA	NA	coding-synon	NA	rs258645572	A/G	A	+
chr1	40351852	SNP	A,G	6,4	Exonic	Coding;Coding	Silent;Silent	G	A;A	318;318	2;2	Tet2+/-#1;Tet2+/-#2;Tet2-/-#1;Tet2-/-#2	WT	T;T	ACA;ACA	T;T	ACG;ACG	rs31420223	+;+	uc007atx.1;uc007aty.1	NA	NA	Mus musculus interleukin 1 receptor-like 2 (Il1rl2), mRNA.;Mus musculus interleukin 1 receptor-like 2 (Il1rl2), mRNA.	Il1rl2;Il1rl2	NM_133193;AK085780	NP_573456;NP_573456	NM_133193;NM_133193	NA;NA	ILRL2_MOUSE;ILRL2_MOUSE	Q9ERS7;Q9ERS7	2	0.600000,0.400000,	24.000000,16.000000,	G,A,	coding-synon	0.4	rs31420223	A/G	G	+
chr1	40365265	SNP	A,G	4,6	Exonic	Coding;Coding	Silent;Silent	A	G;G	515;515	2;2	Tet2+/-#1;Tet2+/-#2;Tet2-/-#1;Tet2-/-#2	WT	Q;Q	CAG;CAG	Q;Q	CAA;CAA	rs51430096	+;+	uc007atx.1;uc007aty.1	NA	NA	Mus musculus interleukin 1 receptor-like 2 (Il1rl2), mRNA.;Mus musculus interleukin 1 receptor-like 2 (Il1rl2), mRNA.	Il1rl2;Il1rl2	NM_133193;AK085780	NP_573456;NP_573456	NM_133193;NM_133193	NA;NA	ILRL2_MOUSE;ILRL2_MOUSE	Q9ERS7;Q9ERS7	0	NA	NA	NA	coding-synon	NA	rs51430096	A/G	A	+
chr1	40365288	SNP	A,G	4,6	Exonic	Coding;Coding	Replacement;Replacement	A	G;G	523;523	1;1	Tet2+/-#1;Tet2+/-#2;Tet2-/-#1;Tet2-/-#2	WT	R;R	CGG;CGG	Q;Q	CAG;CAG	rs50366944	+;+	uc007atx.1;uc007aty.1	NA	NA	Mus musculus interleukin 1 receptor-like 2 (Il1rl2), mRNA.;Mus musculus interleukin 1 receptor-like 2 (Il1rl2), mRNA.	Il1rl2;Il1rl2	NM_133193;AK085780	NP_573456;NP_573456	NM_133193;NM_133193	NA;NA	ILRL2_MOUSE;ILRL2_MOUSE	Q9ERS7;Q9ERS7	2	0.400000,0.600000,	12.000000,18.000000,	G,A,	missense	0.4	rs50366944	A/G	A	+
chr1	40365387	SNP	A,T	5,5	Exonic	Coding;Coding	Replacement;Replacement	T	A;A	556;556	1;1	Tet2+/-#1;Tet2+/-#2;Tet2-/-#1	WT	K;K	AAA;AAA	I;I	ATA;ATA	rs47756243	+;+	uc007atx.1;uc007aty.1	NA	NA	Mus musculus interleukin 1 receptor-like 2 (Il1rl2), mRNA.;Mus musculus interleukin 1 receptor-like 2 (Il1rl2), mRNA.	Il1rl2;Il1rl2	NM_133193;AK085780	NP_573456;NP_573456	NM_133193;NM_133193	NA;NA	ILRL2_MOUSE;ILRL2_MOUSE	Q9ERS7;Q9ERS7	0	NA	NA	NA	missense	NA	rs47756243	A/T	T	+
chr1	40365394	SNP	C,T	5,5	Exonic	Coding;Coding	Silent;Silent	C	T;T	558;558	2;2	Tet2+/-#1;Tet2+/-#2;Tet2-/-#1	WT	C;C	TGT;TGT	C;C	TGC;TGC	rs46369193	+;+	uc007atx.1;uc007aty.1	NA	NA	Mus musculus interleukin 1 receptor-like 2 (Il1rl2), mRNA.;Mus musculus interleukin 1 receptor-like 2 (Il1rl2), mRNA.	Il1rl2;Il1rl2	NM_133193;AK085780	NP_573456;NP_573456	NM_133193;NM_133193	NA;NA	ILRL2_MOUSE;ILRL2_MOUSE	Q9ERS7;Q9ERS7	0	NA	NA	NA	coding-synon	NA	rs46369193	C/T	C	+
chr1	37893993	SNP	A,C	1,9	Exonic	Coding	Replacement	C	A	10	1	Tet2-/-#1	NA	Q	CAG	P	CCG	rs32960373	+	uc007asj.1	NA	NA	Mus musculus mitochondrial ribosomal protein L30 (Mrpl30), mRNA.	Mrpl30	NM_027098	NP_081374	NM_027098	NA	RM30_MOUSE	Q9D7N6	2	0.500000,0.500000,	14.000000,14.000000,	A,C,	missense	0.5	rs32960373	A/C	C	+
chr1	37990304	SNP	C,T	9,1	Exonic	Coding;Coding	Silent;Silent	C;C	T;T	154;154	2;2	Tet2-/-#1	NA	T;T	ACA;ACA	T;T	ACG;ACG	rs32504116;rs50422073	-;-	uc007asm.1;uc007asn.1	NA	NA	Mus musculus thioredoxin domain containing 9 (Txndc9), mRNA.;Mus musculus thioredoxin domain containing 9 (Txndc9), mRNA.	Txndc9;Txndc9	NM_172054;AK011424	NP_742051;NP_742051	NM_172054;NM_172054	NA;NA	TXND9_MOUSE;TXND9_MOUSE	Q9CQ79;Q9CQ79	2;0	0.200000,0.800000,;NA	2.000000,8.000000,;NA	T,C,;NA	coding-synon;unknown	0.2	rs32504116;rs50422073	C/T;C/T	C;C	+;+
chr1	38067579	SNP	G,T	1,9	Exonic	Coding;Coding;Coding	Silent;Silent;Silent	T	G;G;G	101;133;622	2;2;2	Tet2-/-#1	NA	A;A;A	GCC;GCC;GCC	A;A;A	GCA;GCA;GCA	rs387592174	-;-;-	uc007asp.1;uc007asq.1;uc007asr.1	NA	NA	Mus musculus REV1 homolog (S. cerevisiae) (Rev1), mRNA.;Mus musculus REV1 homolog (S. cerevisiae) (Rev1), mRNA.;Mus musculus REV1 homolog (S. cerevisiae) (Rev1), mRNA.	Rev1;Rev1;Rev1	AF179302;BC006721;NM_019570	NP_062516;NA;NP_062516	NM_019570;NA;NM_019570	NA;NA;NA	REV1_MOUSE;REV1_MOUSE;REV1_MOUSE	Q920Q2;Q920Q2;Q920Q2	0	NA	NA	NA	coding-synon	NA	rs387592174	G/T	T	+
chr1	38207920	SNP	A,G	9,1	Exonic	Coding	Silent	A	G	861	2	Tet2-/-#1	NA	N	AAC	N	AAT	rs31875415	-	uc007ast.2	NA	NA	Mus musculus AF4/FMR2 family, member 3 (Aff3), mRNA.	Aff3	NM_001290814	NP_001277743	NM_001290814	NA	D3YYI6_MOUSE	D3YYI6	2	0.428571,0.571429,	12.000000,16.000000,	G,A,	coding-synon	0.428571	rs31875415	A/G	A	+
chr1	38807901	SNP	C,T	1,9	Exonic	Coding	Silent	T	C	275	2	Tet2-/-#1	NA	R	CGG	R	CGA	rs33057091	-	uc007asx.1	NA	NA	Mus musculus LON peptidase N-terminal domain and ring finger 2 (Lonrf2), mRNA.	Lonrf2	NM_001029878	NP_001025049	NM_001029878	NA	B2RT44_MOUSE	B2RT44	2	0.933333,0.066667,	28.000000,2.000000,	T,C,	coding-synon	0.066667	rs33057091	C/T	T	+
chr1	38807913	SNP	C,T	9,1	Exonic	Coding	Silent	C	T	271	2	Tet2-/-#1	NA	E	GAA	E	GAG	rs33057984	-	uc007asx.1	NA	NA	Mus musculus LON peptidase N-terminal domain and ring finger 2 (Lonrf2), mRNA.	Lonrf2	NM_001029878	NP_001025049	NM_001029878	NA	B2RT44_MOUSE	B2RT44	2	0.266667,0.733333,	8.000000,22.000000,	T,C,	coding-synon	0.266667	rs33057984	C/T	C	+
chr1	38811769	SNP	A,G	9,1	Exonic	Coding	Silent	A	G	237	2	Tet2-/-#1	NA	L	CTC	L	CTT	rs33063347	-	uc007asx.1	NA	NA	Mus musculus LON peptidase N-terminal domain and ring finger 2 (Lonrf2), mRNA.	Lonrf2	NM_001029878	NP_001025049	NM_001029878	NA	B2RT44_MOUSE	B2RT44	2	0.266667,0.733333,	8.000000,22.000000,	G,A,	coding-synon	0.266667	rs33063347	A/G	A	+
chr1	40009813	SNP	A,G	9,1	Exonic	Coding;Coding;Coding;Coding;Coding	Silent;Silent;Silent;Silent;Silent	A	G;G;G;G;G	831;777;700;751;808	2;2;2;2;2	Tet2-/-#1	NA	E;E;E;E;E	GAG;GAG;GAG;GAG;GAG	E;E;E;E;E	GAA;GAA;GAA;GAA;GAA	rs243825486	+;+;+;+;+	uc011wjv.1;uc007atr.1;uc011wjw.1;uc011wjx.1;uc007ats.1	NA	NA	Mus musculus mitogen-activated protein kinase kinase kinase kinase 4 (Map4k4), transcript variant 1, mRNA.;Mus musculus mitogen-activated protein kinase kinase kinase kinase 4 (Map4k4), transcript variant 2, mRNA.;Mus musculus mitogen-activated protein kinase kinase kinase kinase 4 (Map4k4), transcript variant 3, mRNA.;Mus musculus mitogen-activated protein kinase kinase kinase kinase 4 (Map4k4),…	Map4k4;Map4k4;Map4k4;Map4k4;Map4k4	NM_001252200;NM_008696;NM_001252201;NM_001252202;AK129191	NP_001239129;NP_032722;NP_001239130;NP_001239131;NP_032722	NM_001252200;NM_008696;NM_001252201;NM_001252202;NM_008696	NA;NA;NA;NA;NA	B7ZNR8_MOUSE;F8VPL5_MOUSE;B2RUE8_MOUSE;B7ZNR9_MOUSE;F8VPL5_MOUSE	B7ZNR8;F8VPL5;B2RUE8;B7ZNR9;F8VPL5	0	NA	NA	NA	coding-synon	NA	rs243825486	A/G	A	+
chr1	40365377	SNP	C,T	3,5	Exonic	Coding;Coding	Silent;Silent	C	T;T	553;553	0;0	Tet2+/-#1;Tet2+/-#2;Tet2-/-#1;Tet2-/-#2	WT	L;L	TTG;TTG	L;L	CTG;CTG	rs47598781	+;+	uc007atx.1;uc007aty.1	NA	NA	Mus musculus interleukin 1 receptor-like 2 (Il1rl2), mRNA.;Mus musculus interleukin 1 receptor-like 2 (Il1rl2), mRNA.	Il1rl2;Il1rl2	NM_133193;AK085780	NP_573456;NP_573456	NM_133193;NM_133193	NA;NA	ILRL2_MOUSE;ILRL2_MOUSE	Q9ERS7;Q9ERS7	0	NA	NA	NA	coding-synon	NA	rs47598781	C/T	C	+
chr1	43060176	SNP	A,G	5,5	Exonic	Coding;Coding;5UTR	Silent;Silent;Non-Coding	A	G;G;G	389;389;NA	2;2;NA	WT;Tet2+/-#1;Tet2+/-#2;Tet2-/-#1;Tet2-/-#2	NA	F;F;NA	TTC;TTC;NA	F;F;NA	TTT;TTT;NA	rs32706503	-;-;-	uc007ave.1;uc007avf.1;uc007avg.1	NA	NA	Mus musculus transforming growth factor, beta receptor associated protein 1 (Tgfbrap1), mRNA.;Mus musculus transforming growth factor, beta receptor associated protein 1 (Tgfbrap1), mRNA.;Mus musculus transforming growth factor, beta receptor associated protein 1 (Tgfbrap1), mRNA.	Tgfbrap1;Tgfbrap1;Tgfbrap1	AK141742;NM_001013025;AK082918	NP_001013043;NP_001013043;NA	NM_001013025;NM_001013025;NA	NA;NA;NA	TGFA1_MOUSE;TGFA1_MOUSE;NA	Q3UR70;Q3UR70;NA	2	0.250000,0.750000,	2.000000,6.000000,	G,A,	coding-synon	0.25	rs32706503	A/G	A	+
chr1	36781199	SNP	C,T	9,1	Exonic	Coding;Coding;Coding;Coding;Coding	Silent;Silent;Silent;Silent;Silent	C	T;T;T;T;T	520;544;520;214;139	2;2;2;2;2	Tet2-/-#1	NA	D;D;D;D;D	GAT;GAT;GAT;GAT;GAT	D;D;D;D;D	GAC;GAC;GAC;GAC;GAC	rs32858238	+;+;+;+;+	uc007aqz.2;uc033fir.1;uc033fis.1;uc007ara.2;uc007arb.2	NA	NA	Mus musculus zeta-chain (TCR) associated protein kinase (Zap70), transcript variant 1, mRNA.;Mus musculus zeta-chain (TCR) associated protein kinase (Zap70), transcript variant 4, mRNA.;Mus musculus zeta-chain (TCR) associated protein kinase (Zap70), transcript variant 3, mRNA.;Mus musculus zeta-chain (TCR) associated protein kinase (Zap70), transcript variant 2, mRNA.;Mus musculus zeta-chain (TC…	Zap70;Zap70;Zap70;Zap70;Zap70	NM_009539;NM_001289766;NM_001289765;NM_001289612;AB084383	NP_001276541;NP_001276695;NP_001276541;NP_001276541;NP_001276541	NM_009539;NM_001289766;NM_001289765;NM_001289612;NM_001289612	NA;NA;NA;NA;NA	ZAP70_MOUSE;ZAP70_MOUSE;ZAP70_MOUSE;ZAP70_MOUSE;P43404-3	P43404;P43404;P43404;P43404;P43404-3	2	0.384615,0.615385,	10.000000,16.000000,	T,C,	coding-synon	0.384615	rs32858238	C/T	C	+
chr1	36810313	SNP	C,G	1,9	Exonic	Coding	Silent	G	C	1116	2	Tet2-/-#1	NA	L	CTG	L	CTC	rs253742578	-	uc007ard.1	NA	NA	Mus musculus transmembrane protein 131 (Tmem131), mRNA.	Tmem131	NM_018872	NP_061360	NM_018872	NA	TM131_MOUSE	O70472	0	NA	NA	NA	coding-synon	NA	rs253742578	C/G	G	+
chr1	36812270	SNP	A,G	9,1	Exonic	Coding	Silent	A	G	966	2	Tet2-/-#1	NA	V	GTC	V	GTT	rs32864507	-	uc007ard.1	NA	NA	Mus musculus transmembrane protein 131 (Tmem131), mRNA.	Tmem131	NM_018872	NP_061360	NM_018872	NA	TM131_MOUSE	O70472	2	0.769231,0.230769,	20.000000,6.000000,	G,A,	coding-synon	0.230769	rs32864507	A/G	A	+
chr1	39688624	SNP	A,G	6,4	Exonic	Coding	Silent	G	A	180	2	Tet2+/-#1;Tet2+/-#2;Tet2-/-#1;Tet2-/-#2	WT	C	TGT	C	TGC	rs33170669	-	uc007atn.2	NA	NA	Mus musculus regulatory factor X 8 (Rfx8), mRNA.	Rfx8	NM_001145660	NP_001139132	NM_001145660	NA	RFX8_MOUSE	D3YU81	2	0.615385,0.384615,	16.000000,10.000000,	G,A,	coding-synon	0.384615	rs33170669	A/G	G	+
chr1	40000680	SNP	A,C	1,9	Exonic	Coding;Coding;Coding;Coding;Coding	Replacement;Replacement;Replacement;Replacement;Replacement	C	A;A;A;A;A	513;513;513;513;544	2;2;2;2;2	Tet2-/-#1	NA	E;E;E;E;E	GAA;GAA;GAA;GAA;GAA	D;D;D;D;D	GAC;GAC;GAC;GAC;GAC	rs48553201	+;+;+;+;+	uc011wjv.1;uc007atr.1;uc011wjw.1;uc011wjx.1;uc007ats.1	NA	NA	Mus musculus mitogen-activated protein kinase kinase kinase kinase 4 (Map4k4), transcript variant 1, mRNA.;Mus musculus mitogen-activated protein kinase kinase kinase kinase 4 (Map4k4), transcript variant 2, mRNA.;Mus musculus mitogen-activated protein kinase kinase kinase kinase 4 (Map4k4), transcript variant 3, mRNA.;Mus musculus mitogen-activated protein kinase kinase kinase kinase 4 (Map4k4),…	Map4k4;Map4k4;Map4k4;Map4k4;Map4k4	NM_001252200;NM_008696;NM_001252201;NM_001252202;AK129191	NP_001239129;NP_032722;NP_001239130;NP_001239131;NP_032722	NM_001252200;NM_008696;NM_001252201;NM_001252202;NM_008696	NA;NA;NA;NA;NA	B7ZNR8_MOUSE;F8VPL5_MOUSE;B2RUE8_MOUSE;B7ZNR9_MOUSE;F8VPL5_MOUSE	B7ZNR8;F8VPL5;B2RUE8;B7ZNR9;F8VPL5	2	0.266667,0.733333,	8.000000,22.000000,	A,C,	missense	0.266667	rs48553201	A/C	C	+
chr1	40293264	SNP	C,T	4,6	Exonic	Coding;Coding	Replacement;Replacement	C	T;T	71;68	1;1	Tet2+/-#1;Tet2+/-#2;Tet2-/-#1;Tet2-/-#2	WT	V;V	GTG;GTG	A;A	GCG;GCG	rs255999362	+;+	uc007atv.1;uc007atw.1	NA	NA	Mus musculus interleukin 1 receptor, type I (Il1r1), transcript variant 1, mRNA.;Mus musculus interleukin 1 receptor, type I (Il1r1), transcript variant 2, mRNA.	Il1r1;Il1r1	NM_008362;NM_001123382	NP_001116854;NP_001116854	NM_008362;NM_001123382	NA;NA	IL1R1_MOUSE;IL1R1_MOUSE	P13504;P13504	0	NA	NA	NA	missense	NA	rs255999362	C/T	C	+
chr1	40584310	SNP	C,T	6,4	Exonic	Coding	Silent	T	C	236	2	Tet2+/-#1;Tet2+/-#2;Tet2-/-#1;Tet2-/-#2	WT	D	GAC	D	GAT	rs50827254	+	uc007aul.1	NA	NA	Mus musculus solute carrier family 9 (sodium/hydrogen exchanger), member 4 (Slc9a4), mRNA.	Slc9a4	NM_177084	NP_796058	NM_177084	NA	SL9A4_MOUSE	Q8BUE1	2	0.266667,0.733333,	8.000000,22.000000,	T,C,	coding-synon	0.266667	rs50827254	C/T	T	+
chr1	43075405	SNP	A,G	5,5	Exonic	Coding;Coding;Coding	Silent;Silent;Silent	A	G;G;G	178;178;178	2;2;2	WT;Tet2+/-#1;Tet2+/-#2;Tet2-/-#1;Tet2-/-#2	NA	Y;Y;Y	TAC;TAC;TAC	Y;Y;Y	TAT;TAT;TAT	rs47741233	-;-;-	uc007ave.1;uc007avf.1;uc007avh.1	NA	NA	Mus musculus transforming growth factor, beta receptor associated protein 1 (Tgfbrap1), mRNA.;Mus musculus transforming growth factor, beta receptor associated protein 1 (Tgfbrap1), mRNA.;Mus musculus transforming growth factor, beta receptor associated protein 1 (Tgfbrap1), mRNA.	Tgfbrap1;Tgfbrap1;Tgfbrap1	AK141742;NM_001013025;AK159332	NP_001013043;NP_001013043;NA	NM_001013025;NM_001013025;NA	NA;NA;NA	TGFA1_MOUSE;TGFA1_MOUSE;Q3UR70-2	Q3UR70;Q3UR70;Q3UR70-2	2	0.300000,0.700000,	6.000000,14.000000,	G,A,	coding-synon	0.3	rs47741233	A/G	A	+
chr1	43111264	SNP	C,T	5,5	Exonic	Coding	Replacement	T	C	178	1	WT;Tet2+/-#1;Tet2+/-#2;Tet2-/-#1;Tet2-/-#2	NA	T	ACG	M	ATG	rs13475837	+	uc007avj.1	NA	NA	Mus musculus expressed sequence AI597479 (AI597479), mRNA.	AI597479	NM_133818	NP_598579	NM_133818	NA	ASHWN_MOUSE	Q922M7	2	0.558824,0.441176,	76.000000,60.000000,	T,C,	missense	0.441176	rs13475837	C/T	T	+
chr1	43742395	SNP	A,G	1,9	Exonic	Coding	Replacement	A	G	146	0	Tet2-/-#1	WT;Tet2+/-#1;Tet2+/-#2;Tet2-/-#2	D	GAT	N	AAT	rs13459182	+	uc007avp.2	NA	NA	Mus musculus RIKEN cDNA 1500015O10 gene (1500015O10Rik), mRNA.	1500015O10Rik	NM_024283	NP_077245	NM_024283	NA	AUGN_MOUSE	Q99LS0	2	0.761194,0.238806,	102.000000,32.000000,	G,A,	missense	0.238806	rs13459182	A/G	A	+
chr1	43075795	SNP	A,G	5,5	Exonic	Coding;Coding;Coding	Silent;Silent;Silent	A	G;G;G	48;48;48	2;2;2	WT;Tet2+/-#1;Tet2+/-#2;Tet2-/-#1;Tet2-/-#2	NA	H;H;H	CAC;CAC;CAC	H;H;H	CAT;CAT;CAT	rs48134751	-;-;-	uc007ave.1;uc007avf.1;uc007avh.1	NA	NA	Mus musculus transforming growth factor, beta receptor associated protein 1 (Tgfbrap1), mRNA.;Mus musculus transforming growth factor, beta receptor associated protein 1 (Tgfbrap1), mRNA.;Mus musculus transforming growth factor, beta receptor associated protein 1 (Tgfbrap1), mRNA.	Tgfbrap1;Tgfbrap1;Tgfbrap1	AK141742;NM_001013025;AK159332	NP_001013043;NP_001013043;NA	NM_001013025;NM_001013025;NA	NA;NA;NA	TGFA1_MOUSE;TGFA1_MOUSE;Q3UR70-2	Q3UR70;Q3UR70;Q3UR70-2	0	NA	NA	NA	coding-synon	NA	rs48134751	A/G	A	+
chr1	43098793	SNP	C,T	5,5	Exonic	Coding	Silent	T	C	10	2	WT;Tet2+/-#1;Tet2+/-#2;Tet2-/-#1;Tet2-/-#2	NA	C	TGC	C	TGT	rs31407788	+	uc007avj.1	NA	NA	Mus musculus expressed sequence AI597479 (AI597479), mRNA.	AI597479	NM_133818	NP_598579	NM_133818	NA	ASHWN_MOUSE	Q922M7	2	0.666667,0.333333,	24.000000,12.000000,	T,C,	coding-synon,near-gene-5	0.333333	rs31407788	C/T	T	+
chr1	43554153	SNP	G,T	9,1	Exonic	Coding	Silent	G	T	173	2	WT	NA	A	GCT	A	GCG	rs13475311	+	uc007avo.2	NA	NA	Mus musculus non-catalytic region of tyrosine kinase adaptor protein 2 (Nck2), mRNA.	Nck2	NM_010879	NP_035009	NM_010879	NA	NCK2_MOUSE	O55033	0	NA	NA	NA	coding-synon	NA	rs13475311	G/T	G	+
chr1	44112687	SNP	A,G	1,9	Exonic	Coding;Coding;3UTR	Silent;Silent;Non-Coding	A	G;G;G	347;347;NA	2;2;NA	Tet2-/-#1	WT;Tet2+/-#1;Tet2+/-#2;Tet2-/-#2	Y;Y;NA	TAC;TAC;NA	Y;Y;NA	TAT;TAT;NA	rs3666600	-;-;-	uc007awb.1;uc011wkc.1;uc007awc.1	NA	NA	Mus musculus KDEL (Lys-Asp-Glu-Leu) containing 1 (Kdelc1), mRNA.;Mus musculus KDEL (Lys-Asp-Glu-Leu) containing 1 (Kdelc1), mRNA.;Mus musculus KDEL (Lys-Asp-Glu-Leu) containing 1 (Kdelc1), mRNA.	Kdelc1;Kdelc1;Kdelc1	NM_023645;AK053315;AK035391	NP_076134;NP_076134;NP_076134	NM_023645;NM_023645;NM_023645	NA;NA;NA	KDEL1_MOUSE;Q9JHP7-2;KDEL1_MOUSE	Q9JHP7;Q9JHP7-2;Q9JHP7	2	0.631579,0.368421,	24.000000,14.000000,	G,A,	coding-synon	0.368421	rs3666600	A/G	A	+
chr1	44126502	SNP	C,T	8,2	Exonic	Coding;Coding;Coding	Silent;Silent;Silent	T	C;C;C	37;37;37	2;2;2	WT;Tet2-/-#1	Tet2+/-#1;Tet2+/-#2;Tet2-/-#2	Y;Y;Y	TAC;TAC;TAC	Y;Y;Y	TAT;TAT;TAT	rs33494041	+;+;+	uc007awd.2;uc007awe.2;uc007awf.2	NA	NA	Mus musculus basic, immunoglobulin-like variable motif containing (Bivm), mRNA.;Mus musculus basic, immunoglobulin-like variable motif containing (Bivm), mRNA.;Mus musculus basic, immunoglobulin-like variable motif containing (Bivm), mRNA.	Bivm;Bivm;Bivm	AF411386;BC082584;NM_144558	NP_653141;NP_653141;NP_653141	NM_144558;NM_144558;NM_144558	NA;NA;NA	BIVM_MOUSE;BIVM_MOUSE;BIVM_MOUSE	Q8CBX9;Q8CBX9;Q8CBX9	2	0.666667,0.333333,	20.000000,10.000000,	T,C,	coding-synon	0.333333	rs33494041	C/T	T	+
chr1	44127675	SNP	A,G	8,2	Exonic	Coding;Coding;Coding	Silent;Silent;Silent	G	A;A;A	171;171;171	2;2;2	WT;Tet2-/-#1	Tet2+/-#1;Tet2+/-#2;Tet2-/-#2	S;S;S	TCA;TCA;TCA	S;S;S	TCG;TCG;TCG	rs31138124	+;+;+	uc007awd.2;uc007awe.2;uc007awf.2	NA	NA	Mus musculus basic, immunoglobulin-like variable motif containing (Bivm), mRNA.;Mus musculus basic, immunoglobulin-like variable motif containing (Bivm), mRNA.;Mus musculus basic, immunoglobulin-like variable motif containing (Bivm), mRNA.	Bivm;Bivm;Bivm	AF411386;BC082584;NM_144558	NP_653141;NP_653141;NP_653141	NM_144558;NM_144558;NM_144558	NA;NA;NA	BIVM_MOUSE;BIVM_MOUSE;BIVM_MOUSE	Q8CBX9;Q8CBX9;Q8CBX9	2	0.411765,0.588235,	14.000000,20.000000,	G,A,	coding-synon	0.411765	rs31138124	A/G	G	+
chr1	44167031	SNP	A,C	1,9	Exonic	Coding;Coding;Coding	Replacement;Replacement;Replacement	A	C;C;C	200;368;200	1;1;1	Tet2-/-#1	WT;Tet2+/-#1;Tet2+/-#2;Tet2-/-#2	P;P;P	CCG;CCG;CCG	Q;Q;Q	CAG;CAG;CAG	rs8253430	+;+;+	uc007awh.2;uc007awi.2;uc007awj.1	NA	NA	Mus musculus excision repair cross-complementing rodent repair deficiency, complementation group 5 (Ercc5), mRNA.;Mus musculus excision repair cross-complementing rodent repair deficiency, complementation group 5 (Ercc5), mRNA.;Mus musculus excision repair cross-complementing rodent repair deficiency, complementation group 5 (Ercc5), mRNA.	Ercc5;Ercc5;Ercc5	AK140825;NM_011729;BC033413	NA;NP_035859;NA	NA;NM_011729;NA	NA;NA;NA	Q3TUN4_MOUSE;E9QM61_MOUSE;Q3TUN4_MOUSE	Q3TUN4;E9QM61;Q3TUN4	2	0.300000,0.700000,	18.000000,42.000000,	G,T,	missense	0.3	rs8253430	G/T	A	-
chr1	44167233	SNP	C,T	9,1	Exonic	Coding;Coding;Coding	Silent;Silent;Silent	C	T;T;T	267;435;267	2;2;2	WT	NA	G;G;G	GGT;GGT;GGT	G;G;G	GGC;GGC;GGC	rs8253411	+;+;+	uc007awh.2;uc007awi.2;uc007awj.1	NA	NA	Mus musculus excision repair cross-complementing rodent repair deficiency, complementation group 5 (Ercc5), mRNA.;Mus musculus excision repair cross-complementing rodent repair deficiency, complementation group 5 (Ercc5), mRNA.;Mus musculus excision repair cross-complementing rodent repair deficiency, complementation group 5 (Ercc5), mRNA.	Ercc5;Ercc5;Ercc5	AK140825;NM_011729;BC033413	NA;NP_035859;NA	NA;NM_011729;NA	NA;NA;NA	Q3TUN4_MOUSE;E9QM61_MOUSE;Q3TUN4_MOUSE	Q3TUN4;E9QM61;Q3TUN4	2	0.137931,0.862069,	8.000000,50.000000,	T,C,	coding-synon	0.137931	rs8253411	C/T	C	+
chr1	44167341	SNP	A,T	1,9	Exonic	Coding;Coding;Coding	Silent;Silent;Silent	A	T;T;T	303;471;303	2;2;2	Tet2-/-#1	WT;Tet2+/-#1;Tet2+/-#2;Tet2-/-#2	T;T;T	ACT;ACT;ACT	T;T;T	ACA;ACA;ACA	rs8253416	+;+;+	uc007awh.2;uc007awi.2;uc007awj.1	NA	NA	Mus musculus excision repair cross-complementing rodent repair deficiency, complementation group 5 (Ercc5), mRNA.;Mus musculus excision repair cross-complementing rodent repair deficiency, complementation group 5 (Ercc5), mRNA.;Mus musculus excision repair cross-complementing rodent repair deficiency, complementation group 5 (Ercc5), mRNA.	Ercc5;Ercc5;Ercc5	AK140825;NM_011729;BC033413	NA;NP_035859;NA	NA;NM_011729;NA	NA;NA;NA	Q3TUN4_MOUSE;E9QM61_MOUSE;Q3TUN4_MOUSE	Q3TUN4;E9QM61;Q3TUN4	2	0.666667,0.333333,	36.000000,18.000000,	T,A,	coding-synon	0.333333	rs8253416	A/T	A	+
chr1	44174240	SNP	A,T	2,8	Exonic	Coding;Coding;Coding	Replacement;Replacement;Replacement	A	T;T;T	631;799;631	0;0;0	WT;Tet2-/-#1	Tet2+/-#1;Tet2+/-#2;Tet2-/-#2	S;S;S	TCT;TCT;TCT	T;T;T	ACT;ACT;ACT	rs214657985	+;+;+	uc007awh.2;uc007awi.2;uc007awj.1	NA	NA	Mus musculus excision repair cross-complementing rodent repair deficiency, complementation group 5 (Ercc5), mRNA.;Mus musculus excision repair cross-complementing rodent repair deficiency, complementation group 5 (Ercc5), mRNA.;Mus musculus excision repair cross-complementing rodent repair deficiency, complementation group 5 (Ercc5), mRNA.	Ercc5;Ercc5;Ercc5	AK140825;NM_011729;BC033413	NA;NP_035859;NA	NA;NM_011729;NA	NA;NA;NA	Q3TUN4_MOUSE;E9QM61_MOUSE;Q3TUN4_MOUSE	Q3TUN4;E9QM61;Q3TUN4	0	NA	NA	NA	missense	NA	rs214657985	A/T	A	+
chr1	40726311	SNP	G,T	5,5	Exonic	Coding;Coding	Replacement;Replacement	T;T	G;G	287;287	1;1	WT;Tet2+/-#1;Tet2+/-#2;Tet2-/-#1;Tet2-/-#2	NA	G;G	GGG;GGG	V;V	GTG;GTG	NA	+;+	uc007aum.1;uc007aun.1	NA	NA	Mus musculus solute carrier family 9 (sodium/hydrogen exchanger), member 2 (Slc9a2), mRNA.;Mus musculus solute carrier family 9 (sodium/hydrogen exchanger), member 2 (Slc9a2), mRNA.	Slc9a2;Slc9a2	AK166114;NM_001033289	NP_001028461;NP_001028461	NM_001033289;NM_001033289	NA;NA	Q3TM63_MOUSE;Q3ZAS0_MOUSE	Q3TM63;Q3ZAS0	NA	NA	NA	NA	NA	NA	NA	NA	NA	NA
chr1	43051696	SNP	A,C	5,5	Exonic	Coding;Coding	Silent;Silent	C	A;A	756;756	2;2	WT;Tet2+/-#1;Tet2+/-#2;Tet2-/-#1;Tet2-/-#2	NA	L;L	CTT;CTT	L;L	CTG;CTG	rs32622565	-;-	uc007ave.1;uc007avf.1	NA	NA	Mus musculus transforming growth factor, beta receptor associated protein 1 (Tgfbrap1), mRNA.;Mus musculus transforming growth factor, beta receptor associated protein 1 (Tgfbrap1), mRNA.	Tgfbrap1;Tgfbrap1	AK141742;NM_001013025	NP_001013043;NP_001013043	NM_001013025;NM_001013025	NA;NA	TGFA1_MOUSE;TGFA1_MOUSE	Q3UR70;Q3UR70	2	0.300000,0.700000,	12.000000,28.000000,	A,C,	coding-synon	0.3	rs32622565	A/C	C	+
chr1	43060001	SNP	C,T	5,5	Exonic	Coding;Coding;Coding	Replacement;Replacement;Replacement	T	C;C;C	448;448;28	0;0;0	WT;Tet2+/-#1;Tet2+/-#2;Tet2-/-#1;Tet2-/-#2	NA	V;V;V	GTC;GTC;GTC	I;I;I	ATC;ATC;ATC	rs48500679	-;-;-	uc007ave.1;uc007avf.1;uc007avg.1	NA	NA	Mus musculus transforming growth factor, beta receptor associated protein 1 (Tgfbrap1), mRNA.;Mus musculus transforming growth factor, beta receptor associated protein 1 (Tgfbrap1), mRNA.;Mus musculus transforming growth factor, beta receptor associated protein 1 (Tgfbrap1), mRNA.	Tgfbrap1;Tgfbrap1;Tgfbrap1	AK141742;NM_001013025;AK082918	NP_001013043;NP_001013043;NA	NM_001013025;NM_001013025;NA	NA;NA;NA	TGFA1_MOUSE;TGFA1_MOUSE;NA	Q3UR70;Q3UR70;NA	2	0.866667,0.133333,	26.000000,4.000000,	T,C,	missense	0.133333	rs48500679	C/T	T	+
chr1	44127711	SNP	C,T	2,8	Exonic	Coding;Coding;Coding	Silent;Silent;Silent	C	T;T;T	183;183;183	2;2;2	WT;Tet2-/-#1	Tet2+/-#1;Tet2+/-#2;Tet2-/-#2	H;H;H	CAT;CAT;CAT	H;H;H	CAC;CAC;CAC	rs31794445	+;+;+	uc007awd.2;uc007awe.2;uc007awf.2	NA	NA	Mus musculus basic, immunoglobulin-like variable motif containing (Bivm), mRNA.;Mus musculus basic, immunoglobulin-like variable motif containing (Bivm), mRNA.;Mus musculus basic, immunoglobulin-like variable motif containing (Bivm), mRNA.	Bivm;Bivm;Bivm	AF411386;BC082584;NM_144558	NP_653141;NP_653141;NP_653141	NM_144558;NM_144558;NM_144558	NA;NA;NA	BIVM_MOUSE;BIVM_MOUSE;BIVM_MOUSE	Q8CBX9;Q8CBX9;Q8CBX9	2	0.250000,0.750000,	2.000000,6.000000,	T,C,	coding-synon	0.25	rs31794445	C/T	C	+
chr1	44137102	SNP	C,T	8,2	Exonic	Coding;Coding;Coding	Silent;Silent;Silent	T	C;C;C	339;339;339	2;2;2	WT;Tet2-/-#1	Tet2+/-#1;Tet2+/-#2;Tet2-/-#2	A;A;A	GCC;GCC;GCC	A;A;A	GCT;GCT;GCT	rs48221577	+;+;+	uc007awd.2;uc007awe.2;uc007awf.2	NA	NA	Mus musculus basic, immunoglobulin-like variable motif containing (Bivm), mRNA.;Mus musculus basic, immunoglobulin-like variable motif containing (Bivm), mRNA.;Mus musculus basic, immunoglobulin-like variable motif containing (Bivm), mRNA.	Bivm;Bivm;Bivm	AF411386;BC082584;NM_144558	NP_653141;NP_653141;NP_653141	NM_144558;NM_144558;NM_144558	NA;NA;NA	BIVM_MOUSE;BIVM_MOUSE;BIVM_MOUSE	Q8CBX9;Q8CBX9;Q8CBX9	0	NA	NA	NA	coding-synon	NA	rs48221577	C/T	T	+
chr1	44138639	SNP	C,T	8,2	Exonic	Coding;Coding;Coding	Silent;Silent;Silent	T	C;C;C	366;366;366	2;2;2	WT;Tet2-/-#1	Tet2+/-#1;Tet2+/-#2;Tet2-/-#2	H;H;H	CAC;CAC;CAC	H;H;H	CAT;CAT;CAT	rs254427451	+;+;+	uc007awd.2;uc007awe.2;uc007awf.2	NA	NA	Mus musculus basic, immunoglobulin-like variable motif containing (Bivm), mRNA.;Mus musculus basic, immunoglobulin-like variable motif containing (Bivm), mRNA.;Mus musculus basic, immunoglobulin-like variable motif containing (Bivm), mRNA.	Bivm;Bivm;Bivm	AF411386;BC082584;NM_144558	NP_653141;NP_653141;NP_653141	NM_144558;NM_144558;NM_144558	NA;NA;NA	BIVM_MOUSE;BIVM_MOUSE;BIVM_MOUSE	Q8CBX9;Q8CBX9;Q8CBX9	0	NA	NA	NA	coding-synon	NA	rs254427451	C/T	T	+
chr1	44206560	SNP	A,G	9,1	Exonic	Coding	Silent	G	A	175	2	Tet2-/-#1	WT;Tet2+/-#1;Tet2+/-#2;Tet2-/-#2	A	GCT	A	GCC	rs33504486	-	uc007awk.1	NA	NA	Mus musculus methyltransferase like 21E (Mettl21e), mRNA.	Mettl21e	NM_207281	NP_997164	NM_207281	NA	MT21E_MOUSE	Q8CDZ2	2	0.666667,0.333333,	20.000000,10.000000,	G,A,	coding-synon	0.333333	rs33504486	A/G	G	+
chr1	44211188	SNP	A,G	9,1	Exonic	Coding	Silent	G	A	19	2	Tet2-/-#1	WT;Tet2+/-#1;Tet2+/-#2;Tet2-/-#2	D	GAT	D	GAC	rs263030781	-	uc007awk.1	NA	NA	Mus musculus methyltransferase like 21E (Mettl21e), mRNA.	Mettl21e	NM_207281	NP_997164	NM_207281	NA	MT21E_MOUSE	Q8CDZ2	0	NA	NA	NA	coding-synon	NA	rs263030781	A/G	G	+
chr1	45337297	SNP	C,T	1,9	Exonic	Coding	Silent	T	C	692	2	WT	NA	G	GGC	G	GGT	rs13474957	+	uc007awq.2	NA	NA	Mus musculus collagen, type III, alpha 1 (Col3a1), mRNA.	Col3a1	NM_009930	NP_034060	NM_009930	NA	CO3A1_MOUSE	P08121	2	0.800000,0.200000,	24.000000,6.000000,	T,C,	coding-synon	0.2	rs13474957	C/T	T	+
chr1	45340647	SNP	C,T	2,8	Exonic	Coding	Silent	C	T	874	2	WT;Tet2-/-#1	Tet2+/-#1;Tet2+/-#2;Tet2-/-#2	P	CCT	P	CCC	rs3655412	+	uc007awq.2	NA	NA	Mus musculus collagen, type III, alpha 1 (Col3a1), mRNA.	Col3a1	NM_009930	NP_034060	NM_009930	NA	CO3A1_MOUSE	P08121	2	0.375000,0.625000,	6.000000,10.000000,	T,C,	coding-synon	0.375	rs3655412	C/T	C	+
chr1	39345311	SNP	A,G	4,6	Exonic	Coding	Replacement	A	G	562	0	Tet2+/-#1;Tet2+/-#2;Tet2-/-#1;Tet2-/-#2	WT	A	GCG	T	ACG	rs52631302	+	uc007atd.2	NA	NA	Mus musculus neuronal PAS domain protein 2 (Npas2), mRNA.	Npas2	NM_008719	NP_032745	NM_008719	NA	G3X9B7_MOUSE	G3X9B7	0	NA	NA	NA	missense	NA	rs52631302	A/G	A	+
chr1	40363319	SNP	A,G	4,6	Exonic	Coding;Coding	Silent;Silent	A	G;G	424;424	2;2	Tet2+/-#1;Tet2+/-#2;Tet2-/-#1;Tet2-/-#2	WT	L;L	TTG;TTG	L;L	TTA;TTA	rs49949584	+;+	uc007atx.1;uc007aty.1	NA	NA	Mus musculus interleukin 1 receptor-like 2 (Il1rl2), mRNA.;Mus musculus interleukin 1 receptor-like 2 (Il1rl2), mRNA.	Il1rl2;Il1rl2	NM_133193;AK085780	NP_573456;NP_573456	NM_133193;NM_133193	NA;NA	ILRL2_MOUSE;ILRL2_MOUSE	Q9ERS7;Q9ERS7	2	0.600000,0.400000,	18.000000,12.000000,	G,A,	coding-synon	0.4	rs49949584	A/G	A	+
chr1	40584004	SNP	C,T	6,4	Exonic	Coding	Silent	T	C	134	2	Tet2+/-#1;Tet2+/-#2;Tet2-/-#1;Tet2-/-#2	WT	L	CTC	L	CTT	rs46995028	+	uc007aul.1	NA	NA	Mus musculus solute carrier family 9 (sodium/hydrogen exchanger), member 4 (Slc9a4), mRNA.	Slc9a4	NM_177084	NP_796058	NM_177084	NA	SL9A4_MOUSE	Q8BUE1	0	NA	NA	NA	coding-synon	NA	rs46995028	C/T	T	+
chr1	40787561	SNP	A,G	5,5	Exonic	Coding;Coding	Silent;Silent	G	A;A	64;13	2;2	Tet2+/-#1;Tet2+/-#2;Tet2-/-#2	WT	L;L	CTT;CTT	L;L	CTC;CTC	rs263883037	-;-	uc007auo.1;uc007aup.1	NA	NA	Mus musculus major facilitator superfamily domain containing 9 (Mfsd9), mRNA.;Mus musculus major facilitator superfamily domain containing 9 (Mfsd9), mRNA.	Mfsd9;Mfsd9	NM_172499;AK169911	NP_766087;NA	NM_172499;NA	NA;NA	MFSD9_MOUSE;MFSD9_MOUSE	Q8C0T7;Q8C0T7	0	NA	NA	NA	coding-synon	NA	rs263883037	A/G	G	+
chr1	40805767	SNP	C,T	4,6	Exonic	Coding	Silent	C	T	4	2	Tet2+/-#1;Tet2+/-#2;Tet2-/-#1;Tet2-/-#2	WT	N	AAT	N	AAC	rs50061532	+	uc007auq.1	NA	NA	Mus musculus transmembrane protein 182 (Tmem182), mRNA.	Tmem182	NM_001081198	NP_001074667	NM_001081198	NA	TM182_MOUSE	B2RVY9	2	0.800000,0.200000,	24.000000,6.000000,	T,C,	coding-synon	0.2	rs50061532	C/T	C	+
chr1	44167265	SNP	C,G	9,1	Exonic	Coding;Coding;Coding	Replacement;Replacement;Replacement	G	C;C;C	278;446;278	1;1;1	Tet2-/-#1	WT;Tet2+/-#1;Tet2+/-#2;Tet2-/-#2	T;T;T	ACT;ACT;ACT	S;S;S	AGT;AGT;AGT	rs8253413	+;+;+	uc007awh.2;uc007awi.2;uc007awj.1	NA	NA	Mus musculus excision repair cross-complementing rodent repair deficiency, complementation group 5 (Ercc5), mRNA.;Mus musculus excision repair cross-complementing rodent repair deficiency, complementation group 5 (Ercc5), mRNA.;Mus musculus excision repair cross-complementing rodent repair deficiency, complementation group 5 (Ercc5), mRNA.	Ercc5;Ercc5;Ercc5	AK140825;NM_011729;BC033413	NA;NP_035859;NA	NA;NM_011729;NA	NA;NA;NA	Q3TUN4_MOUSE;E9QM61_MOUSE;Q3TUN4_MOUSE	Q3TUN4;E9QM61;Q3TUN4	2	0.857143,0.142857,	24.000000,4.000000,	G,C,	missense	0.142857	rs8253413	C/G	G	+
chr1	44180897	SNP	A,G	1,9	Exonic	Coding	Replacement	A	G	1110	0	Tet2-/-#1	WT;Tet2+/-#1;Tet2+/-#2;Tet2-/-#2	G	GGC	S	AGC	rs31555041	+	uc007awi.2	NA	NA	Mus musculus excision repair cross-complementing rodent repair deficiency, complementation group 5 (Ercc5), mRNA.	Ercc5	NM_011729	NP_035859	NM_011729	NA	E9QM61_MOUSE	E9QM61	2	0.588235,0.411765,	20.000000,14.000000,	G,A,	missense	0.411765	rs31555041	A/G	A	+
chr1	44180982	SNP	A,G	1,9	Exonic	Coding	Replacement	A	G	1138	1	Tet2-/-#1	WT;Tet2+/-#1;Tet2+/-#2;Tet2-/-#2	G	GGT	D	GAT	rs31350624	+	uc007awi.2	NA	NA	Mus musculus excision repair cross-complementing rodent repair deficiency, complementation group 5 (Ercc5), mRNA.	Ercc5	NM_011729	NP_035859	NM_011729	NA	E9QM61_MOUSE	E9QM61	2	0.625000,0.375000,	20.000000,12.000000,	G,A,	missense	0.375	rs31350624	A/G	A	+
chr1	44206383	SNP	A,G	9,1	Exonic	Coding	Silent	G	A	234	2	Tet2-/-#1	WT;Tet2+/-#1;Tet2+/-#2;Tet2-/-#2	Y	TAT	Y	TAC	rs31529402	-	uc007awk.1	NA	NA	Mus musculus methyltransferase like 21E (Mettl21e), mRNA.	Mettl21e	NM_207281	NP_997164	NM_207281	NA	MT21E_MOUSE	Q8CDZ2	2	0.666667,0.333333,	24.000000,12.000000,	G,A,	coding-synon	0.333333	rs31529402	A/G	G	+
chr1	45340677	SNP	A,C	8,2	Exonic	Coding	Silent	C	A	884	2	WT;Tet2-/-#1	Tet2+/-#1;Tet2+/-#2;Tet2-/-#2	G	GGA	G	GGC	rs4137469	+	uc007awq.2	NA	NA	Mus musculus collagen, type III, alpha 1 (Col3a1), mRNA.	Col3a1	NM_009930	NP_034060	NM_009930	NA	CO3A1_MOUSE	P08121	2	0.500000,0.500000,	2.000000,2.000000,	A,C,	coding-synon	0.5	rs4137469	A/C	C	+
chr1	44110759	SNP	C,T	1,9	Exonic	Coding	Silent	C	T	423	2	Tet2-/-#1	WT;Tet2+/-#1;Tet2+/-#2;Tet2-/-#2	K	AAA	K	AAG	rs32439757	-	uc007awb.1	NA	NA	Mus musculus KDEL (Lys-Asp-Glu-Leu) containing 1 (Kdelc1), mRNA.	Kdelc1	NM_023645	NP_076134	NM_023645	NA	KDEL1_MOUSE	Q9JHP7	2	0.578947,0.421053,	22.000000,16.000000,	T,C,	coding-synon	0.421053	rs32439757	C/T	C	+
chr1	44167390	SNP	A,C	9,1	Exonic	Coding;Coding;Coding	Replacement;Replacement;Replacement	C	A;A;A	320;488;320	0;0;0	Tet2-/-#1	WT;Tet2+/-#1;Tet2+/-#2;Tet2-/-#2	S;S;S	AGT;AGT;AGT	R;R;R	CGT;CGT;CGT	rs8253417	+;+;+	uc007awh.2;uc007awi.2;uc007awj.1	NA	NA	Mus musculus excision repair cross-complementing rodent repair deficiency, complementation group 5 (Ercc5), mRNA.;Mus musculus excision repair cross-complementing rodent repair deficiency, complementation group 5 (Ercc5), mRNA.;Mus musculus excision repair cross-complementing rodent repair deficiency, complementation group 5 (Ercc5), mRNA.	Ercc5;Ercc5;Ercc5	AK140825;NM_011729;BC033413	NA;NP_035859;NA	NA;NM_011729;NA	NA;NA;NA	Q3TUN4_MOUSE;E9QM61_MOUSE;Q3TUN4_MOUSE	Q3TUN4;E9QM61;Q3TUN4	2	0.214286,0.785714,	12.000000,44.000000,	A,C,	missense	0.214286	rs8253417	A/C	C	+
chr1	44173396	SNP	C,T	1,9	Exonic	Coding;Coding;Coding	Silent;Silent;Silent	C	T;T;T	503;671;503	2;2;2	Tet2-/-#1	WT;Tet2+/-#1;Tet2+/-#2;Tet2-/-#2	S;S;S	TCT;TCT;TCT	S;S;S	TCC;TCC;TCC	rs31837909	+;+;+	uc007awh.2;uc007awi.2;uc007awj.1	NA	NA	Mus musculus excision repair cross-complementing rodent repair deficiency, complementation group 5 (Ercc5), mRNA.;Mus musculus excision repair cross-complementing rodent repair deficiency, complementation group 5 (Ercc5), mRNA.;Mus musculus excision repair cross-complementing rodent repair deficiency, complementation group 5 (Ercc5), mRNA.	Ercc5;Ercc5;Ercc5	AK140825;NM_011729;BC033413	NA;NP_035859;NA	NA;NM_011729;NA	NA;NA;NA	Q3TUN4_MOUSE;E9QM61_MOUSE;Q3TUN4_MOUSE	Q3TUN4;E9QM61;Q3TUN4	2	0.666667,0.333333,	24.000000,12.000000,	T,C,	coding-synon	0.333333	rs31837909	C/T	C	+
chr1	44174245	SNP	C,T	2,8	Exonic	Coding;Coding;Coding	Silent;Silent;Silent	C	T;T;T	632;800;632	2;2;2	WT;Tet2-/-#1	Tet2+/-#1;Tet2+/-#2;Tet2-/-#2	D;D;D	GAT;GAT;GAT	D;D;D	GAC;GAC;GAC	rs230541018	+;+;+	uc007awh.2;uc007awi.2;uc007awj.1	NA	NA	Mus musculus excision repair cross-complementing rodent repair deficiency, complementation group 5 (Ercc5), mRNA.;Mus musculus excision repair cross-complementing rodent repair deficiency, complementation group 5 (Ercc5), mRNA.;Mus musculus excision repair cross-complementing rodent repair deficiency, complementation group 5 (Ercc5), mRNA.	Ercc5;Ercc5;Ercc5	AK140825;NM_011729;BC033413	NA;NP_035859;NA	NA;NM_011729;NA	NA;NA;NA	Q3TUN4_MOUSE;E9QM61_MOUSE;Q3TUN4_MOUSE	Q3TUN4;E9QM61;Q3TUN4	0	NA	NA	NA	coding-synon	NA	rs230541018	C/T	C	+
chr1	44178285	SNP	G,T	9,1	Exonic	Coding;Coding;Coding	Silent;Silent;Silent	G	T;T;T	761;929;761	2;2;2	WT	NA	P;P;P	CCT;CCT;CCT	P;P;P	CCG;CCG;CCG	rs241984156	+;+;+	uc007awh.2;uc007awi.2;uc007awj.1	NA	NA	Mus musculus excision repair cross-complementing rodent repair deficiency, complementation group 5 (Ercc5), mRNA.;Mus musculus excision repair cross-complementing rodent repair deficiency, complementation group 5 (Ercc5), mRNA.;Mus musculus excision repair cross-complementing rodent repair deficiency, complementation group 5 (Ercc5), mRNA.	Ercc5;Ercc5;Ercc5	AK140825;NM_011729;BC033413	NA;NP_035859;NA	NA;NM_011729;NA	NA;NA;NA	Q3TUN4_MOUSE;E9QM61_MOUSE;Q3TUN4_MOUSE	Q3TUN4;E9QM61;Q3TUN4	0	NA	NA	NA	coding-synon	NA	rs241984156	G/T	G	+
chr1	44180974	SNP	C,T	1,9	Exonic	Coding	Silent	C	T	1135	2	Tet2-/-#1	WT;Tet2+/-#1;Tet2+/-#2;Tet2-/-#2	S	AGT	S	AGC	rs31949113	+	uc007awi.2	NA	NA	Mus musculus excision repair cross-complementing rodent repair deficiency, complementation group 5 (Ercc5), mRNA.	Ercc5	NM_011729	NP_035859	NM_011729	NA	E9QM61_MOUSE	E9QM61	2	0.750000,0.250000,	6.000000,2.000000,	T,C,	coding-synon	0.25	rs31949113	C/T	C	+
chr1	45325855	SNP	A,G	8,2	Exonic	Coding	Silent	G	A	210	2	WT;Tet2-/-#1	Tet2+/-#1;Tet2+/-#2;Tet2-/-#2	P	CCA	P	CCG	rs31672487	+	uc007awq.2	NA	NA	Mus musculus collagen, type III, alpha 1 (Col3a1), mRNA.	Col3a1	NM_009930	NP_034060	NM_009930	NA	CO3A1_MOUSE	P08121	2	0.647059,0.352941,	22.000000,12.000000,	G,A,	coding-synon	0.352941	rs31672487	A/G	G	+
chr1	45339894	SNP	C,T	8,2	Exonic	Coding	Silent	T	C	821	2	WT;Tet2-/-#1	Tet2+/-#1;Tet2+/-#2;Tet2-/-#2	G	GGC	G	GGT	rs33524003	+	uc007awq.2	NA	NA	Mus musculus collagen, type III, alpha 1 (Col3a1), mRNA.	Col3a1	NM_009930	NP_034060	NM_009930	NA	CO3A1_MOUSE	P08121	2	0.666667,0.333333,	8.000000,4.000000,	T,C,	coding-synon	0.333333	rs33524003	C/T	T	+
chr1	45340290	SNP	C,T	8,2	Exonic	Coding	Silent	T	C	862	2	WT;Tet2-/-#1	Tet2+/-#1;Tet2+/-#2;Tet2-/-#2	R	CGC	R	CGT	rs33524806	+	uc007awq.2	NA	NA	Mus musculus collagen, type III, alpha 1 (Col3a1), mRNA.	Col3a1	NM_009930	NP_034060	NM_009930	NA	CO3A1_MOUSE	P08121	2	0.666667,0.333333,	8.000000,4.000000,	T,C,	coding-synon	0.333333	rs33524806	C/T	T	+
chr1	45391118	SNP	C,T	1,9	Exonic	Coding	Silent	C	T	907	2	Tet2-/-#1	WT;Tet2+/-#1;Tet2+/-#2;Tet2-/-#2	G	GGA	G	GGG	rs31734928	-	uc007awr.1	NA	NA	Mus musculus collagen, type V, alpha 2 (Col5a2), mRNA.	Col5a2	NM_007737	NP_031763	NM_007737	NA	CO5A2_MOUSE	Q3U962	2	0.714286,0.285714,	20.000000,8.000000,	T,C,	coding-synon	0.285714	rs31734928	C/T	C	+
chr1	40787552	SNP	A,G	5,5	Exonic	Coding;Coding	Silent;Silent	A	G;G	67;16	2;2	Tet2+/-#1;Tet2+/-#2;Tet2-/-#2	WT	S;S	AGC;AGC	S;S	AGT;AGT	rs250885742	-;-	uc007auo.1;uc007aup.1	NA	NA	Mus musculus major facilitator superfamily domain containing 9 (Mfsd9), mRNA.;Mus musculus major facilitator superfamily domain containing 9 (Mfsd9), mRNA.	Mfsd9;Mfsd9	NM_172499;AK169911	NP_766087;NA	NM_172499;NA	NA;NA	MFSD9_MOUSE;MFSD9_MOUSE	Q8C0T7;Q8C0T7	0	NA	NA	NA	coding-synon	NA	rs250885742	A/G	A	+
chr1	44158882	SNP	A,G	9,1	Exonic	5UTR;Coding;5UTR	Non-Coding;Replacement;Non-Coding	A	G;G;G	NA;153;NA	NA;1;NA	WT	NA	NA;G;NA	NA;GGA;NA	NA;E;NA	NA;GAA;NA	rs33496779	+;+;+	uc007awh.2;uc007awi.2;uc007awj.1	NA	NA	Mus musculus excision repair cross-complementing rodent repair deficiency, complementation group 5 (Ercc5), mRNA.;Mus musculus excision repair cross-complementing rodent repair deficiency, complementation group 5 (Ercc5), mRNA.;Mus musculus excision repair cross-complementing rodent repair deficiency, complementation group 5 (Ercc5), mRNA.	Ercc5;Ercc5;Ercc5	AK140825;NM_011729;BC033413	NA;NP_035859;NA	NA;NM_011729;NA	NA;NA;NA	Q3TUN4_MOUSE;E9QM61_MOUSE;Q3TUN4_MOUSE	Q3TUN4;E9QM61;Q3TUN4	2	0.200000,0.800000,	6.000000,24.000000,	G,A,	missense	0.2	rs33496779	A/G	A	+
chr1	44173446	SNP	C,T	1,9	Exonic	Coding;Coding;Coding	Replacement;Replacement;Replacement	C	T;T;T	520;688;520	1;1;1	Tet2-/-#1	WT;Tet2+/-#1;Tet2+/-#2;Tet2-/-#2	I;I;I	ATT;ATT;ATT	T;T;T	ACT;ACT;ACT	rs31760192	+;+;+	uc007awh.2;uc007awi.2;uc007awj.1	NA	NA	Mus musculus excision repair cross-complementing rodent repair deficiency, complementation group 5 (Ercc5), mRNA.;Mus musculus excision repair cross-complementing rodent repair deficiency, complementation group 5 (Ercc5), mRNA.;Mus musculus excision repair cross-complementing rodent repair deficiency, complementation group 5 (Ercc5), mRNA.	Ercc5;Ercc5;Ercc5	AK140825;NM_011729;BC033413	NA;NP_035859;NA	NA;NM_011729;NA	NA;NA;NA	Q3TUN4_MOUSE;E9QM61_MOUSE;Q3TUN4_MOUSE	Q3TUN4;E9QM61;Q3TUN4	2	0.611111,0.388889,	22.000000,14.000000,	T,C,	missense	0.388889	rs31760192	C/T	C	+
chr1	44180632	SNP	A,G	1,9	Exonic	Coding	Replacement	A	G	1021	2	Tet2-/-#1	WT;Tet2+/-#1;Tet2+/-#2;Tet2-/-#2	M	ATG	I	ATA	rs8253437	+	uc007awi.2	NA	NA	Mus musculus excision repair cross-complementing rodent repair deficiency, complementation group 5 (Ercc5), mRNA.	Ercc5	NM_011729	NP_035859	NM_011729	NA	E9QM61_MOUSE	E9QM61	2	0.714286,0.285714,	40.000000,16.000000,	G,A,	missense	0.285714	rs8253437	A/G	A	+
chr1	44180764	SNP	A,G	1,9	Exonic	Coding	Silent	A	G	1065	2	Tet2-/-#1	WT;Tet2+/-#1;Tet2+/-#2;Tet2-/-#2	R	AGG	R	AGA	rs8253438	+	uc007awi.2	NA	NA	Mus musculus excision repair cross-complementing rodent repair deficiency, complementation group 5 (Ercc5), mRNA.	Ercc5	NM_011729	NP_035859	NM_011729	NA	E9QM61_MOUSE	E9QM61	2	0.730769,0.269231,	38.000000,14.000000,	G,A,	coding-synon	0.269231	rs8253438	A/G	A	+
chr1	44180930	SNP	C,T	1,9	Exonic	Coding	Replacement	C	T	1121	0	Tet2-/-#1	WT;Tet2+/-#1;Tet2+/-#2;Tet2-/-#2	S	TCT	P	CCT	rs32670918	+	uc007awi.2	NA	NA	Mus musculus excision repair cross-complementing rodent repair deficiency, complementation group 5 (Ercc5), mRNA.	Ercc5	NM_011729	NP_035859	NM_011729	NA	E9QM61_MOUSE	E9QM61	2	0.666667,0.333333,	16.000000,8.000000,	T,C,	missense	0.333333	rs32670918	C/T	C	+
chr1	44206569	SNP	A,T	1,9	Exonic	Coding	Silent	A	T	172	2	Tet2-/-#1	WT;Tet2+/-#1;Tet2+/-#2;Tet2-/-#2	V	GTA	V	GTT	rs50326928	-	uc007awk.1	NA	NA	Mus musculus methyltransferase like 21E (Mettl21e), mRNA.	Mettl21e	NM_207281	NP_997164	NM_207281	NA	MT21E_MOUSE	Q8CDZ2	0	NA	NA	NA	coding-synon	NA	rs50326928	A/T	A	+
chr1	45386854	SNP	C,T	2,8	Exonic	Coding	Silent	C	T	1058	2	WT;Tet2-/-#1	Tet2+/-#1;Tet2+/-#2;Tet2-/-#2	R	CGA	R	CGG	rs13465130	-	uc007awr.1	NA	NA	Mus musculus collagen, type V, alpha 2 (Col5a2), mRNA.	Col5a2	NM_007737	NP_031763	NM_007737	NA	CO5A2_MOUSE	Q3U962	2	0.250000,0.750000,	2.000000,6.000000,	G,A,	coding-synon	0.25	rs13465130	A/G	C	-
chr1	45392310	SNP	C,T	1,9	Exonic	Coding	Silent	T	C	847	2	WT	NA	G	GGG	G	GGA	rs33530427	-	uc007awr.1	NA	NA	Mus musculus collagen, type V, alpha 2 (Col5a2), mRNA.	Col5a2	NM_007737	NP_031763	NM_007737	NA	CO5A2_MOUSE	Q3U962	2	0.785714,0.214286,	22.000000,6.000000,	T,C,	coding-synon	0.214286	rs33530427	C/T	T	+
chr1	45413506	SNP	C,T	9,1	Exonic	Coding	Silent	C	T	354	2	WT	NA	R	CGA	R	CGG	rs33533264	-	uc007awr.1	NA	NA	Mus musculus collagen, type V, alpha 2 (Col5a2), mRNA.	Col5a2	NM_007737	NP_031763	NM_007737	NA	CO5A2_MOUSE	Q3U962	2	0.300000,0.700000,	6.000000,14.000000,	T,C,	coding-synon	0.3	rs33533264	C/T	C	+
chr1	45912375	SNP	A,G	1,9	Exonic	Coding	Silent	A	G	207	2	Tet2-/-#1	WT;Tet2+/-#1;Tet2+/-#2;Tet2-/-#2	F	TTC	F	TTT	rs13475847	-	uc007awu.1	NA	NA	Mus musculus solute carrier family 40 (iron-regulated transporter), member 1 (Slc40a1), mRNA.	Slc40a1	NM_016917	NP_058613	NM_016917	NA	S40A1_MOUSE	Q9JHI9	2	0.716418,0.283582,	96.000000,38.000000,	G,A,	coding-synon	0.283582	rs13475847	A/G	A	+
chr1	45918984	SNP	C,T	9,1	Exonic	Coding;Coding	Silent;Silent	C	T;T	96;96	2;2	WT	NA	L;L	CTA;CTA	L;L	CTG;CTG	rs33592797	-;-	uc007awu.1;uc007awv.1	NA	NA	Mus musculus solute carrier family 40 (iron-regulated transporter), member 1 (Slc40a1), mRNA.;Mus musculus solute carrier family 40 (iron-regulated transporter), member 1 (Slc40a1), mRNA.	Slc40a1;Slc40a1	NM_016917;AK033987	NP_058613;NP_058613	NM_016917;NM_016917	NA;NA	S40A1_MOUSE;NA	Q9JHI9;NA	2	0.285714,0.714286,	4.000000,10.000000,	T,C,	coding-synon	0.285714	rs33592797	C/T	C	+
chr1	46066957	SNP	C,T	3,7	Exonic	Coding	Replacement	C	T	34	0	WT	Tet2+/-#1;Tet2+/-#2;Tet2-/-#2	S	TCG	P	CCG	rs32596568	+	uc007awx.2	NA	NA	Mus musculus dynein, axonemal, heavy chain 7B (Dnah7b), mRNA.	Dnah7b	NM_001160386	NP_001153858	NM_001160386	NA	L7N1Y0_MOUSE	L7N1Y0	2	0.666667,0.333333,	4.000000,2.000000,	T,C,	missense	0.333333	rs32596568	C/T	C	+
chr1	46187303	SNP	C,T	5,5	Exonic	Coding	Replacement	T	C	1298	1	WT;Tet2+/-#1;Tet2+/-#2;Tet2-/-#1;Tet2-/-#2	NA	A	GCA	V	GTA	NA	+	uc007awx.2	NA	NA	Mus musculus dynein, axonemal, heavy chain 7B (Dnah7b), mRNA.	Dnah7b	NM_001160386	NP_001153858	NM_001160386	NA	L7N1Y0_MOUSE	L7N1Y0	NA	NA	NA	NA	NA	NA	NA	NA	NA	NA
chr1	46201305	SNP	A,G	1,9	Exonic	Coding	Silent	G	A	1527	2	WT	NA	A	GCA	A	GCG	rs387844938	+	uc007awx.2	NA	NA	Mus musculus dynein, axonemal, heavy chain 7B (Dnah7b), mRNA.	Dnah7b	NM_001160386	NP_001153858	NM_001160386	NA	L7N1Y0_MOUSE	L7N1Y0	0	NA	NA	NA	coding-synon	NA	rs387844938	A/G	G	+
chr1	46219330	SNP	A,C	9,1	Exonic	Coding	Replacement	A	C	1894	0	WT	NA	L	CTG	M	ATG	rs38650157	+	uc007awx.2	NA	NA	Mus musculus dynein, axonemal, heavy chain 7B (Dnah7b), mRNA.	Dnah7b	NM_001160386	NP_001153858	NM_001160386	NA	L7N1Y0_MOUSE	L7N1Y0	2	0.777778,0.222222,	14.000000,4.000000,	A,C,	missense	0.222222	rs38650157	A/C	A	+
chr1	46225845	SNP	C,T	1,9	Exonic	Coding	Silent	T;T	C	2166	2	WT	NA	S	TCC	S	TCT	rs36389416;rs387192278	+	uc007awx.2	NA	NA	Mus musculus dynein, axonemal, heavy chain 7B (Dnah7b), mRNA.	Dnah7b	NM_001160386	NP_001153858	NM_001160386	NA	L7N1Y0_MOUSE	L7N1Y0	2;0	0.600000,0.400000,;NA	18.000000,12.000000,;NA	T,C,;NA	unknown;coding-synon	0.4	rs36389416;rs387192278	C/T;C/T	T;T	+;+
chr1	46234066	SNP	A,G	9,1	Exonic	Coding	Silent	A;A	G	2451	2	WT	NA	S	TCG	S	TCA	rs6324770;rs38611686	+	uc007awx.2	NA	NA	Mus musculus dynein, axonemal, heavy chain 7B (Dnah7b), mRNA.	Dnah7b	NM_001160386	NP_001153858	NM_001160386	NA	L7N1Y0_MOUSE	L7N1Y0	2;2	0.500000,0.500000,;0.400000,0.600000,	2.000000,2.000000,;12.000000,18.000000,	G,A,;G,A,	coding-synon;unknown	0.500000;0.400000	rs6324770;rs38611686	A/G;A/G	A;A	+;+
chr1	46249929	SNP	C,T	5,5	Exonic	Coding;Coding	Silent;Silent	C;C	T;T	2962;397	0;0	WT;Tet2+/-#1;Tet2+/-#2;Tet2-/-#1;Tet2-/-#2	NA	L;L	TTG;TTG	L;L	CTG;CTG	rs31451059;rs36560692	+;+	uc007awx.2;uc007awy.2	NA	NA	Mus musculus dynein, axonemal, heavy chain 7B (Dnah7b), mRNA.;Mus musculus dynein, axonemal, heavy chain 7B (Dnah7b), mRNA.	Dnah7b;Dnah7b	NM_001160386;BC040216	NP_001153858;NA	NM_001160386;NA	NA;NA	L7N1Y0_MOUSE;NA	L7N1Y0;NA	2;2	0.666667,0.333333,;0.416667,0.583333,	4.000000,2.000000,;10.000000,14.000000,	T,C,;T,C,	coding-synon;unknown	0.333333;0.416667	rs31451059;rs36560692	C/T;C/T	C;C	+;+
chr1	44180613	SNP	A,G	1,9	Exonic	Coding	Replacement	A	G	1015	1	Tet2-/-#1	WT;Tet2+/-#1;Tet2+/-#2;Tet2-/-#2	S	AGC	N	AAC	rs8253436	+	uc007awi.2	NA	NA	Mus musculus excision repair cross-complementing rodent repair deficiency, complementation group 5 (Ercc5), mRNA.	Ercc5	NM_011729	NP_035859	NM_011729	NA	E9QM61_MOUSE	E9QM61	2	0.636364,0.363636,	28.000000,16.000000,	G,A,	missense	0.363636	rs8253436	A/G	A	+
chr1	44206431	SNP	A,G	1,9	Exonic	Coding	Silent	A	G	218	2	Tet2-/-#1	WT;Tet2+/-#1;Tet2+/-#2;Tet2-/-#2	F	TTC	F	TTT	rs33503710	-	uc007awk.1	NA	NA	Mus musculus methyltransferase like 21E (Mettl21e), mRNA.	Mettl21e	NM_207281	NP_997164	NM_207281	NA	MT21E_MOUSE	Q8CDZ2	2	0.285714,0.714286,	8.000000,20.000000,	G,A,	coding-synon	0.285714	rs33503710	A/G	A	+
chr1	44744536	SNP	A,G	9,1	Exonic	Coding;Coding;5UTR	Silent;Silent;Non-Coding	G	A;A;A	51;51;NA	2;2;NA	Tet2-/-#1	WT;Tet2+/-#1;Tet2+/-#2;Tet2-/-#2	R;R;NA	AGA;AGA;NA	R;R;NA	AGG;AGG;NA	rs32780749	+;+;+	uc007awl.2;uc007awm.2;uc007awn.2	NA	NA	Mus musculus GULP, engulfment adaptor PTB domain containing 1 (Gulp1), mRNA.;Mus musculus GULP, engulfment adaptor PTB domain containing 1 (Gulp1), mRNA.;Mus musculus GULP, engulfment adaptor PTB domain containing 1 (Gulp1), mRNA.	Gulp1;Gulp1;Gulp1	AK017798;NM_028450;AK028490	NP_082726;NP_082726;NA	NM_028450;NM_028450;NA	NA;NA;NA	Q8K2A1-2;GULP1_MOUSE;NA	Q8K2A1-2;Q8K2A1;NA	2	0.350000,0.650000,	14.000000,26.000000,	G,A,	coding-synon,intron	0.35	rs32780749	A/G	G	+
chr1	45336683	SNP	G,T	1,9	Exonic	Coding	Silent	T	G	666	2	WT	NA	A	GCG	A	GCT	rs33521322	+	uc007awq.2	NA	NA	Mus musculus collagen, type III, alpha 1 (Col3a1), mRNA.	Col3a1	NM_009930	NP_034060	NM_009930	NA	CO3A1_MOUSE	P08121	2	0.461538,0.538462,	12.000000,14.000000,	G,T,	coding-synon	0.461538	rs33521322	G/T	T	+
chr1	45340883	SNP	A,T	2,8	Exonic	Coding	Silent	A	T	892	2	WT;Tet2-/-#1	Tet2+/-#1;Tet2+/-#2;Tet2-/-#2	P	CCT	P	CCA	rs3656719	+	uc007awq.2	NA	NA	Mus musculus collagen, type III, alpha 1 (Col3a1), mRNA.	Col3a1	NM_009930	NP_034060	NM_009930	NA	CO3A1_MOUSE	P08121	2	0.714286,0.285714,	10.000000,4.000000,	T,A,	coding-synon	0.285714	rs3656719	A/T	A	+
chr1	45380046	SNP	G,T	9,1	Exonic	Coding	Silent	G	T	1291	2	WT	NA	A	GCA	A	GCC	rs13465129	-	uc007awr.1	NA	NA	Mus musculus collagen, type V, alpha 2 (Col5a2), mRNA.	Col5a2	NM_007737	NP_031763	NM_007737	NA	CO5A2_MOUSE	Q3U962	2	0.153846,0.846154,	4.000000,22.000000,	A,C,	coding-synon	0.153846	rs13465129	A/C	G	-
chr1	45403444	SNP	C,G	8,2	Exonic	Coding	Replacement	G	C	614	0	WT;Tet2-/-#1	Tet2+/-#1;Tet2+/-#2;Tet2-/-#2	V	GTT	L	CTT	rs32696855	-	uc007awr.1	NA	NA	Mus musculus collagen, type V, alpha 2 (Col5a2), mRNA.	Col5a2	NM_007737	NP_031763	NM_007737	NA	CO5A2_MOUSE	Q3U962	2	0.500000,0.500000,	2.000000,2.000000,	G,C,	missense	0.5	rs32696855	C/G	G	+
chr1	46187165	SNP	A,G	4,6	Exonic	Coding	Replacement	G	A	1252	1	WT;Tet2+/-#1;Tet2+/-#2;Tet2-/-#2	NA	D	GAC	G	GGC	NA	+	uc007awx.2	NA	NA	Mus musculus dynein, axonemal, heavy chain 7B (Dnah7b), mRNA.	Dnah7b	NM_001160386	NP_001153858	NM_001160386	NA	L7N1Y0_MOUSE	L7N1Y0	NA	NA	NA	NA	NA	NA	NA	NA	NA	NA
chr1	46219389	SNP	C,T	9,1	Exonic	Coding	Silent	C	T	1913	2	WT	NA	F	TTT	F	TTC	rs37152283	+	uc007awx.2	NA	NA	Mus musculus dynein, axonemal, heavy chain 7B (Dnah7b), mRNA.	Dnah7b	NM_001160386	NP_001153858	NM_001160386	NA	L7N1Y0_MOUSE	L7N1Y0	2	0.200000,0.800000,	6.000000,24.000000,	T,C,	coding-synon	0.2	rs37152283	C/T	C	+
chr1	46325815	SNP	C,T	4,6	Exonic	Coding;non-coding RNA	Silent;Non-Coding	T;T	C;C	3585;NA	2;NA	WT;Tet2+/-#1;Tet2+/-#2;Tet2-/-#2	NA	N;NA	AAC;NA	N;NA	AAT;NA	NA	+;+	uc007awx.2;uc007awz.2	NA	NA	Mus musculus dynein, axonemal, heavy chain 7B (Dnah7b), mRNA.;Mus musculus dynein, axonemal, heavy chain 7B (Dnah7b), mRNA.	Dnah7b;Dnah7b	NM_001160386;AK133153	NP_001153858;NA	NM_001160386;NA	NA;NA	L7N1Y0_MOUSE;NA	L7N1Y0;NA	NA	NA	NA	NA	NA	NA	NA	NA	NA	NA
chr1	45388228	SNP	C,T	1,9	Exonic	Coding	Silent	T	C	1042	2	WT	NA	G	GGG	G	GGA	rs238154369	-	uc007awr.1	NA	NA	Mus musculus collagen, type V, alpha 2 (Col5a2), mRNA.	Col5a2	NM_007737	NP_031763	NM_007737	NA	CO5A2_MOUSE	Q3U962	0	NA	NA	NA	coding-synon	NA	rs238154369	C/T	T	+
chr1	46066800	SNP	A,T	9,1	Exonic	Coding	Silent	A	T	21	2	WT	NA	A	GCT	A	GCA	rs213897117	+	uc007awx.2	NA	NA	Mus musculus dynein, axonemal, heavy chain 7B (Dnah7b), mRNA.	Dnah7b	NM_001160386	NP_001153858	NM_001160386	NA	L7N1Y0_MOUSE	L7N1Y0	0	NA	NA	NA	coding-synon	NA	rs213897117	A/T	A	+
chr1	46182479	SNP	A,C	9,1	Exonic	Coding	Silent	A	C	1248	0	WT	NA	R	CGG	R	AGG	rs223894413	+	uc007awx.2	NA	NA	Mus musculus dynein, axonemal, heavy chain 7B (Dnah7b), mRNA.	Dnah7b	NM_001160386	NP_001153858	NM_001160386	NA	L7N1Y0_MOUSE	L7N1Y0	0	NA	NA	NA	coding-synon	NA	rs223894413	A/C	A	+
chr1	46187187	SNP	A,T	5,5	Exonic	Coding	Replacement	T	A	1259	2	WT;Tet2+/-#1;Tet2+/-#2;Tet2-/-#1;Tet2-/-#2	NA	Q	CAA	H	CAT	NA	+	uc007awx.2	NA	NA	Mus musculus dynein, axonemal, heavy chain 7B (Dnah7b), mRNA.	Dnah7b	NM_001160386	NP_001153858	NM_001160386	NA	L7N1Y0_MOUSE	L7N1Y0	NA	NA	NA	NA	NA	NA	NA	NA	NA	NA
chr1	46201351	SNP	A,G	1,9	Exonic	Coding	Replacement	A	G	1543	0	Tet2-/-#1	WT;Tet2+/-#1;Tet2+/-#2;Tet2-/-#2	D	GAC	N	AAC	rs32103085	+	uc007awx.2	NA	NA	Mus musculus dynein, axonemal, heavy chain 7B (Dnah7b), mRNA.	Dnah7b	NM_001160386	NP_001153858	NM_001160386	NA	L7N1Y0_MOUSE	L7N1Y0	2	0.750000,0.250000,	6.000000,2.000000,	G,A,	missense	0.25	rs32103085	A/G	A	+
chr1	46224770	SNP	C,T	8,2	Exonic	Coding	Silent	T	C	2137	2	WT;Tet2-/-#1	Tet2+/-#1;Tet2+/-#2;Tet2-/-#2	G	GGC	G	GGT	rs13475848	+	uc007awx.2	NA	NA	Mus musculus dynein, axonemal, heavy chain 7B (Dnah7b), mRNA.	Dnah7b	NM_001160386	NP_001153858	NM_001160386	NA	L7N1Y0_MOUSE	L7N1Y0	2	0.581818,0.418182,	64.000000,46.000000,	T,C,	coding-synon	0.418182	rs13475848	C/T	T	+
chr1	51770828	SNP	C,T	9,1	Exonic	Coding;Coding;Coding	Silent;Silent;Silent	C	T;T;T	751;751;751	2;2;2	WT	NA	K;K;K	AAA;AAA;AAA	K;K;K	AAG;AAG;AAG	rs33820704	-;-;-	uc007axs.3;uc007axr.3;uc007axt.3	NA	NA	Mus musculus myosin IB (Myo1b), transcript variant 1, mRNA.;Mus musculus myosin IB (Myo1b), transcript variant 2, mRNA.;Mus musculus myosin IB (Myo1b), transcript variant 3, mRNA.	Myo1b;Myo1b;Myo1b	NM_001161817;NM_010863;NM_001290982	NP_001155289;NP_034993;NP_001277911	NM_001161817;NM_010863;NM_001290982	NA;NA;NA	Q7TQD7_MOUSE;MYO1B_MOUSE;E9QNH6_MOUSE	Q7TQD7;P46735;E9QNH6	2	0.357143,0.642857,	10.000000,18.000000,	T,C,	coding-synon	0.357143	rs33820704	C/T	C	+
chr1	51797434	SNP	C,T	9,1	Exonic	Coding;Coding;Coding	Silent;Silent;Silent	T	C;C;C	289;289;289	2;2;2	WT	Tet2+/-#1;Tet2+/-#2;Tet2-/-#1;Tet2-/-#2	E;E;E	GAG;GAG;GAG	E;E;E	GAA;GAA;GAA	rs33825556	-;-;-	uc007axs.3;uc007axr.3;uc007axt.3	NA	NA	Mus musculus myosin IB (Myo1b), transcript variant 1, mRNA.;Mus musculus myosin IB (Myo1b), transcript variant 2, mRNA.;Mus musculus myosin IB (Myo1b), transcript variant 3, mRNA.	Myo1b;Myo1b;Myo1b	NM_001161817;NM_010863;NM_001290982	NP_001155289;NP_034993;NP_001277911	NM_001161817;NM_010863;NM_001290982	NA;NA;NA	Q7TQD7_MOUSE;MYO1B_MOUSE;E9QNH6_MOUSE	Q7TQD7;P46735;E9QNH6	2	0.866667,0.133333,	26.000000,4.000000,	T,C,	coding-synon	0.133333	rs33825556	C/T	T	+
chr1	45347648	SNP	A,C	1,9	Exonic	Coding	Replacement	C	A	1340	0	WT	NA	T	ACT	P	CCT	rs13474959	+	uc007awq.2	NA	NA	Mus musculus collagen, type III, alpha 1 (Col3a1), mRNA.	Col3a1	NM_009930	NP_034060	NM_009930	NA	CO3A1_MOUSE	P08121	2	0.200000,0.800000,	6.000000,24.000000,	A,C,	missense	0.2	rs13474959	A/C	C	+
chr1	45818883	SNP	C	10	Exonic	Coding;Coding	Silent;Silent	T	C;C	594;10	2;2	NA	WT;Tet2+/-#1;Tet2+/-#2;Tet2-/-#1;Tet2-/-#2	V;V	GTC;GTC	V;V	GTT;GTT	rs32539075	+;+	uc007awt.1;uc011wkg.1	NA	NA	Mus musculus WD repeat domain 75 (Wdr75), mRNA.;Mus musculus WD repeat domain 75 (Wdr75), mRNA.	Wdr75;Wdr75	NM_028599;BC049925	NP_082875;NP_082875	NM_028599;NM_028599	NA;NA	Q3U821_MOUSE;Q3MIA1_MOUSE	Q3U821;Q3MIA1	2	0.157895,0.842105,	6.000000,32.000000,	T,C,	coding-synon	0.157895	rs32539075	C/T	T	+
chr1	46066960	SNP	A,G	3,7	Exonic	Coding	Replacement	A	G	35	0	WT	Tet2+/-#1;Tet2+/-#2;Tet2-/-#2	V	GTC	I	ATC	rs31532497	+	uc007awx.2	NA	NA	Mus musculus dynein, axonemal, heavy chain 7B (Dnah7b), mRNA.	Dnah7b	NM_001160386	NP_001153858	NM_001160386	NA	L7N1Y0_MOUSE	L7N1Y0	2	0.500000,0.500000,	10.000000,10.000000,	G,A,	missense	0.5	rs31532497	A/G	A	+
chr1	46219343	SNP	C,T	9,1	Exonic	Coding	Replacement	C	T	1898	1	WT	NA	V	GTC	A	GCC	rs37316526	+	uc007awx.2	NA	NA	Mus musculus dynein, axonemal, heavy chain 7B (Dnah7b), mRNA.	Dnah7b	NM_001160386	NP_001153858	NM_001160386	NA	L7N1Y0_MOUSE	L7N1Y0	2	0.200000,0.800000,	6.000000,24.000000,	T,C,	missense	0.2	rs37316526	C/T	C	+
chr1	46221623	SNP	C,T	1,9	Exonic	Coding	Silent	T	C	1980	2	WT	NA	T	ACC	T	ACT	rs238706340	+	uc007awx.2	NA	NA	Mus musculus dynein, axonemal, heavy chain 7B (Dnah7b), mRNA.	Dnah7b	NM_001160386	NP_001153858	NM_001160386	NA	L7N1Y0_MOUSE	L7N1Y0	0	NA	NA	NA	coding-synon	NA	rs238706340	C/T	T	+
chr1	46233766	SNP	C,T	2,8	Exonic	Coding	Silent	C	T	2351	2	WT;Tet2-/-#1	Tet2+/-#1;Tet2+/-#2;Tet2-/-#2	S	AGT	S	AGC	rs31050358	+	uc007awx.2	NA	NA	Mus musculus dynein, axonemal, heavy chain 7B (Dnah7b), mRNA.	Dnah7b	NM_001160386	NP_001153858	NM_001160386	NA	L7N1Y0_MOUSE	L7N1Y0	2	0.421053,0.578947,	16.000000,22.000000,	T,C,	coding-synon	0.421053	rs31050358	C/T	C	+
chr1	46322258	SNP	A,G	3,7	Exonic	Coding;non-coding RNA	Silent;Non-Coding	G	A;A	3439;NA	2;NA	Tet2+/-#1;Tet2+/-#2;Tet2-/-#2	NA	P;NA	CCA;NA	P;NA	CCG;NA	rs33609525	+;+	uc007awx.2;uc007awz.2	NA	NA	Mus musculus dynein, axonemal, heavy chain 7B (Dnah7b), mRNA.;Mus musculus dynein, axonemal, heavy chain 7B (Dnah7b), mRNA.	Dnah7b;Dnah7b	NM_001160386;AK133153	NP_001153858;NA	NM_001160386;NA	NA;NA	L7N1Y0_MOUSE;NA	L7N1Y0;NA	2	0.666667,0.333333,	16.000000,8.000000,	G,A,	unknown	0.333333	rs33609525	A/G	G	+
chr1	46820557	SNP	C,T	9,1	Exonic	Coding;Coding	Silent;Silent	C	T;T	556;556	2;2	WT	NA	P;P	CCA;CCA	P;P	CCG;CCG	rs33617974	-;-	uc007axc.1;uc007axd.1	NA	NA	Mus musculus solute carrier family 39 (zinc transporter), member 10 (Slc39a10), mRNA.;Mus musculus solute carrier family 39 (zinc transporter), member 10 (Slc39a10), mRNA.	Slc39a10;Slc39a10	NM_172653;AK136117	NP_766241;NP_766241	NM_172653;NM_172653	NA;NA	S39AA_MOUSE;S39AA_MOUSE	Q6P5F6;Q6P5F6	2	0.266667,0.733333,	8.000000,22.000000,	T,C,	coding-synon	0.266667	rs33617974	C/T	C	+
chr1	52708211	SNP	A,G	1,9	Exonic	Coding;Coding;Coding	Silent;Silent;Silent	C;C;C	A;A;A	498;498;498	2;2;2	WT	NA	T;T;T	ACT;ACT;ACT	T;T;T	ACC;ACC;ACC	NA	-;-;-	uc007ayl.3;uc007aym.1;uc007ayn.1	NA	NA	Mus musculus major facilitator superfamily domain containing 6 (Mfsd6), transcript variant 1, mRNA.;Mus musculus major facilitator superfamily domain containing 6 (Mfsd6), transcript variant 2, mRNA.;Mus musculus major facilitator superfamily domain containing 6 (Mfsd6), transcript variant 2, mRNA.	Mfsd6;Mfsd6;Mfsd6	NM_133829;NM_178081;AK171946	NP_598590;NP_835182;NP_835182	NM_133829;NM_178081;NM_178081	NA;NA;NA	D3Z183_MOUSE;MFSD6_MOUSE;MFSD6_MOUSE	D3Z183;Q8CBH5;Q8CBH5	NA	NA	NA	NA	NA	NA	NA	NA	NA	NA
chr1	58240708	SNP	A,C	9,1	Exonic	Coding	Replacement	C	A	494	2	WT	Tet2+/-#1;Tet2+/-#2;Tet2-/-#1;Tet2-/-#2	E	GAA	D	GAC	rs3669572	+	uc007bbo.1	NA	NA	Mus musculus aldehyde oxidase 4 (Aox4), mRNA.	Aox4	NM_023631	NP_076120	NM_023631	NA	AOXD_MOUSE	Q3TYQ9	2	0.600000,0.400000,	12.000000,8.000000,	A,C,	missense	0.4	rs3669572	A/C	C	+
chr1	46081446	SNP	C,G	1,9	Exonic	Coding	Silent	G	C	74	2	WT	NA	S	TCC	S	TCG	rs39970001	+	uc007awx.2	NA	NA	Mus musculus dynein, axonemal, heavy chain 7B (Dnah7b), mRNA.	Dnah7b	NM_001160386	NP_001153858	NM_001160386	NA	L7N1Y0_MOUSE	L7N1Y0	2	0.400000,0.600000,	12.000000,18.000000,	G,C,	coding-synon	0.4	rs39970001	C/G	G	+
chr1	46175436	SNP	C,T	9,1	Exonic	Coding	Silent	C	T	1120	2	WT	NA	N	AAT	N	AAC	rs38263455	+	uc007awx.2	NA	NA	Mus musculus dynein, axonemal, heavy chain 7B (Dnah7b), mRNA.	Dnah7b	NM_001160386	NP_001153858	NM_001160386	NA	L7N1Y0_MOUSE	L7N1Y0	2	0.400000,0.600000,	12.000000,18.000000,	T,C,	coding-synon	0.4	rs38263455	C/T	C	+
chr1	46233619	SNP	C,T	2,8	Exonic	Coding	Silent	C	T	2302	2	WT;Tet2-/-#1	Tet2+/-#1;Tet2+/-#2;Tet2-/-#2	G	GGT	G	GGC	rs30767813	+	uc007awx.2	NA	NA	Mus musculus dynein, axonemal, heavy chain 7B (Dnah7b), mRNA.	Dnah7b	NM_001160386	NP_001153858	NM_001160386	NA	L7N1Y0_MOUSE	L7N1Y0	2	0.421053,0.578947,	16.000000,22.000000,	T,C,	coding-synon	0.421053	rs30767813	C/T	C	+
chr1	46240877	SNP	A,G	1,9	Exonic	Coding;Coding	Silent;Silent	A	G;G	2655;90	2;2	Tet2-/-#1	WT;Tet2+/-#1;Tet2+/-#2;Tet2-/-#2	A;A	GCG;GCG	A;A	GCA;GCA	rs30850651	+;+	uc007awx.2;uc007awy.2	NA	NA	Mus musculus dynein, axonemal, heavy chain 7B (Dnah7b), mRNA.;Mus musculus dynein, axonemal, heavy chain 7B (Dnah7b), mRNA.	Dnah7b;Dnah7b	NM_001160386;BC040216	NP_001153858;NA	NM_001160386;NA	NA;NA	L7N1Y0_MOUSE;NA	L7N1Y0;NA	2	0.750000,0.250000,	6.000000,2.000000,	G,A,	coding-synon	0.25	rs30850651	A/G	A	+
chr1	51778374	SNP	C,T	1,9	Exonic	Coding;Coding;Coding	Silent;Silent;Silent	C	T;T;T	576;576;576	2;2;2	WT	Tet2+/-#1;Tet2+/-#2;Tet2-/-#1;Tet2-/-#2	A;A;A	GCA;GCA;GCA	A;A;A	GCG;GCG;GCG	rs33829208	-;-;-	uc007axs.3;uc007axr.3;uc007axt.3	NA	NA	Mus musculus myosin IB (Myo1b), transcript variant 1, mRNA.;Mus musculus myosin IB (Myo1b), transcript variant 2, mRNA.;Mus musculus myosin IB (Myo1b), transcript variant 3, mRNA.	Myo1b;Myo1b;Myo1b	NM_001161817;NM_010863;NM_001290982	NP_001155289;NP_034993;NP_001277911	NM_001161817;NM_010863;NM_001290982	NA;NA;NA	Q7TQD7_MOUSE;MYO1B_MOUSE;E9QNH6_MOUSE	Q7TQD7;P46735;E9QNH6	2	0.466667,0.533333,	14.000000,16.000000,	T,C,	coding-synon	0.466667	rs33829208	C/T	C	+
chr1	51794354	SNP	C,G	9,1	Exonic	Coding;Coding;Coding	Silent;Silent;Silent	G	C;C;C	359;359;359	2;2;2	WT	Tet2+/-#1;Tet2+/-#2;Tet2-/-#1;Tet2-/-#2	R;R;R	CGG;CGG;CGG	R;R;R	CGC;CGC;CGC	rs33822031	-;-;-	uc007axs.3;uc007axr.3;uc007axt.3	NA	NA	Mus musculus myosin IB (Myo1b), transcript variant 1, mRNA.;Mus musculus myosin IB (Myo1b), transcript variant 2, mRNA.;Mus musculus myosin IB (Myo1b), transcript variant 3, mRNA.	Myo1b;Myo1b;Myo1b	NM_001161817;NM_010863;NM_001290982	NP_001155289;NP_034993;NP_001277911	NM_001161817;NM_010863;NM_001290982	NA;NA;NA	Q7TQD7_MOUSE;MYO1B_MOUSE;E9QNH6_MOUSE	Q7TQD7;P46735;E9QNH6	2	0.866667,0.133333,	26.000000,4.000000,	G,C,	coding-synon	0.133333	rs33822031	C/G	G	+
chr1	58235194	SNP	A,C	1,9	Exonic	Coding	Replacement	A	C	380	0	WT	Tet2+/-#1;Tet2+/-#2;Tet2-/-#1;Tet2-/-#2	L	CTC	I	ATC	rs29691389	+	uc007bbo.1	NA	NA	Mus musculus aldehyde oxidase 4 (Aox4), mRNA.	Aox4	NM_023631	NP_076120	NM_023631	NA	AOXD_MOUSE	Q3TYQ9	2	0.428571,0.571429,	6.000000,8.000000,	A,C,	missense	0.428571	rs29691389	A/C	A	+
chr1	58245935	SNP	C,T	1,9	Exonic	Coding	Silent	C	T	615	2	WT	Tet2+/-#1;Tet2+/-#2;Tet2-/-#1;Tet2-/-#2	A	GCT	A	GCC	rs29702060	+	uc007bbo.1	NA	NA	Mus musculus aldehyde oxidase 4 (Aox4), mRNA.	Aox4	NM_023631	NP_076120	NM_023631	NA	AOXD_MOUSE	Q3TYQ9	2	0.400000,0.600000,	8.000000,12.000000,	T,C,	coding-synon	0.4	rs29702060	C/T	C	+
chr1	46325892	SNP	A,G	1,9	Exonic	Coding;non-coding RNA	Replacement;Non-Coding	G	A;A	3611;NA	1;NA	WT	NA	D;NA	GAC;NA	G;NA	GGC;NA	rs387393277	+;+	uc007awx.2;uc007awz.2	NA	NA	Mus musculus dynein, axonemal, heavy chain 7B (Dnah7b), mRNA.;Mus musculus dynein, axonemal, heavy chain 7B (Dnah7b), mRNA.	Dnah7b;Dnah7b	NM_001160386;AK133153	NP_001153858;NA	NM_001160386;NA	NA;NA	L7N1Y0_MOUSE;NA	L7N1Y0;NA	0	NA	NA	NA	missense	NA	rs387393277	A/G	G	+
chr1	46373319	SNP	C,T	4,6	Exonic	Coding;non-coding RNA	Silent;Non-Coding	T	C;C	4029;NA	2;NA	WT;Tet2+/-#1;Tet2+/-#2;Tet2-/-#2	NA	G;NA	GGC;NA	G;NA	GGT;NA	rs36672151	+;+	uc007awx.2;uc007awz.2	NA	NA	Mus musculus dynein, axonemal, heavy chain 7B (Dnah7b), mRNA.;Mus musculus dynein, axonemal, heavy chain 7B (Dnah7b), mRNA.	Dnah7b;Dnah7b	NM_001160386;AK133153	NP_001153858;NA	NM_001160386;NA	NA;NA	L7N1Y0_MOUSE;NA	L7N1Y0;NA	2	0.533333,0.466667,	16.000000,14.000000,	T,C,	coding-synon	0.466667	rs36672151	C/T	T	+
chr1	51769055	SNP	C,T	1,9	Exonic	Coding;Coding;Coding	Silent;Silent;Silent	C	T;T;T	777;777;777	2;2;2	WT	Tet2+/-#1;Tet2+/-#2;Tet2-/-#1;Tet2-/-#2	K;K;K	AAA;AAA;AAA	K;K;K	AAG;AAG;AAG	rs32233651	-;-;-	uc007axs.3;uc007axr.3;uc007axt.3	NA	NA	Mus musculus myosin IB (Myo1b), transcript variant 1, mRNA.;Mus musculus myosin IB (Myo1b), transcript variant 2, mRNA.;Mus musculus myosin IB (Myo1b), transcript variant 3, mRNA.	Myo1b;Myo1b;Myo1b	NM_001161817;NM_010863;NM_001290982	NP_001155289;NP_034993;NP_001277911	NM_001161817;NM_010863;NM_001290982	NA;NA;NA	Q7TQD7_MOUSE;MYO1B_MOUSE;E9QNH6_MOUSE	Q7TQD7;P46735;E9QNH6	2	0.333333,0.666667,	2.000000,4.000000,	T,C,	coding-synon	0.333333	rs32233651	C/T	C	+
chr1	51770831	SNP	C,T	9,1	Exonic	Coding;Coding;Coding	Replacement;Replacement;Replacement	T	C;C;C	750;750;750	2;2;2	WT	Tet2+/-#1;Tet2+/-#2;Tet2-/-#1;Tet2-/-#2	M;M;M	ATG;ATG;ATG	I;I;I	ATA;ATA;ATA	rs33820707	-;-;-	uc007axs.3;uc007axr.3;uc007axt.3	NA	NA	Mus musculus myosin IB (Myo1b), transcript variant 1, mRNA.;Mus musculus myosin IB (Myo1b), transcript variant 2, mRNA.;Mus musculus myosin IB (Myo1b), transcript variant 3, mRNA.	Myo1b;Myo1b;Myo1b	NM_001161817;NM_010863;NM_001290982	NP_001155289;NP_034993;NP_001277911	NM_001161817;NM_010863;NM_001290982	NA;NA;NA	Q7TQD7_MOUSE;MYO1B_MOUSE;E9QNH6_MOUSE	Q7TQD7;P46735;E9QNH6	2	0.866667,0.133333,	26.000000,4.000000,	T,C,	missense	0.133333	rs33820707	C/T	T	+
chr1	51778467	SNP	A	10	Exonic	Coding;Coding;Coding	Silent;Silent;Silent	G	A;A;A	545;545;545	2;2;2	NA	WT;Tet2+/-#1;Tet2+/-#2;Tet2-/-#1;Tet2-/-#2	A;A;A	GCT;GCT;GCT	A;A;A	GCC;GCC;GCC	rs31751290	-;-;-	uc007axs.3;uc007axr.3;uc007axt.3	NA	NA	Mus musculus myosin IB (Myo1b), transcript variant 1, mRNA.;Mus musculus myosin IB (Myo1b), transcript variant 2, mRNA.;Mus musculus myosin IB (Myo1b), transcript variant 3, mRNA.	Myo1b;Myo1b;Myo1b	NM_001161817;NM_010863;NM_001290982	NP_001155289;NP_034993;NP_001277911	NM_001161817;NM_010863;NM_001290982	NA;NA;NA	Q7TQD7_MOUSE;MYO1B_MOUSE;E9QNH6_MOUSE	Q7TQD7;P46735;E9QNH6	2	0.176471,0.823529,	6.000000,28.000000,	G,A,	coding-synon	0.176471	rs31751290	A/G	G	+
chr1	53427972	SNP	A,G	4,6	Exonic	Coding	Silent	C	A	3578	0	WT;Tet2+/-#2;Tet2-/-#1;Tet2-/-#2	NA	L	TTG	L	CTG	NA	-	uc029qom.1	NA	NA	Mus musculus dynein, axonemal, heavy chain 7A (Dnah7a), mRNA.	Dnah7a	NM_001252070	NP_001238999	NM_001252070	NA	E9Q0T8_MOUSE	E9Q0T8	NA	NA	NA	NA	NA	NA	NA	NA	NA	NA
chr1	53456828	SNP	A,G	5,5	Exonic	Coding	Silent	T	G	3157	0	WT;Tet2+/-#1;Tet2+/-#2;Tet2-/-#1;Tet2-/-#2	NA	L	CTA	L	TTA	NA	-	uc029qom.1	NA	NA	Mus musculus dynein, axonemal, heavy chain 7A (Dnah7a), mRNA.	Dnah7a	NM_001252070	NP_001238999	NM_001252070	NA	E9Q0T8_MOUSE	E9Q0T8	NA	NA	NA	NA	NA	NA	NA	NA	NA	NA
chr1	58263885	SNP	A,G	1,9	Exonic	Coding	Silent	A	G	1158	2	WT	Tet2+/-#1;Tet2+/-#2;Tet2-/-#1;Tet2-/-#2	P	CCG	P	CCA	rs264212212	+	uc007bbo.1	NA	NA	Mus musculus aldehyde oxidase 4 (Aox4), mRNA.	Aox4	NM_023631	NP_076120	NM_023631	NA	AOXD_MOUSE	Q3TYQ9	0	NA	NA	NA	coding-synon	NA	rs264212212	A/G	A	+
chr1	58265070	SNP	A,G	1,9	Exonic	Coding	Replacement	A	G	1239	0	WT	Tet2+/-#1;Tet2+/-#2;Tet2-/-#1;Tet2-/-#2	V	GTC	I	ATC	rs51854492	+	uc007bbo.1	NA	NA	Mus musculus aldehyde oxidase 4 (Aox4), mRNA.	Aox4	NM_023631	NP_076120	NM_023631	NA	AOXD_MOUSE	Q3TYQ9	0	NA	NA	NA	missense	NA	rs51854492	A/G	A	+
chr1	58281182	SNP	G,T	1,9	Exonic	Coding	Silent	G	T	21	2	WT	Tet2+/-#1;Tet2+/-#2;Tet2-/-#1;Tet2-/-#2	T	ACT	T	ACG	rs48498752	+	uc007bbp.1	NA	NA	Mus musculus aldehyde oxidase 2 (Aox2), mRNA.	Aox2	NM_001008419	NP_001008419	NM_001008419	NA	AOXB_MOUSE	Q5SGK3	2	0.727273,0.272727,	16.000000,6.000000,	G,A,	coding-synon	0.272727	rs48498752	G/T	G	+
chr1	58246272	SNP	A,G	1,9	Exonic	Coding	Silent	A	G	638	2	WT	Tet2+/-#1;Tet2+/-#2;Tet2-/-#1;Tet2-/-#2	P	CCG	P	CCA	rs46350550	+	uc007bbo.1	NA	NA	Mus musculus aldehyde oxidase 4 (Aox4), mRNA.	Aox4	NM_023631	NP_076120	NM_023631	NA	AOXD_MOUSE	Q3TYQ9	0	NA	NA	NA	coding-synon	NA	rs46350550	A/G	A	+
chr1	58266687	SNP	C,T	1,9	Exonic	Coding	Silent	C	T	1283	2	WT	Tet2+/-#1;Tet2+/-#2;Tet2-/-#1;Tet2-/-#2	A	GCT	A	GCC	rs29701072	+	uc007bbo.1	NA	NA	Mus musculus aldehyde oxidase 4 (Aox4), mRNA.	Aox4	NM_023631	NP_076120	NM_023631	NA	AOXD_MOUSE	Q3TYQ9	2	0.384615,0.615385,	10.000000,16.000000,	T,C,	coding-synon	0.384615	rs29701072	C/T	C	+
chr1	58292207	SNP	A,G	1,9	Exonic	Coding	Replacement	A	G	202	0	WT	Tet2+/-#1;Tet2+/-#2;Tet2-/-#1;Tet2-/-#2	E	GAG	K	AAG	rs6366034	+	uc007bbp.1	NA	NA	Mus musculus aldehyde oxidase 2 (Aox2), mRNA.	Aox2	NM_001008419	NP_001008419	NM_001008419	NA	AOXB_MOUSE	Q5SGK3	2	0.461538,0.538462,	12.000000,14.000000,	G,A,	missense	0.461538	rs6366034	A/G	A	+
chr1	58908662	SNP	C,T	1,9	Exonic	Coding	Silent	C	T	606	2	WT	Tet2+/-#1;Tet2+/-#2;Tet2-/-#1;Tet2-/-#2	S	TCA	S	TCG	rs32799346	-	uc007bcv.2	NA	NA	Mus musculus trafficking protein, kinesin binding 2 (Trak2), mRNA.	Trak2	NM_172406	NP_765994	NM_172406	NA	Q6P9N8_MOUSE	Q6P9N8	2	0.285714,0.714286,	8.000000,20.000000,	T,C,	coding-synon	0.285714	rs32799346	C/T	C	+
chr1	58910242	SNP	C,T	1,9	Exonic	Coding	Silent	C	T	466	2	WT	Tet2+/-#1;Tet2+/-#2;Tet2-/-#1;Tet2-/-#2	S	TCA	S	TCG	rs47900356	-	uc007bcv.2	NA	NA	Mus musculus trafficking protein, kinesin binding 2 (Trak2), mRNA.	Trak2	NM_172406	NP_765994	NM_172406	NA	Q6P9N8_MOUSE	Q6P9N8	0	NA	NA	NA	coding-synon	NA	rs47900356	C/T	C	+
chr1	59123567	SNP	A,G	1,9	Exonic	non-coding RNA;Coding;Coding;Coding	Non-Coding;Replacement;Replacement;Replacement	G	A;A;A;A	NA;525;531;550	NA;1;1;1	WT	NA	NA;L;L;L	NA;TTG;TTG;TTG	NA;S;S;S	NA;TCG;TCG;TCG	rs32481064	-;-;-;-	uc011wlo.1;uc007bdh.1;uc007bdi.2;uc007bdg.2	NA	NA	Mus musculus membrane protein, palmitoylated 4 (MAGUK p55 subfamily member 4) (Mpp4), transcript variant 2, mRNA.;Mus musculus membrane protein, palmitoylated 4 (MAGUK p55 subfamily member 4) (Mpp4), transcript variant 2, mRNA.;Mus musculus membrane protein, palmitoylated 4 (MAGUK p55 subfamily member 4) (Mpp4), transcript variant 2, mRNA.;Mus musculus membrane protein, palmitoylated 4 (MAGUK p55…	Mpp4;Mpp4;Mpp4;Mpp4	BC029664;AB059358;NM_145143;NM_001164682	NA;NP_660125;NP_660125;NP_660125	NA;NM_145143;NM_145143;NM_001164682	NA;NA;NA;NA	NA;Q6P7F1-3;MPP4_MOUSE;D3Z0G8_MOUSE	NA;Q6P7F1-3;Q6P7F1;D3Z0G8	2	0.750000,0.250000,	6.000000,2.000000,	G,A,	missense	0.25	rs32481064	A/G	G	+
chr1	59169968	SNP	C,T	9,1	Exonic	Coding;Coding;Coding	Silent;Silent;Silent	T	C;C;C	412;1477;1477	2;2;2	WT	Tet2+/-#1;Tet2+/-#2;Tet2-/-#1;Tet2-/-#2	P;P;P	CCG;CCG;CCG	P;P;P	CCA;CCA;CCA	rs31498572	-;-;-	uc007bdl.2;uc011wlp.1;uc007bdm.2	NA	NA	Mus musculus amyotrophic lateral sclerosis 2 (juvenile) (Als2), transcript variant 1, mRNA.;Mus musculus amyotrophic lateral sclerosis 2 (juvenile) (Als2), transcript variant 3, mRNA.;Mus musculus amyotrophic lateral sclerosis 2 (juvenile) (Als2), transcript variant 1, mRNA.	Als2;Als2;Als2	AK171800;NM_001159948;NM_028717	NP_082993;NP_082993;NP_082993	NM_028717;NM_001159948;NM_028717	NA;NA;NA	Q3TAJ7_MOUSE;ALS2_MOUSE;ALS2_MOUSE	Q3TAJ7;Q920R0;Q920R0	2	0.526316,0.473684,	20.000000,18.000000,	T,C,	coding-synon	0.473684	rs31498572	C/T	T	+
chr1	59170472	SNP	C,T	9,1	Exonic	Coding;Coding;Coding	Silent;Silent;Silent	T	C;C;C	385;1450;1450	2;2;2	WT	Tet2+/-#1;Tet2+/-#2;Tet2-/-#1;Tet2-/-#2	G;G;G	GGG;GGG;GGG	G;G;G	GGA;GGA;GGA	rs13470308	-;-;-	uc007bdl.2;uc011wlp.1;uc007bdm.2	NA	NA	Mus musculus amyotrophic lateral sclerosis 2 (juvenile) (Als2), transcript variant 1, mRNA.;Mus musculus amyotrophic lateral sclerosis 2 (juvenile) (Als2), transcript variant 3, mRNA.;Mus musculus amyotrophic lateral sclerosis 2 (juvenile) (Als2), transcript variant 1, mRNA.	Als2;Als2;Als2	AK171800;NM_001159948;NM_028717	NP_082993;NP_082993;NP_082993	NM_028717;NM_001159948;NM_028717	NA;NA;NA	Q3TAJ7_MOUSE;ALS2_MOUSE;ALS2_MOUSE	Q3TAJ7;Q920R0;Q920R0	2	0.333333,0.666667,	12.000000,24.000000,	G,A,	coding-synon	0.333333	rs13470308	A/G	T	-
chr1	59185579	SNP	A,G	9,1	Exonic	5UTR;Coding;Coding	Non-Coding;Silent;Silent	G	A;A;A	NA;994;994	NA;2;2	WT	Tet2+/-#1;Tet2+/-#2;Tet2-/-#1;Tet2-/-#2	NA;I;I	NA;ATT;ATT	NA;I;I	NA;ATC;ATC	rs32105399	-;-;-	uc007bdl.2;uc011wlp.1;uc007bdm.2	NA	NA	Mus musculus amyotrophic lateral sclerosis 2 (juvenile) (Als2), transcript variant 1, mRNA.;Mus musculus amyotrophic lateral sclerosis 2 (juvenile) (Als2), transcript variant 3, mRNA.;Mus musculus amyotrophic lateral sclerosis 2 (juvenile) (Als2), transcript variant 1, mRNA.	Als2;Als2;Als2	AK171800;NM_001159948;NM_028717	NP_082993;NP_082993;NP_082993	NM_028717;NM_001159948;NM_028717	NA;NA;NA	Q3TAJ7_MOUSE;ALS2_MOUSE;ALS2_MOUSE	Q3TAJ7;Q920R0;Q920R0	2	0.777778,0.222222,	28.000000,8.000000,	G,A,	coding-synon	0.222222	rs32105399	A/G	G	+
chr1	59215594	SNP	G,T	1,9	Exonic	Coding;Coding;Coding	Silent;Silent;Silent	G	T;T;T	201;201;201	2;2;2	WT	Tet2+/-#1;Tet2+/-#2;Tet2-/-#1;Tet2-/-#2	R;R;R	CGA;CGA;CGA	R;R;R	CGC;CGC;CGC	rs3687432	-;-;-	uc011wlp.1;uc007bdm.2;uc007bdn.2	NA	NA	Mus musculus amyotrophic lateral sclerosis 2 (juvenile) (Als2), transcript variant 3, mRNA.;Mus musculus amyotrophic lateral sclerosis 2 (juvenile) (Als2), transcript variant 1, mRNA.;Mus musculus amyotrophic lateral sclerosis 2 (juvenile) (Als2), transcript variant 2, mRNA.	Als2;Als2;Als2	NM_001159948;NM_028717;NM_146109	NP_082993;NP_082993;NP_666221	NM_001159948;NM_028717;NM_146109	NA;NA;NA	ALS2_MOUSE;ALS2_MOUSE;Q920R0-2	Q920R0;Q920R0;Q920R0-2	2	0.647059,0.352941,	22.000000,12.000000,	G,T,	coding-synon	0.352941	rs3687432	A/G/T	G	+
chr1	58245842	SNP	C,T	1,9	Exonic	Coding	Silent	C	T	584	2	WT	Tet2+/-#1;Tet2+/-#2;Tet2-/-#1;Tet2-/-#2	H	CAT	H	CAC	rs29702057	+	uc007bbo.1	NA	NA	Mus musculus aldehyde oxidase 4 (Aox4), mRNA.	Aox4	NM_023631	NP_076120	NM_023631	NA	AOXD_MOUSE	Q3TYQ9	2	0.300000,0.700000,	6.000000,14.000000,	T,C,	coding-synon	0.3	rs29702057	C/T	C	+
chr1	58265096	SNP	C,T	9,1	Exonic	Coding	Silent	T	C	1247	2	WT	Tet2+/-#1;Tet2+/-#2;Tet2-/-#1;Tet2-/-#2	Y	TAC	Y	TAT	rs49099045	+	uc007bbo.1	NA	NA	Mus musculus aldehyde oxidase 4 (Aox4), mRNA.	Aox4	NM_023631	NP_076120	NM_023631	NA	AOXD_MOUSE	Q3TYQ9	0	NA	NA	NA	coding-synon	NA	rs49099045	C/T	T	+
chr1	58285645	SNP	A	8	Exonic	Coding	Silent	G	A	132	2	NA	WT;Tet2+/-#1;Tet2+/-#2;Tet2-/-#1;Tet2-/-#2	L	CTA	L	CTG	rs32053748	+	uc007bbp.1	NA	NA	Mus musculus aldehyde oxidase 2 (Aox2), mRNA.	Aox2	NM_001008419	NP_001008419	NM_001008419	NA	AOXB_MOUSE	Q5SGK3	2	0.736842,0.263158,	28.000000,10.000000,	G,A,	coding-synon	0.263158	rs32053748	A/G	G	+
chr1	58421104	SNP	T	10	Exonic	Coding;5UTR;5UTR	Silent;Non-Coding;Non-Coding	A	T;T;T	122;NA;NA	2;NA;NA	NA	WT;Tet2+/-#1;Tet2+/-#2;Tet2-/-#1;Tet2-/-#2	T;NA;NA	ACA;NA;NA	T;NA;NA	ACT;NA;NA	rs13467692	-;-;-	uc007bbs.2;uc007bbt.2;uc007bbu.2	NA	NA	Mus musculus CDC-like kinase 1 (Clk1), transcript variant 1, mRNA.;Mus musculus CDC-like kinase 1 (Clk1), transcript variant 2, non-coding RNA.;Mus musculus CDC-like kinase 1 (Clk1), transcript variant 3, non-coding RNA.	Clk1;Clk1;Clk1	NM_001042634;NR_027853;NR_027854	NP_001036099;NA;NA	NM_001042634;NR_027853;NR_027854	NA;NA;NA	CLK1_MOUSE;CLK1_MOUSE;CLK1_MOUSE	P22518;P22518;P22518	2	0.500000,0.500000,	16.000000,16.000000,	T,A,	coding-synon,ncRNA	0.5	rs13467692	A/T	A	-
chr1	58910004	SNP	C,T	9,1	Exonic	Coding	Replacement	T	C	546	0	WT	Tet2+/-#1;Tet2+/-#2;Tet2-/-#1;Tet2-/-#2	G	GGC	S	AGC	rs215981820	-	uc007bcv.2	NA	NA	Mus musculus trafficking protein, kinesin binding 2 (Trak2), mRNA.	Trak2	NM_172406	NP_765994	NM_172406	NA	Q6P9N8_MOUSE	Q6P9N8	0	NA	NA	NA	missense	NA	rs215981820	C/T	T	+
chr1	59170467	SNP	A,G	9,1	Exonic	Coding;Coding;Coding	Replacement;Replacement;Replacement	G	A;A;A	387;1452;1452	1;1;1	WT	Tet2+/-#1;Tet2+/-#2;Tet2-/-#1;Tet2-/-#2	L;L;L	TTG;TTG;TTG	S;S;S	TCG;TCG;TCG	rs45938263	-;-;-	uc007bdl.2;uc011wlp.1;uc007bdm.2	NA	NA	Mus musculus amyotrophic lateral sclerosis 2 (juvenile) (Als2), transcript variant 1, mRNA.;Mus musculus amyotrophic lateral sclerosis 2 (juvenile) (Als2), transcript variant 3, mRNA.;Mus musculus amyotrophic lateral sclerosis 2 (juvenile) (Als2), transcript variant 1, mRNA.	Als2;Als2;Als2	AK171800;NM_001159948;NM_028717	NP_082993;NP_082993;NP_082993	NM_028717;NM_001159948;NM_028717	NA;NA;NA	Q3TAJ7_MOUSE;ALS2_MOUSE;ALS2_MOUSE	Q3TAJ7;Q920R0;Q920R0	0	NA	NA	NA	missense	NA	rs45938263	A/G	G	+
chr1	59178631	SNP	C,T	1,9	Exonic	Coding;Coding;Coding	Replacement;Replacement;Replacement	C	T;T;T	231;1296;1296	1;1;1	WT	Tet2+/-#1;Tet2+/-#2;Tet2-/-#1;Tet2-/-#2	H;H;H	CAC;CAC;CAC	R;R;R	CGC;CGC;CGC	rs31642340	-;-;-	uc007bdl.2;uc011wlp.1;uc007bdm.2	NA	NA	Mus musculus amyotrophic lateral sclerosis 2 (juvenile) (Als2), transcript variant 1, mRNA.;Mus musculus amyotrophic lateral sclerosis 2 (juvenile) (Als2), transcript variant 3, mRNA.;Mus musculus amyotrophic lateral sclerosis 2 (juvenile) (Als2), transcript variant 1, mRNA.	Als2;Als2;Als2	AK171800;NM_001159948;NM_028717	NP_082993;NP_082993;NP_082993	NM_028717;NM_001159948;NM_028717	NA;NA;NA	Q3TAJ7_MOUSE;ALS2_MOUSE;ALS2_MOUSE	Q3TAJ7;Q920R0;Q920R0	2	0.263158,0.736842,	10.000000,28.000000,	T,C,	missense	0.263158	rs31642340	C/T	C	+
chr1	62783514	SNP	A,G	1,9	Exonic	Coding;Coding;Coding;Coding;Coding;Coding;Coding	Silent;Silent;Silent;Silent;Silent;Silent;Silent	G	A;A;A;A;A;A;A	755;755;755;755;755;755;137	2;2;2;2;2;2;2	WT	NA	K;K;K;K;K;K;K	AAA;AAA;AAA;AAA;AAA;AAA;AAA	K;K;K;K;K;K;K	AAG;AAG;AAG;AAG;AAG;AAG;AAG	rs47152856	+;+;+;+;+;+;+	uc007bfj.1;uc007bfk.1;uc007bfl.1;uc007bfm.1;uc007bfn.1;uc007bfo.1;uc007bfp.1	NA	NA	Mus musculus neuropilin 2 (Nrp2), transcript variant 5, mRNA.;Mus musculus neuropilin 2 (Nrp2), transcript variant 6, mRNA.;Mus musculus neuropilin 2 (Nrp2), transcript variant 1, mRNA.;Mus musculus neuropilin 2 (Nrp2), transcript variant 2, mRNA.;Mus musculus neuropilin 2 (Nrp2), transcript variant 3, mRNA.;Mus musculus neuropilin 2 (Nrp2), transcript variant 4, mRNA.;Mus musculus neuropilin 2 (…	Nrp2;Nrp2;Nrp2;Nrp2;Nrp2;Nrp2;Nrp2	NM_001077406;NM_001077407;NM_001077403;NM_001077404;NM_010939;NM_001077405;AK141234	NP_001070874;NP_001070875;NP_001070871;NP_001070872;NP_035069;NP_001070873;NP_001070875	NM_001077406;NM_001077407;NM_001077403;NM_001077404;NM_010939;NM_001077405;NM_001077407	NA;NA;NA;NA;NA;NA;NA	O35375-6;Q3U5I8_MOUSE;NRP2_MOUSE;Q8QZY7_MOUSE;O35375-3;O35375-2;Q3URT2_MOUSE	O35375-6;Q3U5I8;O35375;Q8QZY7;O35375-3;O35375-2;Q3URT2	0	NA	NA	NA	coding-synon	NA	rs47152856	A/G	G	+
chr1	64735902	SNP	C,T	6,4	Exonic	Coding;Coding;Coding	Silent;Silent;Silent	T	C;C;C	233;233;233	2;2;2	Tet2+/-#1;Tet2+/-#2;Tet2-/-#1;Tet2-/-#2	WT	T;T;T	ACG;ACG;ACG	T;T;T	ACA;ACA;ACA	rs108349144	-;-;-	uc007bgy.1;uc007bgz.1;uc033fjh.1	NA	NA	Mus musculus frizzled homolog 5 (Drosophila) (Fzd5), transcript variant 1, mRNA.;Mus musculus frizzled homolog 5 (Drosophila) (Fzd5), transcript variant 2, mRNA.;Mus musculus frizzled homolog 5 (Drosophila) (Fzd5), transcript variant 1, mRNA.	Fzd5;Fzd5;Fzd5	NM_022721;NM_001042659;CCDS15008	NP_073558;NP_073558;NP_073558	NM_022721;NM_001042659;NM_022721	NA;NA;NA	FZD5_MOUSE;FZD5_MOUSE;FZD5_MOUSE	Q9EQD0;Q9EQD0;Q9EQD0	0	NA	NA	NA	coding-synon	NA	rs108349144	C/T	T	+
chr1	65050868	SNP	C,T	5,5	Exonic	Coding	Replacement	C;C	T	52	0	WT;Tet2+/-#1;Tet2+/-#2;Tet2-/-#1;Tet2-/-#2	NA	T	ACA	A	GCA	rs32471083;rs47427419	-	uc007bhf.1	NA	NA	Mus musculus crystallin, gamma E (Cryge), mRNA.	Cryge	NM_007777	NP_031803	NM_007777	NA	CRGE_MOUSE	Q03740	2;2	0.666667,0.333333,;0.166667,0.833333,	4.000000,2.000000,;4.000000,20.000000,	T,C,;T,C,	missense;unknown	0.333333;0.166667	rs32471083;rs47427419	C/T;C/T	C;C	+;+
chr1	58903699	SNP	A,G	1,9	Exonic	Coding	Silent	A	G	849	2	WT	Tet2+/-#1;Tet2+/-#2;Tet2-/-#1;Tet2-/-#2	P	CCC	P	CCT	rs13475882	-	uc007bcv.2	NA	NA	Mus musculus trafficking protein, kinesin binding 2 (Trak2), mRNA.	Trak2	NM_172406	NP_765994	NM_172406	NA	Q6P9N8_MOUSE	Q6P9N8	2	0.754717,0.245283,	80.000000,26.000000,	G,A,	coding-synon	0.245283	rs13475882	A/G	A	+
chr1	59186476	SNP	A,T	1,9	Exonic	5UTR;Coding;Coding	Non-Coding;Silent;Silent	A	T;T;T	NA;958;958	NA;2;2	WT	Tet2+/-#1;Tet2+/-#2;Tet2-/-#1;Tet2-/-#2	NA;L;L	NA;CTA;CTA	NA;L;L	NA;CTT;CTT	rs31983999	-;-;-	uc007bdl.2;uc011wlp.1;uc007bdm.2	NA	NA	Mus musculus amyotrophic lateral sclerosis 2 (juvenile) (Als2), transcript variant 1, mRNA.;Mus musculus amyotrophic lateral sclerosis 2 (juvenile) (Als2), transcript variant 3, mRNA.;Mus musculus amyotrophic lateral sclerosis 2 (juvenile) (Als2), transcript variant 1, mRNA.	Als2;Als2;Als2	AK171800;NM_001159948;NM_028717	NP_082993;NP_082993;NP_082993	NM_028717;NM_001159948;NM_028717	NA;NA;NA	Q3TAJ7_MOUSE;ALS2_MOUSE;ALS2_MOUSE	Q3TAJ7;Q920R0;Q920R0	2	0.263158,0.736842,	10.000000,28.000000,	T,A,	coding-synon	0.263158	rs31983999	A/T	A	+
chr1	60912717	SNP	A,C	5,5	Exonic	Coding;Coding	Replacement;Replacement	A;A	C;C	135;135	1;1	WT;Tet2+/-#1;Tet2+/-#2;Tet2-/-#1;Tet2-/-#2	NA	S;S	TCC;TCC	Y;Y	TAC;TAC	NA	+;+	uc007bez.2;uc007bfa.2	NA	NA	Mus musculus cytotoxic T-lymphocyte-associated protein 4 (Ctla4), transcript variant 1, mRNA.;Mus musculus cytotoxic T-lymphocyte-associated protein 4 (Ctla4), transcript variant 2, mRNA.	Ctla4;Ctla4	NM_009843;NM_001281976	NP_033973;NP_001268905	NM_009843;NM_001281976	NA;NA	Q6GTR6_MOUSE;Q5SSM0_MOUSE	Q6GTR6;Q5SSM0	NA	NA	NA	NA	NA	NA	NA	NA	NA	NA
chr1	62637917	SNP	A,G	1,9	Exonic	Coding;Coding	Silent;Silent	G	A;A	1202;961	2;2	WT	NA	A;A	GCA;GCA	A;A	GCG;GCG	rs49190619	+;+	uc007bfe.2;uc011wma.1	NA	NA	Mus musculus par-3 family cell polarity regulator beta (Pard3b), mRNA.;Mus musculus par-3 family cell polarity regulator beta (Pard3b), mRNA.	Pard3b;Pard3b	NM_001081050;BC167176	NP_001074519;NP_001074519	NM_001081050;NM_001081050	NA;NA	PAR3L_MOUSE;Q5SV55_MOUSE	Q9CSB4;Q5SV55	0	NA	NA	NA	coding-synon	NA	rs49190619	A/G	G	+
chr1	63530277	SNP	G,T	9,1	Exonic	Coding;Coding;Coding;Coding	Silent;Silent;Silent;Silent	G	T;T;T;T	230;230;230;230	2;2;2;2	WT	NA	P;P;P;P	CCT;CCT;CCT;CCT	P;P;P;P	CCG;CCG;CCG;CCG	rs3159307	+;+;+;+	uc007bgd.1;uc007bge.1;uc007bgf.2;uc007bgg.1	NA	NA	Mus musculus a disintegrin and metallopeptidase domain 23 (Adam23), transcript variant 1, mRNA.;Mus musculus a disintegrin and metallopeptidase domain 23 (Adam23), transcript variant 1, mRNA.;Mus musculus a disintegrin and metallopeptidase domain 23 (Adam23), transcript variant 1, mRNA.;Mus musculus a disintegrin and metallopeptidase domain 23 (Adam23), transcript variant 2, mRNA.	Adam23;Adam23;Adam23;Adam23	AK083458;AK034022;NM_001177600;NM_011780	NA;NP_035910;NP_001171071;NP_035910	NA;NM_011780;NM_001177600;NM_011780	NA;NA;NA;NA	NA;Q9R1V7-4;Q5SRA0_MOUSE;ADA23_MOUSE	NA;Q9R1V7-4;Q5SRA0;Q9R1V7	2	0.200000,0.800000,	6.000000,24.000000,	G,T,	unknown	0.2	rs3159307	G/T	G	+
chr1	63633753	SNP	A,G	9,1	Exonic	Coding	Replacement	A	G	497	1	WT	NA	P	CCG	L	CTG	rs30042802	-	uc007bgi.1	NA	NA	Mus musculus dystrotelin (Dytn), mRNA.	Dytn	NM_001081658	NP_001075127	NM_001081658	NA	DYTN_MOUSE	A2CI98	2	0.888889,0.111111,	32.000000,4.000000,	G,A,	missense	0.111111	rs30042802	A/G	A	+
chr1	65050833	SNP	A,G	5,5	Exonic	Coding	Silent	G	A	63	2	WT;Tet2+/-#1;Tet2+/-#2;Tet2-/-#1;Tet2-/-#2	NA	Y	TAT	Y	TAC	rs31896846	-	uc007bhf.1	NA	NA	Mus musculus crystallin, gamma E (Cryge), mRNA.	Cryge	NM_007777	NP_031803	NM_007777	NA	CRGE_MOUSE	Q03740	2	0.500000,0.500000,	4.000000,4.000000,	G,A,	coding-synon	0.5	rs31896846	A/G	G	+
chr1	65062114	SNP	C,T	4,6	Exonic	Coding	Silent	C	T	107	2	Tet2+/-#1;Tet2+/-#2;Tet2-/-#1;Tet2-/-#2	WT	E	GAA	E	GAG	rs31905852	-	uc007bhg.2	NA	NA	Mus musculus crystallin, gamma D (Crygd), mRNA.	Crygd	NM_007776	NP_031802	NM_007776	NA	CRGD_MOUSE	P04342	2	0.684211,0.315789,	26.000000,12.000000,	T,C,	coding-synon	0.315789	rs31905852	C/T	C	+
chr1	65928171	SNP	C,T	6,4	Exonic	Coding	Silent	T	C	151	2	Tet2+/-#1;Tet2+/-#2;Tet2-/-#1;Tet2-/-#2	WT	Y	TAC	Y	TAT	rs31331555	+	uc007bhv.1	NA	NA	Mus musculus crystallin, gamma F (Crygf), mRNA.	Crygf	NM_027010	NP_081286	NM_027010	NA	CRGF_MOUSE	Q9CXV3	2	0.250000,0.750000,	2.000000,6.000000,	T,C,	unknown	0.25	rs31331555	C/T	T	+
chr1	65928186	SNP	C,T	6,4	Exonic	Coding	Silent	T	C	156	2	Tet2+/-#1;Tet2+/-#2;Tet2-/-#1;Tet2-/-#2	WT	D	GAC	D	GAT	rs49912073	+	uc007bhv.1	NA	NA	Mus musculus crystallin, gamma F (Crygf), mRNA.	Crygf	NM_027010	NP_081286	NM_027010	NA	CRGF_MOUSE	Q9CXV3	0	NA	NA	NA	unknown	NA	rs49912073	C/T	T	+
chr1	58254187	SNP	A,G	9,1	Exonic	Coding	Silent	G	A	899	2	WT	Tet2+/-#1;Tet2+/-#2;Tet2-/-#1;Tet2-/-#2	P	CCA	P	CCG	rs235929926	+	uc007bbo.1	NA	NA	Mus musculus aldehyde oxidase 4 (Aox4), mRNA.	Aox4	NM_023631	NP_076120	NM_023631	NA	AOXD_MOUSE	Q3TYQ9	0	NA	NA	NA	coding-synon	NA	rs235929926	A/G	G	+
chr1	58263372	SNP	C,T	1,9	Exonic	Coding	Silent	C	T	1133	2	WT	Tet2+/-#1;Tet2+/-#2;Tet2-/-#1;Tet2-/-#2	S	AGT	S	AGC	rs29700207	+	uc007bbo.1	NA	NA	Mus musculus aldehyde oxidase 4 (Aox4), mRNA.	Aox4	NM_023631	NP_076120	NM_023631	NA	AOXD_MOUSE	Q3TYQ9	2	0.333333,0.666667,	10.000000,20.000000,	T,C,	coding-synon	0.333333	rs29700207	C/T	C	+
chr1	58908566	SNP	C,T	9,1	Exonic	Coding	Silent	T	C	638	2	WT	Tet2+/-#1;Tet2+/-#2;Tet2-/-#1;Tet2-/-#2	G	GGG	G	GGA	rs31554744	-	uc007bcv.2	NA	NA	Mus musculus trafficking protein, kinesin binding 2 (Trak2), mRNA.	Trak2	NM_172406	NP_765994	NM_172406	NA	Q6P9N8_MOUSE	Q6P9N8	2	0.666667,0.333333,	4.000000,2.000000,	T,C,	coding-synon	0.333333	rs31554744	C/T	T	+
chr1	59129008	SNP	A,C	9,1	Exonic	non-coding RNA;Coding;Coding;Coding	Non-Coding;Silent;Silent;Silent	A	C;C;C;C	NA;428;434;453	NA;2;2;2	WT	NA	NA;P;P;P	NA;CCG;CCG;CCG	NA;P;P;P	NA;CCT;CCT;CCT	rs38133303	-;-;-;-	uc011wlo.1;uc007bdh.1;uc007bdi.2;uc007bdg.2	NA	NA	Mus musculus membrane protein, palmitoylated 4 (MAGUK p55 subfamily member 4) (Mpp4), transcript variant 2, mRNA.;Mus musculus membrane protein, palmitoylated 4 (MAGUK p55 subfamily member 4) (Mpp4), transcript variant 2, mRNA.;Mus musculus membrane protein, palmitoylated 4 (MAGUK p55 subfamily member 4) (Mpp4), transcript variant 2, mRNA.;Mus musculus membrane protein, palmitoylated 4 (MAGUK p55…	Mpp4;Mpp4;Mpp4;Mpp4	BC029664;AB059358;NM_145143;NM_001164682	NA;NP_660125;NP_660125;NP_660125	NA;NM_145143;NM_145143;NM_001164682	NA;NA;NA;NA	NA;Q6P7F1-3;MPP4_MOUSE;D3Z0G8_MOUSE	NA;Q6P7F1-3;Q6P7F1;D3Z0G8	2	0.357143,0.642857,	10.000000,18.000000,	A,C,	coding-synon	0.357143	rs38133303	A/C	A	+
chr1	59211183	SNP	C,T	1,9	Exonic	Coding;Coding;Coding	Silent;Silent;Silent	C	T;T;T	467;467;467	2;2;2	WT	Tet2+/-#1;Tet2+/-#2;Tet2-/-#1;Tet2-/-#2	E;E;E	GAA;GAA;GAA	E;E;E	GAG;GAG;GAG	rs220075101	-;-;-	uc011wlp.1;uc007bdm.2;uc007bdn.2	NA	NA	Mus musculus amyotrophic lateral sclerosis 2 (juvenile) (Als2), transcript variant 3, mRNA.;Mus musculus amyotrophic lateral sclerosis 2 (juvenile) (Als2), transcript variant 1, mRNA.;Mus musculus amyotrophic lateral sclerosis 2 (juvenile) (Als2), transcript variant 2, mRNA.	Als2;Als2;Als2	NM_001159948;NM_028717;NM_146109	NP_082993;NP_082993;NP_666221	NM_001159948;NM_028717;NM_146109	NA;NA;NA	ALS2_MOUSE;ALS2_MOUSE;Q920R0-2	Q920R0;Q920R0;Q920R0-2	0	NA	NA	NA	coding-synon	NA	rs220075101	C/T	C	+
chr1	59215245	SNP	C,T	1,9	Exonic	Coding;Coding;Coding	Replacement;Replacement;Replacement	C	T;T;T	318;318;318	0;0;0	WT	Tet2+/-#1;Tet2+/-#2;Tet2-/-#1;Tet2-/-#2	I;I;I	ATC;ATC;ATC	V;V;V	GTC;GTC;GTC	rs36959457	-;-;-	uc011wlp.1;uc007bdm.2;uc007bdn.2	NA	NA	Mus musculus amyotrophic lateral sclerosis 2 (juvenile) (Als2), transcript variant 3, mRNA.;Mus musculus amyotrophic lateral sclerosis 2 (juvenile) (Als2), transcript variant 1, mRNA.;Mus musculus amyotrophic lateral sclerosis 2 (juvenile) (Als2), transcript variant 2, mRNA.	Als2;Als2;Als2	NM_001159948;NM_028717;NM_146109	NP_082993;NP_082993;NP_666221	NM_001159948;NM_028717;NM_146109	NA;NA;NA	ALS2_MOUSE;ALS2_MOUSE;Q920R0-2	Q920R0;Q920R0;Q920R0-2	2	0.400000,0.600000,	12.000000,18.000000,	T,C,	missense	0.4	rs36959457	C/T	C	+
chr1	59847167	SNP	A,G	9,1	Exonic	Coding	Replacement	G	A	321	1	WT	Tet2+/-#1;Tet2+/-#2;Tet2-/-#1;Tet2-/-#2	Q	CAA	R	CGA	rs227085647	+	uc007bdz.2	NA	NA	Mus musculus bone morphogenetic protein receptor, type II (serine/threonine kinase) (Bmpr2), mRNA.	Bmpr2	NM_007561	NP_031587	NM_007561	NA	BMPR2_MOUSE	O35607	0	NA	NA	NA	missense	NA	rs227085647	A/G	G	+
chr1	62637853	SNP	A,G	1,9	Exonic	Coding;Coding	Replacement;Replacement	G	A;A	1181;940	1;1	WT	NA	N;N	AAC;AAC	S;S	AGC;AGC	rs47717251	+;+	uc007bfe.2;uc011wma.1	NA	NA	Mus musculus par-3 family cell polarity regulator beta (Pard3b), mRNA.;Mus musculus par-3 family cell polarity regulator beta (Pard3b), mRNA.	Pard3b;Pard3b	NM_001081050;BC167176	NP_001074519;NP_001074519	NM_001081050;NM_001081050	NA;NA	PAR3L_MOUSE;Q5SV55_MOUSE	Q9CSB4;Q5SV55	0	NA	NA	NA	missense	NA	rs47717251	A/G	G	+
chr1	63623085	SNP	A,G	9,1	Exonic	Coding	Replacement	A	G	631	1	WT	NA	A	GCC	V	GTC	rs47776607	-	uc007bgi.1	NA	NA	Mus musculus dystrotelin (Dytn), mRNA.	Dytn	NM_001081658	NP_001075127	NM_001081658	NA	DYTN_MOUSE	A2CI98	0	NA	NA	NA	missense	NA	rs47776607	A/G	A	+
chr1	66399450	SNP	A,T	6,4	Exonic	Coding;Coding;Coding;Coding;Coding;Coding;Coding;non-coding RNA;5UTR	Silent;Silent;Silent;Silent;Silent;Silent;Silent;Non-Coding;Non-Coding	T	A;A;A;A;A;A;A;A;A	108;108;108;108;108;108;108;NA;NA	2;2;2;2;2;2;2;NA;NA	Tet2+/-#1;Tet2+/-#2;Tet2-/-#1;Tet2-/-#2	WT	G;G;G;G;G;G;G;NA;NA	GGA;GGA;GGA;GGA;GGA;GGA;GGA;NA;NA	G;G;G;G;G;G;G;NA;NA	GGT;GGT;GGT;GGT;GGT;GGT;GGT;NA;NA	rs30276219	+;+;+;+;+;+;+;+;+	uc007bhw.1;uc007bhx.1;uc007bhy.1;uc007bhz.1;uc007bia.1;uc007bib.1;uc007bic.1;uc007bid.1;uc007bie.1	NA	NA	Mus musculus microtubule-associated protein 2 (Map2), transcript variant 1, mRNA.;Mus musculus microtubule-associated protein 2 (Map2), transcript variant 2, mRNA.;Mus musculus microtubule-associated protein 2 (Map2), transcript variant 2, mRNA.;Mus musculus microtubule-associated protein 2 (Map2), transcript variant 2, mRNA.;Mus musculus microtubule-associated protein 2 (Map2), transcript varian…	Map2;Map2;Map2;Map2;Map2;Map2;Map2;Map2;Map2	NM_001039934;NM_008632;AK086484;M21041;BC051410;BC048781;AK162828;AK042880;AK164828	NP_001035023;NP_032658;NP_032658;NP_032658;NP_032658;NP_032658;NA;NA;NA	NM_001039934;NM_008632;NM_008632;NM_008632;NM_008632;NM_008632;NA;NA;NA	NA;NA;NA;NA;NA;NA;NA;NA;NA	Q3TLQ0_MOUSE;Q80ZL4_MOUSE;E9Q8Y2_MOUSE;MTAP2_MOUSE;Q80X35_MOUSE;Q80ZL4_MOUSE;MTAP2_MOUSE;NA;MTAP2_MOUSE	Q3TLQ0;Q80ZL4;E9Q8Y2;P20357;Q80X35;Q80ZL4;P20357;NA;P20357	2	0.307692,0.692308,	8.000000,18.000000,	T,A,	unknown	0.307692	rs30276219	A/T	T	+
chr1	52013871	SNP	G,T	1,9	Exonic	Coding;Coding;Coding	Silent;Silent;Silent	T	G;G;G	70;19;70	2;2;2	WT	NA	R;R;R	CGG;CGG;CGG	R;R;R	CGT;CGT;CGT	rs32021866	+;+;+	uc011wkn.1;uc007axw.1;uc007axx.1	NA	NA	Mus musculus signal transducer and activator of transcription 4 (Stat4), mRNA.;Mus musculus signal transducer and activator of transcription 4 (Stat4), mRNA.;Mus musculus signal transducer and activator of transcription 4 (Stat4), mRNA.	Stat4;Stat4;Stat4	AK132675;AK037598;NM_011487	NP_035617;NA;NP_035617	NM_011487;NA;NM_011487	NA;NA;NA	Q3V157_MOUSE;NA;Q3V157_MOUSE	Q3V157;NA;Q3V157	2	0.250000,0.750000,	2.000000,6.000000,	G,T,	coding-synon	0.25	rs32021866	G/T	T	+
chr1	58299885	SNP	C,T	9,1	Exonic	Coding	Silent	T	C	346	0	WT	Tet2+/-#1;Tet2+/-#2;Tet2-/-#1;Tet2-/-#2	L	CTG	L	TTG	rs51537396	+	uc007bbp.1	NA	NA	Mus musculus aldehyde oxidase 2 (Aox2), mRNA.	Aox2	NM_001008419	NP_001008419	NM_001008419	NA	AOXB_MOUSE	Q5SGK3	2	0.400000,0.600000,	12.000000,18.000000,	T,C,	coding-synon	0.4	rs51537396	C/T	T	+
chr1	58903728	SNP	A,G	9,1	Exonic	Coding	Silent	G	A	840	0	WT	Tet2+/-#1;Tet2+/-#2;Tet2-/-#1;Tet2-/-#2	L	TTG	L	CTG	rs32583581	-	uc007bcv.2	NA	NA	Mus musculus trafficking protein, kinesin binding 2 (Trak2), mRNA.	Trak2	NM_172406	NP_765994	NM_172406	NA	Q6P9N8_MOUSE	Q6P9N8	2	0.631579,0.368421,	24.000000,14.000000,	G,A,	coding-synon	0.368421	rs32583581	A/G	G	+
chr1	58910240	SNP	C,T	9,1	Exonic	Coding	Replacement	T	C	467	1	WT	Tet2+/-#1;Tet2+/-#2;Tet2-/-#1;Tet2-/-#2	R	CGG	Q	CAG	rs46945028	-	uc007bcv.2	NA	NA	Mus musculus trafficking protein, kinesin binding 2 (Trak2), mRNA.	Trak2	NM_172406	NP_765994	NM_172406	NA	Q6P9N8_MOUSE	Q6P9N8	0	NA	NA	NA	missense	NA	rs46945028	C/T	T	+
chr1	59125604	SNP	A,G	9,1	Exonic	non-coding RNA;Coding;Coding;Coding	Non-Coding;Replacement;Replacement;Replacement	A	G;G;G;G	NA;458;464;483	NA;1;1;1	WT	NA	NA;S;S;S	NA;TCC;TCC;TCC	NA;F;F;F	NA;TTC;TTC;TTC	rs30596406	-;-;-;-	uc011wlo.1;uc007bdh.1;uc007bdi.2;uc007bdg.2	NA	NA	Mus musculus membrane protein, palmitoylated 4 (MAGUK p55 subfamily member 4) (Mpp4), transcript variant 2, mRNA.;Mus musculus membrane protein, palmitoylated 4 (MAGUK p55 subfamily member 4) (Mpp4), transcript variant 2, mRNA.;Mus musculus membrane protein, palmitoylated 4 (MAGUK p55 subfamily member 4) (Mpp4), transcript variant 2, mRNA.;Mus musculus membrane protein, palmitoylated 4 (MAGUK p55…	Mpp4;Mpp4;Mpp4;Mpp4	BC029664;AB059358;NM_145143;NM_001164682	NA;NP_660125;NP_660125;NP_660125	NA;NM_145143;NM_145143;NM_001164682	NA;NA;NA;NA	NA;Q6P7F1-3;MPP4_MOUSE;D3Z0G8_MOUSE	NA;Q6P7F1-3;Q6P7F1;D3Z0G8	2	0.500000,0.500000,	18.000000,18.000000,	G,A,	missense	0.5	rs30596406	A/G	A	+
chr1	59196256	SNP	A,G	9,1	Exonic	Coding;Coding;Coding	Silent;Silent;Silent	G	A;A;A	756;756;756	2;2;2	WT	Tet2+/-#1;Tet2+/-#2;Tet2-/-#1;Tet2-/-#2	G;G;G	GGT;GGT;GGT	G;G;G	GGC;GGC;GGC	rs37450760	-;-;-	uc011wlp.1;uc007bdm.2;uc007bdn.2	NA	NA	Mus musculus amyotrophic lateral sclerosis 2 (juvenile) (Als2), transcript variant 3, mRNA.;Mus musculus amyotrophic lateral sclerosis 2 (juvenile) (Als2), transcript variant 1, mRNA.;Mus musculus amyotrophic lateral sclerosis 2 (juvenile) (Als2), transcript variant 2, mRNA.	Als2;Als2;Als2	NM_001159948;NM_028717;NM_146109	NP_082993;NP_082993;NP_666221	NM_001159948;NM_028717;NM_146109	NA;NA;NA	ALS2_MOUSE;ALS2_MOUSE;Q920R0-2	Q920R0;Q920R0;Q920R0-2	2	0.733333,0.266667,	22.000000,8.000000,	G,A,	coding-synon	0.266667	rs37450760	A/G	G	+
chr1	59211178	SNP	A,G	1,9	Exonic	Coding;Coding;Coding	Replacement;Replacement;Replacement	A	G;G;G	469;469;469	1;1;1	WT	Tet2+/-#1;Tet2+/-#2;Tet2-/-#1;Tet2-/-#2	S;S;S	TCG;TCG;TCG	L;L;L	TTG;TTG;TTG	rs256201145	-;-;-	uc011wlp.1;uc007bdm.2;uc007bdn.2	NA	NA	Mus musculus amyotrophic lateral sclerosis 2 (juvenile) (Als2), transcript variant 3, mRNA.;Mus musculus amyotrophic lateral sclerosis 2 (juvenile) (Als2), transcript variant 1, mRNA.;Mus musculus amyotrophic lateral sclerosis 2 (juvenile) (Als2), transcript variant 2, mRNA.	Als2;Als2;Als2	NM_001159948;NM_028717;NM_146109	NP_082993;NP_082993;NP_666221	NM_001159948;NM_028717;NM_146109	NA;NA;NA	ALS2_MOUSE;ALS2_MOUSE;Q920R0-2	Q920R0;Q920R0;Q920R0-2	0	NA	NA	NA	missense	NA	rs256201145	A/G	A	+
chr1	63534303	SNP	A,G	9,1	Exonic	Coding;Coding;Coding	Silent;Silent;Silent	A	G;G;G	243;243;243	2;2;2	WT	NA	P;P;P	CCG;CCG;CCG	P;P;P	CCA;CCA;CCA	rs3159318	+;+;+	uc007bge.1;uc007bgf.2;uc007bgg.1	NA	NA	Mus musculus a disintegrin and metallopeptidase domain 23 (Adam23), transcript variant 1, mRNA.;Mus musculus a disintegrin and metallopeptidase domain 23 (Adam23), transcript variant 1, mRNA.;Mus musculus a disintegrin and metallopeptidase domain 23 (Adam23), transcript variant 2, mRNA.	Adam23;Adam23;Adam23	AK034022;NM_001177600;NM_011780	NP_035910;NP_001171071;NP_035910	NM_011780;NM_001177600;NM_011780	NA;NA;NA	Q9R1V7-4;Q5SRA0_MOUSE;ADA23_MOUSE	Q9R1V7-4;Q5SRA0;Q9R1V7	2	0.687500,0.312500,	22.000000,10.000000,	G,A,	coding-synon	0.3125	rs3159318	A/G	A	+
chr1	65928211	SNP	A,G	5,5	Exonic	Coding	Replacement	G	A	165	0	WT;Tet2+/-#1;Tet2+/-#2;Tet2-/-#1;Tet2-/-#2	NA	S	AGC	G	GGC	rs31714794	+	uc007bhv.1	NA	NA	Mus musculus crystallin, gamma F (Crygf), mRNA.	Crygf	NM_027010	NP_081286	NM_027010	NA	CRGF_MOUSE	Q9CXV3	2	0.250000,0.750000,	2.000000,6.000000,	G,A,	unknown	0.25	rs31714794	A/G	G	+
chr1	66530100	SNP	A,G	4,6	Exonic	Coding	Silent	A	G	971	2	Tet2+/-#1;Tet2+/-#2;Tet2-/-#1;Tet2-/-#2	WT	E	GAG	E	GAA	rs30287820	+	uc007bih.2	NA	NA	Mus musculus unc-80 homolog (C. elegans) (Unc80), mRNA.	Unc80	NM_175510	NP_780719	NM_175510	NA	B8XCJ6_MOUSE	B8XCJ6	2	0.583333,0.416667,	14.000000,10.000000,	G,A,	unknown	0.416667	rs30287820	A/G	A	+
chr1	65071740	SNP	C,T	6,4	Exonic	Coding;Coding	Silent;Silent	T	C;C	128;129	2;2	Tet2+/-#1;Tet2+/-#2;Tet2-/-#1;Tet2-/-#2	WT	E;E	GAG;GAG	E;E	GAA;GAA	rs31582161	-;-	uc007bhi.2;uc007bhh.3	NA	NA	Mus musculus crystallin, gamma C (Crygc), transcript variant 1, mRNA.;Mus musculus crystallin, gamma C (Crygc), transcript variant 2, mRNA.	Crygc;Crygc	NM_007775;NM_001082573	NP_031801;NP_001076042	NM_007775;NM_001082573	NA;NA	CRGC_MOUSE;A3RLD5_MOUSE	Q61597;A3RLD5	2	0.250000,0.750000,	2.000000,6.000000,	T,C,	coding-synon	0.25	rs31582161	C/T	T	+
chr1	65073303	SNP	G,T	5,5	Exonic	Coding;Coding	Silent;Silent	G;G	T;T	37;37	2;2	WT;Tet2+/-#1;Tet2+/-#2;Tet2-/-#1;Tet2-/-#2	NA	R;R	CGA;CGA	R;R	CGC;CGC	rs108872641;rs236099684	-;-	uc007bhi.2;uc007bhh.3	NA	NA	Mus musculus crystallin, gamma C (Crygc), transcript variant 1, mRNA.;Mus musculus crystallin, gamma C (Crygc), transcript variant 2, mRNA.	Crygc;Crygc	NM_007775;NM_001082573	NP_031801;NP_001076042	NM_007775;NM_001082573	NA;NA	CRGC_MOUSE;A3RLD5_MOUSE	Q61597;A3RLD5	0;0	NA;NA	NA;NA	NA;NA	unknown;coding-synon	NA	rs108872641;rs236099684	G/T;G/T	G;G	+;+
chr1	65081929	SNP	A,G	4,6	Exonic	Coding	Replacement	A	G	80	0	Tet2+/-#1;Tet2+/-#2;Tet2-/-#1;Tet2-/-#2	WT	R	CGC	C	TGC	rs32224474	-	uc007bhj.2	NA	NA	Mus musculus crystallin, gamma B (Crygb), mRNA.	Crygb	NM_144761	NP_658906	NM_144761	NA	CRGB_MOUSE	P04344	2	0.750000,0.250000,	6.000000,2.000000,	G,A,	missense	0.25	rs32224474	A/G	A	+
chr1	66399472	SNP	C,T	4,6	Exonic	Coding;Coding;Coding;Coding;Coding;Coding;Coding;non-coding RNA;5UTR	Replacement;Replacement;Replacement;Replacement;Replacement;Replacement;Replacement;Non-Coding;Non-Coding	C	T;T;T;T;T;T;T;T;T	116;116;116;116;116;116;116;NA;NA	0;0;0;0;0;0;0;NA;NA	Tet2+/-#1;Tet2+/-#2;Tet2-/-#1;Tet2-/-#2	WT	Y;Y;Y;Y;Y;Y;Y;NA;NA	TAC;TAC;TAC;TAC;TAC;TAC;TAC;NA;NA	H;H;H;H;H;H;H;NA;NA	CAC;CAC;CAC;CAC;CAC;CAC;CAC;NA;NA	rs30276222	+;+;+;+;+;+;+;+;+	uc007bhw.1;uc007bhx.1;uc007bhy.1;uc007bhz.1;uc007bia.1;uc007bib.1;uc007bic.1;uc007bid.1;uc007bie.1	NA	NA	Mus musculus microtubule-associated protein 2 (Map2), transcript variant 1, mRNA.;Mus musculus microtubule-associated protein 2 (Map2), transcript variant 2, mRNA.;Mus musculus microtubule-associated protein 2 (Map2), transcript variant 2, mRNA.;Mus musculus microtubule-associated protein 2 (Map2), transcript variant 2, mRNA.;Mus musculus microtubule-associated protein 2 (Map2), transcript varian…	Map2;Map2;Map2;Map2;Map2;Map2;Map2;Map2;Map2	NM_001039934;NM_008632;AK086484;M21041;BC051410;BC048781;AK162828;AK042880;AK164828	NP_001035023;NP_032658;NP_032658;NP_032658;NP_032658;NP_032658;NA;NA;NA	NM_001039934;NM_008632;NM_008632;NM_008632;NM_008632;NM_008632;NA;NA;NA	NA;NA;NA;NA;NA;NA;NA;NA;NA	Q3TLQ0_MOUSE;Q80ZL4_MOUSE;E9Q8Y2_MOUSE;MTAP2_MOUSE;Q80X35_MOUSE;Q80ZL4_MOUSE;MTAP2_MOUSE;NA;MTAP2_MOUSE	Q3TLQ0;Q80ZL4;E9Q8Y2;P20357;Q80X35;Q80ZL4;P20357;NA;P20357	2	0.714286,0.285714,	20.000000,8.000000,	T,C,	unknown	0.285714	rs30276222	C/T	C	+
chr1	66401475	SNP	C,G	6,4	Exonic	Coding;Coding;Coding;Coding;Coding;Coding;Coding;non-coding RNA;5UTR	Silent;Silent;Silent;Silent;Silent;Silent;Silent;Non-Coding;Non-Coding	G	C;C;C;C;C;C;C;C;C	136;136;136;136;135;136;135;NA;NA	2;2;2;2;2;2;2;NA;NA	Tet2+/-#1;Tet2+/-#2;Tet2-/-#1;Tet2-/-#2	WT	S;S;S;S;S;S;S;NA;NA	TCC;TCC;TCC;TCC;TCC;TCC;TCC;NA;NA	S;S;S;S;S;S;S;NA;NA	TCG;TCG;TCG;TCG;TCG;TCG;TCG;NA;NA	rs51217240	+;+;+;+;+;+;+;+;+	uc007bhw.1;uc007bhx.1;uc007bhy.1;uc007bhz.1;uc007bia.1;uc007bib.1;uc007bic.1;uc007bid.1;uc007bie.1	NA	NA	Mus musculus microtubule-associated protein 2 (Map2), transcript variant 1, mRNA.;Mus musculus microtubule-associated protein 2 (Map2), transcript variant 2, mRNA.;Mus musculus microtubule-associated protein 2 (Map2), transcript variant 2, mRNA.;Mus musculus microtubule-associated protein 2 (Map2), transcript variant 2, mRNA.;Mus musculus microtubule-associated protein 2 (Map2), transcript varian…	Map2;Map2;Map2;Map2;Map2;Map2;Map2;Map2;Map2	NM_001039934;NM_008632;AK086484;M21041;BC051410;BC048781;AK162828;AK042880;AK164828	NP_001035023;NP_032658;NP_032658;NP_032658;NP_032658;NP_032658;NA;NA;NA	NM_001039934;NM_008632;NM_008632;NM_008632;NM_008632;NM_008632;NA;NA;NA	NA;NA;NA;NA;NA;NA;NA;NA;NA	Q3TLQ0_MOUSE;Q80ZL4_MOUSE;E9Q8Y2_MOUSE;MTAP2_MOUSE;Q80X35_MOUSE;Q80ZL4_MOUSE;MTAP2_MOUSE;NA;MTAP2_MOUSE	Q3TLQ0;Q80ZL4;E9Q8Y2;P20357;Q80X35;Q80ZL4;P20357;NA;P20357	0	NA	NA	NA	unknown	NA	rs51217240	C/G	G	+
chr1	66601198	SNP	C,T	4,6	Exonic	Coding	Silent	C	T	1421	2	Tet2+/-#1;Tet2+/-#2;Tet2-/-#1;Tet2-/-#2	WT	D	GAT	D	GAC	rs30294143	+	uc007bih.2	NA	NA	Mus musculus unc-80 homolog (C. elegans) (Unc80), mRNA.	Unc80	NM_175510	NP_780719	NM_175510	NA	B8XCJ6_MOUSE	B8XCJ6	2	0.714286,0.285714,	20.000000,8.000000,	T,C,	unknown	0.285714	rs30294143	C/T	C	+
chr1	66622496	SNP	C,T	6,4	Exonic	Coding	Silent	T	C	1693	2	Tet2+/-#1;Tet2+/-#2;Tet2-/-#1;Tet2-/-#2	WT	A	GCC	A	GCT	rs31724347	+	uc007bih.2	NA	NA	Mus musculus unc-80 homolog (C. elegans) (Unc80), mRNA.	Unc80	NM_175510	NP_780719	NM_175510	NA	B8XCJ6_MOUSE	B8XCJ6	2	0.250000,0.750000,	2.000000,6.000000,	T,C,	unknown	0.25	rs31724347	C/T	T	+
chr1	66622509	SNP	C,T	4,6	Exonic	Coding	Silent	C	T	1698	0	Tet2+/-#1;Tet2+/-#2;Tet2-/-#1;Tet2-/-#2	WT	L	TTG	L	CTG	rs31731710	+	uc007bih.2	NA	NA	Mus musculus unc-80 homolog (C. elegans) (Unc80), mRNA.	Unc80	NM_175510	NP_780719	NM_175510	NA	B8XCJ6_MOUSE	B8XCJ6	2	0.444444,0.555556,	8.000000,10.000000,	T,C,	unknown	0.444444	rs31731710	C/T	C	+
chr1	66623287	SNP	A,G	1,9	Exonic	Coding	Silent	G	A	1766	2	WT	NA	P	CCA	P	CCG	rs256857943	+	uc007bih.2	NA	NA	Mus musculus unc-80 homolog (C. elegans) (Unc80), mRNA.	Unc80	NM_175510	NP_780719	NM_175510	NA	B8XCJ6_MOUSE	B8XCJ6	0	NA	NA	NA	coding-synon	NA	rs256857943	A/G	G	+
chr1	66623335	SNP	C,T	9,1	Exonic	Coding	Silent	C	T	1782	2	WT	NA	D	GAT	D	GAC	rs46511884	+	uc007bih.2	NA	NA	Mus musculus unc-80 homolog (C. elegans) (Unc80), mRNA.	Unc80	NM_175510	NP_780719	NM_175510	NA	B8XCJ6_MOUSE	B8XCJ6	2	0.200000,0.800000,	2.000000,8.000000,	T,C,	coding-synon	0.2	rs46511884	C/T	C	+
chr1	66438983	SNP	A,G	1,9	Exonic	Coding;Coding;Coding;Coding;Coding;non-coding RNA	Silent;Silent;Silent;Silent;Silent;Non-Coding	G	A;A;A;A;A;A	491;460;1821;459;460;NA	2;2;2;2;2;NA	WT	NA	A;A;A;A;A;NA	GCA;GCA;GCA;GCA;GCA;NA	A;A;A;A;A;NA	GCG;GCG;GCG;GCG;GCG;NA	rs30281111	+;+;+;+;+;+	uc007bhw.1;uc007bhx.1;uc007bhz.1;uc007bia.1;uc007bib.1;uc007bid.1	NA	NA	Mus musculus microtubule-associated protein 2 (Map2), transcript variant 1, mRNA.;Mus musculus microtubule-associated protein 2 (Map2), transcript variant 2, mRNA.;Mus musculus microtubule-associated protein 2 (Map2), transcript variant 2, mRNA.;Mus musculus microtubule-associated protein 2 (Map2), transcript variant 2, mRNA.;Mus musculus microtubule-associated protein 2 (Map2), transcript varian…	Map2;Map2;Map2;Map2;Map2;Map2	NM_001039934;NM_008632;M21041;BC051410;BC048781;AK042880	NP_001035023;NP_032658;NP_032658;NP_032658;NP_032658;NA	NM_001039934;NM_008632;NM_008632;NM_008632;NM_008632;NA	NA;NA;NA;NA;NA;NA	Q3TLQ0_MOUSE;Q80ZL4_MOUSE;MTAP2_MOUSE;Q80X35_MOUSE;Q80ZL4_MOUSE;NA	Q3TLQ0;Q80ZL4;P20357;Q80X35;Q80ZL4;NA	2	0.666667,0.333333,	16.000000,8.000000,	G,A,	coding-synon	0.333333	rs30281111	A/G	G	+
chr1	66483274	SNP	C,T	6,4	Exonic	Coding;non-coding RNA;Coding	Silent;Non-Coding;Silent	T	C;C;C	212;NA;212	0;NA;0	Tet2+/-#1;Tet2+/-#2;Tet2-/-#1;Tet2-/-#2	WT	L;NA;L	CTG;NA;CTG	L;NA;L	TTG;NA;TTG	rs30284647	+;+;+	uc007bif.2;uc011wmk.1;uc007bih.2	NA	NA	Mus musculus unc-80 homolog (C. elegans) (Unc80), mRNA.;Mus musculus unc-80 homolog (C. elegans) (Unc80), mRNA.;Mus musculus unc-80 homolog (C. elegans) (Unc80), mRNA.	Unc80;Unc80;Unc80	AK043914;BC116430;NM_175510	NA;NA;NP_780719	NA;NA;NM_175510	NA;NA;NA	Q8BLN6-2;NA;B8XCJ6_MOUSE	Q8BLN6-2;NA;B8XCJ6	2	0.266667,0.733333,	8.000000,22.000000,	T,C,	unknown	0.266667	rs30284647	C/T	T	+
chr1	66503770	SNP	A,G	6,4	Exonic	non-coding RNA;Coding	Non-Coding;Silent	G	A;A	NA;394	NA;2	Tet2+/-#1;Tet2+/-#2;Tet2-/-#1;Tet2-/-#2	WT	NA;L	NA;CTA	NA;L	NA;CTG	rs47951102	+;+	uc011wmk.1;uc007bih.2	NA	NA	Mus musculus unc-80 homolog (C. elegans) (Unc80), mRNA.;Mus musculus unc-80 homolog (C. elegans) (Unc80), mRNA.	Unc80;Unc80	BC116430;NM_175510	NA;NP_780719	NA;NM_175510	NA;NA	NA;B8XCJ6_MOUSE	NA;B8XCJ6	0	NA	NA	NA	coding-synon	NA	rs47951102	A/G	G	+
chr1	66549839	SNP	A,G	6,4	Exonic	Coding	Silent	G	A	1054	2	Tet2+/-#1;Tet2+/-#2;Tet2-/-#1;Tet2-/-#2	WT	S	TCA	S	TCG	rs30283485	+	uc007bih.2	NA	NA	Mus musculus unc-80 homolog (C. elegans) (Unc80), mRNA.	Unc80	NM_175510	NP_780719	NM_175510	NA	B8XCJ6_MOUSE	B8XCJ6	2	0.200000,0.800000,	6.000000,24.000000,	G,A,	unknown	0.2	rs30283485	A/G	G	+
chr1	66569864	SNP	C,T	6,4	Exonic	Coding	Silent	T	C	1237	2	Tet2+/-#1;Tet2+/-#2;Tet2-/-#1;Tet2-/-#2	WT	N	AAC	N	AAT	rs30290365	+	uc007bih.2	NA	NA	Mus musculus unc-80 homolog (C. elegans) (Unc80), mRNA.	Unc80	NM_175510	NP_780719	NM_175510	NA	B8XCJ6_MOUSE	B8XCJ6	2	0.142857,0.857143,	4.000000,24.000000,	T,C,	unknown	0.142857	rs30290365	C/T	T	+
chr1	66569972	SNP	C,T	6,4	Exonic	Coding	Silent	T	C	1273	2	Tet2+/-#1;Tet2+/-#2;Tet2-/-#1;Tet2-/-#2	WT	S	AGC	S	AGT	rs30290371	+	uc007bih.2	NA	NA	Mus musculus unc-80 homolog (C. elegans) (Unc80), mRNA.	Unc80	NM_175510	NP_780719	NM_175510	NA	B8XCJ6_MOUSE	B8XCJ6	2	0.153846,0.846154,	4.000000,22.000000,	T,C,	unknown	0.153846	rs30290371	C/T	T	+
chr1	66672689	SNP	G,T	4,6	Exonic	Coding	Silent	G	T	2723	2	Tet2+/-#1;Tet2+/-#2;Tet2-/-#1;Tet2-/-#2	WT	A	GCT	A	GCG	rs30294567	+	uc007bih.2	NA	NA	Mus musculus unc-80 homolog (C. elegans) (Unc80), mRNA.	Unc80	NM_175510	NP_780719	NM_175510	NA	B8XCJ6_MOUSE	B8XCJ6	2	0.266667,0.733333,	8.000000,22.000000,	G,T,	unknown	0.266667	rs30294567	G/T	G	+
chr1	66720878	SNP	A,G	4,6	Exonic	Coding;Coding;Coding	Silent;Silent;Silent	A	G;G;G	914;923;914	2;2;2	Tet2+/-#1;Tet2+/-#2;Tet2-/-#1;Tet2-/-#2	WT	S;S;S	AGC;AGC;AGC	S;S;S	AGT;AGT;AGT	rs48425558	-;-;-	uc011wml.1;uc007bim.2;uc007bin.2	NA	NA	Mus musculus KAT8 regulatory NSL complex subunit 1-like (Kansl1l), transcript variant 2, mRNA.;Mus musculus KAT8 regulatory NSL complex subunit 1-like (Kansl1l), transcript variant 1, mRNA.;Mus musculus KAT8 regulatory NSL complex subunit 1-like (Kansl1l), transcript variant 2, mRNA.	Kansl1l;Kansl1l;Kansl1l	BC141036;NM_001122738;NM_177645	NP_808313;NP_001116210;NP_808313	NM_177645;NM_001122738;NM_177645	NA;NA;NA	Q5DTI6-3;Q5DTI6-5;Q5DTI6-3	Q5DTI6-3;Q5DTI6-5;Q5DTI6-3	0	NA	NA	NA	unknown	NA	rs48425558	A/G	A	+
chr1	66721870	SNP	C,G	5,3	Exonic	Coding;Coding;Coding	Replacement;Replacement;Replacement	G	C;C;C	850;859;850	0;0;0	Tet2+/-#2;Tet2-/-#1;Tet2-/-#2	WT;Tet2+/-#1	A;A;A	GCA;GCA;GCA	P;P;P	CCA;CCA;CCA	rs30315914	-;-;-	uc011wml.1;uc007bim.2;uc007bin.2	NA	NA	Mus musculus KAT8 regulatory NSL complex subunit 1-like (Kansl1l), transcript variant 2, mRNA.;Mus musculus KAT8 regulatory NSL complex subunit 1-like (Kansl1l), transcript variant 1, mRNA.;Mus musculus KAT8 regulatory NSL complex subunit 1-like (Kansl1l), transcript variant 2, mRNA.	Kansl1l;Kansl1l;Kansl1l	BC141036;NM_001122738;NM_177645	NP_808313;NP_001116210;NP_808313	NM_177645;NM_001122738;NM_177645	NA;NA;NA	Q5DTI6-3;Q5DTI6-5;Q5DTI6-3	Q5DTI6-3;Q5DTI6-5;Q5DTI6-3	2	0.263158,0.736842,	10.000000,28.000000,	G,C,	unknown	0.263158	rs30315914	C/G	G	+
chr1	66401496	SNP	A,G	4,6	Exonic	Coding;Coding;Coding;Coding;Coding;Coding;Coding;non-coding RNA;5UTR	Silent;Silent;Silent;Silent;Silent;Silent;Silent;Non-Coding;Non-Coding	A	G;G;G;G;G;G;G;G;G	143;143;143;143;142;143;142;NA;NA	2;2;2;2;2;2;2;NA;NA	Tet2+/-#1;Tet2+/-#2;Tet2-/-#1;Tet2-/-#2	WT	S;S;S;S;S;S;S;NA;NA	TCG;TCG;TCG;TCG;TCG;TCG;TCG;NA;NA	S;S;S;S;S;S;S;NA;NA	TCA;TCA;TCA;TCA;TCA;TCA;TCA;NA;NA	rs3022804	+;+;+;+;+;+;+;+;+	uc007bhw.1;uc007bhx.1;uc007bhy.1;uc007bhz.1;uc007bia.1;uc007bib.1;uc007bic.1;uc007bid.1;uc007bie.1	NA	NA	Mus musculus microtubule-associated protein 2 (Map2), transcript variant 1, mRNA.;Mus musculus microtubule-associated protein 2 (Map2), transcript variant 2, mRNA.;Mus musculus microtubule-associated protein 2 (Map2), transcript variant 2, mRNA.;Mus musculus microtubule-associated protein 2 (Map2), transcript variant 2, mRNA.;Mus musculus microtubule-associated protein 2 (Map2), transcript varian…	Map2;Map2;Map2;Map2;Map2;Map2;Map2;Map2;Map2	NM_001039934;NM_008632;AK086484;M21041;BC051410;BC048781;AK162828;AK042880;AK164828	NP_001035023;NP_032658;NP_032658;NP_032658;NP_032658;NP_032658;NA;NA;NA	NM_001039934;NM_008632;NM_008632;NM_008632;NM_008632;NM_008632;NA;NA;NA	NA;NA;NA;NA;NA;NA;NA;NA;NA	Q3TLQ0_MOUSE;Q80ZL4_MOUSE;E9Q8Y2_MOUSE;MTAP2_MOUSE;Q80X35_MOUSE;Q80ZL4_MOUSE;MTAP2_MOUSE;NA;MTAP2_MOUSE	Q3TLQ0;Q80ZL4;E9Q8Y2;P20357;Q80X35;Q80ZL4;P20357;NA;P20357	2	0.333333,0.666667,	26.000000,52.000000,	T,C,	unknown	0.333333	rs3022804	C/T	A	-
chr1	66425315	SNP	A,G	5,5	Exonic	Coding;Coding;Coding;Coding;Coding;non-coding RNA	Silent;Silent;Silent;Silent;Silent;Non-Coding	G	A;A;A;A;A;A	260;260;1621;259;260;NA	2;2;2;2;2;NA	WT;Tet2+/-#1;Tet2+/-#2;Tet2-/-#1;Tet2-/-#2	NA	P;P;P;P;P;NA	CCA;CCA;CCA;CCA;CCA;NA	P;P;P;P;P;NA	CCG;CCG;CCG;CCG;CCG;NA	rs32706928	+;+;+;+;+;+	uc007bhw.1;uc007bhx.1;uc007bhz.1;uc007bia.1;uc007bib.1;uc007bid.1	NA	NA	Mus musculus microtubule-associated protein 2 (Map2), transcript variant 1, mRNA.;Mus musculus microtubule-associated protein 2 (Map2), transcript variant 2, mRNA.;Mus musculus microtubule-associated protein 2 (Map2), transcript variant 2, mRNA.;Mus musculus microtubule-associated protein 2 (Map2), transcript variant 2, mRNA.;Mus musculus microtubule-associated protein 2 (Map2), transcript varian…	Map2;Map2;Map2;Map2;Map2;Map2	NM_001039934;NM_008632;M21041;BC051410;BC048781;AK042880	NP_001035023;NP_032658;NP_032658;NP_032658;NP_032658;NA	NM_001039934;NM_008632;NM_008632;NM_008632;NM_008632;NA	NA;NA;NA;NA;NA;NA	Q3TLQ0_MOUSE;Q80ZL4_MOUSE;MTAP2_MOUSE;Q80X35_MOUSE;Q80ZL4_MOUSE;NA	Q3TLQ0;Q80ZL4;P20357;Q80X35;Q80ZL4;NA	2	0.500000,0.500000,	4.000000,4.000000,	G,A,	coding-synon	0.5	rs32706928	A/G	G	+
chr1	66438836	SNP	C,G	6,4	Exonic	Coding;Coding;Coding;Coding;Coding;non-coding RNA	Silent;Silent;Silent;Silent;Silent;Non-Coding	G	C;C;C;C;C;C	442;411;1772;410;411;NA	2;2;2;2;2;NA	Tet2+/-#1;Tet2+/-#2;Tet2-/-#1;Tet2-/-#2	WT	R;R;R;R;R;NA	CGC;CGC;CGC;CGC;CGC;NA	R;R;R;R;R;NA	CGG;CGG;CGG;CGG;CGG;NA	rs48719813	+;+;+;+;+;+	uc007bhw.1;uc007bhx.1;uc007bhz.1;uc007bia.1;uc007bib.1;uc007bid.1	NA	NA	Mus musculus microtubule-associated protein 2 (Map2), transcript variant 1, mRNA.;Mus musculus microtubule-associated protein 2 (Map2), transcript variant 2, mRNA.;Mus musculus microtubule-associated protein 2 (Map2), transcript variant 2, mRNA.;Mus musculus microtubule-associated protein 2 (Map2), transcript variant 2, mRNA.;Mus musculus microtubule-associated protein 2 (Map2), transcript varian…	Map2;Map2;Map2;Map2;Map2;Map2	NM_001039934;NM_008632;M21041;BC051410;BC048781;AK042880	NP_001035023;NP_032658;NP_032658;NP_032658;NP_032658;NA	NM_001039934;NM_008632;NM_008632;NM_008632;NM_008632;NA	NA;NA;NA;NA;NA;NA	Q3TLQ0_MOUSE;Q80ZL4_MOUSE;MTAP2_MOUSE;Q80X35_MOUSE;Q80ZL4_MOUSE;NA	Q3TLQ0;Q80ZL4;P20357;Q80X35;Q80ZL4;NA	0	NA	NA	NA	unknown	NA	rs48719813	C/G	G	+
chr1	66473403	SNP	C,T	1,9	Exonic	Coding;non-coding RNA;Coding	Silent;Non-Coding;Silent	T	C;C;C	157;NA;157	2;NA;2	WT	NA	S;NA;S	TCC;NA;TCC	S;NA;S	TCT;NA;TCT	rs49175394	+;+;+	uc007bif.2;uc011wmk.1;uc007bih.2	NA	NA	Mus musculus unc-80 homolog (C. elegans) (Unc80), mRNA.;Mus musculus unc-80 homolog (C. elegans) (Unc80), mRNA.;Mus musculus unc-80 homolog (C. elegans) (Unc80), mRNA.	Unc80;Unc80;Unc80	AK043914;BC116430;NM_175510	NA;NA;NP_780719	NA;NA;NM_175510	NA;NA;NA	Q8BLN6-2;NA;B8XCJ6_MOUSE	Q8BLN6-2;NA;B8XCJ6	0	NA	NA	NA	coding-synon	NA	rs49175394	C/T	T	+
chr1	66485826	SNP	A,C	6,4	Exonic	Coding;non-coding RNA;Coding	Silent;Non-Coding;Silent	C	A;A;A	262;NA;262	2;NA;2	Tet2+/-#1;Tet2+/-#2;Tet2-/-#1;Tet2-/-#2	WT	T;NA;T	ACA;NA;ACA	T;NA;T	ACC;NA;ACC	rs30288238	+;+;+	uc007bif.2;uc011wmk.1;uc007bih.2	NA	NA	Mus musculus unc-80 homolog (C. elegans) (Unc80), mRNA.;Mus musculus unc-80 homolog (C. elegans) (Unc80), mRNA.;Mus musculus unc-80 homolog (C. elegans) (Unc80), mRNA.	Unc80;Unc80;Unc80	AK043914;BC116430;NM_175510	NA;NA;NP_780719	NA;NA;NM_175510	NA;NA;NA	Q8BLN6-2;NA;B8XCJ6_MOUSE	Q8BLN6-2;NA;B8XCJ6	2	0.733333,0.266667,	22.000000,8.000000,	A,C,	unknown	0.266667	rs30288238	A/C	C	+
chr1	66619511	SNP	A,G	4,6	Exonic	Coding	Silent	A	G	1662	2	Tet2+/-#1;Tet2+/-#2;Tet2-/-#1;Tet2-/-#2	WT	P	CCG	P	CCA	rs46457348	+	uc007bih.2	NA	NA	Mus musculus unc-80 homolog (C. elegans) (Unc80), mRNA.	Unc80	NM_175510	NP_780719	NM_175510	NA	B8XCJ6_MOUSE	B8XCJ6	0	NA	NA	NA	coding-synon	NA	rs46457348	A/G	A	+
chr1	66720926	SNP	A,G	4,6	Exonic	Coding;Coding;Coding	Silent;Silent;Silent	A	G;G;G	898;907;898	2;2;2	Tet2+/-#1;Tet2+/-#2;Tet2-/-#1;Tet2-/-#2	WT	D;D;D	GAC;GAC;GAC	D;D;D	GAT;GAT;GAT	rs45950849	-;-;-	uc011wml.1;uc007bim.2;uc007bin.2	NA	NA	Mus musculus KAT8 regulatory NSL complex subunit 1-like (Kansl1l), transcript variant 2, mRNA.;Mus musculus KAT8 regulatory NSL complex subunit 1-like (Kansl1l), transcript variant 1, mRNA.;Mus musculus KAT8 regulatory NSL complex subunit 1-like (Kansl1l), transcript variant 2, mRNA.	Kansl1l;Kansl1l;Kansl1l	BC141036;NM_001122738;NM_177645	NP_808313;NP_001116210;NP_808313	NM_177645;NM_001122738;NM_177645	NA;NA;NA	Q5DTI6-3;Q5DTI6-5;Q5DTI6-3	Q5DTI6-3;Q5DTI6-5;Q5DTI6-3	0	NA	NA	NA	unknown	NA	rs45950849	A/G	A	+
chr1	66762123	SNP	C,G	4,6	Exonic	Coding;Coding;Coding;Coding	Silent;Silent;Silent;Silent	C	G;G;G;G	561;526;561;561	2;2;2;2	Tet2+/-#1;Tet2+/-#2;Tet2-/-#1;Tet2-/-#2	WT	A;A;A;A	GCC;GCC;GCC;GCC	A;A;A;A	GCG;GCG;GCG;GCG	rs30320056	-;-;-;-	uc011wml.1;uc007bim.2;uc007bin.2;uc007bio.2	NA	NA	Mus musculus KAT8 regulatory NSL complex subunit 1-like (Kansl1l), transcript variant 2, mRNA.;Mus musculus KAT8 regulatory NSL complex subunit 1-like (Kansl1l), transcript variant 1, mRNA.;Mus musculus KAT8 regulatory NSL complex subunit 1-like (Kansl1l), transcript variant 2, mRNA.;Mus musculus KAT8 regulatory NSL complex subunit 1-like (Kansl1l), transcript variant 2, mRNA.	Kansl1l;Kansl1l;Kansl1l;Kansl1l	BC141036;NM_001122738;NM_177645;AK145440	NP_808313;NP_001116210;NP_808313;NP_808313	NM_177645;NM_001122738;NM_177645;NM_177645	NA;NA;NA;NA	Q5DTI6-3;Q5DTI6-5;Q5DTI6-3;E9QLE2_MOUSE	Q5DTI6-3;Q5DTI6-5;Q5DTI6-3;E9QLE2	2	0.750000,0.250000,	24.000000,8.000000,	G,C,	coding-synon	0.25	rs30320056	C/G	C	+
chr1	66778054	SNP	A,T	6,4	Exonic	Coding;Coding;Coding;Coding;Coding	Silent;Silent;Silent;Silent;Silent	T	A;A;A;A;A	382;382;382;382;382	2;2;2;2;2	Tet2+/-#1;Tet2+/-#2;Tet2-/-#1;Tet2-/-#2	WT	R;R;R;R;R	CGT;CGT;CGT;CGT;CGT	R;R;R;R;R	CGA;CGA;CGA;CGA;CGA	rs30325428	-;-;-;-;-	uc011wml.1;uc007bim.2;uc007bin.2;uc007bio.2;uc007bip.1	NA	NA	Mus musculus KAT8 regulatory NSL complex subunit 1-like (Kansl1l), transcript variant 2, mRNA.;Mus musculus KAT8 regulatory NSL complex subunit 1-like (Kansl1l), transcript variant 1, mRNA.;Mus musculus KAT8 regulatory NSL complex subunit 1-like (Kansl1l), transcript variant 2, mRNA.;Mus musculus KAT8 regulatory NSL complex subunit 1-like (Kansl1l), transcript variant 2, mRNA.;Mus musculus KAT8 r…	Kansl1l;Kansl1l;Kansl1l;Kansl1l;Kansl1l	BC141036;NM_001122738;NM_177645;AK145440;AK081413	NP_808313;NP_001116210;NP_808313;NP_808313;NP_808313	NM_177645;NM_001122738;NM_177645;NM_177645;NM_177645	NA;NA;NA;NA;NA	Q5DTI6-3;Q5DTI6-5;Q5DTI6-3;E9QLE2_MOUSE;Q5DTI6-2	Q5DTI6-3;Q5DTI6-5;Q5DTI6-3;E9QLE2;Q5DTI6-2	2	0.277778,0.722222,	10.000000,26.000000,	T,A,	unknown	0.277778	rs30325428	A/T	T	+
chr1	66801083	SNP	A,C	9,1	Exonic	Coding;Coding;Coding;Coding;Coding;Coding	Replacement;Replacement;Replacement;Replacement;Replacement;Replacement	A	C;C;C;C;C;C	353;353;353;353;353;353	0;0;0;0;0;0	WT	NA	V;V;V;V;V;V	GTG;GTG;GTG;GTG;GTG;GTG	L;L;L;L;L;L	TTG;TTG;TTG;TTG;TTG;TTG	rs32326908	-;-;-;-;-;-	uc011wml.1;uc007bim.2;uc007bin.2;uc007bio.2;uc007bip.1;uc007biq.2	NA	NA	Mus musculus KAT8 regulatory NSL complex subunit 1-like (Kansl1l), transcript variant 2, mRNA.;Mus musculus KAT8 regulatory NSL complex subunit 1-like (Kansl1l), transcript variant 1, mRNA.;Mus musculus KAT8 regulatory NSL complex subunit 1-like (Kansl1l), transcript variant 2, mRNA.;Mus musculus KAT8 regulatory NSL complex subunit 1-like (Kansl1l), transcript variant 2, mRNA.;Mus musculus KAT8 r…	Kansl1l;Kansl1l;Kansl1l;Kansl1l;Kansl1l;Kansl1l	BC141036;NM_001122738;NM_177645;AK145440;AK081413;AK172645	NP_808313;NP_001116210;NP_808313;NP_808313;NP_808313;NP_808313	NM_177645;NM_001122738;NM_177645;NM_177645;NM_177645;NM_177645	NA;NA;NA;NA;NA;NA	Q5DTI6-3;Q5DTI6-5;Q5DTI6-3;E9QLE2_MOUSE;Q5DTI6-2;Q5DTI6-4	Q5DTI6-3;Q5DTI6-5;Q5DTI6-3;E9QLE2;Q5DTI6-2;Q5DTI6-4	2	0.750000,0.250000,	6.000000,2.000000,	A,C,	missense	0.25	rs32326908	A/C	A	+
chr1	63661245	SNP	C,T	1,9	Exonic	Coding	Replacement	T	C	242	1	WT	NA	R	CGT	H	CAT	rs30049034	-	uc007bgi.1	NA	NA	Mus musculus dystrotelin (Dytn), mRNA.	Dytn	NM_001081658	NP_001075127	NM_001081658	NA	DYTN_MOUSE	A2CI98	2	0.333333,0.666667,	6.000000,12.000000,	T,C,	missense	0.333333	rs30049034	C/T	T	+
chr1	65926872	SNP	C,T	5,5	Exonic	Coding	Silent	C	T	78	2	WT;Tet2+/-#1;Tet2+/-#2;Tet2-/-#1;Tet2-/-#2	NA	S	TCT	S	TCC	rs3666858	+	uc007bhv.1	NA	NA	Mus musculus crystallin, gamma F (Crygf), mRNA.	Crygf	NM_027010	NP_081286	NM_027010	NA	CRGF_MOUSE	Q9CXV3	2	0.500000,0.500000,	2.000000,2.000000,	T,C,	unknown	0.5	rs3666858	C/T	C	+
chr1	65928177	SNP	C,T	9,1	Exonic	Coding	Silent	C	T	153	2	WT	NA	R	CGT	R	CGC	rs263875215	+	uc007bhv.1	NA	NA	Mus musculus crystallin, gamma F (Crygf), mRNA.	Crygf	NM_027010	NP_081286	NM_027010	NA	CRGF_MOUSE	Q9CXV3	0	NA	NA	NA	coding-synon	NA	rs263875215	C/T	C	+
chr1	66503722	SNP	C,G	6,4	Exonic	non-coding RNA;Coding	Non-Coding;Silent	G	C;C	NA;378	NA;2	Tet2+/-#1;Tet2+/-#2;Tet2-/-#1;Tet2-/-#2	WT	NA;L	NA;CTC	NA;L	NA;CTG	rs49447782	+;+	uc011wmk.1;uc007bih.2	NA	NA	Mus musculus unc-80 homolog (C. elegans) (Unc80), mRNA.;Mus musculus unc-80 homolog (C. elegans) (Unc80), mRNA.	Unc80;Unc80	BC116430;NM_175510	NA;NP_780719	NA;NM_175510	NA;NA	NA;B8XCJ6_MOUSE	NA;B8XCJ6	0	NA	NA	NA	coding-synon	NA	rs49447782	C/G	G	+
chr1	66569936	SNP	C,T	4,6	Exonic	Coding	Silent	C	T	1261	2	Tet2+/-#1;Tet2+/-#2;Tet2-/-#1;Tet2-/-#2	WT	T	ACT	T	ACC	rs30290368	+	uc007bih.2	NA	NA	Mus musculus unc-80 homolog (C. elegans) (Unc80), mRNA.	Unc80	NM_175510	NP_780719	NM_175510	NA	B8XCJ6_MOUSE	B8XCJ6	2	0.571429,0.428571,	16.000000,12.000000,	T,C,	unknown	0.428571	rs30290368	C/T	C	+
chr1	66590248	SNP	C,T	5,3	Exonic	Coding	Silent	C	T	1301	2	Tet2+/-#2	WT	A	GCT	A	GCC	rs30285261	+	uc007bih.2	NA	NA	Mus musculus unc-80 homolog (C. elegans) (Unc80), mRNA.	Unc80	NM_175510	NP_780719	NM_175510	NA	B8XCJ6_MOUSE	B8XCJ6	2	0.666667,0.333333,	16.000000,8.000000,	T,C,	unknown	0.333333	rs30285261	C/T	C	+
chr1	66593768	SNP	C,T	4,6	Exonic	Coding	Silent	C	T	1363	2	Tet2+/-#1;Tet2+/-#2;Tet2-/-#1;Tet2-/-#2	WT	C	TGT	C	TGC	rs30285180	+	uc007bih.2	NA	NA	Mus musculus unc-80 homolog (C. elegans) (Unc80), mRNA.	Unc80	NM_175510	NP_780719	NM_175510	NA	B8XCJ6_MOUSE	B8XCJ6	2	0.714286,0.285714,	20.000000,8.000000,	T,C,	unknown	0.285714	rs30285180	C/T	C	+
chr1	66636951	SNP	A,C	4,6	Exonic	Coding	Silent	A	C	1979	2	Tet2+/-#1;Tet2+/-#2;Tet2-/-#1;Tet2-/-#2	WT	R	CGC	R	CGA	rs30284169	+	uc007bih.2	NA	NA	Mus musculus unc-80 homolog (C. elegans) (Unc80), mRNA.	Unc80	NM_175510	NP_780719	NM_175510	NA	B8XCJ6_MOUSE	B8XCJ6	2	0.266667,0.733333,	8.000000,22.000000,	A,C,	unknown	0.266667	rs30284169	A/C	A	+
chr1	66801485	SNP	C,G	6,4	Exonic	Coding;Coding;Coding;Coding;Coding;Coding	Replacement;Replacement;Replacement;Replacement;Replacement;Replacement	G	C;C;C;C;C;C	219;219;219;219;219;219	0;0;0;0;0;0	Tet2+/-#1;Tet2+/-#2;Tet2-/-#1;Tet2-/-#2	WT	E;E;E;E;E;E	GAG;GAG;GAG;GAG;GAG;GAG	Q;Q;Q;Q;Q;Q	CAG;CAG;CAG;CAG;CAG;CAG	rs30323900	-;-;-;-;-;-	uc011wml.1;uc007bim.2;uc007bin.2;uc007bio.2;uc007bip.1;uc007biq.2	NA	NA	Mus musculus KAT8 regulatory NSL complex subunit 1-like (Kansl1l), transcript variant 2, mRNA.;Mus musculus KAT8 regulatory NSL complex subunit 1-like (Kansl1l), transcript variant 1, mRNA.;Mus musculus KAT8 regulatory NSL complex subunit 1-like (Kansl1l), transcript variant 2, mRNA.;Mus musculus KAT8 regulatory NSL complex subunit 1-like (Kansl1l), transcript variant 2, mRNA.;Mus musculus KAT8 r…	Kansl1l;Kansl1l;Kansl1l;Kansl1l;Kansl1l;Kansl1l	BC141036;NM_001122738;NM_177645;AK145440;AK081413;AK172645	NP_808313;NP_001116210;NP_808313;NP_808313;NP_808313;NP_808313	NM_177645;NM_001122738;NM_177645;NM_177645;NM_177645;NM_177645	NA;NA;NA;NA;NA;NA	Q5DTI6-3;Q5DTI6-5;Q5DTI6-3;E9QLE2_MOUSE;Q5DTI6-2;Q5DTI6-4	Q5DTI6-3;Q5DTI6-5;Q5DTI6-3;E9QLE2;Q5DTI6-2;Q5DTI6-4	2	0.600000,0.400000,	6.000000,4.000000,	G,C,	unknown	0.4	rs30323900	C/G	G	+
chr1	66837009	MULTIALLELIC	A,C,T	5,4,1	Exonic	Coding;Coding	Silent;Silent	C	A;T	384;384	2;2	WT;Tet2+/-#1;Tet2+/-#2;Tet2-/-#1;Tet2-/-#2	NA	V;V	GTT;GTA	V;V	GTG;GTG	rs229401791	-;-	uc007bir.2;uc007bir.2	NA	NA	Mus musculus acyl-Coenzyme A dehydrogenase, long-chain (Acadl), mRNA.;Mus musculus acyl-Coenzyme A dehydrogenase, long-chain (Acadl), mRNA.	Acadl;Acadl	NM_007381;NM_007381	NP_031407;NP_031407	NM_007381;NM_007381	NA;NA	ACADL_MOUSE;ACADL_MOUSE	P51174;P51174	0	NA	NA	NA	unknown	NA	rs229401791	A/C	C	+
chr1	66843087	SNP	A,G	4,6	Exonic	Coding	Silent	A	G	288	2	Tet2+/-#1;Tet2+/-#2;Tet2-/-#1;Tet2-/-#2	WT	L	CTC	L	CTT	rs30327821	-	uc007bir.2	NA	NA	Mus musculus acyl-Coenzyme A dehydrogenase, long-chain (Acadl), mRNA.	Acadl	NM_007381	NP_031407	NM_007381	NA	ACADL_MOUSE	P51174	2	0.785714,0.214286,	22.000000,6.000000,	G,A,	unknown	0.214286	rs30327821	A/G	A	+
chr1	67038522	SNP	A,G	5,5	Exonic	Coding;Coding;Coding	Silent;Silent;Silent	G	A;A;A	18;18;18	2;2;2	WT;Tet2+/-#1;Tet2+/-#2;Tet2-/-#1;Tet2-/-#2	NA	A;A;A	GCT;GCT;GCT	A;A;A	GCC;GCC;GCC	rs30351628	-;-;-	uc007biv.1;uc007bix.2;uc007biw.2	NA	NA	Mus musculus LanC (bacterial lantibiotic synthetase component C)-like 1 (Lancl1), transcript variant 3, mRNA.;Mus musculus LanC (bacterial lantibiotic synthetase component C)-like 1 (Lancl1), transcript variant 2, mRNA.;Mus musculus LanC (bacterial lantibiotic synthetase component C)-like 1 (Lancl1), transcript variant 1, mRNA.	Lancl1;Lancl1;Lancl1	NM_001190984;NM_021295;NM_001190985	NP_067270;NP_067270;NP_067270	NM_001190984;NM_021295;NM_001190985	NA;NA;NA	LANC1_MOUSE;LANC1_MOUSE;LANC1_MOUSE	O89112;O89112;O89112	2	0.727273,0.272727,	16.000000,6.000000,	G,A,	coding-synon	0.272727	rs30351628	A/G	G	+
chr1	67168246	SNP	A,G	6,4	Exonic	Coding	Silent	G	A	571	2	Tet2+/-#1;Tet2+/-#2;Tet2-/-#1;Tet2-/-#2	WT	E	GAA	E	GAG	rs51547027	+	uc007biy.2	NA	NA	Mus musculus carbamoyl-phosphate synthetase 1 (Cps1), mRNA.	Cps1	NM_001080809	NP_001074278	NM_001080809	NA	CPSM_MOUSE	Q8C196	0	NA	NA	NA	unknown	NA	rs51547027	A/G	G	+
chr1	68339431	SNP	C,T	6,4	Exonic	Coding	Silent	T	C	350	2	Tet2+/-#1;Tet2+/-#2;Tet2-/-#1;Tet2-/-#2	WT	S	TCG	S	TCA	rs32863123	-	uc007bjb.1	NA	NA	Mus musculus v-erb-a erythroblastic leukemia viral oncogene homolog 4 (avian) (Erbb4), mRNA.	Erbb4	NM_010154	NP_034284	NM_010154	NA	Q61527-3	Q61527-3	2	0.066667,0.933333,	2.000000,28.000000,	T,C,	coding-synon	0.066667	rs32863123	C/T	T	+
chr1	68343856	SNP	A,G	6,4	Exonic	Coding	Silent	G	A	327	2	Tet2+/-#1;Tet2+/-#2;Tet2-/-#1;Tet2-/-#2	WT	T	ACT	T	ACC	rs32862400	-	uc007bjb.1	NA	NA	Mus musculus v-erb-a erythroblastic leukemia viral oncogene homolog 4 (avian) (Erbb4), mRNA.	Erbb4	NM_010154	NP_034284	NM_010154	NA	Q61527-3	Q61527-3	2	0.266667,0.733333,	8.000000,22.000000,	G,A,	unknown	0.266667	rs32862400	A/G	G	+
chr1	68346646	SNP	C,T	6,4	Exonic	Coding	Silent	T	C	261	2	Tet2+/-#1;Tet2+/-#2;Tet2-/-#1;Tet2-/-#2	WT	Q	CAG	Q	CAA	rs13475908	-	uc007bjb.1	NA	NA	Mus musculus v-erb-a erythroblastic leukemia viral oncogene homolog 4 (avian) (Erbb4), mRNA.	Erbb4	NM_010154	NP_034284	NM_010154	NA	Q61527-3	Q61527-3	2	0.238806,0.761194,	32.000000,102.000000,	T,C,	unknown	0.238806	rs13475908	C/T	T	+
chr1	68560638	SNP	C,T	9,1	Exonic	Coding	Silent	C	T	93	2	WT	NA	Q	CAA	Q	CAG	rs224105868	-	uc007bjb.1	NA	NA	Mus musculus v-erb-a erythroblastic leukemia viral oncogene homolog 4 (avian) (Erbb4), mRNA.	Erbb4	NM_010154	NP_034284	NM_010154	NA	Q61527-3	Q61527-3	0	NA	NA	NA	coding-synon	NA	rs224105868	C/T	C	+
chr1	69542363	INS	A,I	9,1	Exonic	Coding	Ins-FrameShift	T	I	240	2	WT	NA	-	-	P	CCT	NA	-	uc007bjd.2	NA	NA	Mus musculus IKAROS family zinc finger 2 (Ikzf2), mRNA.	Ikzf2	NM_011770	NP_035900	NM_011770	NA	IKZF2_MOUSE	P81183	NA	NA	NA	NA	NA	NA	NA	NA	NA	NA
chr1	71074933	SNP	A,G	1,9	Exonic	Coding	Silent	G	A	296	2	WT	NA	V	GTT	V	GTC	rs32905910	-	uc007bjm.2	NA	NA	Mus musculus BRCA1 associated RING domain 1 (Bard1), mRNA.	Bard1	NM_007525	NP_031551	NM_007525	NA	BARD1_MOUSE	O70445	2	0.928571,0.071429,	26.000000,2.000000,	G,A,	coding-synon	0.071429	rs32905910	A/G	G	+
chr1	66801102	SNP	A,G	4,6	Exonic	Coding;Coding;Coding;Coding;Coding;Coding	Silent;Silent;Silent;Silent;Silent;Silent	A	G;G;G;G;G;G	346;346;346;346;346;346	2;2;2;2;2;2	Tet2+/-#1;Tet2+/-#2;Tet2-/-#1;Tet2-/-#2	WT	D;D;D;D;D;D	GAC;GAC;GAC;GAC;GAC;GAC	D;D;D;D;D;D	GAT;GAT;GAT;GAT;GAT;GAT	rs30323897	-;-;-;-;-;-	uc011wml.1;uc007bim.2;uc007bin.2;uc007bio.2;uc007bip.1;uc007biq.2	NA	NA	Mus musculus KAT8 regulatory NSL complex subunit 1-like (Kansl1l), transcript variant 2, mRNA.;Mus musculus KAT8 regulatory NSL complex subunit 1-like (Kansl1l), transcript variant 1, mRNA.;Mus musculus KAT8 regulatory NSL complex subunit 1-like (Kansl1l), transcript variant 2, mRNA.;Mus musculus KAT8 regulatory NSL complex subunit 1-like (Kansl1l), transcript variant 2, mRNA.;Mus musculus KAT8 r…	Kansl1l;Kansl1l;Kansl1l;Kansl1l;Kansl1l;Kansl1l	BC141036;NM_001122738;NM_177645;AK145440;AK081413;AK172645	NP_808313;NP_001116210;NP_808313;NP_808313;NP_808313;NP_808313	NM_177645;NM_001122738;NM_177645;NM_177645;NM_177645;NM_177645	NA;NA;NA;NA;NA;NA	Q5DTI6-3;Q5DTI6-5;Q5DTI6-3;E9QLE2_MOUSE;Q5DTI6-2;Q5DTI6-4	Q5DTI6-3;Q5DTI6-5;Q5DTI6-3;E9QLE2;Q5DTI6-2;Q5DTI6-4	2	0.555556,0.444444,	10.000000,8.000000,	G,A,	unknown	0.444444	rs30323897	A/G	A	+
chr1	67160915	SNP	C,T	4,6	Exonic	Coding	Silent	C	T	407	2	Tet2+/-#1;Tet2+/-#2;Tet2-/-#1;Tet2-/-#2	WT	T	ACT	T	ACC	rs108214677	+	uc007biy.2	NA	NA	Mus musculus carbamoyl-phosphate synthetase 1 (Cps1), mRNA.	Cps1	NM_001080809	NP_001074278	NM_001080809	NA	CPSM_MOUSE	Q8C196	0	NA	NA	NA	coding-synon	NA	rs108214677	C/T	C	+
chr1	67172669	SNP	C,T	4,6	Exonic	Coding	Silent	C	T	665	2	Tet2+/-#1;Tet2+/-#2;Tet2-/-#1;Tet2-/-#2	WT	V	GTT	V	GTC	rs30378547	+	uc007biy.2	NA	NA	Mus musculus carbamoyl-phosphate synthetase 1 (Cps1), mRNA.	Cps1	NM_001080809	NP_001074278	NM_001080809	NA	CPSM_MOUSE	Q8C196	2	0.705882,0.294118,	24.000000,10.000000,	T,C,	unknown	0.294118	rs30378547	C/T	C	+
chr1	68198884	SNP	A,G	4,6	Exonic	Coding	Silent	A	G	815	2	Tet2+/-#1;Tet2+/-#2;Tet2-/-#1;Tet2-/-#2	WT	I	ATC	I	ATT	rs50348426	-	uc007bjb.1	NA	NA	Mus musculus v-erb-a erythroblastic leukemia viral oncogene homolog 4 (avian) (Erbb4), mRNA.	Erbb4	NM_010154	NP_034284	NM_010154	NA	Q61527-3	Q61527-3	2	0.866667,0.133333,	26.000000,4.000000,	G,A,	unknown	0.133333	rs50348426	A/G	A	+
chr1	69842982	SNP	G,T	9,1	Exonic	Coding;Coding;Coding	Silent;Silent;Silent	G	T;T;T	44;44;44	2;2;2	WT	NA	T;T;T	ACT;ACT;ACT	T;T;T	ACG;ACG;ACG	rs51289799	+;+;+	uc033fjj.1;uc007bjg.2;uc007bjh.2	NA	NA	Mus musculus sperm associated antigen 16 (Spag16), transcript variant 3, mRNA.;Mus musculus sperm associated antigen 16 (Spag16), transcript variant 1, mRNA.;Mus musculus sperm associated antigen 16 (Spag16), transcript variant 1, mRNA.	Spag16;Spag16;Spag16	NM_001271533;BC120668;NM_029160	NP_001258462;NP_001258462;NP_083436	NM_001271533;NM_001271533;NM_029160	NA;NA;NA	Q8K450-3;Q8K450-2;SPG16_MOUSE	Q8K450-3;Q8K450-2;Q8K450	2	0.769231,0.230769,	20.000000,6.000000,	G,T,	coding-synon	0.230769	rs51289799	G/T	G	+
chr1	71074684	SNP	C,T	9,1	Exonic	Coding	Silent	C	T	379	2	WT	NA	P	CCA	P	CCG	rs32906676	-	uc007bjm.2	NA	NA	Mus musculus BRCA1 associated RING domain 1 (Bard1), mRNA.	Bard1	NM_007525	NP_031551	NM_007525	NA	BARD1_MOUSE	O70445	2	0.076923,0.923077,	2.000000,24.000000,	T,C,	coding-synon	0.076923	rs32906676	C/T	C	+
chr1	71074857	SNP	C,T	9,1	Exonic	Coding	Replacement	C	T	322	0	WT	NA	N	AAC	D	GAC	rs4222414	-	uc007bjm.2	NA	NA	Mus musculus BRCA1 associated RING domain 1 (Bard1), mRNA.	Bard1	NM_007525	NP_031551	NM_007525	NA	BARD1_MOUSE	O70445	2	0.913043,0.086957,	42.000000,4.000000,	G,A,	missense	0.086957	rs4222414	A/G	C	-
chr1	71075076	SNP	C,T	9,1	Exonic	Coding	Replacement	C	T	249	0	WT	NA	S	AGT	G	GGT	rs32905907	-	uc007bjm.2	NA	NA	Mus musculus BRCA1 associated RING domain 1 (Bard1), mRNA.	Bard1	NM_007525	NP_031551	NM_007525	NA	BARD1_MOUSE	O70445	2	0.066667,0.933333,	2.000000,28.000000,	T,C,	missense	0.066667	rs32905907	C/T	C	+
chr1	66720913	SNP	C,T	6,4	Exonic	Coding;Coding;Coding	Replacement;Replacement;Replacement	T	C;C;C	903;912;903	0;0;0	Tet2+/-#1;Tet2+/-#2;Tet2-/-#1;Tet2-/-#2	WT	A;A;A	GCA;GCA;GCA	T;T;T	ACA;ACA;ACA	rs3681998	-;-;-	uc011wml.1;uc007bim.2;uc007bin.2	NA	NA	Mus musculus KAT8 regulatory NSL complex subunit 1-like (Kansl1l), transcript variant 2, mRNA.;Mus musculus KAT8 regulatory NSL complex subunit 1-like (Kansl1l), transcript variant 1, mRNA.;Mus musculus KAT8 regulatory NSL complex subunit 1-like (Kansl1l), transcript variant 2, mRNA.	Kansl1l;Kansl1l;Kansl1l	BC141036;NM_001122738;NM_177645	NP_808313;NP_001116210;NP_808313	NM_177645;NM_001122738;NM_177645	NA;NA;NA	Q5DTI6-3;Q5DTI6-5;Q5DTI6-3	Q5DTI6-3;Q5DTI6-5;Q5DTI6-3	2	0.500000,0.500000,	2.000000,2.000000,	T,C,	unknown	0.5	rs3681998	C/T	T	+
chr1	66831521	SNP	A,G	1,9	Exonic	Coding	Silent	G	A	402	2	WT	NA	Y	TAT	Y	TAC	rs107740084	-	uc007bir.2	NA	NA	Mus musculus acyl-Coenzyme A dehydrogenase, long-chain (Acadl), mRNA.	Acadl	NM_007381	NP_031407	NM_007381	NA	ACADL_MOUSE	P51174	0	NA	NA	NA	coding-synon	NA	rs107740084	A/G	G	+
chr1	66853174	SNP	C,T	9,1	Exonic	Coding	Silent	C	T	163	2	WT	NA	A	GCA	A	GCG	rs30329622	-	uc007bir.2	NA	NA	Mus musculus acyl-Coenzyme A dehydrogenase, long-chain (Acadl), mRNA.	Acadl	NM_007381	NP_031407	NM_007381	NA	ACADL_MOUSE	P51174	2	0.400000,0.600000,	12.000000,18.000000,	T,C,	coding-synon	0.4	rs30329622	C/T	C	+
chr1	66857493	SNP	C,T	6,4	Exonic	Coding	Replacement	T	C	47	0	Tet2+/-#1;Tet2+/-#2;Tet2-/-#1;Tet2-/-#2	WT	V	GTT	I	ATT	rs49722726	-	uc007bir.2	NA	NA	Mus musculus acyl-Coenzyme A dehydrogenase, long-chain (Acadl), mRNA.	Acadl	NM_007381	NP_031407	NM_007381	NA	ACADL_MOUSE	P51174	0	NA	NA	NA	unknown	NA	rs49722726	C/T	T	+
chr1	67166493	SNP	C,T	4,6	Exonic	Coding	Silent	C	T	558	2	Tet2+/-#1;Tet2+/-#2;Tet2-/-#1;Tet2-/-#2	WT	N	AAT	N	AAC	rs49892916	+	uc007biy.2	NA	NA	Mus musculus carbamoyl-phosphate synthetase 1 (Cps1), mRNA.	Cps1	NM_001080809	NP_001074278	NM_001080809	NA	CPSM_MOUSE	Q8C196	0	NA	NA	NA	unknown	NA	rs49892916	C/T	C	+
chr1	67215484	SNP	C,T	4,6	Exonic	Coding	Silent	C	T	1277	2	Tet2+/-#1;Tet2+/-#2;Tet2-/-#1;Tet2-/-#2	WT	D	GAT	D	GAC	rs13472792	+	uc007biy.2	NA	NA	Mus musculus carbamoyl-phosphate synthetase 1 (Cps1), mRNA.	Cps1	NM_001080809	NP_001074278	NM_001080809	NA	CPSM_MOUSE	Q8C196	2	0.500000,0.500000,	8.000000,8.000000,	T,C,	unknown	0.5	rs13472792	C/T	C	+
chr1	69887530	SNP	A,G	1,9	Exonic	Coding;Coding;Coding	Replacement;Replacement;Replacement	G	A;A;A	261;261;261	2;2;2	WT	NA	I;I;I	ATA;ATA;ATA	M;M;M	ATG;ATG;ATG	rs30450565	+;+;+	uc033fjj.1;uc007bjg.2;uc007bjh.2	NA	NA	Mus musculus sperm associated antigen 16 (Spag16), transcript variant 3, mRNA.;Mus musculus sperm associated antigen 16 (Spag16), transcript variant 1, mRNA.;Mus musculus sperm associated antigen 16 (Spag16), transcript variant 1, mRNA.	Spag16;Spag16;Spag16	NM_001271533;BC120668;NM_029160	NP_001258462;NP_001258462;NP_083436	NM_001271533;NM_001271533;NM_029160	NA;NA;NA	Q8K450-3;Q8K450-2;SPG16_MOUSE	Q8K450-3;Q8K450-2;Q8K450	2	0.909091,0.090909,	20.000000,2.000000,	G,A,	missense	0.090909	rs30450565	A/G	G	+
chr1	71075459	SNP	A,C	1,9	Exonic	Coding	Replacement	C	A	121	1	WT	NA	M	ATG	R	AGG	rs32905904	-	uc007bjm.2	NA	NA	Mus musculus BRCA1 associated RING domain 1 (Bard1), mRNA.	Bard1	NM_007525	NP_031551	NM_007525	NA	BARD1_MOUSE	O70445	2	0.066667,0.933333,	2.000000,28.000000,	A,C,	missense	0.066667	rs32905904	A/C	C	+
chr1	66801656	SNP	C,T	4,6	Exonic	Coding;Coding;Coding;Coding;Coding;Coding	Replacement;Replacement;Replacement;Replacement;Replacement;Replacement	C	T;T;T;T;T;T	162;162;162;162;162;162	0;0;0;0;0;0	Tet2+/-#1;Tet2+/-#2;Tet2-/-#1;Tet2-/-#2	WT	T;T;T;T;T;T	ACT;ACT;ACT;ACT;ACT;ACT	A;A;A;A;A;A	GCT;GCT;GCT;GCT;GCT;GCT	rs30323903	-;-;-;-;-;-	uc011wml.1;uc007bim.2;uc007bin.2;uc007bio.2;uc007bip.1;uc007biq.2	NA	NA	Mus musculus KAT8 regulatory NSL complex subunit 1-like (Kansl1l), transcript variant 2, mRNA.;Mus musculus KAT8 regulatory NSL complex subunit 1-like (Kansl1l), transcript variant 1, mRNA.;Mus musculus KAT8 regulatory NSL complex subunit 1-like (Kansl1l), transcript variant 2, mRNA.;Mus musculus KAT8 regulatory NSL complex subunit 1-like (Kansl1l), transcript variant 2, mRNA.;Mus musculus KAT8 r…	Kansl1l;Kansl1l;Kansl1l;Kansl1l;Kansl1l;Kansl1l	BC141036;NM_001122738;NM_177645;AK145440;AK081413;AK172645	NP_808313;NP_001116210;NP_808313;NP_808313;NP_808313;NP_808313	NM_177645;NM_001122738;NM_177645;NM_177645;NM_177645;NM_177645	NA;NA;NA;NA;NA;NA	Q5DTI6-3;Q5DTI6-5;Q5DTI6-3;E9QLE2_MOUSE;Q5DTI6-2;Q5DTI6-4	Q5DTI6-3;Q5DTI6-5;Q5DTI6-3;E9QLE2;Q5DTI6-2;Q5DTI6-4	2	0.400000,0.600000,	8.000000,12.000000,	T,C,	unknown	0.4	rs30323903	C/T	C	+
chr1	67166505	SNP	A,G	4,6	Exonic	Coding	Silent	A	G	562	2	Tet2+/-#1;Tet2+/-#2;Tet2-/-#1;Tet2-/-#2	WT	A	GCG	A	GCA	rs49800813	+	uc007biy.2	NA	NA	Mus musculus carbamoyl-phosphate synthetase 1 (Cps1), mRNA.	Cps1	NM_001080809	NP_001074278	NM_001080809	NA	CPSM_MOUSE	Q8C196	0	NA	NA	NA	unknown	NA	rs49800813	A/G	A	+
chr1	67180089	SNP	C,T	6,4	Exonic	Coding	Replacement	T	C	863	0	Tet2+/-#1;Tet2+/-#2;Tet2-/-#1;Tet2-/-#2	WT	P	CCC	S	TCC	rs30376363	+	uc007biy.2	NA	NA	Mus musculus carbamoyl-phosphate synthetase 1 (Cps1), mRNA.	Cps1	NM_001080809	NP_001074278	NM_001080809	NA	CPSM_MOUSE	Q8C196	2	0.166667,0.833333,	4.000000,20.000000,	T,C,	unknown	0.166667	rs30376363	C/T	T	+
chr1	67180100	SNP	A,G	4,6	Exonic	Coding	Silent	A	G	866	2	Tet2+/-#1;Tet2+/-#2;Tet2-/-#1;Tet2-/-#2	WT	E	GAG	E	GAA	rs30376996	+	uc007biy.2	NA	NA	Mus musculus carbamoyl-phosphate synthetase 1 (Cps1), mRNA.	Cps1	NM_001080809	NP_001074278	NM_001080809	NA	CPSM_MOUSE	Q8C196	2	0.866667,0.133333,	26.000000,4.000000,	G,A,	unknown	0.133333	rs30376996	A/G	A	+
chr1	68075440	SNP	A,G	5,5	Exonic	Coding	Silent	A	G	948	2	Tet2+/-#1;Tet2-/-#1;Tet2-/-#2	WT	D	GAC	D	GAT	rs13475907	-	uc007bjb.1	NA	NA	Mus musculus v-erb-a erythroblastic leukemia viral oncogene homolog 4 (avian) (Erbb4), mRNA.	Erbb4	NM_010154	NP_034284	NM_010154	NA	Q61527-3	Q61527-3	2	0.462687,0.537313,	62.000000,72.000000,	G,A,	unknown	0.462687	rs13475907	A/G	A	+
chr1	68331272	SNP	A,G	6,4	Exonic	Coding	Silent	G	A	382	2	Tet2+/-#1;Tet2+/-#2;Tet2-/-#1;Tet2-/-#2	WT	D	GAT	D	GAC	rs32863847	-	uc007bjb.1	NA	NA	Mus musculus v-erb-a erythroblastic leukemia viral oncogene homolog 4 (avian) (Erbb4), mRNA.	Erbb4	NM_010154	NP_034284	NM_010154	NA	Q61527-3	Q61527-3	2	0.200000,0.800000,	6.000000,24.000000,	G,A,	unknown	0.2	rs32863847	A/G	G	+
chr1	71074789	SNP	G,T	9,1	Exonic	Coding	Replacement	G	T	344	2	WT	NA	K	AAA	N	AAC	rs32906674	-	uc007bjm.2	NA	NA	Mus musculus BRCA1 associated RING domain 1 (Bard1), mRNA.	Bard1	NM_007525	NP_031551	NM_007525	NA	BARD1_MOUSE	O70445	2	0.800000,0.200000,	24.000000,6.000000,	G,T,	missense	0.2	rs32906674	G/T	G	+
chr1	71074806	SNP	C,T	9,1	Exonic	Coding	Replacement	C	T	339	0	WT	NA	T	ACA	A	GCA	rs4222417	-	uc007bjm.2	NA	NA	Mus musculus BRCA1 associated RING domain 1 (Bard1), mRNA.	Bard1	NM_007525	NP_031551	NM_007525	NA	BARD1_MOUSE	O70445	2	0.904762,0.095238,	38.000000,4.000000,	G,A,	missense	0.095238	rs4222417	A/G	C	-
chr1	71075149	SNP	A,G	1,9	Exonic	Coding	Silent	G	A	224	2	WT	NA	S	TCT	S	TCC	rs32905906	-	uc007bjm.2	NA	NA	Mus musculus BRCA1 associated RING domain 1 (Bard1), mRNA.	Bard1	NM_007525	NP_031551	NM_007525	NA	BARD1_MOUSE	O70445	2	0.800000,0.200000,	24.000000,6.000000,	G,A,	coding-synon	0.2	rs32905906	A/G	G	+
chr1	71102765	SNP	C,G	9,1	Exonic	Coding	Replacement	C	G	15	0	WT	NA	P	CCT	A	GCT	rs32908750	-	uc007bjm.2	NA	NA	Mus musculus BRCA1 associated RING domain 1 (Bard1), mRNA.	Bard1	NM_007525	NP_031551	NM_007525	NA	BARD1_MOUSE	O70445	2	0.214286,0.785714,	6.000000,22.000000,	G,C,	missense	0.214286	rs32908750	C/G	C	+
chr1	66678193	SNP	A,G	6,4	Exonic	Coding	Silent	G	A	2969	2	Tet2+/-#1;Tet2+/-#2;Tet2-/-#1;Tet2-/-#2	WT	E	GAA	E	GAG	rs30297760	+	uc007bih.2	NA	NA	Mus musculus unc-80 homolog (C. elegans) (Unc80), mRNA.	Unc80	NM_175510	NP_780719	NM_175510	NA	B8XCJ6_MOUSE	B8XCJ6	2	0.357143,0.642857,	10.000000,18.000000,	G,A,	unknown	0.357143	rs30297760	A/G	G	+
chr1	66695476	SNP	C,T	9,1	Exonic	Coding;Coding	Silent;Silent	C	T;T	3287;263	2;2	WT	NA	D;D	GAT;GAT	D;D	GAC;GAC	rs48896955	+;+	uc007bih.2;uc007bii.2	NA	NA	Mus musculus unc-80 homolog (C. elegans) (Unc80), mRNA.;Mus musculus unc-80 homolog (C. elegans) (Unc80), mRNA.	Unc80;Unc80	NM_175510;BC042720	NP_780719;NA	NM_175510;NA	NA;NA	B8XCJ6_MOUSE;F6ZAB0_MOUSE	B8XCJ6;F6ZAB0	0	NA	NA	NA	coding-synon	NA	rs48896955	C/T	C	+
chr1	66695563	SNP	C,G	4,6	Exonic	Coding;Coding	Replacement;Replacement	C	G;G	3316;292	2;2	Tet2+/-#1;Tet2+/-#2;Tet2-/-#1;Tet2-/-#2	WT	E;E	GAG;GAG	D;D	GAC;GAC	rs50527727	+;+	uc007bih.2;uc007bii.2	NA	NA	Mus musculus unc-80 homolog (C. elegans) (Unc80), mRNA.;Mus musculus unc-80 homolog (C. elegans) (Unc80), mRNA.	Unc80;Unc80	NM_175510;BC042720	NP_780719;NA	NM_175510;NA	NA;NA	B8XCJ6_MOUSE;F6ZAB0_MOUSE	B8XCJ6;F6ZAB0	0	NA	NA	NA	unknown	NA	rs50527727	C/G	C	+
chr1	66845225	SNP	A,G	6,4	Exonic	Coding	Silent	G	A	237	2	Tet2+/-#1;Tet2+/-#2;Tet2-/-#1;Tet2-/-#2	WT	N	AAT	N	AAC	rs30327860	-	uc007bir.2	NA	NA	Mus musculus acyl-Coenzyme A dehydrogenase, long-chain (Acadl), mRNA.	Acadl	NM_007381	NP_031407	NM_007381	NA	ACADL_MOUSE	P51174	2	0.133333,0.866667,	4.000000,26.000000,	G,A,	unknown	0.133333	rs30327860	A/G	G	+
chr1	67220517	SNP	C,T	4,6	Exonic	Coding	Silent	C	T	1339	2	Tet2+/-#1;Tet2+/-#2;Tet2-/-#1;Tet2-/-#2	WT	G	GGT	G	GGC	rs13472793	+	uc007biy.2	NA	NA	Mus musculus carbamoyl-phosphate synthetase 1 (Cps1), mRNA.	Cps1	NM_001080809	NP_001074278	NM_001080809	NA	CPSM_MOUSE	Q8C196	2	0.733333,0.266667,	22.000000,8.000000,	T,C,	unknown	0.266667	rs13472793	C/T	C	+
chr1	68040446	SNP	C,T	4,2	Exonic	Coding	Silent	T	C	1158	2	Tet2+/-#1;Tet2-/-#2	WT;Tet2+/-#2;Tet2-/-#1	R	CGG	R	CGA	rs50821193	-	uc007bjb.1	NA	NA	Mus musculus v-erb-a erythroblastic leukemia viral oncogene homolog 4 (avian) (Erbb4), mRNA.	Erbb4	NM_010154	NP_034284	NM_010154	NA	Q61527-3	Q61527-3	2	0.666667,0.333333,	20.000000,10.000000,	T,C,	coding-synon	0.333333	rs50821193	C/T	T	+
chr1	68071612	SNP	C,T	4,4	Exonic	Coding;Coding	Replacement;Replacement	T	C;C	1014;22	1;1	WT;Tet2+/-#1;Tet2+/-#2;Tet2-/-#1;Tet2-/-#2	NA	G;G	GGA;GGA	E;E	GAA;GAA	rs51992387	-;-	uc007bjb.1;uc007bjc.1	NA	NA	Mus musculus v-erb-a erythroblastic leukemia viral oncogene homolog 4 (avian) (Erbb4), mRNA.;Mus musculus v-erb-a erythroblastic leukemia viral oncogene homolog 4 (avian) (Erbb4), mRNA.	Erbb4;Erbb4	NM_010154;AF059177	NP_034284;NA	NM_010154;NA	NA;NA	Q61527-3;NA	Q61527-3;NA	2	0.714286,0.285714,	20.000000,8.000000,	T,C,	missense	0.285714	rs51992387	C/T	T	+
chr1	68080769	SNP	C,T	4,6	Exonic	Coding	Silent	C	T	838	2	Tet2+/-#1;Tet2+/-#2;Tet2-/-#1;Tet2-/-#2	WT	R	CGA	R	CGG	rs31058273	-	uc007bjb.1	NA	NA	Mus musculus v-erb-a erythroblastic leukemia viral oncogene homolog 4 (avian) (Erbb4), mRNA.	Erbb4	NM_010154	NP_034284	NM_010154	NA	Q61527-3	Q61527-3	2	0.736842,0.263158,	28.000000,10.000000,	T,C,	unknown	0.263158	rs31058273	C/T	C	+
chr1	71244795	SNP	C,T	9,1	Exonic	Coding	Silent	C	T	2539	2	WT	NA	L	CTA	L	CTG	rs32899944	-	uc011wmq.1	NA	NA	Mus musculus ATP-binding cassette, sub-family A (ABC1), member 12 (Abca12), mRNA.	Abca12	NM_175210	NP_780419	NM_175210	NA	E9Q876_MOUSE	E9Q876	2	0.142857,0.857143,	4.000000,24.000000,	T,C,	coding-synon	0.142857	rs32899944	C/T	C	+
chr1	71260907	SNP	A,T	9,1	Exonic	Coding	Replacement	A	T	2242	2	WT	NA	L	TTA	F	TTT	rs32899296	-	uc011wmq.1	NA	NA	Mus musculus ATP-binding cassette, sub-family A (ABC1), member 12 (Abca12), mRNA.	Abca12	NM_175210	NP_780419	NM_175210	NA	E9Q876_MOUSE	E9Q876	2	0.214286,0.785714,	6.000000,22.000000,	T,A,	missense	0.214286	rs32899296	A/T	A	+
chr1	71264838	SNP	A,G	1,9	Exonic	Coding	Silent	G	A	2093	2	WT	NA	H	CAT	H	CAC	rs32898621	-	uc011wmq.1	NA	NA	Mus musculus ATP-binding cassette, sub-family A (ABC1), member 12 (Abca12), mRNA.	Abca12	NM_175210	NP_780419	NM_175210	NA	E9Q876_MOUSE	E9Q876	2	0.733333,0.266667,	22.000000,8.000000,	G,A,	coding-synon	0.266667	rs32898621	A/G	G	+
chr1	71294859	SNP	A,G	1,9	Exonic	Coding;Coding	Silent;Silent	G	A;A	1161;226	2;2	WT	NA	L;L	CTT;CTT	L;L	CTC;CTC	rs237940305	-;-	uc011wmq.1;uc007bjo.2	NA	NA	Mus musculus ATP-binding cassette, sub-family A (ABC1), member 12 (Abca12), mRNA.;Mus musculus ATP-binding cassette, sub-family A (ABC1), member 12 (Abca12), mRNA.	Abca12;Abca12	NM_175210;AK076440	NP_780419;NA	NM_175210;NA	NA;NA	E9Q876_MOUSE;NA	E9Q876;NA	0	NA	NA	NA	coding-synon	NA	rs237940305	A/G	G	+
chr1	71303508	SNP	C,T	1,9	Exonic	Coding;Coding	Replacement;Replacement	T	C;C	938;3	0;0	WT	NA	A;A	GCG;GCG	T;T	ACG;ACG	rs253097417	-;-	uc011wmq.1;uc007bjo.2	NA	NA	Mus musculus ATP-binding cassette, sub-family A (ABC1), member 12 (Abca12), mRNA.;Mus musculus ATP-binding cassette, sub-family A (ABC1), member 12 (Abca12), mRNA.	Abca12;Abca12	NM_175210;AK076440	NP_780419;NA	NM_175210;NA	NA;NA	E9Q876_MOUSE;NA	E9Q876;NA	0	NA	NA	NA	missense	NA	rs253097417	C/T	T	+
chr1	71593135	SNP	A,G	9,1	Exonic	Coding;Coding;Coding;Coding;Coding;Coding;Coding	Silent;Silent;Silent;Silent;Silent;Silent;Silent	A	G;G;G;G;G;G;G	2317;2201;2226;2106;2111;2136;2016	2;2;2;2;2;2;2	WT	NA	A;A;A;A;A;A;A	GCC;GCC;GCC;GCC;GCC;GCC;GCC	A;A;A;A;A;A;A	GCT;GCT;GCT;GCT;GCT;GCT;GCT	rs13465253	-;-;-;-;-;-;-	uc007bju.2;uc007bjv.2;uc007bjw.2;uc007bjx.2;uc007bjy.2;uc007bjz.2;uc007bka.2	NA	NA	Mus musculus fibronectin 1 (Fn1), transcript variant 1, mRNA.;Mus musculus fibronectin 1 (Fn1), transcript variant 3, mRNA.;Mus musculus fibronectin 1 (Fn1), transcript variant 2, mRNA.;Mus musculus fibronectin 1 (Fn1), transcript variant 6, mRNA.;Mus musculus fibronectin 1 (Fn1), transcript variant 5, mRNA.;Mus musculus fibronectin 1 (Fn1), transcript variant 4, mRNA.;Mus musculus fibronectin 1 …	Fn1;Fn1;Fn1;Fn1;Fn1;Fn1;Fn1	NM_010233;NM_001276409;NM_001276408;NM_001276412;NM_001276411;NM_001276410;NM_001276413	NP_034363;NP_001263338;NP_001263337;NP_001263341;NP_001263340;NP_001263339;NP_001263342	NM_010233;NM_001276409;NM_001276408;NM_001276412;NM_001276411;NM_001276410;NM_001276413	NA;NA;NA;NA;NA;NA;NA	FINC_MOUSE;Q3UHL6_MOUSE;A0A087WR50_MOUSE;A0A087WS56_MOUSE;B9EHT6_MOUSE;A0A087WSN6_MOUSE;B7ZNJ1_MOUSE	P11276;Q3UHL6;A0A087WR50;A0A087WS56;B9EHT6;A0A087WSN6;B7ZNJ1	2	0.866667,0.133333,	26.000000,4.000000,	T,C,	coding-synon	0.133333	rs13465253	C/T	A	-
chr1	71645674	SNP	C,T	1,9	Exonic	Coding;Coding;Coding;Coding;Coding;Coding;Coding;Coding;Coding	Silent;Silent;Silent;Silent;Silent;Silent;Silent;Silent;Silent	T	C;C;C;C;C;C;C;C;C	239;239;239;239;239;239;239;239;239	2;2;2;2;2;2;2;2;2	WT	NA	T;T;T;T;T;T;T;T;T	ACG;ACG;ACG;ACG;ACG;ACG;ACG;ACG;ACG	T;T;T;T;T;T;T;T;T	ACA;ACA;ACA;ACA;ACA;ACA;ACA;ACA;ACA	rs30569218	-;-;-;-;-;-;-;-;-	uc007bju.2;uc007bjv.2;uc007bjw.2;uc007bjx.2;uc007bjy.2;uc007bjz.2;uc007bka.2;uc007bkc.2;uc007bkd.2	NA	NA	Mus musculus fibronectin 1 (Fn1), transcript variant 1, mRNA.;Mus musculus fibronectin 1 (Fn1), transcript variant 3, mRNA.;Mus musculus fibronectin 1 (Fn1), transcript variant 2, mRNA.;Mus musculus fibronectin 1 (Fn1), transcript variant 6, mRNA.;Mus musculus fibronectin 1 (Fn1), transcript variant 5, mRNA.;Mus musculus fibronectin 1 (Fn1), transcript variant 4, mRNA.;Mus musculus fibronectin 1 …	Fn1;Fn1;Fn1;Fn1;Fn1;Fn1;Fn1;Fn1;Fn1	NM_010233;NM_001276409;NM_001276408;NM_001276412;NM_001276411;NM_001276410;NM_001276413;BC099373;AK054456	NP_034363;NP_001263338;NP_001263337;NP_001263341;NP_001263340;NP_001263339;NP_001263342;NA;NA	NM_010233;NM_001276409;NM_001276408;NM_001276412;NM_001276411;NM_001276410;NM_001276413;NA;NA	NA;NA;NA;NA;NA;NA;NA;NA;NA	FINC_MOUSE;Q3UHL6_MOUSE;A0A087WR50_MOUSE;A0A087WS56_MOUSE;B9EHT6_MOUSE;A0A087WSN6_MOUSE;B7ZNJ1_MOUSE;Q4KL80_MOUSE;Q4KL80_MOUSE	P11276;Q3UHL6;A0A087WR50;A0A087WS56;B9EHT6;A0A087WSN6;B7ZNJ1;Q4KL80;Q4KL80	2	0.666667,0.333333,	20.000000,10.000000,	T,C,	coding-synon	0.333333	rs30569218	C/T	T	+
chr1	72301297	SNP	C,T	1,9	Exonic	Coding	Silent	T	C	295	2	WT	NA	S	TCC	S	TCT	rs31763815	+	uc007bkk.1	NA	NA	Mus musculus transmembrane protein 169 (Tmem169), mRNA.	Tmem169	NM_175564	NP_780773	NM_175564	NA	TM169_MOUSE	Q8BG50	2	0.736842,0.263158,	28.000000,10.000000,	T,C,	coding-synon	0.263158	rs31763815	C/T	T	+
chr1	72346423	SNP	A,C	9,1	Exonic	Coding	Replacement	A	C	558	0	WT	NA	H	CAT	N	AAT	rs32438707	+	uc007bkl.2	NA	NA	Mus musculus X-ray repair complementing defective repair in Chinese hamster cells 5 (Xrcc5), mRNA.	Xrcc5	NM_009533	NP_033559	NM_009533	NA	XRCC5_MOUSE	P27641	2	0.722222,0.277778,	26.000000,10.000000,	A,C,	missense	0.277778	rs32438707	A/C	A	+
chr1	72586028	SNP	C,T	9,1	Exonic	Coding;Coding;Coding;Coding;Coding	Silent;Silent;Silent;Silent;Silent	C	T;T;T;T;T	111;111;111;111;111	2;2;2;2;2	WT	NA	A;A;A;A;A	GCT;GCT;GCT;GCT;GCT	A;A;A;A;A	GCC;GCC;GCC;GCC;GCC	rs32618671	+;+;+;+;+	uc007bko.2;uc007bkp.2;uc007bkq.2;uc007bkr.2;uc007bks.2	NA	NA	Mus musculus SWI/SNF related matrix associated, actin dependent regulator of chromatin, subfamily a-like 1 (Smarcal1), mRNA.;Mus musculus SWI/SNF related matrix associated, actin dependent regulator of chromatin, subfamily a-like 1 (Smarcal1), mRNA.;Mus musculus SWI/SNF related matrix associated, actin dependent regulator of chromatin, subfamily a-like 1 (Smarcal1), mRNA.;Mus musculus SWI/SNF rel…	Smarcal1;Smarcal1;Smarcal1;Smarcal1;Smarcal1	AK035854;AK169465;AK042332;AK077878;NM_018817	NP_061287;NP_061287;NP_061287;NP_061287;NP_061287	NM_018817;NM_018817;NM_018817;NM_018817;NM_018817	NA;NA;NA;NA;NA	Q8BJL0-4;Q8BJL0-4;Q8BJL0-3;Q8BJL0-2;SMAL1_MOUSE	Q8BJL0-4;Q8BJL0-4;Q8BJL0-3;Q8BJL0-2;Q8BJL0	2	0.500000,0.500000,	2.000000,2.000000,	T,C,	coding-synon	0.5	rs32618671	C/T	C	+
chr1	72680084	SNP	A,G	1,9	Exonic	Coding;Coding;Coding	Silent;Silent;Silent	G	A;A;A	535;535;317	2;2;2	WT	NA	A;A;A	GCT;GCT;GCT	A;A;A	GCC;GCC;GCC	rs45915822	-;-;-	uc007bkt.2;uc011wmv.1;uc007bku.2	NA	NA	Mus musculus ankyrin and armadillo repeat containing (Ankar), mRNA.;Mus musculus ankyrin and armadillo repeat containing (Ankar), mRNA.;Mus musculus ankyrin and armadillo repeat containing (Ankar), mRNA.	Ankar;Ankar;Ankar	NM_176980;BC145253;AK077036	NP_795954;NP_795954;NP_795954	NM_176980;NM_176980;NM_176980	NA;NA;NA	ANKAR_MOUSE;B7ZNI2_MOUSE;ANKAR_MOUSE	A2RT91;B7ZNI2;A2RT91	0	NA	NA	NA	coding-synon	NA	rs45915822	A/G	G	+
chr1	71088180	SNP	C,T	1,9	Exonic	Coding	Replacement	T	C	90	1	WT	NA	R	AGG	K	AAG	rs32907621	-	uc007bjm.2	NA	NA	Mus musculus BRCA1 associated RING domain 1 (Bard1), mRNA.	Bard1	NM_007525	NP_031551	NM_007525	NA	BARD1_MOUSE	O70445	2	0.933333,0.066667,	28.000000,2.000000,	T,C,	missense	0.066667	rs32907621	C/T	T	+
chr1	71303521	SNP	C,T	1,9	Exonic	Coding;5UTR	Silent;Non-Coding	T	C;C	933;NA	2;NA	WT	NA	V;NA	GTG;NA	V;NA	GTA;NA	rs264752492	-;-	uc011wmq.1;uc007bjo.2	NA	NA	Mus musculus ATP-binding cassette, sub-family A (ABC1), member 12 (Abca12), mRNA.;Mus musculus ATP-binding cassette, sub-family A (ABC1), member 12 (Abca12), mRNA.	Abca12;Abca12	NM_175210;AK076440	NP_780419;NA	NM_175210;NA	NA;NA	E9Q876_MOUSE;NA	E9Q876;NA	0	NA	NA	NA	coding-synon	NA	rs264752492	C/T	T	+
chr1	71559292	SNP	A,G	1,9	Exonic	Coding;Coding;Coding	Silent;Silent;Silent	G	A;A;A	71;71;71	2;2;2	WT	NA	A;A;A	GCA;GCA;GCA	A;A;A	GCG;GCG;GCG	rs234166122	+;+;+	uc007bjr.2;uc007bjs.2;uc007bjt.2	NA	NA	Mus musculus 5-aminoimidazole-4-carboxamide ribonucleotide formyltransferase/IMP cyclohydrolase (Atic), mRNA.;Mus musculus 5-aminoimidazole-4-carboxamide ribonucleotide formyltransferase/IMP cyclohydrolase (Atic), mRNA.;Mus musculus 5-aminoimidazole-4-carboxamide ribonucleotide formyltransferase/IMP cyclohydrolase (Atic), mRNA.	Atic;Atic;Atic	AK157739;AK051020;NM_026195	NA;NP_080471;NP_080471	NA;NM_026195;NM_026195	NA;NA;NA	B0LAC5_MOUSE;PUR9_MOUSE;PUR9_MOUSE	B0LAC5;Q9CWJ9;Q9CWJ9	0	NA	NA	NA	coding-synon	NA	rs234166122	A/G	G	+
chr1	71593156	SNP	C,T	9,1	Exonic	Coding;Coding;Coding;Coding;Coding;Coding;Coding	Silent;Silent;Silent;Silent;Silent;Silent;Silent	C	T;T;T;T;T;T;T	2310;2194;2219;2099;2104;2129;2009	2;2;2;2;2;2;2	WT	NA	E;E;E;E;E;E;E	GAA;GAA;GAA;GAA;GAA;GAA;GAA	E;E;E;E;E;E;E	GAG;GAG;GAG;GAG;GAG;GAG;GAG	rs13465252	-;-;-;-;-;-;-	uc007bju.2;uc007bjv.2;uc007bjw.2;uc007bjx.2;uc007bjy.2;uc007bjz.2;uc007bka.2	NA	NA	Mus musculus fibronectin 1 (Fn1), transcript variant 1, mRNA.;Mus musculus fibronectin 1 (Fn1), transcript variant 3, mRNA.;Mus musculus fibronectin 1 (Fn1), transcript variant 2, mRNA.;Mus musculus fibronectin 1 (Fn1), transcript variant 6, mRNA.;Mus musculus fibronectin 1 (Fn1), transcript variant 5, mRNA.;Mus musculus fibronectin 1 (Fn1), transcript variant 4, mRNA.;Mus musculus fibronectin 1 …	Fn1;Fn1;Fn1;Fn1;Fn1;Fn1;Fn1	NM_010233;NM_001276409;NM_001276408;NM_001276412;NM_001276411;NM_001276410;NM_001276413	NP_034363;NP_001263338;NP_001263337;NP_001263341;NP_001263340;NP_001263339;NP_001263342	NM_010233;NM_001276409;NM_001276408;NM_001276412;NM_001276411;NM_001276410;NM_001276413	NA;NA;NA;NA;NA;NA;NA	FINC_MOUSE;Q3UHL6_MOUSE;A0A087WR50_MOUSE;A0A087WS56_MOUSE;B9EHT6_MOUSE;A0A087WSN6_MOUSE;B7ZNJ1_MOUSE	P11276;Q3UHL6;A0A087WR50;A0A087WS56;B9EHT6;A0A087WSN6;B7ZNJ1	2	0.666667,0.333333,	20.000000,10.000000,	G,A,	missense	0.333333	rs13465252	C/T	C	-
chr1	72276269	SNP	A,G	9,1	Exonic	Coding;Coding	Silent;Silent	A	G;G	107;107	2;2	WT	NA	N;N	AAC;AAC	N;N	AAT;AAT	rs33860711	-;-	uc007bki.2;uc007bkj.2	NA	NA	Mus musculus peroxisomal trans-2-enoyl-CoA reductase (Pecr), mRNA.;Mus musculus peroxisomal trans-2-enoyl-CoA reductase (Pecr), mRNA.	Pecr;Pecr	NM_023523;AK135714	NP_076012;NP_076012	NM_023523;NM_023523	NA;NA	PECR_MOUSE;Q3UXD9_MOUSE	Q99MZ7;Q3UXD9	2	0.500000,0.500000,	12.000000,12.000000,	G,A,	coding-synon	0.5	rs33860711	A/G	A	+
chr1	72300923	SNP	A,G	1,9	Exonic	Coding	Replacement	G	A	171	0	WT	NA	I	ATC	V	GTC	rs37187525	+	uc007bkk.1	NA	NA	Mus musculus transmembrane protein 169 (Tmem169), mRNA.	Tmem169	NM_175564	NP_780773	NM_175564	NA	TM169_MOUSE	Q8BG50	2	0.800000,0.200000,	24.000000,6.000000,	G,A,	missense	0.2	rs37187525	A/G	G	+
chr1	72301070	SNP	A,G	9,1	Exonic	Coding	Replacement	A	G	220	0	WT	NA	A	GCC	T	ACC	rs47607413	+	uc007bkk.1	NA	NA	Mus musculus transmembrane protein 169 (Tmem169), mRNA.	Tmem169	NM_175564	NP_780773	NM_175564	NA	TM169_MOUSE	Q8BG50	0	NA	NA	NA	missense	NA	rs47607413	A/G	A	+
chr1	72319000	SNP	C,T	1,9	Exonic	Coding	Silent	T	C	165	0	WT	NA	L	CTG	L	TTG	rs30902298	+	uc007bkl.2	NA	NA	Mus musculus X-ray repair complementing defective repair in Chinese hamster cells 5 (Xrcc5), mRNA.	Xrcc5	NM_009533	NP_033559	NM_009533	NA	XRCC5_MOUSE	P27641	2	0.764706,0.235294,	26.000000,8.000000,	T,C,	coding-synon	0.235294	rs30902298	C/T	T	+
chr1	72585989	SNP	A,G	1,9	Exonic	Coding;Coding;Coding;Coding;Coding	Silent;Silent;Silent;Silent;Silent	G	A;A;A;A;A	98;98;98;98;98	2;2;2;2;2	WT	NA	T;T;T;T;T	ACA;ACA;ACA;ACA;ACA	T;T;T;T;T	ACG;ACG;ACG;ACG;ACG	rs32397166	+;+;+;+;+	uc007bko.2;uc007bkp.2;uc007bkq.2;uc007bkr.2;uc007bks.2	NA	NA	Mus musculus SWI/SNF related matrix associated, actin dependent regulator of chromatin, subfamily a-like 1 (Smarcal1), mRNA.;Mus musculus SWI/SNF related matrix associated, actin dependent regulator of chromatin, subfamily a-like 1 (Smarcal1), mRNA.;Mus musculus SWI/SNF related matrix associated, actin dependent regulator of chromatin, subfamily a-like 1 (Smarcal1), mRNA.;Mus musculus SWI/SNF rel…	Smarcal1;Smarcal1;Smarcal1;Smarcal1;Smarcal1	AK035854;AK169465;AK042332;AK077878;NM_018817	NP_061287;NP_061287;NP_061287;NP_061287;NP_061287	NM_018817;NM_018817;NM_018817;NM_018817;NM_018817	NA;NA;NA;NA;NA	Q8BJL0-4;Q8BJL0-4;Q8BJL0-3;Q8BJL0-2;SMAL1_MOUSE	Q8BJL0-4;Q8BJL0-4;Q8BJL0-3;Q8BJL0-2;Q8BJL0	2	0.500000,0.500000,	2.000000,2.000000,	G,A,	coding-synon	0.5	rs32397166	A/G	G	+
chr1	72688598	SNP	C,T	1,9	Exonic	Coding;Coding;Coding	Silent;Silent;Silent	T	C;C;C	385;385;167	2;2;2	WT	NA	E;E;E	GAG;GAG;GAG	E;E;E	GAA;GAA;GAA	rs31356113	-;-;-	uc007bkt.2;uc011wmv.1;uc007bku.2	NA	NA	Mus musculus ankyrin and armadillo repeat containing (Ankar), mRNA.;Mus musculus ankyrin and armadillo repeat containing (Ankar), mRNA.;Mus musculus ankyrin and armadillo repeat containing (Ankar), mRNA.	Ankar;Ankar;Ankar	NM_176980;BC145253;AK077036	NP_795954;NP_795954;NP_795954	NM_176980;NM_176980;NM_176980	NA;NA;NA	ANKAR_MOUSE;B7ZNI2_MOUSE;ANKAR_MOUSE	A2RT91;B7ZNI2;A2RT91	2	0.450000,0.550000,	18.000000,22.000000,	T,C,	coding-synon	0.45	rs31356113	C/T	T	+
chr1	71576679	SNP	A,G	1,9	Exonic	Coding	Silent	G	A	461	2	WT	NA	K	AAA	K	AAG	rs30566260	+	uc007bjt.2	NA	NA	Mus musculus 5-aminoimidazole-4-carboxamide ribonucleotide formyltransferase/IMP cyclohydrolase (Atic), mRNA.	Atic	NM_026195	NP_080471	NM_026195	NA	PUR9_MOUSE	Q9CWJ9	2	0.857143,0.142857,	24.000000,4.000000,	G,A,	coding-synon	0.142857	rs30566260	A/G	G	+
chr1	72162466	SNP	G,T	9,1	Exonic	Coding	Replacement	G	T	122	2	WT	NA	E	GAA	D	GAC	rs30659662	-	uc007bkg.2	NA	NA	Mus musculus melanoregulin (Mreg), mRNA.	Mreg	NM_001005423	NP_001005423	NM_001005423	NA	MREG_MOUSE	Q6NVG5	2	0.722222,0.277778,	26.000000,10.000000,	G,T,	missense	0.277778	rs30659662	G/T	G	+
chr1	72447328	SNP	A,C	1,9	Exonic	Coding	Silent	C	A	230	2	WT	NA	T	ACT	T	ACG	rs37214046	-	uc007bkn.1	NA	NA	Mus musculus membrane-associated ring finger (C3HC4) 4 (March4), mRNA.	2015-03-04	NM_001045533	NP_001038998	NM_001045533	NA	MARH4_MOUSE	Q80TE3	2	0.200000,0.800000,	6.000000,24.000000,	A,C,	coding-synon	0.2	rs37214046	A/C	C	+
chr1	72585865	SNP	C,T	9,1	Exonic	Coding;Coding;Coding;Coding;Coding	Replacement;Replacement;Replacement;Replacement;Replacement	C	T;T;T;T;T	57;57;57;57;57	1;1;1;1;1	WT	NA	V;V;V;V;V	GTG;GTG;GTG;GTG;GTG	A;A;A;A;A	GCG;GCG;GCG;GCG;GCG	rs227707890	+;+;+;+;+	uc007bko.2;uc007bkp.2;uc007bkq.2;uc007bkr.2;uc007bks.2	NA	NA	Mus musculus SWI/SNF related matrix associated, actin dependent regulator of chromatin, subfamily a-like 1 (Smarcal1), mRNA.;Mus musculus SWI/SNF related matrix associated, actin dependent regulator of chromatin, subfamily a-like 1 (Smarcal1), mRNA.;Mus musculus SWI/SNF related matrix associated, actin dependent regulator of chromatin, subfamily a-like 1 (Smarcal1), mRNA.;Mus musculus SWI/SNF rel…	Smarcal1;Smarcal1;Smarcal1;Smarcal1;Smarcal1	AK035854;AK169465;AK042332;AK077878;NM_018817	NP_061287;NP_061287;NP_061287;NP_061287;NP_061287	NM_018817;NM_018817;NM_018817;NM_018817;NM_018817	NA;NA;NA;NA;NA	Q8BJL0-4;Q8BJL0-4;Q8BJL0-3;Q8BJL0-2;SMAL1_MOUSE	Q8BJL0-4;Q8BJL0-4;Q8BJL0-3;Q8BJL0-2;Q8BJL0	0	NA	NA	NA	missense	NA	rs227707890	C/T	C	+
chr1	72586009	SNP	A,G	9,1	Exonic	Coding;Coding;Coding;Coding;Coding	Replacement;Replacement;Replacement;Replacement;Replacement	A	G;G;G;G;G	105;105;105;105;105	1;1;1;1;1	WT	NA	R;R;R;R;R	CGA;CGA;CGA;CGA;CGA	Q;Q;Q;Q;Q	CAA;CAA;CAA;CAA;CAA	rs31656869	+;+;+;+;+	uc007bko.2;uc007bkp.2;uc007bkq.2;uc007bkr.2;uc007bks.2	NA	NA	Mus musculus SWI/SNF related matrix associated, actin dependent regulator of chromatin, subfamily a-like 1 (Smarcal1), mRNA.;Mus musculus SWI/SNF related matrix associated, actin dependent regulator of chromatin, subfamily a-like 1 (Smarcal1), mRNA.;Mus musculus SWI/SNF related matrix associated, actin dependent regulator of chromatin, subfamily a-like 1 (Smarcal1), mRNA.;Mus musculus SWI/SNF rel…	Smarcal1;Smarcal1;Smarcal1;Smarcal1;Smarcal1	AK035854;AK169465;AK042332;AK077878;NM_018817	NP_061287;NP_061287;NP_061287;NP_061287;NP_061287	NM_018817;NM_018817;NM_018817;NM_018817;NM_018817	NA;NA;NA;NA;NA	Q8BJL0-4;Q8BJL0-4;Q8BJL0-3;Q8BJL0-2;SMAL1_MOUSE	Q8BJL0-4;Q8BJL0-4;Q8BJL0-3;Q8BJL0-2;Q8BJL0	2	0.500000,0.500000,	2.000000,2.000000,	G,A,	missense	0.5	rs31656869	A/G	A	+
chr1	72586225	SNP	C,T	1,9	Exonic	Coding;Coding;Coding;Coding;Coding	Replacement;Replacement;Replacement;Replacement;Replacement	T	C;C;C;C;C	177;177;177;177;177	1;1;1;1;1	WT	NA	A;A;A;A;A	GCG;GCG;GCG;GCG;GCG	V;V;V;V;V	GTG;GTG;GTG;GTG;GTG	rs30705728	+;+;+;+;+	uc007bko.2;uc007bkp.2;uc007bkq.2;uc007bkr.2;uc007bks.2	NA	NA	Mus musculus SWI/SNF related matrix associated, actin dependent regulator of chromatin, subfamily a-like 1 (Smarcal1), mRNA.;Mus musculus SWI/SNF related matrix associated, actin dependent regulator of chromatin, subfamily a-like 1 (Smarcal1), mRNA.;Mus musculus SWI/SNF related matrix associated, actin dependent regulator of chromatin, subfamily a-like 1 (Smarcal1), mRNA.;Mus musculus SWI/SNF rel…	Smarcal1;Smarcal1;Smarcal1;Smarcal1;Smarcal1	AK035854;AK169465;AK042332;AK077878;NM_018817	NP_061287;NP_061287;NP_061287;NP_061287;NP_061287	NM_018817;NM_018817;NM_018817;NM_018817;NM_018817	NA;NA;NA;NA;NA	Q8BJL0-4;Q8BJL0-4;Q8BJL0-3;Q8BJL0-2;SMAL1_MOUSE	Q8BJL0-4;Q8BJL0-4;Q8BJL0-3;Q8BJL0-2;Q8BJL0	2	0.666667,0.333333,	4.000000,2.000000,	T,C,	missense	0.333333	rs30705728	C/T	T	+
chr1	72647008	SNP	C,T	1,9	Exonic	Coding;Coding;Coding	Silent;Silent;Silent	T	C;C;C	1344;1343;1126	2;2;2	WT	NA	G;G;G	GGG;GGG;GGG	G;G;G	GGA;GGA;GGA	rs32179752	-;-;-	uc007bkt.2;uc011wmv.1;uc007bku.2	NA	NA	Mus musculus ankyrin and armadillo repeat containing (Ankar), mRNA.;Mus musculus ankyrin and armadillo repeat containing (Ankar), mRNA.;Mus musculus ankyrin and armadillo repeat containing (Ankar), mRNA.	Ankar;Ankar;Ankar	NM_176980;BC145253;AK077036	NP_795954;NP_795954;NP_795954	NM_176980;NM_176980;NM_176980	NA;NA;NA	ANKAR_MOUSE;B7ZNI2_MOUSE;ANKAR_MOUSE	A2RT91;B7ZNI2;A2RT91	2	0.333333,0.666667,	2.000000,4.000000,	T,C,	coding-synon	0.333333	rs32179752	C/T	T	+
chr1	73924737	SNP	C,T	9,1	Exonic	Coding;Coding;Coding	Silent;Silent;Silent	C	T;T;T	322;1586;1565	2;2;2	WT	NA	T;T;T	ACA;ACA;ACA	T;T;T	ACG;ACG;ACG	rs36379984	-;-;-	uc007blf.2;uc011wmx.2;uc007blg.3	NA	NA	Mus musculus tensin 1 (Tns1), transcript variant 2, mRNA.;Mus musculus tensin 1 (Tns1), transcript variant 1, mRNA.;Mus musculus tensin 1 (Tns1), transcript variant 2, mRNA.	Tns1;Tns1;Tns1	AK156648;NM_027884;NM_001289895	NP_001276824;NP_082160;NP_001276824	NM_001289895;NM_027884;NM_001289895	NA;NA;NA	Q9DBT6_MOUSE;E9Q0S6_MOUSE;A0A087WQS0_MOUSE	Q9DBT6;E9Q0S6;A0A087WQS0	2	0.066667,0.933333,	2.000000,28.000000,	T,C,	coding-synon	0.066667	rs36379984	C/T	C	+
chr1	73953360	SNP	A,G	9,1	Exonic	Coding;Coding	Replacement;Replacement	A	G;G	720;720	0;0	WT	NA	P;P	CCC;CCC	S;S	TCC;TCC	rs240388647	-;-	uc011wmx.2;uc007blg.3	NA	NA	Mus musculus tensin 1 (Tns1), transcript variant 1, mRNA.;Mus musculus tensin 1 (Tns1), transcript variant 2, mRNA.	Tns1;Tns1	NM_027884;NM_001289895	NP_082160;NP_001276824	NM_027884;NM_001289895	NA;NA	E9Q0S6_MOUSE;A0A087WQS0_MOUSE	E9Q0S6;A0A087WQS0	0	NA	NA	NA	missense	NA	rs240388647	A/G	A	+
chr1	71264775	SNP	A,G	1,9	Exonic	Coding	Silent	G	A	2114	2	WT	NA	I	ATT	I	ATC	rs32898623	-	uc011wmq.1	NA	NA	Mus musculus ATP-binding cassette, sub-family A (ABC1), member 12 (Abca12), mRNA.	Abca12	NM_175210	NP_780419	NM_175210	NA	E9Q876_MOUSE	E9Q876	2	0.933333,0.066667,	28.000000,2.000000,	G,A,	coding-synon	0.066667	rs32898623	A/G	G	+
chr1	71577893	SNP	C,T	9,1	Exonic	Coding	Silent	C	T	537	2	WT	NA	S	AGT	S	AGC	rs30563581	+	uc007bjt.2	NA	NA	Mus musculus 5-aminoimidazole-4-carboxamide ribonucleotide formyltransferase/IMP cyclohydrolase (Atic), mRNA.	Atic	NM_026195	NP_080471	NM_026195	NA	PUR9_MOUSE	Q9CWJ9	2	0.142857,0.857143,	4.000000,24.000000,	T,C,	coding-synon	0.142857	rs30563581	C/T	C	+
chr1	71601280	SNP	A,G	9,1	Exonic	Coding;Coding;Coding;Coding;Coding;Coding;Coding	Silent;Silent;Silent;Silent;Silent;Silent;Silent	A	G;G;G;G;G;G;G	1876;1785;1785;1785;1695;1695;1695	2;2;2;2;2;2;2	WT	NA	T;T;T;T;T;T;T	ACC;ACC;ACC;ACC;ACC;ACC;ACC	T;T;T;T;T;T;T	ACT;ACT;ACT;ACT;ACT;ACT;ACT	rs13465256	-;-;-;-;-;-;-	uc007bju.2;uc007bjv.2;uc007bjw.2;uc007bjx.2;uc007bjy.2;uc007bjz.2;uc007bka.2	NA	NA	Mus musculus fibronectin 1 (Fn1), transcript variant 1, mRNA.;Mus musculus fibronectin 1 (Fn1), transcript variant 3, mRNA.;Mus musculus fibronectin 1 (Fn1), transcript variant 2, mRNA.;Mus musculus fibronectin 1 (Fn1), transcript variant 6, mRNA.;Mus musculus fibronectin 1 (Fn1), transcript variant 5, mRNA.;Mus musculus fibronectin 1 (Fn1), transcript variant 4, mRNA.;Mus musculus fibronectin 1 …	Fn1;Fn1;Fn1;Fn1;Fn1;Fn1;Fn1	NM_010233;NM_001276409;NM_001276408;NM_001276412;NM_001276411;NM_001276410;NM_001276413	NP_034363;NP_001263338;NP_001263337;NP_001263341;NP_001263340;NP_001263339;NP_001263342	NM_010233;NM_001276409;NM_001276408;NM_001276412;NM_001276411;NM_001276410;NM_001276413	NA;NA;NA;NA;NA;NA;NA	FINC_MOUSE;Q3UHL6_MOUSE;A0A087WR50_MOUSE;A0A087WS56_MOUSE;B9EHT6_MOUSE;A0A087WSN6_MOUSE;B7ZNJ1_MOUSE	P11276;Q3UHL6;A0A087WR50;A0A087WS56;B9EHT6;A0A087WSN6;B7ZNJ1	2	0.666667,0.333333,	20.000000,10.000000,	T,C,	coding-synon	0.333333	rs13465256	A/G	A	-
chr1	71629721	SNP	C,G	1,9	Exonic	Coding;Coding;Coding;Coding;Coding;Coding;Coding	Silent;Silent;Silent;Silent;Silent;Silent;Silent	G	C;C;C;C;C;C;C	688;688;688;688;688;688;688	2;2;2;2;2;2;2	WT	NA	G;G;G;G;G;G;G	GGG;GGG;GGG;GGG;GGG;GGG;GGG	G;G;G;G;G;G;G	GGC;GGC;GGC;GGC;GGC;GGC;GGC	rs13475914	-;-;-;-;-;-;-	uc007bju.2;uc007bjv.2;uc007bjw.2;uc007bjx.2;uc007bjy.2;uc007bjz.2;uc007bka.2	NA	NA	Mus musculus fibronectin 1 (Fn1), transcript variant 1, mRNA.;Mus musculus fibronectin 1 (Fn1), transcript variant 3, mRNA.;Mus musculus fibronectin 1 (Fn1), transcript variant 2, mRNA.;Mus musculus fibronectin 1 (Fn1), transcript variant 6, mRNA.;Mus musculus fibronectin 1 (Fn1), transcript variant 5, mRNA.;Mus musculus fibronectin 1 (Fn1), transcript variant 4, mRNA.;Mus musculus fibronectin 1 …	Fn1;Fn1;Fn1;Fn1;Fn1;Fn1;Fn1	NM_010233;NM_001276409;NM_001276408;NM_001276412;NM_001276411;NM_001276410;NM_001276413	NP_034363;NP_001263338;NP_001263337;NP_001263341;NP_001263340;NP_001263339;NP_001263342	NM_010233;NM_001276409;NM_001276408;NM_001276412;NM_001276411;NM_001276410;NM_001276413	NA;NA;NA;NA;NA;NA;NA	FINC_MOUSE;Q3UHL6_MOUSE;A0A087WR50_MOUSE;A0A087WS56_MOUSE;B9EHT6_MOUSE;A0A087WSN6_MOUSE;B7ZNJ1_MOUSE	P11276;Q3UHL6;A0A087WR50;A0A087WS56;B9EHT6;A0A087WSN6;B7ZNJ1	2	0.636364,0.363636,	84.000000,48.000000,	G,C,	coding-synon	0.363636	rs13475914	C/G	G	+
chr1	72164130	SNP	A,G	1,9	Exonic	Coding	Silent	G	A	96	2	WT	NA	T	ACT	T	ACC	rs30654111	-	uc007bkg.2	NA	NA	Mus musculus melanoregulin (Mreg), mRNA.	Mreg	NM_001005423	NP_001005423	NM_001005423	NA	MREG_MOUSE	Q6NVG5	2	0.600000,0.400000,	12.000000,8.000000,	G,A,	coding-synon	0.4	rs30654111	A/G	G	+
chr1	72326308	SNP	A,C	9,1	Exonic	Coding	Silent	A	C	297	2	WT	NA	L	CTC	L	CTA	rs36934841	+	uc007bkl.2	NA	NA	Mus musculus X-ray repair complementing defective repair in Chinese hamster cells 5 (Xrcc5), mRNA.	Xrcc5	NM_009533	NP_033559	NM_009533	NA	XRCC5_MOUSE	P27641	2	0.666667,0.333333,	20.000000,10.000000,	A,C,	coding-synon	0.333333	rs36934841	A/C	A	+
chr1	72383420	SNP	A,G	1,9	Exonic	Coding	Silent	G	A	670	2	WT	NA	K	AAA	K	AAG	rs13470552	+	uc007bkl.2	NA	NA	Mus musculus X-ray repair complementing defective repair in Chinese hamster cells 5 (Xrcc5), mRNA.	Xrcc5	NM_009533	NP_033559	NM_009533	NA	XRCC5_MOUSE	P27641	2	0.642857,0.357143,	18.000000,10.000000,	G,A,	coding-synon	0.357143	rs13470552	A/G	G	+
chr1	73952452	SNP	A,G	1,9	Exonic	Coding;Coding	Silent;Silent	G	A;A	1022;1022	2;2	WT	NA	N;N	AAT;AAT	N;N	AAC;AAC	rs240432790	-;-	uc011wmx.2;uc007blg.3	NA	NA	Mus musculus tensin 1 (Tns1), transcript variant 1, mRNA.;Mus musculus tensin 1 (Tns1), transcript variant 2, mRNA.	Tns1;Tns1	NM_027884;NM_001289895	NP_082160;NP_001276824	NM_027884;NM_001289895	NA;NA	E9Q0S6_MOUSE;A0A087WQS0_MOUSE	E9Q0S6;A0A087WQS0	0	NA	NA	NA	coding-synon	NA	rs240432790	A/G	G	+
chr1	74003537	SNP	A,G	1,9	Exonic	Coding;Coding	Replacement;Replacement	G	A;A	125;125	0;0	WT	NA	S;S	TCC;TCC	P;P	CCC;CCC	rs216679816	-;-	uc011wmx.2;uc007blg.3	NA	NA	Mus musculus tensin 1 (Tns1), transcript variant 1, mRNA.;Mus musculus tensin 1 (Tns1), transcript variant 2, mRNA.	Tns1;Tns1	NM_027884;NM_001289895	NP_082160;NP_001276824	NM_027884;NM_001289895	NA;NA	E9Q0S6_MOUSE;A0A087WQS0_MOUSE	E9Q0S6;A0A087WQS0	0	NA	NA	NA	missense	NA	rs216679816	A/G	G	+
chr1	74129715	SNP	A,G	4,6	Exonic	Coding;Coding	Replacement;Replacement	G	A;A	135;51	1;1	WT;Tet2+/-#2	Tet2+/-#1	Q;Q	CAG;CAG	R;R	CGG;CGG	rs216486933	+;+	uc011wmy.1;uc007blk.2	NA	NA	Mus musculus RUN and FYVE domain containing 4 (Rufy4), transcript variant 1, mRNA.;Mus musculus RUN and FYVE domain containing 4 (Rufy4), transcript variant 1, mRNA.	Rufy4;Rufy4	NM_001170641;NM_001034060	NP_001029232;NP_001029232	NM_001170641;NM_001034060	NA;NA	RUFY4_MOUSE;RUFY4_MOUSE	Q3TYX8;Q3TYX8	0	NA	NA	NA	missense	NA	rs216486933	A/G	G	+
chr1	71259481	SNP	A,G	9,1	Exonic	Coding	Silent	A	G	2327	2	WT	NA	D	GAC	D	GAT	rs32901136	-	uc011wmq.1	NA	NA	Mus musculus ATP-binding cassette, sub-family A (ABC1), member 12 (Abca12), mRNA.	Abca12	NM_175210	NP_780419	NM_175210	NA	E9Q876_MOUSE	E9Q876	2	0.214286,0.785714,	6.000000,22.000000,	G,A,	coding-synon	0.214286	rs32901136	A/G	A	+
chr1	71294772	SNP	C,T	9,1	Exonic	Coding;Coding	Silent;Silent	C	T;T	1190;255	2;2	WT	NA	L;L	CTA;CTA	L;L	CTG;CTG	rs219419023	-;-	uc011wmq.1;uc007bjo.2	NA	NA	Mus musculus ATP-binding cassette, sub-family A (ABC1), member 12 (Abca12), mRNA.;Mus musculus ATP-binding cassette, sub-family A (ABC1), member 12 (Abca12), mRNA.	Abca12;Abca12	NM_175210;AK076440	NP_780419;NA	NM_175210;NA	NA;NA	E9Q876_MOUSE;NA	E9Q876;NA	0	NA	NA	NA	coding-synon	NA	rs219419023	C/T	C	+
chr1	71294895	SNP	C,T	1,9	Exonic	Coding;Coding	Silent;Silent	T	C;C	1149;214	2;2	WT	NA	S;S	TCG;TCG	S;S	TCA;TCA	rs32898476	-;-	uc011wmq.1;uc007bjo.2	NA	NA	Mus musculus ATP-binding cassette, sub-family A (ABC1), member 12 (Abca12), mRNA.;Mus musculus ATP-binding cassette, sub-family A (ABC1), member 12 (Abca12), mRNA.	Abca12;Abca12	NM_175210;AK076440	NP_780419;NA	NM_175210;NA	NA;NA	E9Q876_MOUSE;NA	E9Q876;NA	2	0.785714,0.214286,	22.000000,6.000000,	T,C,	coding-synon	0.214286	rs32898476	C/T	T	+
chr1	71302913	SNP	A,G	9,1	Exonic	Coding;Coding	Replacement;Replacement	A	G;G	963;28	1;1	WT	NA	S;S	TCG;TCG	L;L	TTG;TTG	rs32895134	-;-	uc011wmq.1;uc007bjo.2	NA	NA	Mus musculus ATP-binding cassette, sub-family A (ABC1), member 12 (Abca12), mRNA.;Mus musculus ATP-binding cassette, sub-family A (ABC1), member 12 (Abca12), mRNA.	Abca12;Abca12	NM_175210;AK076440	NP_780419;NA	NM_175210;NA	NA;NA	E9Q876_MOUSE;NA	E9Q876;NA	2	0.250000,0.750000,	6.000000,18.000000,	G,A,	missense	0.25	rs32895134	A/G	A	+
chr1	71303533	SNP	C,T	9,1	Exonic	Coding;5UTR	Silent;Non-Coding	C	T;T	929;NA	2;NA	WT	NA	A;NA	GCA;NA	A;NA	GCG;NA	rs234085531	-;-	uc011wmq.1;uc007bjo.2	NA	NA	Mus musculus ATP-binding cassette, sub-family A (ABC1), member 12 (Abca12), mRNA.;Mus musculus ATP-binding cassette, sub-family A (ABC1), member 12 (Abca12), mRNA.	Abca12;Abca12	NM_175210;AK076440	NP_780419;NA	NM_175210;NA	NA;NA	E9Q876_MOUSE;NA	E9Q876;NA	0	NA	NA	NA	coding-synon	NA	rs234085531	C/T	C	+
chr1	71577881	SNP	C,T	9,1	Exonic	Coding	Silent	C	T	533	2	WT	NA	G	GGT	G	GGC	rs30563578	+	uc007bjt.2	NA	NA	Mus musculus 5-aminoimidazole-4-carboxamide ribonucleotide formyltransferase/IMP cyclohydrolase (Atic), mRNA.	Atic	NM_026195	NP_080471	NM_026195	NA	PUR9_MOUSE	Q9CWJ9	2	0.214286,0.785714,	6.000000,22.000000,	T,C,	coding-synon	0.214286	rs30563578	C/T	C	+
chr1	71609525	SNP	C,T	9,1	Exonic	Coding;Coding;Coding;Coding;Coding;Coding;Coding;Coding	Silent;Silent;Silent;Silent;Silent;Silent;Silent;Silent	C	T;T;T;T;T;T;T;T	1499;1408;1408;1408;1408;1408;1408;127	2;2;2;2;2;2;2;2	WT	NA	S;S;S;S;S;S;S;S	TCA;TCA;TCA;TCA;TCA;TCA;TCA;TCA	S;S;S;S;S;S;S;S	TCG;TCG;TCG;TCG;TCG;TCG;TCG;TCG	rs30571099	-;-;-;-;-;-;-;-	uc007bju.2;uc007bjv.2;uc007bjw.2;uc007bjx.2;uc007bjy.2;uc007bjz.2;uc007bka.2;uc007bkb.2	NA	NA	Mus musculus fibronectin 1 (Fn1), transcript variant 1, mRNA.;Mus musculus fibronectin 1 (Fn1), transcript variant 3, mRNA.;Mus musculus fibronectin 1 (Fn1), transcript variant 2, mRNA.;Mus musculus fibronectin 1 (Fn1), transcript variant 6, mRNA.;Mus musculus fibronectin 1 (Fn1), transcript variant 5, mRNA.;Mus musculus fibronectin 1 (Fn1), transcript variant 4, mRNA.;Mus musculus fibronectin 1 …	Fn1;Fn1;Fn1;Fn1;Fn1;Fn1;Fn1;Fn1	NM_010233;NM_001276409;NM_001276408;NM_001276412;NM_001276411;NM_001276410;NM_001276413;BC010335	NP_034363;NP_001263338;NP_001263337;NP_001263341;NP_001263340;NP_001263339;NP_001263342;NA	NM_010233;NM_001276409;NM_001276408;NM_001276412;NM_001276411;NM_001276410;NM_001276413;NA	NA;NA;NA;NA;NA;NA;NA;NA	FINC_MOUSE;Q3UHL6_MOUSE;A0A087WR50_MOUSE;A0A087WS56_MOUSE;B9EHT6_MOUSE;A0A087WSN6_MOUSE;B7ZNJ1_MOUSE;NA	P11276;Q3UHL6;A0A087WR50;A0A087WS56;B9EHT6;A0A087WSN6;B7ZNJ1;NA	2	0.133333,0.866667,	4.000000,26.000000,	T,C,	coding-synon	0.133333	rs30571099	C/T	C	+
chr1	72452574	SNP	A,G	9,1	Exonic	Coding	Silent	A	G	179	2	WT	NA	R	CGC	R	CGT	rs37769221	-	uc007bkn.1	NA	NA	Mus musculus membrane-associated ring finger (C3HC4) 4 (March4), mRNA.	2015-03-04	NM_001045533	NP_001038998	NM_001045533	NA	MARH4_MOUSE	Q80TE3	2	0.333333,0.666667,	10.000000,20.000000,	G,A,	coding-synon	0.333333	rs37769221	A/G	A	+
chr1	72690280	SNP	C,T	9,1	Exonic	Coding;Coding;Coding	Silent;Silent;Silent	C	T;T;T	235;235;17	2;2;2	WT	NA	V;V;V	GTA;GTA;GTA	V;V;V	GTG;GTG;GTG	rs31919170	-;-;-	uc007bkt.2;uc011wmv.1;uc007bku.2	NA	NA	Mus musculus ankyrin and armadillo repeat containing (Ankar), mRNA.;Mus musculus ankyrin and armadillo repeat containing (Ankar), mRNA.;Mus musculus ankyrin and armadillo repeat containing (Ankar), mRNA.	Ankar;Ankar;Ankar	NM_176980;BC145253;AK077036	NP_795954;NP_795954;NP_795954	NM_176980;NM_176980;NM_176980	NA;NA;NA	ANKAR_MOUSE;B7ZNI2_MOUSE;ANKAR_MOUSE	A2RT91;B7ZNI2;A2RT91	2	0.352941,0.647059,	12.000000,22.000000,	T,C,	coding-synon	0.352941	rs31919170	C/T	C	+
chr1	74141051	SNP	G,T	9,1	Exonic	Coding;Coding	Silent;Silent	G	T;T	488;404	2;2	WT	NA	V;V	GTT;GTT	V;V	GTG;GTG	rs38512795	+;+	uc011wmy.1;uc007blk.2	NA	NA	Mus musculus RUN and FYVE domain containing 4 (Rufy4), transcript variant 1, mRNA.;Mus musculus RUN and FYVE domain containing 4 (Rufy4), transcript variant 1, mRNA.	Rufy4;Rufy4	NM_001170641;NM_001034060	NP_001029232;NP_001029232	NM_001170641;NM_001034060	NA;NA	RUFY4_MOUSE;RUFY4_MOUSE	Q3TYX8;Q3TYX8	2	0.933333,0.066667,	28.000000,2.000000,	G,T,	coding-synon	0.066667	rs38512795	G/T	G	+
chr1	74427365	SNP	A,G	4,6	Exonic	Coding	Silent	G	A	602	2	WT;Tet2+/-#2	Tet2+/-#1	A	GCA	A	GCG	rs31105216	+	uc007bmb.2	NA	NA	Mus musculus villin 1 (Vil1), mRNA.	Vil1	NM_009509	NP_033535	NM_009509	NA	VILI_MOUSE	Q62468	2	0.750000,0.250000,	6.000000,2.000000,	G,A,	coding-synon	0.25	rs31105216	A/G	G	+
chr1	74441563	SNP	A,G	6,4	Exonic	Coding;Coding	Silent;Silent	A	G;G	800;894	2;2	WT;Tet2+/-#2	Tet2+/-#1	V;V	GTC;GTC	V;V	GTT;GTT	rs3713616	-;-	uc007bmc.2;uc007bmd.2	NA	NA	Mus musculus ubiquitin specific peptidase 37 (Usp37), mRNA.;Mus musculus ubiquitin specific peptidase 37 (Usp37), mRNA.	Usp37;Usp37	AK173210;NM_176972	NP_795946;NP_795946	NM_176972;NM_176972	NA;NA	Q8C0R0-2;UBP37_MOUSE	Q8C0R0-2;Q8C0R0	2	0.523810,0.476190,	22.000000,20.000000,	G,A,	coding-synon	0.47619	rs3713616	A/G	A	+
chr1	74479703	SNP	A,T	6,4	Exonic	Coding;Coding;Coding	Replacement;Replacement;Replacement	A	T;T;T	172;244;244	0;0;0	WT;Tet2+/-#2	Tet2+/-#1	S;S;S	AGT;AGT;AGT	C;C;C	TGT;TGT;TGT	rs32043522	-;-;-	uc007bmc.2;uc007bmd.2;uc007bme.1	NA	NA	Mus musculus ubiquitin specific peptidase 37 (Usp37), mRNA.;Mus musculus ubiquitin specific peptidase 37 (Usp37), mRNA.;Mus musculus ubiquitin specific peptidase 37 (Usp37), mRNA.	Usp37;Usp37;Usp37	AK173210;NM_176972;AK035640	NP_795946;NP_795946;NP_795946	NM_176972;NM_176972;NM_176972	NA;NA;NA	Q8C0R0-2;UBP37_MOUSE;Q8C0R0-2	Q8C0R0-2;Q8C0R0;Q8C0R0-2	2	0.500000,0.500000,	2.000000,2.000000,	T,A,	missense	0.5	rs32043522	A/T	A	+
chr1	75316744	SNP	C,G	9,1	Exonic	Coding;Coding;Coding;Coding	Silent;Silent;Silent;Silent	C	G;G;G;G	20;20;20;22	2;2;2;2	WT	NA	L;L;L;L	CTC;CTC;CTC;CTC	L;L;L;L	CTG;CTG;CTG;CTG	rs13464446	-;-;-;-	uc007bow.2;uc007bou.2;uc007bot.2;uc011wnp.1	NA	NA	Mus musculus aspartyl aminopeptidase (Dnpep), transcript variant 2, mRNA.;Mus musculus aspartyl aminopeptidase (Dnpep), transcript variant 2, mRNA.;Mus musculus aspartyl aminopeptidase (Dnpep), transcript variant 2, mRNA.;Mus musculus aspartyl aminopeptidase (Dnpep), transcript variant 1, mRNA.	Dnpep;Dnpep;Dnpep;Dnpep	AK052001;AF005051;NM_016878;NM_001110831	NA;NP_058574;NP_058574;NP_001104301	NA;NM_016878;NM_016878;NM_001110831	NA;NA;NA;NA	Q8BPW9_MOUSE;DNPEP_MOUSE;DNPEP_MOUSE;Q3TVK3_MOUSE	Q8BPW9;Q9Z2W0;Q9Z2W0;Q3TVK3	2	0.685714,0.314286,	48.000000,22.000000,	G,C,	coding-synon	0.314286	rs13464446	C/G	C	-
chr1	75421855	SNP	A,G	6,4	Exonic	Coding;Coding	Replacement;Replacement	A	G;G	1982;1247	1;1	WT;Tet2+/-#2	Tet2+/-#1	G;G	GGA;GGA	E;E	GAA;GAA	rs30943996	+;+	uc007boz.1;uc007bpc.1	NA	NA	Mus musculus SPEG complex locus (Speg), transcript variant 1, mRNA.;Mus musculus SPEG complex locus (Speg), transcript variant 2, mRNA.	Speg;Speg	NM_007463;NM_001085370	NP_001078839;NP_001078839	NM_007463;NM_001085370	NA;NA	E9QQ25_MOUSE;A0A087WSE3_MOUSE	E9QQ25;A0A087WSE3	2	0.692308,0.307692,	18.000000,8.000000,	G,A,	missense	0.307692	rs30943996	A/G	A	+
chr1	75422687	SNP	A,G	4,6	Exonic	Coding;Coding	Silent;Silent	G	A;A	2259;1524	2;2	WT;Tet2+/-#2	Tet2+/-#1	L;L	CTA;CTA	L;L	CTG;CTG	rs32535394	+;+	uc007boz.1;uc007bpc.1	NA	NA	Mus musculus SPEG complex locus (Speg), transcript variant 1, mRNA.;Mus musculus SPEG complex locus (Speg), transcript variant 2, mRNA.	Speg;Speg	NM_007463;NM_001085370	NP_001078839;NP_001078839	NM_007463;NM_001085370	NA;NA	E9QQ25_MOUSE;A0A087WSE3_MOUSE	E9QQ25;A0A087WSE3	2	0.500000,0.500000,	2.000000,2.000000,	G,A,	coding-synon	0.5	rs32535394	A/G	G	+
chr1	75426843	SNP	C,G	9,1	Exonic	Coding;Coding	Silent;Silent	C	G;G	2610;1875	2;2	WT	NA	P;P	CCG;CCG	P;P	CCC;CCC	rs230628128	+;+	uc007boz.1;uc007bpc.1	NA	NA	Mus musculus SPEG complex locus (Speg), transcript variant 1, mRNA.;Mus musculus SPEG complex locus (Speg), transcript variant 2, mRNA.	Speg;Speg	NM_007463;NM_001085370	NP_001078839;NP_001078839	NM_007463;NM_001085370	NA;NA	E9QQ25_MOUSE;A0A087WSE3_MOUSE	E9QQ25;A0A087WSE3	0	NA	NA	NA	coding-synon	NA	rs230628128	C/G	C	+
chr1	75427995	SNP	C,T	9,1	Exonic	Coding;Coding	Silent;Silent	C	T;T	2810;2075	2;2	WT	NA	P;P	CCT;CCT	P;P	CCC;CCC	rs225364876	+;+	uc007boz.1;uc007bpc.1	NA	NA	Mus musculus SPEG complex locus (Speg), transcript variant 1, mRNA.;Mus musculus SPEG complex locus (Speg), transcript variant 2, mRNA.	Speg;Speg	NM_007463;NM_001085370	NP_001078839;NP_001078839	NM_007463;NM_001085370	NA;NA	E9QQ25_MOUSE;A0A087WSE3_MOUSE	E9QQ25;A0A087WSE3	0	NA	NA	NA	coding-synon	NA	rs225364876	C/T	C	+
chr1	75475817	SNP	C,T	9,1	Exonic	Coding;Coding;Coding;Coding	Replacement;Replacement;Replacement;Replacement	C	T;T;T;T	331;331;493;196	1;1;1;1	WT	NA	Q;Q;Q;Q	CAA;CAA;CAA;CAA	R;R;R;R	CGA;CGA;CGA;CGA	rs13469865	-;-;-;-	uc007bph.1;uc007bpi.2;uc007bpj.2;uc007bpk.2	NA	NA	Mus musculus chondroitin polymerizing factor (Chpf), transcript variant 2, mRNA.;Mus musculus chondroitin polymerizing factor (Chpf), transcript variant 2, mRNA.;Mus musculus chondroitin polymerizing factor (Chpf), transcript variant 1, mRNA.;Mus musculus chondroitin polymerizing factor (Chpf), transcript variant 1, mRNA.	Chpf;Chpf;Chpf;Chpf	AK160734;NM_001001565;NM_001001566;AK006466	NP_001001565;NP_001001565;NP_001001565;NP_001001565	NM_001001565;NM_001001565;NM_001001566;NM_001001565	NA;NA;NA;NA	CHSS2_MOUSE;CHSS2_MOUSE;CHSS2_MOUSE;CHSS2_MOUSE	Q6IQX7;Q6IQX7;Q6IQX7;Q6IQX7	0	NA	NA	NA	missense	NA	rs13469865	A/G	C	-
chr1	74291445	SNP	C,T	4,6	Exonic	Coding	Silent	T	C	177	2	WT;Tet2+/-#2	Tet2+/-#1	T	ACG	T	ACA	rs257122383	-	uc007blv.2	NA	NA	Mus musculus transmembrane BAX inhibitor motif containing 1 (Tmbim1), mRNA.	Tmbim1	NM_027154	NP_081430	NM_027154	NA	Q3U717_MOUSE	Q3U717	0	NA	NA	NA	coding-synon,intron	NA	rs257122383	C/T	T	+
chr1	74803215	SNP	C,T	6,4	Exonic	Coding	Silent	C	T	283	2	WT;Tet2+/-#2	Tet2+/-#1	F	TTT	F	TTC	rs51459208	+	uc007bnf.2	NA	NA	Mus musculus wingless-type MMTV integration site family, member 10A (Wnt10a), mRNA.	Wnt10a	NM_009518	NP_033544	NM_009518	NA	WN10A_MOUSE	P70701	2	0.142857,0.857143,	4.000000,24.000000,	T,C,	coding-synon	0.142857	rs51459208	C/T	C	+
chr1	75388147	SNP	C,T	5,5	Exonic	Coding;Coding;3UTR;5UTR	Silent;Silent;Non-Coding;Non-Coding	T	C;C;C;C	391;285;NA;NA	0;0;NA;NA	Tet2+/-#2	WT;Tet2+/-#1	L;L;NA;NA	CTG;CTG;NA;NA	L;L;NA;NA	TTG;TTG;NA;NA	rs31651795	+;+;+;+	uc007boz.1;uc007bpa.1;uc007bpb.1;uc007bpc.1	NA	NA	Mus musculus SPEG complex locus (Speg), transcript variant 1, mRNA.;Mus musculus SPEG complex locus (Speg), transcript variant 3, mRNA.;Mus musculus SPEG complex locus (Speg), transcript variant 3, mRNA.;Mus musculus SPEG complex locus (Speg), transcript variant 2, mRNA.	Speg;Speg;Speg;Speg	NM_007463;NM_001085371;AK199080;NM_001085370	NP_001078839;NP_001078840;NP_001078840;NP_001078839	NM_007463;NM_001085371;NM_001085371;NM_001085370	NA;NA;NA;NA	E9QQ25_MOUSE;Q62407-2;NA;A0A087WSE3_MOUSE	E9QQ25;Q62407-2;NA;A0A087WSE3	2	0.500000,0.500000,	4.000000,4.000000,	T,C,	coding-synon,untranslated-5	0.5	rs31651795	C/T	T	+
chr1	75406615	SNP	A,G	6,4	Exonic	Coding;Coding	Replacement;Replacement	A	G;G	1118;383	1;1	WT;Tet2+/-#2	Tet2+/-#1	R;R	CGA;CGA	Q;Q	CAA;CAA	rs32768216	+;+	uc007boz.1;uc007bpc.1	NA	NA	Mus musculus SPEG complex locus (Speg), transcript variant 1, mRNA.;Mus musculus SPEG complex locus (Speg), transcript variant 2, mRNA.	Speg;Speg	NM_007463;NM_001085370	NP_001078839;NP_001078839	NM_007463;NM_001085370	NA;NA	E9QQ25_MOUSE;A0A087WSE3_MOUSE	E9QQ25;A0A087WSE3	2	0.666667,0.333333,	24.000000,12.000000,	G,A,	missense	0.333333	rs32768216	A/G	A	+
chr1	75428400	SNP	A,G	9,1	Exonic	Coding;Coding	Silent;Silent	A	G;G	2945;2210	2;2	WT	NA	P;P	CCG;CCG	P;P	CCA;CCA	rs245316702	+;+	uc007boz.1;uc007bpc.1	NA	NA	Mus musculus SPEG complex locus (Speg), transcript variant 1, mRNA.;Mus musculus SPEG complex locus (Speg), transcript variant 2, mRNA.	Speg;Speg	NM_007463;NM_001085370	NP_001078839;NP_001078839	NM_007463;NM_001085370	NA;NA	E9QQ25_MOUSE;A0A087WSE3_MOUSE	E9QQ25;A0A087WSE3	0	NA	NA	NA	coding-synon	NA	rs245316702	A/G	A	+
chr1	75442944	SNP	A,G	5,5	Exonic	Coding;Coding;Coding	Silent;Silent;Silent	A	G;G;G	402;402;402	2;2;2	Tet2+/-#2	WT;Tet2+/-#1	S;S;S	TCG;TCG;TCG	S;S;S	TCA;TCA;TCA	rs13474573	+;+;+	uc007bpd.1;uc007bpe.1;uc007bpf.1	NA	NA	Mus musculus GDP-mannose pyrophosphorylase A (Gmppa), mRNA.;Mus musculus GDP-mannose pyrophosphorylase A (Gmppa), mRNA.;Mus musculus GDP-mannose pyrophosphorylase A (Gmppa), mRNA.	Gmppa;Gmppa;Gmppa	NM_133708;AK150473;AK144311	NP_598469;NP_598469;NP_598469	NM_133708;NM_133708;NM_133708	NA;NA;NA	GMPPA_MOUSE;GMPPA_MOUSE;GMPPA_MOUSE	Q922H4;Q922H4;Q922H4	2	0.789474,0.210526,	30.000000,8.000000,	G,A,	coding-synon	0.210526	rs13474573	A/G	A	+
chr1	75451131	SNP	A,C	4,6	Exonic	Coding	Silent	C	A	100	2	WT;Tet2+/-#2	Tet2+/-#1	A	GCA	A	GCC	rs31469060	+	uc007bpg.1	NA	NA	Mus musculus acid-sensing (proton-gated) ion channel family member 4 (Asic4), mRNA.	Asic4	NM_183022	NP_898843	NM_183022	NA	ASIC4_MOUSE	Q7TNS7	2	0.500000,0.500000,	4.000000,4.000000,	A,C,	coding-synon	0.5	rs31469060	A/C	C	+
chr1	75472884	SNP	A,G	5,5	Exonic	Coding	Replacement	A	G	431	1	Tet2+/-#2	WT;Tet2+/-#1	R	CGA	Q	CAA	rs32263294	+	uc007bpg.1	NA	NA	Mus musculus acid-sensing (proton-gated) ion channel family member 4 (Asic4), mRNA.	Asic4	NM_183022	NP_898843	NM_183022	NA	ASIC4_MOUSE	Q7TNS7	2	0.684211,0.315789,	26.000000,12.000000,	G,A,	missense	0.315789	rs32263294	A/G	A	+
chr1	75475339	SNP	A,T	4,6	Exonic	Coding;Coding;Coding;Coding	Silent;Silent;Silent;Silent	T	A;A;A;A	490;490;652;355	2;2;2;2	WT;Tet2+/-#2	Tet2+/-#1	P;P;P;P	CCT;CCT;CCT;CCT	P;P;P;P	CCA;CCA;CCA;CCA	rs31556417	-;-;-;-	uc007bph.1;uc007bpi.2;uc007bpj.2;uc007bpk.2	NA	NA	Mus musculus chondroitin polymerizing factor (Chpf), transcript variant 2, mRNA.;Mus musculus chondroitin polymerizing factor (Chpf), transcript variant 2, mRNA.;Mus musculus chondroitin polymerizing factor (Chpf), transcript variant 1, mRNA.;Mus musculus chondroitin polymerizing factor (Chpf), transcript variant 1, mRNA.	Chpf;Chpf;Chpf;Chpf	AK160734;NM_001001565;NM_001001566;AK006466	NP_001001565;NP_001001565;NP_001001565;NP_001001565	NM_001001565;NM_001001565;NM_001001566;NM_001001565	NA;NA;NA;NA	CHSS2_MOUSE;CHSS2_MOUSE;CHSS2_MOUSE;CHSS2_MOUSE	Q6IQX7;Q6IQX7;Q6IQX7;Q6IQX7	2	0.500000,0.500000,	4.000000,4.000000,	T,A,	coding-synon	0.5	rs31556417	A/T	T	+
chr1	75482840	SNP	A,G	4,6	Exonic	Coding;Coding	Silent;Silent	G	A;A	146;146	2;2	WT;Tet2+/-#2	Tet2+/-#1	V;V	GTA;GTA	V;V	GTG;GTG	rs50716674	+;+	uc007bpl.2;uc007bpm.2	NA	NA	Mus musculus transmembrane protein 198 (Tmem198), mRNA.;Mus musculus transmembrane protein 198 (Tmem198), mRNA.	Tmem198;Tmem198	NM_177056;AK082334	NP_796030;NP_796030	NM_177056;NM_177056	NA;NA	TM198_MOUSE;TM198_MOUSE	Q8BG75;Q8BG75	0	NA	NA	NA	coding-synon	NA	rs50716674	A/G	G	+
chr1	72687754	SNP	C,T	1,9	Exonic	Coding;Coding;Coding	Silent;Silent;Silent	T	C;C;C	426;426;208	2;2;2	WT	NA	P;P;P	CCG;CCG;CCG	P;P;P	CCA;CCA;CCA	rs51365898	-;-;-	uc007bkt.2;uc011wmv.1;uc007bku.2	NA	NA	Mus musculus ankyrin and armadillo repeat containing (Ankar), mRNA.;Mus musculus ankyrin and armadillo repeat containing (Ankar), mRNA.;Mus musculus ankyrin and armadillo repeat containing (Ankar), mRNA.	Ankar;Ankar;Ankar	NM_176980;BC145253;AK077036	NP_795954;NP_795954;NP_795954	NM_176980;NM_176980;NM_176980	NA;NA;NA	ANKAR_MOUSE;B7ZNI2_MOUSE;ANKAR_MOUSE	A2RT91;B7ZNI2;A2RT91	2	0.571429,0.428571,	16.000000,12.000000,	T,C,	coding-synon	0.428571	rs51365898	C/T	T	+
chr1	73925629	SNP	A,G	1,9	Exonic	Coding;Coding;Coding	Replacement;Replacement;Replacement	G	A;A;A	25;1289;1268	1;1;1	WT	NA	L;L;L	TTG;TTG;TTG	S;S;S	TCG;TCG;TCG	rs231715928	-;-;-	uc007blf.2;uc011wmx.2;uc007blg.3	NA	NA	Mus musculus tensin 1 (Tns1), transcript variant 2, mRNA.;Mus musculus tensin 1 (Tns1), transcript variant 1, mRNA.;Mus musculus tensin 1 (Tns1), transcript variant 2, mRNA.	Tns1;Tns1;Tns1	AK156648;NM_027884;NM_001289895	NP_001276824;NP_082160;NP_001276824	NM_001289895;NM_027884;NM_001289895	NA;NA;NA	Q9DBT6_MOUSE;E9Q0S6_MOUSE;A0A087WQS0_MOUSE	Q9DBT6;E9Q0S6;A0A087WQS0	0	NA	NA	NA	missense	NA	rs231715928	A/G	G	+
chr1	73952846	SNP	C,G	1,9	Exonic	Coding;Coding	Replacement;Replacement	G	C;C	891;891	1;1	WT	NA	G;G	GGT;GGT	A;A	GCT;GCT	rs263787430	-;-	uc011wmx.2;uc007blg.3	NA	NA	Mus musculus tensin 1 (Tns1), transcript variant 1, mRNA.;Mus musculus tensin 1 (Tns1), transcript variant 2, mRNA.	Tns1;Tns1	NM_027884;NM_001289895	NP_082160;NP_001276824	NM_027884;NM_001289895	NA;NA	E9Q0S6_MOUSE;A0A087WQS0_MOUSE	E9Q0S6;A0A087WQS0	0	NA	NA	NA	missense	NA	rs263787430	C/G	G	+
chr1	73953607	SNP	A,G	9,1	Exonic	Coding;Coding	Silent;Silent	A	G;G	637;637	2;2	WT	NA	H;H	CAC;CAC	H;H	CAT;CAT	rs252328756	-;-	uc011wmx.2;uc007blg.3	NA	NA	Mus musculus tensin 1 (Tns1), transcript variant 1, mRNA.;Mus musculus tensin 1 (Tns1), transcript variant 2, mRNA.	Tns1;Tns1	NM_027884;NM_001289895	NP_082160;NP_001276824	NM_027884;NM_001289895	NA;NA	E9Q0S6_MOUSE;A0A087WQS0_MOUSE	E9Q0S6;A0A087WQS0	0	NA	NA	NA	coding-synon	NA	rs252328756	A/G	A	+
chr1	74002287	SNP	G,T	9,1	Exonic	Coding;Coding	Silent;Silent	G	T;T	148;148	2;2	WT	NA	G;G	GGA;GGA	G;G	GGC;GGC	rs234658123	-;-	uc011wmx.2;uc007blg.3	NA	NA	Mus musculus tensin 1 (Tns1), transcript variant 1, mRNA.;Mus musculus tensin 1 (Tns1), transcript variant 2, mRNA.	Tns1;Tns1	NM_027884;NM_001289895	NP_082160;NP_001276824	NM_027884;NM_001289895	NA;NA	E9Q0S6_MOUSE;A0A087WQS0_MOUSE	E9Q0S6;A0A087WQS0	0	NA	NA	NA	coding-synon	NA	rs234658123	G/T	G	+
chr1	74129731	SNP	C,T	6,4	Exonic	Coding;Coding	Silent;Silent	C	T;T	140;56	2;2	WT;Tet2+/-#2	Tet2+/-#1	C;C	TGT;TGT	C;C	TGC;TGC	rs48726019	+;+	uc011wmy.1;uc007blk.2	NA	NA	Mus musculus RUN and FYVE domain containing 4 (Rufy4), transcript variant 1, mRNA.;Mus musculus RUN and FYVE domain containing 4 (Rufy4), transcript variant 1, mRNA.	Rufy4;Rufy4	NM_001170641;NM_001034060	NP_001029232;NP_001029232	NM_001170641;NM_001034060	NA;NA	RUFY4_MOUSE;RUFY4_MOUSE	Q3TYX8;Q3TYX8	0	NA	NA	NA	coding-synon	NA	rs48726019	C/T	C	+
chr1	74368143	SNP	A,T	9,1	Exonic	Coding;Coding	Replacement;Replacement	A	T;T	249;268	1;1	WT	NA	V;V	GTG;GTG	E;E	GAG;GAG	rs218837212	+;+	uc007blx.1;uc011wna.1	NA	NA	Mus musculus ciliogenesis associated TTC17 interacting protein (Catip), mRNA.;Mus musculus ciliogenesis associated TTC17 interacting protein (Catip), mRNA.	Catip;Catip	NM_001033345;BC150857	NP_001028517;NP_001028517	NM_001033345;NM_001033345	NA;NA	B9EKE5-2;CATIP_MOUSE	B9EKE5-2;B9EKE5	0	NA	NA	NA	missense	NA	rs218837212	A/T	A	+
chr1	74425572	SNP	A,G	4,6	Exonic	Coding	Silent	G	A	459	2	WT;Tet2+/-#2	Tet2+/-#1	S	TCA	S	TCG	rs13475925	+	uc007bmb.2	NA	NA	Mus musculus villin 1 (Vil1), mRNA.	Vil1	NM_009509	NP_033535	NM_009509	NA	VILI_MOUSE	Q62468	2	0.661765,0.338235,	90.000000,46.000000,	G,A,	coding-synon	0.338235	rs13475925	A/G	G	+
chr1	75391865	SNP	C,T	6,4	Exonic	Coding;Coding;Coding	Silent;Silent;Silent	C	T;T;T	792;686;57	2;2;2	WT;Tet2+/-#2	Tet2+/-#1	A;A;A	GCT;GCT;GCT	A;A;A	GCC;GCC;GCC	rs30796304	+;+;+	uc007boz.1;uc007bpa.1;uc007bpc.1	NA	NA	Mus musculus SPEG complex locus (Speg), transcript variant 1, mRNA.;Mus musculus SPEG complex locus (Speg), transcript variant 3, mRNA.;Mus musculus SPEG complex locus (Speg), transcript variant 2, mRNA.	Speg;Speg;Speg	NM_007463;NM_001085371;NM_001085370	NP_001078839;NP_001078840;NP_001078839	NM_007463;NM_001085371;NM_001085370	NA;NA;NA	E9QQ25_MOUSE;Q62407-2;A0A087WSE3_MOUSE	E9QQ25;Q62407-2;A0A087WSE3	2	0.421053,0.578947,	16.000000,22.000000,	T,C,	coding-synon	0.421053	rs30796304	C/T	C	+
chr1	75482861	SNP	A,G	6,4	Exonic	Coding;Coding	Silent;Silent	A	G;G	153;153	2;2	WT;Tet2+/-#2	Tet2+/-#1	L;L	CTG;CTG	L;L	CTA;CTA	rs45899552	+;+	uc007bpl.2;uc007bpm.2	NA	NA	Mus musculus transmembrane protein 198 (Tmem198), mRNA.;Mus musculus transmembrane protein 198 (Tmem198), mRNA.	Tmem198;Tmem198	NM_177056;AK082334	NP_796030;NP_796030	NM_177056;NM_177056	NA;NA	TM198_MOUSE;TM198_MOUSE	Q8BG75;Q8BG75	0	NA	NA	NA	coding-synon	NA	rs45899552	A/G	A	+
chr1	73928001	SNP	A,G	1,9	Exonic	5UTR;Coding;Coding	Non-Coding;Silent;Silent	G	A;A;A	NA;1212;1191	NA;2;2	WT	NA	NA;H;H	NA;CAT;CAT	NA;H;H	NA;CAC;CAC	rs246578152	-;-;-	uc007blf.2;uc011wmx.2;uc007blg.3	NA	NA	Mus musculus tensin 1 (Tns1), transcript variant 2, mRNA.;Mus musculus tensin 1 (Tns1), transcript variant 1, mRNA.;Mus musculus tensin 1 (Tns1), transcript variant 2, mRNA.	Tns1;Tns1;Tns1	AK156648;NM_027884;NM_001289895	NP_001276824;NP_082160;NP_001276824	NM_001289895;NM_027884;NM_001289895	NA;NA;NA	Q9DBT6_MOUSE;E9Q0S6_MOUSE;A0A087WQS0_MOUSE	Q9DBT6;E9Q0S6;A0A087WQS0	0	NA	NA	NA	coding-synon	NA	rs246578152	A/G	G	+
chr1	73953358	SNP	G,T	9,1	Exonic	Coding;Coding	Silent;Silent	G	T;T	720;720	2;2	WT	NA	S;S	TCA;TCA	S;S	TCC;TCC	rs217302204	-;-	uc011wmx.2;uc007blg.3	NA	NA	Mus musculus tensin 1 (Tns1), transcript variant 1, mRNA.;Mus musculus tensin 1 (Tns1), transcript variant 2, mRNA.	Tns1;Tns1	NM_027884;NM_001289895	NP_082160;NP_001276824	NM_027884;NM_001289895	NA;NA	E9Q0S6_MOUSE;A0A087WQS0_MOUSE	E9Q0S6;A0A087WQS0	0	NA	NA	NA	coding-synon	NA	rs217302204	G/T	G	+
chr1	74748826	SNP	A,G	6,4	Exonic	Coding	Silent	A	G	9	0	WT;Tet2+/-#2	Tet2+/-#1	L	CTG	L	TTG	rs32263927	-	uc007bnb.2	NA	NA	Mus musculus protein kinase, AMP-activated, gamma 3 non-catatlytic subunit (Prkag3), mRNA.	Prkag3	NM_153744	NP_714966	NM_153744	NA	AAKG3_MOUSE	Q8BGM7	2	0.750000,0.250000,	6.000000,2.000000,	G,A,	coding-synon	0.25	rs32263927	A/G	A	+
chr1	75410705	SNP	C,T	5,5	Exonic	Coding;Coding	Silent;Silent	T	C;C	1368;633	2;2	Tet2+/-#2	WT;Tet2+/-#1	S;S	AGC;AGC	S;S	AGT;AGT	rs32358383	+;+	uc007boz.1;uc007bpc.1	NA	NA	Mus musculus SPEG complex locus (Speg), transcript variant 1, mRNA.;Mus musculus SPEG complex locus (Speg), transcript variant 2, mRNA.	Speg;Speg	NM_007463;NM_001085370	NP_001078839;NP_001078839	NM_007463;NM_001085370	NA;NA	E9QQ25_MOUSE;A0A087WSE3_MOUSE	E9QQ25;A0A087WSE3	2	0.100000,0.900000,	4.000000,36.000000,	T,C,	coding-synon	0.1	rs32358383	C/T	T	+
chr1	75415707	SNP	C,T	4,6	Exonic	Coding;Coding	Silent;Silent	T	C;C	1669;934	2;2	WT;Tet2+/-#2	Tet2+/-#1	F;F	TTC;TTC	F;F	TTT;TTT	rs39149840	+;+	uc007boz.1;uc007bpc.1	NA	NA	Mus musculus SPEG complex locus (Speg), transcript variant 1, mRNA.;Mus musculus SPEG complex locus (Speg), transcript variant 2, mRNA.	Speg;Speg	NM_007463;NM_001085370	NP_001078839;NP_001078839	NM_007463;NM_001085370	NA;NA	E9QQ25_MOUSE;A0A087WSE3_MOUSE	E9QQ25;A0A087WSE3	2	0.133333,0.866667,	4.000000,26.000000,	T,C,	coding-synon	0.133333	rs39149840	C/T	T	+
chr1	75450909	SNP	A,G	5,5	Exonic	Coding	Silent	A	G	26	2	Tet2+/-#2	WT;Tet2+/-#1	E	GAG	E	GAA	rs32590346	+	uc007bpg.1	NA	NA	Mus musculus acid-sensing (proton-gated) ion channel family member 4 (Asic4), mRNA.	Asic4	NM_183022	NP_898843	NM_183022	NA	ASIC4_MOUSE	Q7TNS7	2	0.333333,0.666667,	2.000000,4.000000,	G,A,	coding-synon	0.333333	rs32590346	A/G	A	+
chr1	75469436	SNP	C,T	5,5	Exonic	Coding	Silent	T	C	269	2	Tet2+/-#2	WT;Tet2+/-#1	F	TTC	F	TTT	rs32254984	+	uc007bpg.1	NA	NA	Mus musculus acid-sensing (proton-gated) ion channel family member 4 (Asic4), mRNA.	Asic4	NM_183022	NP_898843	NM_183022	NA	ASIC4_MOUSE	Q7TNS7	2	0.333333,0.666667,	12.000000,24.000000,	T,C,	coding-synon	0.333333	rs32254984	C/T	T	+
chr1	75487927	SNP	G,T	9,1	Exonic	Coding	Replacement	G	T	1617	0	WT	NA	T	ACT	P	CCT	rs37877179	-	uc007bpn.2	NA	NA	Mus musculus obscurin-like 1 (Obsl1), mRNA.	Obsl1	NM_178884	NP_849215	NM_178884	NA	OBSL1_MOUSE	D3YYU8	2	0.800000,0.200000,	24.000000,6.000000,	G,T,	missense	0.2	rs37877179	G/T	G	+
chr1	75488027	SNP	C,T	9,1	Exonic	Coding	Silent	C	T	1583	2	WT	NA	R	CGA	R	CGG	rs38476558	-	uc007bpn.2	NA	NA	Mus musculus obscurin-like 1 (Obsl1), mRNA.	Obsl1	NM_178884	NP_849215	NM_178884	NA	OBSL1_MOUSE	D3YYU8	2	0.230769,0.769231,	6.000000,20.000000,	T,C,	coding-synon	0.230769	rs38476558	C/T	C	+
chr1	74192536	SNP	A,G	6,4	Exonic	Coding;Coding	Replacement;Replacement	A	G;G	109;109	1;1	WT;Tet2+/-#2	Tet2+/-#1	T;T	ACT;ACT	I;I	ATT;ATT	rs51410384	-;-	uc007blm.1;uc033fjl.1	NA	NA	Mus musculus chemokine (C-X-C motif) receptor 1 (Cxcr1), mRNA.;Mus musculus chemokine (C-X-C motif) receptor 1 (Cxcr1), mRNA.	Cxcr1;Cxcr1	NM_178241;CCDS15041	NP_839972;NP_839972	NM_178241;NM_178241	NA;NA	CXCR1_MOUSE;CXCR1_MOUSE	Q810W6;Q810W6	2	0.133333,0.866667,	4.000000,26.000000,	G,A,	missense	0.133333	rs51410384	A/G	A	+
chr1	74380211	SNP	A,G	5,5	Exonic	Coding	Replacement	A	G	169	1	Tet2+/-#2	WT;Tet2+/-#1	G	GGC	D	GAC	rs47476426	+	uc007bly.2	NA	NA	Mus musculus solute carrier family 11 (proton-coupled divalent metal ion transporters), member 1 (Slc11a1), mRNA.	Slc11a1	NM_013612	NP_038640	NM_013612	NA	NRAM1_MOUSE	P41251	0	NA	NA	NA	missense	NA	rs47476426	A/G	A	+
chr1	74432335	SNP	C,T	4,6	Exonic	Coding	Silent	T	C	758	2	WT;Tet2+/-#2	Tet2+/-#1	S	AGC	S	AGT	rs31106833	+	uc007bmb.2	NA	NA	Mus musculus villin 1 (Vil1), mRNA.	Vil1	NM_009509	NP_033535	NM_009509	NA	VILI_MOUSE	Q62468	2	0.333333,0.666667,	2.000000,4.000000,	T,C,	coding-synon	0.333333	rs31106833	C/T	T	+
chr1	74631605	SNP	A,G	6,4	Exonic	Coding;Coding;Coding;Coding;Coding	Replacement;Replacement;Replacement;Replacement;Replacement	A	G;G;G;G;G	844;844;716;257;101	1;1;1;1;1	WT;Tet2+/-#2	Tet2+/-#1	C;C;C;C;C	TGT;TGT;TGT;TGT;TGT	Y;Y;Y;Y;Y	TAT;TAT;TAT;TAT;TAT	rs32664862	+;+;+;+;+	uc007bmu.1;uc007bmv.1;uc011wnc.1;uc007bmw.1;uc007bmx.1	NA	NA	Mus musculus serine/threonine kinase 36 (Stk36), mRNA.;Mus musculus serine/threonine kinase 36 (Stk36), mRNA.;Mus musculus serine/threonine kinase 36 (Stk36), mRNA.;Mus musculus serine/threonine kinase 36 (Stk36), mRNA.;Mus musculus serine/threonine kinase 36 (Stk36), mRNA.	Stk36;Stk36;Stk36;Stk36;Stk36	BC043103;NM_175031;BC058698;AK047284;AK086716	NP_778196;NP_778196;NP_778196;NP_778196;NP_778196	NM_175031;NM_175031;NM_175031;NM_175031;NM_175031	NA;NA;NA;NA;NA	STK36_MOUSE;STK36_MOUSE;Q69ZM6-3;STK36_MOUSE;NA	Q69ZM6;Q69ZM6;Q69ZM6-3;Q69ZM6;NA	2	0.722222,0.277778,	26.000000,10.000000,	G,A,	missense	0.277778	rs32664862	A/G	A	+
chr1	75316628	SNP	A,G	4,6	Exonic	Coding;Coding;Coding;Coding	Silent;Silent;Silent;Silent	G	A;A;A;A	32;32;32;34	2;2;2;2	WT;Tet2+/-#2	Tet2+/-#1	V;V;V;V	GTT;GTT;GTT;GTT	V;V;V;V	GTC;GTC;GTC;GTC	rs13464448	-;-;-;-	uc007bow.2;uc007bou.2;uc007bot.2;uc011wnp.1	NA	NA	Mus musculus aspartyl aminopeptidase (Dnpep), transcript variant 2, mRNA.;Mus musculus aspartyl aminopeptidase (Dnpep), transcript variant 2, mRNA.;Mus musculus aspartyl aminopeptidase (Dnpep), transcript variant 2, mRNA.;Mus musculus aspartyl aminopeptidase (Dnpep), transcript variant 1, mRNA.	Dnpep;Dnpep;Dnpep;Dnpep	AK052001;AF005051;NM_016878;NM_001110831	NA;NP_058574;NP_058574;NP_001104301	NA;NM_016878;NM_016878;NM_001110831	NA;NA;NA;NA	Q8BPW9_MOUSE;DNPEP_MOUSE;DNPEP_MOUSE;Q3TVK3_MOUSE	Q8BPW9;Q9Z2W0;Q9Z2W0;Q3TVK3	2	0.351351,0.648649,	26.000000,48.000000,	T,C,	coding-synon	0.351351	rs13464448	C/T	G	-
chr1	75402322	SNP	C,G	9,1	Exonic	Coding;Coding;Coding;Coding	Silent;Silent;Silent;Silent	C	G;G;G;G	915;809;180;61	2;2;2;2	WT	NA	R;R;R;R	CGG;CGG;CGG;CGG	R;R;R;R	CGC;CGC;CGC;CGC	rs262962405	+;+;+;+	uc007boz.1;uc007bpa.1;uc007bpc.1;uc011wnq.1	NA	NA	Mus musculus SPEG complex locus (Speg), transcript variant 1, mRNA.;Mus musculus SPEG complex locus (Speg), transcript variant 3, mRNA.;Mus musculus SPEG complex locus (Speg), transcript variant 2, mRNA.;Mus musculus SPEG complex locus (Speg), transcript variant 4, mRNA.	Speg;Speg;Speg;Speg	NM_007463;NM_001085371;NM_001085370;NM_001173477	NP_001078839;NP_001078840;NP_001078839;NP_001166948	NM_007463;NM_001085371;NM_001085370;NM_001173477	NA;NA;NA;NA	E9QQ25_MOUSE;Q62407-2;A0A087WSE3_MOUSE;NA	E9QQ25;Q62407-2;A0A087WSE3;NA	0	NA	NA	NA	coding-synon	NA	rs262962405	C/G	C	+
chr1	75427690	SNP	C,T	9,1	Exonic	Coding;Coding	Silent;Silent	C	T;T	2746;2011	2;2	WT	NA	T;T	ACT;ACT	T;T	ACC;ACC	rs37827142	+;+	uc007boz.1;uc007bpc.1	NA	NA	Mus musculus SPEG complex locus (Speg), transcript variant 1, mRNA.;Mus musculus SPEG complex locus (Speg), transcript variant 2, mRNA.	Speg;Speg	NM_007463;NM_001085370	NP_001078839;NP_001078839	NM_007463;NM_001085370	NA;NA	E9QQ25_MOUSE;A0A087WSE3_MOUSE	E9QQ25;A0A087WSE3	2	0.200000,0.800000,	6.000000,24.000000,	T,C,	coding-synon	0.2	rs37827142	C/T	C	+
chr1	75476695	SNP	C,T	6,4	Exonic	Coding;Coding;Coding;Coding	Silent;Silent;Silent;Silent	C	T;T;T;T	149;149;311;14	2;2;2;2	WT;Tet2+/-#2	Tet2+/-#1	V;V;V;V	GTA;GTA;GTA;GTA	V;V;V;V	GTG;GTG;GTG;GTG	rs31642879	-;-;-;-	uc007bph.1;uc007bpi.2;uc007bpj.2;uc007bpk.2	NA	NA	Mus musculus chondroitin polymerizing factor (Chpf), transcript variant 2, mRNA.;Mus musculus chondroitin polymerizing factor (Chpf), transcript variant 2, mRNA.;Mus musculus chondroitin polymerizing factor (Chpf), transcript variant 1, mRNA.;Mus musculus chondroitin polymerizing factor (Chpf), transcript variant 1, mRNA.	Chpf;Chpf;Chpf;Chpf	AK160734;NM_001001565;NM_001001566;AK006466	NP_001001565;NP_001001565;NP_001001565;NP_001001565	NM_001001565;NM_001001565;NM_001001566;NM_001001565	NA;NA;NA;NA	CHSS2_MOUSE;CHSS2_MOUSE;CHSS2_MOUSE;CHSS2_MOUSE	Q6IQX7;Q6IQX7;Q6IQX7;Q6IQX7	2	0.500000,0.500000,	4.000000,4.000000,	T,C,	coding-synon	0.5	rs31642879	C/T	C	+
chr1	75525463	SNP	C,T	6,4	Exonic	Coding;Coding;5UTR	Silent;Silent;Non-Coding	C	T;T;T	129;129;NA	2;2;NA	WT;Tet2+/-#2	Tet2+/-#1	I;I;NA	ATT;ATT;NA	I;I;NA	ATC;ATC;NA	rs13475928	+;+;+	uc007bpt.2;uc007bpu.1;uc011wnr.1	NA	NA	Mus musculus serine/threonine kinase 11 interacting protein (Stk11ip), mRNA.;Mus musculus serine/threonine kinase 11 interacting protein (Stk11ip), mRNA.;Mus musculus serine/threonine kinase 11 interacting protein (Stk11ip), mRNA.	Stk11ip;Stk11ip;Stk11ip	NM_027886;AK156122;BC042403	NP_082162;NP_082162;NA	NM_027886;NM_027886;NA	NA;NA;NA	S11IP_MOUSE;S11IP_MOUSE;S11IP_MOUSE	Q3TAA7;Q3TAA7;Q3TAA7	2	0.314815,0.685185,	34.000000,74.000000,	T,C,	coding-synon	0.314815	rs13475928	C/T	C	+
chr1	75527433	SNP	C,T	4,6	Exonic	Coding;Coding;Coding	Silent;Silent;Silent	T	C;C;C	272;272;37	2;2;2	WT;Tet2+/-#2	Tet2+/-#1	L;L;L	CTC;CTC;CTC	L;L;L	CTT;CTT;CTT	rs6268110	+;+;+	uc007bpt.2;uc007bpu.1;uc011wnr.1	NA	NA	Mus musculus serine/threonine kinase 11 interacting protein (Stk11ip), mRNA.;Mus musculus serine/threonine kinase 11 interacting protein (Stk11ip), mRNA.;Mus musculus serine/threonine kinase 11 interacting protein (Stk11ip), mRNA.	Stk11ip;Stk11ip;Stk11ip	NM_027886;AK156122;BC042403	NP_082162;NP_082162;NA	NM_027886;NM_027886;NA	NA;NA;NA	S11IP_MOUSE;S11IP_MOUSE;S11IP_MOUSE	Q3TAA7;Q3TAA7;Q3TAA7	2	0.333333,0.666667,	10.000000,20.000000,	T,C,	coding-synon	0.333333	rs6268110	C/T	T	+
chr1	75486756	SNP	A	10	Exonic	Coding	Replacement	G	A	1764	1	NA	WT;Tet2+/-#1;Tet2+/-#2;Tet2-/-#1;Tet2-/-#2	M	ATG	T	ACG	rs31502068	-	uc007bpn.2	NA	NA	Mus musculus obscurin-like 1 (Obsl1), mRNA.	Obsl1	NM_178884	NP_849215	NM_178884	NA	OBSL1_MOUSE	D3YYU8	2	0.250000,0.750000,	2.000000,6.000000,	G,A,	missense	0.25	rs31502068	A/G	G	+
chr1	75497230	SNP	C,T	9,1	Exonic	Coding;Coding;Coding;Coding	Replacement;Replacement;Replacement;Replacement	C	T;T;T;T	911;911;433;911	0;0;0;0	WT	NA	I;I;I;I	ATA;ATA;ATA;ATA	V;V;V;V	GTA;GTA;GTA;GTA	rs37513212	-;-;-;-	uc007bpn.2;uc007bpo.2;uc007bpp.3;uc007bpq.2	NA	NA	Mus musculus obscurin-like 1 (Obsl1), mRNA.;Mus musculus obscurin-like 1 (Obsl1), mRNA.;Mus musculus obscurin-like 1 (Obsl1), mRNA.;Mus musculus obscurin-like 1 (Obsl1), mRNA.	Obsl1;Obsl1;Obsl1;Obsl1	NM_178884;AK048144;BC051643;AK162473	NP_849215;NA;NP_849215;NP_849215	NM_178884;NA;NM_178884;NM_178884	NA;NA;NA;NA	OBSL1_MOUSE;OBSL1_MOUSE;D3YYU8-2;OBSL1_MOUSE	D3YYU8;D3YYU8;D3YYU8-2;D3YYU8	2	0.200000,0.800000,	6.000000,24.000000,	T,C,	missense	0.2	rs37513212	C/T	C	+
chr1	75498183	SNP	C,T	5,5	Exonic	Coding;Coding;Coding;Coding	Replacement;Replacement;Replacement;Replacement	T	C;C;C;C	858;858;380;858	0;0;0;0	Tet2+/-#2	WT;Tet2+/-#1	E;E;E;E	GAA;GAA;GAA;GAA	K;K;K;K	AAA;AAA;AAA;AAA	rs30599864	-;-;-;-	uc007bpn.2;uc007bpo.2;uc007bpp.3;uc007bpq.2	NA	NA	Mus musculus obscurin-like 1 (Obsl1), mRNA.;Mus musculus obscurin-like 1 (Obsl1), mRNA.;Mus musculus obscurin-like 1 (Obsl1), mRNA.;Mus musculus obscurin-like 1 (Obsl1), mRNA.	Obsl1;Obsl1;Obsl1;Obsl1	NM_178884;AK048144;BC051643;AK162473	NP_849215;NA;NP_849215;NP_849215	NM_178884;NA;NM_178884;NM_178884	NA;NA;NA;NA	OBSL1_MOUSE;OBSL1_MOUSE;D3YYU8-2;OBSL1_MOUSE	D3YYU8;D3YYU8;D3YYU8-2;D3YYU8	2	0.352941,0.647059,	12.000000,22.000000,	T,C,	missense	0.352941	rs30599864	C/T	T	+
chr1	75502212	SNP	C,T	5,5	Exonic	Coding;Coding;Coding;Coding;Coding	Silent;Silent;Silent;Silent;Silent	T	C;C;C;C;C	627;627;149;627;627	2;2;2;2;2	Tet2+/-#2	WT;Tet2+/-#1	V;V;V;V;V	GTG;GTG;GTG;GTG;GTG	V;V;V;V;V	GTA;GTA;GTA;GTA;GTA	rs46684124	-;-;-;-;-	uc007bpn.2;uc007bpo.2;uc007bpp.3;uc007bpq.2;uc007bpr.2	NA	NA	Mus musculus obscurin-like 1 (Obsl1), mRNA.;Mus musculus obscurin-like 1 (Obsl1), mRNA.;Mus musculus obscurin-like 1 (Obsl1), mRNA.;Mus musculus obscurin-like 1 (Obsl1), mRNA.;Mus musculus obscurin-like 1 (Obsl1), mRNA.	Obsl1;Obsl1;Obsl1;Obsl1;Obsl1	NM_178884;AK048144;BC051643;AK162473;AK031074	NP_849215;NA;NP_849215;NP_849215;NP_849215	NM_178884;NA;NM_178884;NM_178884;NM_178884	NA;NA;NA;NA;NA	OBSL1_MOUSE;OBSL1_MOUSE;D3YYU8-2;OBSL1_MOUSE;NA	D3YYU8;D3YYU8;D3YYU8-2;D3YYU8;NA	0	NA	NA	NA	coding-synon	NA	rs46684124	C/T	T	+
chr1	75527656	SNP	A,G	4,6	Exonic	Coding;Coding;Coding	Silent;Silent;Silent	G	A;A;A	310;310;75	2;2;2	WT;Tet2+/-#2	Tet2+/-#1	R;R;R	AGA;AGA;AGA	R;R;R	AGG;AGG;AGG	rs31922766	+;+;+	uc007bpt.2;uc007bpu.1;uc011wnr.1	NA	NA	Mus musculus serine/threonine kinase 11 interacting protein (Stk11ip), mRNA.;Mus musculus serine/threonine kinase 11 interacting protein (Stk11ip), mRNA.;Mus musculus serine/threonine kinase 11 interacting protein (Stk11ip), mRNA.	Stk11ip;Stk11ip;Stk11ip	NM_027886;AK156122;BC042403	NP_082162;NP_082162;NA	NM_027886;NM_027886;NA	NA;NA;NA	S11IP_MOUSE;S11IP_MOUSE;S11IP_MOUSE	Q3TAA7;Q3TAA7;Q3TAA7	2	0.473684,0.526316,	18.000000,20.000000,	G,A,	coding-synon	0.473684	rs31922766	A/G	G	+
chr1	75534239	SNP	A,G	4,6	Exonic	Coding;Coding;Coding	Silent;Silent;Silent	G	A;A;A	912;912;677	2;2;2	WT;Tet2+/-#2	Tet2+/-#1	P;P;P	CCA;CCA;CCA	P;P;P	CCG;CCG;CCG	rs33860479	+;+;+	uc007bpt.2;uc007bpu.1;uc011wnr.1	NA	NA	Mus musculus serine/threonine kinase 11 interacting protein (Stk11ip), mRNA.;Mus musculus serine/threonine kinase 11 interacting protein (Stk11ip), mRNA.;Mus musculus serine/threonine kinase 11 interacting protein (Stk11ip), mRNA.	Stk11ip;Stk11ip;Stk11ip	NM_027886;AK156122;BC042403	NP_082162;NP_082162;NA	NM_027886;NM_027886;NA	NA;NA;NA	S11IP_MOUSE;S11IP_MOUSE;S11IP_MOUSE	Q3TAA7;Q3TAA7;Q3TAA7	2	0.450000,0.550000,	18.000000,22.000000,	G,A,	coding-synon	0.45	rs33860479	A/G	G	+
chr1	75553330	SNP	C,T	4,6	Exonic	Coding;Coding;Coding	Silent;Silent;Silent	T	C;C;C	606;116;116	2;2;2	WT;Tet2+/-#2	Tet2+/-#1	G;G;G	GGC;GGC;GGC	G;G;G	GGT;GGT;GGT	rs31813444	+;+;+	uc007bpv.2;uc007bpw.2;uc007bpx.2	NA	NA	Mus musculus solute carrier family 4 (anion exchanger), member 3 (Slc4a3), mRNA.;Mus musculus solute carrier family 4 (anion exchanger), member 3 (Slc4a3), mRNA.;Mus musculus solute carrier family 4 (anion exchanger), member 3 (Slc4a3), mRNA.	Slc4a3;Slc4a3;Slc4a3	NM_009208;AK147218;BC066086	NP_033234;NA;NA	NM_009208;NA;NA	NA;NA;NA	B3A3_MOUSE;B3A3_MOUSE;B3A3_MOUSE	P16283;P16283;P16283	2	0.300000,0.700000,	12.000000,28.000000,	T,C,	coding-synon	0.3	rs31813444	C/T	T	+
chr1	77398532	SNP	A,G	4,6	Exonic	Coding;Coding	Silent;Silent	G	A;A	559;559	2;2	Tet2+/-#1;Tet2+/-#2	WT	L;L	CTT;CTT	L;L	CTC;CTC	rs31644036	-;-	uc007bpz.1;uc007bqa.1	NA	NA	Mus musculus Eph receptor A4 (Epha4), mRNA.;Mus musculus Eph receptor A4 (Epha4), mRNA.	Epha4;Epha4	NM_007936;AK132203	NP_031962;NP_031962	NM_007936;NM_007936	NA;NA	EPHA4_MOUSE;EPHA4_MOUSE	Q03137;Q03137	2	0.750000,0.250000,	6.000000,2.000000,	G,A,	coding-synon	0.25	rs31644036	A/G	G	+
chr1	78393367	SNP	C,T	7,3	Exonic	Coding	Silent	C	T	144	2	WT;Tet2+/-#1;Tet2+/-#2	NA	F	TTT	F	TTC	rs37018864	+	uc007bqe.1	NA	NA	Mus musculus sphingosine-1-phosphate phosphotase 2 (Sgpp2), mRNA.	Sgpp2	NM_001004173	NP_001004173	NM_001004173	NA	SGPP2_MOUSE	Q810K3	2	0.214286,0.785714,	6.000000,22.000000,	T,C,	coding-synon	0.214286	rs37018864	C/T	C	+
chr1	78425302	SNP	C,T	3,7	Exonic	Coding;Coding;Coding;Coding	Silent;Silent;Silent;Silent	T	C;C;C;C	554;501;554;455	2;2;2;2	WT;Tet2+/-#1;Tet2+/-#2	NA	G;G;G;G	GGG;GGG;GGG;GGG	G;G;G;G	GGA;GGA;GGA;GGA	rs4222476	-;-;-;-	uc007bqf.2;uc007bqh.2;uc007bqg.2;uc007bqi.2	NA	NA	Mus musculus phenylalanyl-tRNA synthetase, beta subunit (Farsb), transcript variant 2, mRNA.;Mus musculus phenylalanyl-tRNA synthetase, beta subunit (Farsb), transcript variant 3, non-coding RNA.;Mus musculus phenylalanyl-tRNA synthetase, beta subunit (Farsb), transcript variant 1, mRNA.;Mus musculus phenylalanyl-tRNA synthetase, beta subunit (Farsb), transcript variant 4, non-coding RNA.	Farsb;Farsb;Farsb;Farsb	NM_001278075;NR_102757;NM_011811;NR_102758	NP_035941;NA;NP_035941;NA	NM_001278075;NR_102757;NM_011811;NR_102758	NA;NA;NA;NA	SYFB_MOUSE;SYFB_MOUSE;SYFB_MOUSE;SYFB_MOUSE	Q9WUA2;Q9WUA2;Q9WUA2;Q9WUA2	2	0.625000,0.375000,	10.000000,6.000000,	G,A,	ncRNA	0.375	rs4222476	A/G	T	-
chr1	75491230	SNP	C,G	4,6	Exonic	Coding;Coding	Replacement;Replacement	G	C;C	1340;1340	0;0	WT;Tet2+/-#2	Tet2+/-#1	G;G	GGA;GGA	R;R	CGA;CGA	rs30512166	-;-	uc007bpn.2;uc007bpo.2	NA	NA	Mus musculus obscurin-like 1 (Obsl1), mRNA.;Mus musculus obscurin-like 1 (Obsl1), mRNA.	Obsl1;Obsl1	NM_178884;AK048144	NP_849215;NA	NM_178884;NA	NA;NA	OBSL1_MOUSE;OBSL1_MOUSE	D3YYU8;D3YYU8	2	0.666667,0.333333,	24.000000,12.000000,	G,C,	missense	0.333333	rs30512166	C/G	G	+
chr1	75492649	SNP	C,T	9,1	Exonic	Coding;Coding	Replacement;Replacement	C	T;T	1216;1216	1;1	WT	NA	D;D	GAT;GAT	G;G	GGT;GGT	rs36249631	-;-	uc007bpn.2;uc007bpo.2	NA	NA	Mus musculus obscurin-like 1 (Obsl1), mRNA.;Mus musculus obscurin-like 1 (Obsl1), mRNA.	Obsl1;Obsl1	NM_178884;AK048144	NP_849215;NA	NM_178884;NA	NA;NA	OBSL1_MOUSE;OBSL1_MOUSE	D3YYU8;D3YYU8	2	0.230769,0.769231,	6.000000,20.000000,	T,C,	missense	0.230769	rs36249631	C/T	C	+
chr1	75493878	SNP	A,G	4,6	Exonic	Coding;Coding	Replacement;Replacement	G	A;A	1045;1045	0;0	WT;Tet2+/-#2	Tet2+/-#1	C;C	TGT;TGT	R;R	CGT;CGT	rs32388716	-;-	uc007bpn.2;uc007bpo.2	NA	NA	Mus musculus obscurin-like 1 (Obsl1), mRNA.;Mus musculus obscurin-like 1 (Obsl1), mRNA.	Obsl1;Obsl1	NM_178884;AK048144	NP_849215;NA	NM_178884;NA	NA;NA	OBSL1_MOUSE;OBSL1_MOUSE	D3YYU8;D3YYU8	2	0.611111,0.388889,	22.000000,14.000000,	G,A,	missense	0.388889	rs32388716	A/G	G	+
chr1	75493933	SNP	C,T	6,4	Exonic	Coding;Coding	Silent;Silent	C	T;T	1026;1026	2;2	WT;Tet2+/-#2	Tet2+/-#1	G;G	GGA;GGA	G;G	GGG;GGG	rs30797392	-;-	uc007bpn.2;uc007bpo.2	NA	NA	Mus musculus obscurin-like 1 (Obsl1), mRNA.;Mus musculus obscurin-like 1 (Obsl1), mRNA.	Obsl1;Obsl1	NM_178884;AK048144	NP_849215;NA	NM_178884;NA	NA;NA	OBSL1_MOUSE;OBSL1_MOUSE	D3YYU8;D3YYU8	2	0.352941,0.647059,	12.000000,22.000000,	T,C,	coding-synon	0.352941	rs30797392	C/T	C	+
chr1	75529951	SNP	C,T	6,4	Exonic	Coding;Coding;Coding	Silent;Silent;Silent	C	T;T;T	599;599;364	2;2;2	WT;Tet2+/-#2	Tet2+/-#1	P;P;P	CCT;CCT;CCT	P;P;P	CCC;CCC;CCC	rs32262716	+;+;+	uc007bpt.2;uc007bpu.1;uc011wnr.1	NA	NA	Mus musculus serine/threonine kinase 11 interacting protein (Stk11ip), mRNA.;Mus musculus serine/threonine kinase 11 interacting protein (Stk11ip), mRNA.;Mus musculus serine/threonine kinase 11 interacting protein (Stk11ip), mRNA.	Stk11ip;Stk11ip;Stk11ip	NM_027886;AK156122;BC042403	NP_082162;NP_082162;NA	NM_027886;NM_027886;NA	NA;NA;NA	S11IP_MOUSE;S11IP_MOUSE;S11IP_MOUSE	Q3TAA7;Q3TAA7;Q3TAA7	2	0.470588,0.529412,	16.000000,18.000000,	T,C,	coding-synon	0.470588	rs32262716	C/T	C	+
chr1	75532400	SNP	A,G	4,6	Exonic	Coding;Coding;Coding	Silent;Silent;Silent	G	A;A;A	724;724;489	2;2;2	WT;Tet2+/-#2	Tet2+/-#1	Q;Q;Q	CAA;CAA;CAA	Q;Q;Q	CAG;CAG;CAG	rs47778209	+;+;+	uc007bpt.2;uc007bpu.1;uc011wnr.1	NA	NA	Mus musculus serine/threonine kinase 11 interacting protein (Stk11ip), mRNA.;Mus musculus serine/threonine kinase 11 interacting protein (Stk11ip), mRNA.;Mus musculus serine/threonine kinase 11 interacting protein (Stk11ip), mRNA.	Stk11ip;Stk11ip;Stk11ip	NM_027886;AK156122;BC042403	NP_082162;NP_082162;NA	NM_027886;NM_027886;NA	NA;NA;NA	S11IP_MOUSE;S11IP_MOUSE;S11IP_MOUSE	Q3TAA7;Q3TAA7;Q3TAA7	0	NA	NA	NA	coding-synon	NA	rs47778209	A/G	G	+
chr1	75554179	SNP	C,G	6,4	Exonic	Coding;Coding;Coding	Silent;Silent;Silent	C	G;G;G	736;246;246	2;2;2	WT;Tet2+/-#2	Tet2+/-#1	L;L;L	CTG;CTG;CTG	L;L;L	CTC;CTC;CTC	rs36353030	+;+;+	uc007bpv.2;uc007bpw.2;uc007bpx.2	NA	NA	Mus musculus solute carrier family 4 (anion exchanger), member 3 (Slc4a3), mRNA.;Mus musculus solute carrier family 4 (anion exchanger), member 3 (Slc4a3), mRNA.;Mus musculus solute carrier family 4 (anion exchanger), member 3 (Slc4a3), mRNA.	Slc4a3;Slc4a3;Slc4a3	NM_009208;AK147218;BC066086	NP_033234;NA;NA	NM_009208;NA;NA	NA;NA;NA	B3A3_MOUSE;B3A3_MOUSE;B3A3_MOUSE	P16283;P16283;P16283	2	0.666667,0.333333,	20.000000,10.000000,	G,C,	coding-synon	0.333333	rs36353030	C/G	C	+
chr1	77426741	SNP	C,T	7,3	Exonic	Coding;Coding	Silent;Silent	C	T;T	376;376	2;2	WT;Tet2+/-#1;Tet2+/-#2	NA	K;K	AAA;AAA	K;K	AAG;AAG	rs32496950	-;-	uc007bpz.1;uc007bqa.1	NA	NA	Mus musculus Eph receptor A4 (Epha4), mRNA.;Mus musculus Eph receptor A4 (Epha4), mRNA.	Epha4;Epha4	NM_007936;AK132203	NP_031962;NP_031962	NM_007936;NM_007936	NA;NA	EPHA4_MOUSE;EPHA4_MOUSE	Q03137;Q03137	2	0.444444,0.555556,	16.000000,20.000000,	T,C,	coding-synon	0.444444	rs32496950	C/T	C	+
chr1	78416946	SNP	C,T	3,7	Exonic	Coding	Silent	T	C	195	2	WT;Tet2+/-#1;Tet2+/-#2	NA	D	GAC	D	GAT	rs32366350	+	uc007bqe.1	NA	NA	Mus musculus sphingosine-1-phosphate phosphotase 2 (Sgpp2), mRNA.	Sgpp2	NM_001004173	NP_001004173	NM_001004173	NA	SGPP2_MOUSE	Q810K3	2	0.166667,0.833333,	6.000000,30.000000,	T,C,	coding-synon	0.166667	rs32366350	C/T	T	+
chr1	78458583	SNP	A,G	7,3	Exonic	Coding;Coding;Coding;Coding	Silent;Silent;Silent;Silent	A	G;G;G;G	442;389;442;343	2;2;2;2	WT;Tet2+/-#1;Tet2+/-#2	NA	P;P;P;P	CCC;CCC;CCC;CCC	P;P;P;P	CCT;CCT;CCT;CCT	rs31689319	-;-;-;-	uc007bqf.2;uc007bqh.2;uc007bqg.2;uc007bqi.2	NA	NA	Mus musculus phenylalanyl-tRNA synthetase, beta subunit (Farsb), transcript variant 2, mRNA.;Mus musculus phenylalanyl-tRNA synthetase, beta subunit (Farsb), transcript variant 3, non-coding RNA.;Mus musculus phenylalanyl-tRNA synthetase, beta subunit (Farsb), transcript variant 1, mRNA.;Mus musculus phenylalanyl-tRNA synthetase, beta subunit (Farsb), transcript variant 4, non-coding RNA.	Farsb;Farsb;Farsb;Farsb	NM_001278075;NR_102757;NM_011811;NR_102758	NP_035941;NA;NP_035941;NA	NM_001278075;NR_102757;NM_011811;NR_102758	NA;NA;NA;NA	SYFB_MOUSE;SYFB_MOUSE;SYFB_MOUSE;SYFB_MOUSE	Q9WUA2;Q9WUA2;Q9WUA2;Q9WUA2	2	0.315789,0.684211,	12.000000,26.000000,	G,A,	coding-synon,ncRNA	0.315789	rs31689319	A/G	A	+
chr1	78425338	SNP	G,T	7,3	Exonic	Coding;Coding;Coding;Coding	Silent;Silent;Silent;Silent	G	T;T;T;T	542;489;542;443	2;2;2;2	WT;Tet2+/-#1;Tet2+/-#2	NA	A;A;A;A	GCA;GCA;GCA;GCA	A;A;A;A	GCC;GCC;GCC;GCC	rs4222475	-;-;-;-	uc007bqf.2;uc007bqh.2;uc007bqg.2;uc007bqi.2	NA	NA	Mus musculus phenylalanyl-tRNA synthetase, beta subunit (Farsb), transcript variant 2, mRNA.;Mus musculus phenylalanyl-tRNA synthetase, beta subunit (Farsb), transcript variant 3, non-coding RNA.;Mus musculus phenylalanyl-tRNA synthetase, beta subunit (Farsb), transcript variant 1, mRNA.;Mus musculus phenylalanyl-tRNA synthetase, beta subunit (Farsb), transcript variant 4, non-coding RNA.	Farsb;Farsb;Farsb;Farsb	NM_001278075;NR_102757;NM_011811;NR_102758	NP_035941;NA;NP_035941;NA	NM_001278075;NR_102757;NM_011811;NR_102758	NA;NA;NA;NA	SYFB_MOUSE;SYFB_MOUSE;SYFB_MOUSE;SYFB_MOUSE	Q9WUA2;Q9WUA2;Q9WUA2;Q9WUA2	2	0.363636,0.636364,	40.000000,70.000000,	A,C,	ncRNA	0.363636	rs4222475	A/C	G	-
chr1	78523681	SNP	A,G	7,3	Exonic	Coding;Coding	Silent;Silent	A	G;G	127;127	2;2	WT;Tet2+/-#1;Tet2+/-#2	NA	S;S	TCG;TCG	S;S	TCA;TCA	rs13460874	+;+	uc007bql.2;uc007bqk.1	NA	NA	Mus musculus monoacylglycerol O-acyltransferase 1 (Mogat1), mRNA.;Mus musculus monoacylglycerol O-acyltransferase 1 (Mogat1), mRNA.	Mogat1;Mogat1	NM_026713;BC031920	NP_080989;NP_080989	NM_026713;NM_026713	NA;NA	MOGT1_MOUSE;MOGT1_MOUSE	Q91ZV4;Q91ZV4	2	0.666667,0.333333,	20.000000,10.000000,	G,A,	unknown	0.333333	rs13460874	A/G	A	+
chr1	78537954	SNP	C,T	7,3	Exonic	Coding;non-coding RNA	Silent;Non-Coding	C	T;T	288;NA	2;NA	WT;Tet2+/-#1;Tet2+/-#2	NA	P;NA	CCT;NA	P;NA	CCC;NA	rs223487934	+;+	uc007bql.2;uc007bqm.2	NA	NA	Mus musculus monoacylglycerol O-acyltransferase 1 (Mogat1), mRNA.;Mus musculus monoacylglycerol O-acyltransferase 1 (Mogat1), mRNA.	Mogat1;Mogat1	NM_026713;AK004368	NP_080989;NA	NM_026713;NA	NA;NA	MOGT1_MOUSE;NA	Q91ZV4;NA	0	NA	NA	NA	coding-synon	NA	rs223487934	C/T	C	+
chr1	78537971	SNP	C,T	7,3	Exonic	Coding;non-coding RNA	Replacement;Non-Coding	C	T;T	294;NA	1;NA	WT;Tet2+/-#1;Tet2+/-#2	NA	I;NA	ATT;NA	T;NA	ACT;NA	rs239001038	+;+	uc007bql.2;uc007bqm.2	NA	NA	Mus musculus monoacylglycerol O-acyltransferase 1 (Mogat1), mRNA.;Mus musculus monoacylglycerol O-acyltransferase 1 (Mogat1), mRNA.	Mogat1;Mogat1	NM_026713;AK004368	NP_080989;NA	NM_026713;NA	NA;NA	MOGT1_MOUSE;NA	Q91ZV4;NA	0	NA	NA	NA	missense	NA	rs239001038	C/T	C	+
chr1	78664956	SNP	G,T	7,3	Exonic	Coding;Coding;Coding	Silent;Silent;Silent	G	T;T;T	190;190;190	2;2;2	WT;Tet2+/-#1;Tet2+/-#2	NA	A;A;A	GCT;GCT;GCT	A;A;A	GCG;GCG;GCG	rs31498748	+;+;+	uc007bqn.2;uc011wnv.1;uc033fjt.1	NA	NA	Mus musculus UTP14, U3 small nucleolar ribonucleoprotein, homolog B (yeast) (Utp14b), transcript variant 2, mRNA.;Mus musculus UTP14, U3 small nucleolar ribonucleoprotein, homolog B (yeast) (Utp14b), transcript variant 1, mRNA.;Mus musculus UTP14, U3 small nucleolar ribonucleoprotein, homolog B (yeast) (Utp14b), transcript variant 1, mRNA.	Utp14b;Utp14b;Utp14b	NM_001001981;NM_001136226;CCDS15086	NP_001129698;NP_001129698;NP_001129698	NM_001001981;NM_001136226;NM_001136226	NA;NA;NA	E9Q9S3_MOUSE;E9Q9S3_MOUSE;E9Q9S3_MOUSE	E9Q9S3;E9Q9S3;E9Q9S3	2	0.500000,0.500000,	4.000000,4.000000,	G,T,	intron	0.5	rs31498748	G/T	G	+
chr1	78665144	SNP	C,T	7,3	Exonic	Coding;Coding;Coding	Replacement;Replacement;Replacement	C	T;T;T	253;253;253	1;1;1	WT;Tet2+/-#1;Tet2+/-#2	NA	M;M;M	ATG;ATG;ATG	T;T;T	ACG;ACG;ACG	rs30662930	+;+;+	uc007bqn.2;uc011wnv.1;uc033fjt.1	NA	NA	Mus musculus UTP14, U3 small nucleolar ribonucleoprotein, homolog B (yeast) (Utp14b), transcript variant 2, mRNA.;Mus musculus UTP14, U3 small nucleolar ribonucleoprotein, homolog B (yeast) (Utp14b), transcript variant 1, mRNA.;Mus musculus UTP14, U3 small nucleolar ribonucleoprotein, homolog B (yeast) (Utp14b), transcript variant 1, mRNA.	Utp14b;Utp14b;Utp14b	NM_001001981;NM_001136226;CCDS15086	NP_001129698;NP_001129698;NP_001129698	NM_001001981;NM_001136226;NM_001136226	NA;NA;NA	E9Q9S3_MOUSE;E9Q9S3_MOUSE;E9Q9S3_MOUSE	E9Q9S3;E9Q9S3;E9Q9S3	2	0.250000,0.750000,	2.000000,6.000000,	T,C,	intron,missense	0.25	rs30662930	C/T	C	+
chr1	79435347	SNP	G,T	7,3	Exonic	Coding;Coding;Coding	Replacement;Replacement;Replacement	G	T;T;T	553;513;553	1;1;1	WT;Tet2+/-#1;Tet2+/-#2	NA	Q;Q;Q	CAA;CAA;CAA	P;P;P	CCA;CCA;CCA	rs8253473	-;-;-	uc007bqr.1;uc007bqs.1;uc033fjv.1	NA	NA	Mus musculus secretogranin II (Scg2), mRNA.;Mus musculus secretogranin II (Scg2), mRNA.;Mus musculus secretogranin II (Scg2), mRNA.	Scg2;Scg2;Scg2	NM_009129;BC048249;CCDS15089	NP_033155;NP_033155;NP_033155	NM_009129;NM_009129;NM_009129	NA;NA;NA	SCG2_MOUSE;Q4W8U9_MOUSE;SCG2_MOUSE	Q03517;Q4W8U9;Q03517	2	0.600000,0.400000,	18.000000,12.000000,	A,C,	missense	0.4	rs8253473	A/C	G	-
chr1	79776265	SNP	C,T	7,3	Exonic	Coding;Coding	Silent;Silent	C	T;T	45;45	0;0	WT;Tet2+/-#1;Tet2+/-#2	NA	L;L	TTG;TTG	L;L	CTG;CTG	rs46379337	+;+	uc007bqx.1;uc007bqy.1	NA	NA	Mus musculus mitochondrial ribosomal protein L44 (Mrpl44), mRNA.;Mus musculus mitochondrial ribosomal protein L44 (Mrpl44), mRNA.	Mrpl44;Mrpl44	AK019986;NM_001081210	NP_001074679;NP_001074679	NM_001081210;NM_001081210	NA;NA	Q9CY73-2;RM44_MOUSE	Q9CY73-2;Q9CY73	2	0.875000,0.125000,	14.000000,2.000000,	T,C,	coding-synon	0.125	rs46379337	C/T	C	+
chr1	79778056	SNP	C,T	7,3	Exonic	Coding;Coding	Silent;Silent	C	T;T	126;126	2;2	WT;Tet2+/-#1;Tet2+/-#2	NA	F;F	TTT;TTT	F;F	TTC;TTC	rs13475941	+;+	uc007bqx.1;uc007bqy.1	NA	NA	Mus musculus mitochondrial ribosomal protein L44 (Mrpl44), mRNA.;Mus musculus mitochondrial ribosomal protein L44 (Mrpl44), mRNA.	Mrpl44;Mrpl44	AK019986;NM_001081210	NP_001074679;NP_001074679	NM_001081210;NM_001081210	NA;NA	Q9CY73-2;RM44_MOUSE	Q9CY73-2;Q9CY73	2	0.446154,0.553846,	58.000000,72.000000,	T,C,	coding-synon	0.446154	rs13475941	C/T	C	+
chr1	79778269	SNP	A,G	3,7	Exonic	Coding;Coding	Silent;Silent	G	A;A	197;197	2;2	WT;Tet2+/-#1;Tet2+/-#2	NA	A;A	GCA;GCA	A;A	GCG;GCG	rs48058732	+;+	uc007bqx.1;uc007bqy.1	NA	NA	Mus musculus mitochondrial ribosomal protein L44 (Mrpl44), mRNA.;Mus musculus mitochondrial ribosomal protein L44 (Mrpl44), mRNA.	Mrpl44;Mrpl44	AK019986;NM_001081210	NP_001074679;NP_001074679	NM_001081210;NM_001081210	NA;NA	Q9CY73-2;RM44_MOUSE	Q9CY73-2;Q9CY73	0	NA	NA	NA	coding-synon	NA	rs48058732	A/G	G	+
chr1	75505913	SNP	A,G	1,9	Exonic	Coding;Coding;Coding;Coding	Silent;Silent;Silent;Silent	G	A;A;A;A	104;104;104;104	2;2;2;2	WT	NA	P;P;P;P	CCT;CCT;CCT;CCT	P;P;P;P	CCC;CCC;CCC;CCC	rs250003810	-;-;-;-	uc007bpn.2;uc007bpo.2;uc007bpq.2;uc007bpr.2	NA	NA	Mus musculus obscurin-like 1 (Obsl1), mRNA.;Mus musculus obscurin-like 1 (Obsl1), mRNA.;Mus musculus obscurin-like 1 (Obsl1), mRNA.;Mus musculus obscurin-like 1 (Obsl1), mRNA.	Obsl1;Obsl1;Obsl1;Obsl1	NM_178884;AK048144;AK162473;AK031074	NP_849215;NA;NP_849215;NP_849215	NM_178884;NA;NM_178884;NM_178884	NA;NA;NA;NA	OBSL1_MOUSE;OBSL1_MOUSE;OBSL1_MOUSE;NA	D3YYU8;D3YYU8;D3YYU8;NA	0	NA	NA	NA	coding-synon,near-gene-5	NA	rs250003810	A/G	G	+
chr1	75505934	SNP	A,G	1,9	Exonic	Coding;Coding;Coding;Coding	Silent;Silent;Silent;Silent	G	A;A;A;A	97;97;97;97	2;2;2;2	WT	NA	A;A;A;A	GCT;GCT;GCT;GCT	A;A;A;A	GCC;GCC;GCC;GCC	rs46703075	-;-;-;-	uc007bpn.2;uc007bpo.2;uc007bpq.2;uc007bpr.2	NA	NA	Mus musculus obscurin-like 1 (Obsl1), mRNA.;Mus musculus obscurin-like 1 (Obsl1), mRNA.;Mus musculus obscurin-like 1 (Obsl1), mRNA.;Mus musculus obscurin-like 1 (Obsl1), mRNA.	Obsl1;Obsl1;Obsl1;Obsl1	NM_178884;AK048144;AK162473;AK031074	NP_849215;NA;NP_849215;NP_849215	NM_178884;NA;NM_178884;NM_178884	NA;NA;NA;NA	OBSL1_MOUSE;OBSL1_MOUSE;OBSL1_MOUSE;NA	D3YYU8;D3YYU8;D3YYU8;NA	0	NA	NA	NA	coding-synon,near-gene-5	NA	rs46703075	A/G	G	+
chr1	75557771	SNP	A,C	4,6	Exonic	Coding;Coding;Coding	Silent;Silent;Silent	C	A;A;A	1193;703;703	0;0;0	WT;Tet2+/-#2	Tet2+/-#1	R;R;R	AGG;AGG;AGG	R;R;R	CGG;CGG;CGG	rs37576718	+;+;+	uc007bpv.2;uc007bpw.2;uc007bpx.2	NA	NA	Mus musculus solute carrier family 4 (anion exchanger), member 3 (Slc4a3), mRNA.;Mus musculus solute carrier family 4 (anion exchanger), member 3 (Slc4a3), mRNA.;Mus musculus solute carrier family 4 (anion exchanger), member 3 (Slc4a3), mRNA.	Slc4a3;Slc4a3;Slc4a3	NM_009208;AK147218;BC066086	NP_033234;NA;NA	NM_009208;NA;NA	NA;NA;NA	B3A3_MOUSE;B3A3_MOUSE;B3A3_MOUSE	P16283;P16283;P16283	2	0.466667,0.533333,	14.000000,16.000000,	A,C,	coding-synon	0.466667	rs37576718	A/C	C	+
chr1	77399708	SNP	A,G	6,4	Exonic	Coding;Coding	Silent;Silent	A	G;G	511;511	2;2	Tet2+/-#1;Tet2+/-#2	WT	F;F	TTC;TTC	F;F	TTT;TTT	rs241247167	-;-	uc007bpz.1;uc007bqa.1	NA	NA	Mus musculus Eph receptor A4 (Epha4), mRNA.;Mus musculus Eph receptor A4 (Epha4), mRNA.	Epha4;Epha4	NM_007936;AK132203	NP_031962;NP_031962	NM_007936;NM_007936	NA;NA	EPHA4_MOUSE;EPHA4_MOUSE	Q03137;Q03137	0	NA	NA	NA	coding-synon	NA	rs241247167	A/G	A	+
chr1	78121686	SNP	A,G	3,7	Exonic	Coding;Coding	Silent;Silent	G	A;A	355;355	2;2	WT;Tet2+/-#1;Tet2+/-#2	NA	C;C	TGT;TGT	C;C	TGC;TGC	rs243714647	-;-	uc007bqc.2;uc007bqb.2	NA	NA	Mus musculus paired box 3 (Pax3), transcript variant 2, mRNA.;Mus musculus paired box 3 (Pax3), transcript variant 1, mRNA.	Pax3;Pax3	NM_001159520;NM_008781	NP_001152992;NP_032807	NM_001159520;NM_008781	NA;NA	Q8BRF1_MOUSE;PAX3_MOUSE	Q8BRF1;P24610	0	NA	NA	NA	coding-synon	NA	rs243714647	A/G	G	+
chr1	78523621	SNP	A,G	7,3	Exonic	Coding;Coding	Silent;Silent	A	G;G	107;107	2;2	WT;Tet2+/-#1;Tet2+/-#2	NA	G;G	GGG;GGG	G;G	GGA;GGA	rs50386937	+;+	uc007bql.2;uc007bqk.1	NA	NA	Mus musculus monoacylglycerol O-acyltransferase 1 (Mogat1), mRNA.;Mus musculus monoacylglycerol O-acyltransferase 1 (Mogat1), mRNA.	Mogat1;Mogat1	NM_026713;BC031920	NP_080989;NP_080989	NM_026713;NM_026713	NA;NA	MOGT1_MOUSE;MOGT1_MOUSE	Q91ZV4;Q91ZV4	2	0.857143,0.142857,	24.000000,4.000000,	G,A,	unknown	0.142857	rs50386937	A/G	A	+
chr1	78538038	SNP	A,G	3,7	Exonic	Coding;non-coding RNA	Silent;Non-Coding	G	A;A	316;NA	2;NA	WT;Tet2+/-#1;Tet2+/-#2	NA	L;NA	CTA;NA	L;NA	CTG;NA	rs250613152	+;+	uc007bql.2;uc007bqm.2	NA	NA	Mus musculus monoacylglycerol O-acyltransferase 1 (Mogat1), mRNA.;Mus musculus monoacylglycerol O-acyltransferase 1 (Mogat1), mRNA.	Mogat1;Mogat1	NM_026713;AK004368	NP_080989;NA	NM_026713;NA	NA;NA	MOGT1_MOUSE;NA	Q91ZV4;NA	0	NA	NA	NA	coding-synon	NA	rs250613152	A/G	G	+
chr1	78664914	SNP	A,G	3,7	Exonic	Coding;Coding;Coding	Silent;Silent;Silent	G	A;A;A	176;176;176	2;2;2	WT;Tet2+/-#1;Tet2+/-#2	NA	Q;Q;Q	CAA;CAA;CAA	Q;Q;Q	CAG;CAG;CAG	rs31427463	+;+;+	uc007bqn.2;uc011wnv.1;uc033fjt.1	NA	NA	Mus musculus UTP14, U3 small nucleolar ribonucleoprotein, homolog B (yeast) (Utp14b), transcript variant 2, mRNA.;Mus musculus UTP14, U3 small nucleolar ribonucleoprotein, homolog B (yeast) (Utp14b), transcript variant 1, mRNA.;Mus musculus UTP14, U3 small nucleolar ribonucleoprotein, homolog B (yeast) (Utp14b), transcript variant 1, mRNA.	Utp14b;Utp14b;Utp14b	NM_001001981;NM_001136226;CCDS15086	NP_001129698;NP_001129698;NP_001129698	NM_001001981;NM_001136226;NM_001136226	NA;NA;NA	E9Q9S3_MOUSE;E9Q9S3_MOUSE;E9Q9S3_MOUSE	E9Q9S3;E9Q9S3;E9Q9S3	2	0.500000,0.500000,	4.000000,4.000000,	G,A,	intron	0.5	rs31427463	A/G	G	+
chr1	78665427	SNP	A,G	7,3	Exonic	Coding;Coding;Coding	Silent;Silent;Silent	A	G;G;G	347;347;347	2;2;2	WT;Tet2+/-#1;Tet2+/-#2	NA	Q;Q;Q	CAG;CAG;CAG	Q;Q;Q	CAA;CAA;CAA	rs257172702	+;+;+	uc007bqn.2;uc011wnv.1;uc033fjt.1	NA	NA	Mus musculus UTP14, U3 small nucleolar ribonucleoprotein, homolog B (yeast) (Utp14b), transcript variant 2, mRNA.;Mus musculus UTP14, U3 small nucleolar ribonucleoprotein, homolog B (yeast) (Utp14b), transcript variant 1, mRNA.;Mus musculus UTP14, U3 small nucleolar ribonucleoprotein, homolog B (yeast) (Utp14b), transcript variant 1, mRNA.	Utp14b;Utp14b;Utp14b	NM_001001981;NM_001136226;CCDS15086	NP_001129698;NP_001129698;NP_001129698	NM_001001981;NM_001136226;NM_001136226	NA;NA;NA	E9Q9S3_MOUSE;E9Q9S3_MOUSE;E9Q9S3_MOUSE	E9Q9S3;E9Q9S3;E9Q9S3	0	NA	NA	NA	coding-synon,intron	NA	rs257172702	A/G	A	+
chr1	79779598	SNP	C,T	3,7	Exonic	Coding	Silent	T	C	253	2	WT;Tet2+/-#1;Tet2+/-#2	NA	P	CCC	P	CCT	rs51599965	+	uc007bqy.1	NA	NA	Mus musculus mitochondrial ribosomal protein L44 (Mrpl44), mRNA.	Mrpl44	NM_001081210	NP_001074679	NM_001081210	NA	RM44_MOUSE	Q9CY73	0	NA	NA	NA	coding-synon	NA	rs51599965	C/T	T	+
chr1	75498289	SNP	A,G	4,6	Exonic	Coding;Coding;Coding;Coding	Silent;Silent;Silent;Silent	G	A;A;A;A	822;822;344;822	2;2;2;2	WT;Tet2+/-#2	Tet2+/-#1	S;S;S;S	TCT;TCT;TCT;TCT	S;S;S;S	TCC;TCC;TCC;TCC	rs31287133	-;-;-;-	uc007bpn.2;uc007bpo.2;uc007bpp.3;uc007bpq.2	NA	NA	Mus musculus obscurin-like 1 (Obsl1), mRNA.;Mus musculus obscurin-like 1 (Obsl1), mRNA.;Mus musculus obscurin-like 1 (Obsl1), mRNA.;Mus musculus obscurin-like 1 (Obsl1), mRNA.	Obsl1;Obsl1;Obsl1;Obsl1	NM_178884;AK048144;BC051643;AK162473	NP_849215;NA;NP_849215;NP_849215	NM_178884;NA;NM_178884;NM_178884	NA;NA;NA;NA	OBSL1_MOUSE;OBSL1_MOUSE;D3YYU8-2;OBSL1_MOUSE	D3YYU8;D3YYU8;D3YYU8-2;D3YYU8	2	0.666667,0.333333,	24.000000,12.000000,	G,A,	coding-synon	0.333333	rs31287133	A/G	G	+
chr1	75507316	SNP	A,G	9,1	Exonic	Coding	Silent	A	G	23	2	WT	NA	G	GGG	G	GGA	rs264083057	+	uc007bps.1	NA	NA	Mus musculus inhibin alpha (Inha), mRNA.	Inha	NM_010564	NP_034694	NM_010564	NA	INHA_MOUSE	Q04997	0	NA	NA	NA	coding-synon,near-gene-5	NA	rs264083057	A/G	A	+
chr1	75532340	SNP	C,T	6,4	Exonic	Coding;Coding;Coding	Silent;Silent;Silent	C	T;T;T	704;704;469	2;2;2	WT;Tet2+/-#2	Tet2+/-#1	H;H;H	CAT;CAT;CAT	H;H;H	CAC;CAC;CAC	rs38479416	+;+;+	uc007bpt.2;uc007bpu.1;uc011wnr.1	NA	NA	Mus musculus serine/threonine kinase 11 interacting protein (Stk11ip), mRNA.;Mus musculus serine/threonine kinase 11 interacting protein (Stk11ip), mRNA.;Mus musculus serine/threonine kinase 11 interacting protein (Stk11ip), mRNA.	Stk11ip;Stk11ip;Stk11ip	NM_027886;AK156122;BC042403	NP_082162;NP_082162;NA	NM_027886;NM_027886;NA	NA;NA;NA	S11IP_MOUSE;S11IP_MOUSE;S11IP_MOUSE	Q3TAA7;Q3TAA7;Q3TAA7	2	0.600000,0.400000,	18.000000,12.000000,	T,C,	coding-synon	0.4	rs38479416	C/T	C	+
chr1	78469252	SNP	C,T	3,7	Exonic	Coding;Coding;Coding;Coding	Silent;Silent;Silent;Silent	T	C;C;C;C	262;209;262;163	2;2;2;2	WT;Tet2+/-#1;Tet2+/-#2	NA	K;K;K;K	AAG;AAG;AAG;AAG	K;K;K;K	AAA;AAA;AAA;AAA	rs50445990	-;-;-;-	uc007bqf.2;uc007bqh.2;uc007bqg.2;uc007bqi.2	NA	NA	Mus musculus phenylalanyl-tRNA synthetase, beta subunit (Farsb), transcript variant 2, mRNA.;Mus musculus phenylalanyl-tRNA synthetase, beta subunit (Farsb), transcript variant 3, non-coding RNA.;Mus musculus phenylalanyl-tRNA synthetase, beta subunit (Farsb), transcript variant 1, mRNA.;Mus musculus phenylalanyl-tRNA synthetase, beta subunit (Farsb), transcript variant 4, non-coding RNA.	Farsb;Farsb;Farsb;Farsb	NM_001278075;NR_102757;NM_011811;NR_102758	NP_035941;NA;NP_035941;NA	NM_001278075;NR_102757;NM_011811;NR_102758	NA;NA;NA;NA	SYFB_MOUSE;SYFB_MOUSE;SYFB_MOUSE;SYFB_MOUSE	Q9WUA2;Q9WUA2;Q9WUA2;Q9WUA2	2	0.600000,0.400000,	18.000000,12.000000,	T,C,	coding-synon,ncRNA	0.4	rs50445990	C/T	T	+
chr1	78664818	SNP	C,T	7,3	Exonic	Coding;Coding;Coding	Silent;Silent;Silent	C	T;T;T	144;144;144	2;2;2	WT;Tet2+/-#1;Tet2+/-#2	NA	N;N;N	AAT;AAT;AAT	N;N;N	AAC;AAC;AAC	rs31555299	+;+;+	uc007bqn.2;uc011wnv.1;uc033fjt.1	NA	NA	Mus musculus UTP14, U3 small nucleolar ribonucleoprotein, homolog B (yeast) (Utp14b), transcript variant 2, mRNA.;Mus musculus UTP14, U3 small nucleolar ribonucleoprotein, homolog B (yeast) (Utp14b), transcript variant 1, mRNA.;Mus musculus UTP14, U3 small nucleolar ribonucleoprotein, homolog B (yeast) (Utp14b), transcript variant 1, mRNA.	Utp14b;Utp14b;Utp14b	NM_001001981;NM_001136226;CCDS15086	NP_001129698;NP_001129698;NP_001129698	NM_001001981;NM_001136226;NM_001136226	NA;NA;NA	E9Q9S3_MOUSE;E9Q9S3_MOUSE;E9Q9S3_MOUSE	E9Q9S3;E9Q9S3;E9Q9S3	2	0.500000,0.500000,	4.000000,4.000000,	T,C,	intron	0.5	rs31555299	C/T	C	+
chr1	80524084	SNP	C,T	3,7	Exonic	Coding;Coding;Coding;Coding	Silent;Silent;Silent;Silent	T	C;C;C;C	1797;1795;1809;1423	2;2;2;2	WT;Tet2+/-#1;Tet2+/-#2	NA	L;L;L;L	CTG;CTG;CTG;CTG	L;L;L;L	CTA;CTA;CTA;CTA	rs30210116	-;-;-;-	uc011wnz.2;uc011wny.2;uc007brg.3;uc007brf.1	NA	NA	Mus musculus dedicator of cytokinesis 10 (Dock10), transcript variant 2, mRNA.;Mus musculus dedicator of cytokinesis 10 (Dock10), transcript variant 2, mRNA.;Mus musculus dedicator of cytokinesis 10 (Dock10), transcript variant 1, mRNA.;Mus musculus dedicator of cytokinesis 10 (Dock10), transcript variant 1, mRNA.	Dock10;Dock10;Dock10;Dock10	NM_001285927;BC150753;NM_175291;AK122347	NP_001272856;NA;NP_780500;NP_001272856	NM_001285927;NA;NM_175291;NM_001285927	NA;NA;NA;NA	A0A087WQ86_MOUSE;A0A087WRP5_MOUSE;E9QM99_MOUSE;Q8BZN6-2	A0A087WQ86;A0A087WRP5;E9QM99;Q8BZN6-2	2	0.357143,0.642857,	10.000000,18.000000,	T,C,	coding-synon	0.357143	rs30210116	C/T	T	+
[truncated: 28,600 more rows]
