# Supplementary material for: Tet2 loss leads to hypermutagenicity in haematopoietic stem/progenitor cells
Source: Nat Commun. 2017 Apr 25;8:15102. doi: 10.1038/ncomms15102 (PMC5414116; doi:10.1038/ncomms15102)
Supplement: Supplementary Data 5 — Genome-wide 5hmC distributions in premalignant WT and Tet2-/- LK cells. [file ncomms15102-s6.xlsx]

## Sheet: DhMRs Gained in Tet2 KO.xls
chr1	4763343	4764073
chr1	9803450	9804169
chr1	9815898	9816689
chr1	9845355	9846041
chr1	10095070	10095741
chr1	10156824	10157328
chr1	10257545	10257992
chr1	13204427	13204921
chr1	13320451	13321014
chr1	13349014	13349443
chr1	14138221	14138772
chr1	14275143	14275728
chr1	15794950	15795582
chr1	16655802	16656253
chr1	21176855	21177251
chr1	21930913	21931642
chr1	23473284	23473977
chr1	23874070	23874570
chr1	24737720	24738353
chr1	24755238	24755762
chr1	30931207	30932158
chr1	33591502	33592330
chr1	33647777	33648345
chr1	33844910	33845636
chr1	33869881	33870670
chr1	33974979	33975706
chr1	34128969	34129571
chr1	34621179	34621933
chr1	34877955	34878569
chr1	35915248	35915698
chr1	36363826	36364425
chr1	36366484	36367031
chr1	36513610	36515342
chr1	36649414	36650134
chr1	36696801	36697700
chr1	36896663	36897620
chr1	37226367	37226900
chr1	37398691	37399200
chr1	37400748	37401718
chr1	37493023	37494195
chr1	37519628	37520081
chr1	37523258	37523999
chr1	37588233	37588955
chr1	37906047	37906567
chr1	38445390	38445898
chr1	38494479	38494972
chr1	38505422	38506043
chr1	38695108	38695692
chr1	38838119	38838873
chr1	38904741	38905237
chr1	38942748	38943395
chr1	39161781	39162996
chr1	39340195	39340724
chr1	39347146	39347557
chr1	39423638	39424119
chr1	39474219	39475040
chr1	39591012	39591556
chr1	39630542	39631262
chr1	39903793	39904334
chr1	40090387	40091054
chr1	40174730	40175375
chr1	40384084	40384953
chr1	40412186	40412735
chr1	40522206	40522928
chr1	40532605	40533217
chr1	40762225	40763057
chr1	43280918	43281363
chr1	43486588	43487155
chr1	43509468	43510154
chr1	43534428	43535144
chr1	46901922	46902488
chr1	51357461	51358429
chr1	51536668	51537157
chr1	51566536	51567083
chr1	51574159	51574775
chr1	51575849	51576526
chr1	51629064	51629630
chr1	51683126	51683765
chr1	52092181	52092616
chr1	52578225	52578781
chr1	52628706	52629356
chr1	52652631	52653498
chr1	53907384	53907776
chr1	53916984	53917353
chr1	53951207	53951912
chr1	54311518	54311936
chr1	54741145	54741604
chr1	54805539	54806139
chr1	54856534	54857273
chr1	54928915	54929414
chr1	54937957	54938866
chr1	55001502	55002112
chr1	55086322	55087091
chr1	55146618	55147364
chr1	55307034	55307533
chr1	55863618	55864261
chr1	55944324	55945097
chr1	57435130	57435759
chr1	57893950	57894652
chr1	57896279	57897386
chr1	58084228	58085126
chr1	58138129	58138695
chr1	58251244	58251789
chr1	58276355	58277009
chr1	58351548	58352038
chr1	58389561	58390114
chr1	58507151	58507691
chr1	58560316	58561077
chr1	59476882	59477253
chr1	59544350	59545751
chr1	59851537	59851950
chr1	60569564	60570016
chr1	60625538	60626052
chr1	60684108	60685182
chr1	60736806	60737236
chr1	61009675	61010181
chr1	62194568	62195280
chr1	62505302	62505714
chr1	62667929	62668580
chr1	62772706	62773324
chr1	64244748	64245593
chr1	64582885	64583447
chr1	64673758	64674298
chr1	64713042	64713637
chr1	64738185	64738776
chr1	64826038	64826527
chr1	64837747	64838347
chr1	65160205	65160604
chr1	65234146	65234802
chr1	66721219	66721846
chr1	66729469	66730115
chr1	66827634	66828078
chr1	67057559	67058068
chr1	69391734	69392111
chr1	69473129	69473571
chr1	69494335	69494954
chr1	69496574	69497266
chr1	69718426	69719165
chr1	69722416	69723128
chr1	71766541	71766996
chr1	71808169	71808562
chr1	71991241	71992147
chr1	73979552	73980140
chr1	73986611	73987781
chr1	74047484	74048332
chr1	74175153	74175708
chr1	74223647	74224055
chr1	74723395	74723980
chr1	74876101	74876675
chr1	75125732	75126203
chr1	75483064	75483726
chr1	75501586	75502063
chr1	77279535	77280040
chr1	77316286	77316767
chr1	78584497	78584968
chr1	78680721	78681314
chr1	78690997	78691360
chr1	79738931	79739399
chr1	79800122	79800869
chr1	80380284	80380775
chr1	80707399	80708095
chr1	80720416	80720887
chr1	80742593	80743339
chr1	82630891	82631561
chr1	82633974	82634463
chr1	84235391	84236018
chr1	84920631	84921057
chr1	87883761	87884218
chr1	87990919	87991472
chr1	88111580	88112073
chr1	88198085	88198598
chr1	88203859	88205029
chr1	88252135	88252657
chr1	88254131	88254509
chr1	88401440	88402064
chr1	88526876	88527519
chr1	88968457	88969093
chr1	89009588	89009929
chr1	89512958	89513655
chr1	89567500	89568007
chr1	89750899	89751488
chr1	89805217	89805614
chr1	89831364	89832364
chr1	89845676	89846153
chr1	90559151	90559770
chr1	90589105	90589671
chr1	90982347	90982850
chr1	91460806	91461486
chr1	91463017	91463743
chr1	91485324	91485961
chr1	91752777	91753260
chr1	91819960	91820820
chr1	91862115	91862676
chr1	92872038	92872427
chr1	92896217	92897800
chr1	92915310	92916639
chr1	93011971	93012853
chr1	93103537	93104035
chr1	93337368	93338372
chr1	93420260	93420761
chr1	93957824	93958693
chr1	94001185	94001856
chr1	94130725	94131301
chr1	94267762	94268334
chr1	94269092	94269799
chr1	94338202	94338687
chr1	94543027	94543853
chr1	94577397	94578004
chr1	95182276	95183058
chr1	95652306	95652714
chr1	97296330	97297083
chr1	98762547	98763054
chr1	99678137	99678529
chr1	99966360	99966882
chr1	99989008	99989480
chr1	106890258	106890957
chr1	107570697	107571230
chr1	107644787	107645377
chr1	108088371	108088928
chr1	108465353	108465826
chr1	108517883	108518317
chr1	108711392	108712395
chr1	120336803	120337420
chr1	120824107	120824764
chr1	120876887	120877839
chr1	121002605	121003208
chr1	121190387	121191191
chr1	121430949	121431526
chr1	121949672	121950234
chr1	121952197	121953352
chr1	123328319	123329110
chr1	127291596	127292173
chr1	127584206	127584751
chr1	129103983	129104509
chr1	129104630	129105596
chr1	129322664	129323062
chr1	129494076	129494795
chr1	129504671	129505430
chr1	129886496	129887342
chr1	130229040	130229596
chr1	130372297	130372656
chr1	130436727	130437286
chr1	130467463	130468117
chr1	130532997	130533429
chr1	130721565	130722451
chr1	132169539	132170071
chr1	132176587	132177087
chr1	132410927	132411526
chr1	132709214	132709857
chr1	132999827	133000377
chr1	133149024	133149515
chr1	133262383	133262713
chr1	133281970	133282382
chr1	133388614	133389437
chr1	133410284	133410733
chr1	133536458	133536951
chr1	133567492	133568244
chr1	133648105	133649482
chr1	133751457	133752396
chr1	133905897	133906632
chr1	134009569	134010158
chr1	134142397	134143062
chr1	134149664	134150164
chr1	134163277	134163864
chr1	134258304	134258847
chr1	134285655	134286353
chr1	134306916	134307586
chr1	134331660	134332307
chr1	134363359	134363769
chr1	134850323	134850807
chr1	134896906	134897461
chr1	134898655	134899120
chr1	134953511	134954619
chr1	135133097	135133823
chr1	135134359	135135186
chr1	135342904	135343513
chr1	135467962	135468618
chr1	135591651	135592097
chr1	135901876	135902516
chr1	136102131	136102707
chr1	136174619	136175279
chr1	136198016	136198464
chr1	136257063	136257615
chr1	136295305	136296013
chr1	136302941	136303711
chr1	136370483	136371018
chr1	136381036	136381726
chr1	136643939	136644421
chr1	136659362	136660117
chr1	136700074	136700840
chr1	136859652	136860260
chr1	137044676	137045357
chr1	137238885	137239538
chr1	137412400	137413304
chr1	137708941	137709579
chr1	138231307	138231791
chr1	138568934	138569569
chr1	139032585	139033266
chr1	139117532	139118121
chr1	139123496	139123976
chr1	140032122	140032622
chr1	140075617	140075926
chr1	140089842	140090321
chr1	140437794	140438910
chr1	140454943	140455324
chr1	140461768	140462414
chr1	140481321	140481869
chr1	140806306	140806820
chr1	140850928	140852057
chr1	141035060	141035658
chr1	145625331	145625928
chr1	145761388	145761903
chr1	146086052	146086583
chr1	151738057	151738599
chr1	151793419	151793988
chr1	151797750	151798252
chr1	151803082	151803603
chr1	151936046	151936679
chr1	152087190	152087674
chr1	152098865	152099429
chr1	152242128	152242887
chr1	152504588	152505038
chr1	152889206	152890227
chr1	152944438	152945016
chr1	152978305	152979066
chr1	153155265	153155917
chr1	153184813	153185512
chr1	153294966	153295296
chr1	153339035	153339498
chr1	153601521	153602100
chr1	153807795	153808636
chr1	153830058	153831071
chr1	153877541	153878168
chr1	153919899	153920357
chr1	154135796	154136480
chr1	154139357	154139954
chr1	154488650	154489243
chr1	154544479	154544978
chr1	154706000	154706580
chr1	154835383	154836017
chr1	155214169	155214695
chr1	155262091	155262559
chr1	155336078	155336540
chr1	155363794	155364398
chr1	155940055	155941107
chr1	155965339	155965867
chr1	156853120	156853702
chr1	157004928	157005516
chr1	157330687	157331411
chr1	157706352	157706710
chr1	157933203	157933528
chr1	158403043	158403589
chr1	158406004	158406561
chr1	158426695	158427397
chr1	158434949	158435486
chr1	158636881	158637326
chr1	158682140	158682782
chr1	158716044	158716585
chr1	158870484	158871054
chr1	159006864	159007909
chr1	159379560	159380350
chr1	160197053	160197585
chr1	161710352	161710943
chr1	162030097	162031004
chr1	162181365	162181957
chr1	162203290	162203920
chr1	162259860	162260663
chr1	162760740	162761544
chr1	162762660	162763241
chr1	163023398	163024221
chr1	163030260	163030785
chr1	163120317	163121003
chr1	163129869	163130367
chr1	163342319	163342746
chr1	164076058	164076675
chr1	164079898	164080271
chr1	164226263	164226707
chr1	164406079	164406721
chr1	164483017	164483670
chr1	164632015	164632505
chr1	164668306	164669213
chr1	164678899	164679426
chr1	165371049	165371371
chr1	165932371	165933676
chr1	165992156	165993138
chr1	166017587	166018292
chr1	166039204	166039817
chr1	166080609	166081217
chr1	166391738	166392318
chr1	166865694	166866338
chr1	166886041	166886442
chr1	166895936	166896444
chr1	166905685	166906395
chr1	167029993	167030451
chr1	167099998	167100868
chr1	167436369	167436987
chr1	167600162	167600674
chr1	167641894	167642659
chr1	167690434	167691332
chr1	167777643	167778875
chr1	167785255	167785941
chr1	167966993	167967647
chr1	167979459	167980062
chr1	168308492	168309028
chr1	168360225	168360959
chr1	168769712	168770350
chr1	169162618	169163446
chr1	169266322	169267032
chr1	169382999	169383515
chr1	169558117	169558655
chr1	170129515	170130012
chr1	170140513	170141630
chr1	170158964	170159719
chr1	170201010	170201799
chr1	172015472	172015773
chr1	172205287	172205887
chr1	172392338	172392902
chr1	172500546	172501251
chr1	172862167	172862682
chr1	172918640	172919354
chr1	173052842	173053774
chr1	173104041	173104780
chr1	173139349	173140367
chr1	173156024	173156767
chr1	173311614	173311949
chr1	173340757	173341191
chr1	173345415	173346061
chr1	173376872	173377669
chr1	173507076	173507866
chr1	173607606	173608025
chr1	173612198	173612729
chr1	173769844	173770417
chr1	173912142	173912687
chr1	174025224	174025971
chr1	174137003	174137869
chr1	174142736	174143571
chr1	174240478	174241404
chr1	174277437	174278808
chr1	175367199	175367725
chr1	177566051	177566823
chr1	178692552	178692934
chr1	178922286	178922973
chr1	178940277	178940981
chr1	179041147	179041428
chr1	179265325	179265769
chr1	179375622	179376391
chr1	179434294	179434668
chr1	179466636	179467109
chr1	179641149	179641875
chr1	179655949	179656663
chr1	179662034	179662590
chr1	179733710	179734230
chr1	180250220	180250803
chr1	180361859	180362283
chr1	180463265	180463814
chr1	180621545	180621978
chr1	181730207	181730935
chr1	181762713	181763732
chr1	181789602	181790361
chr1	181888687	181889397
chr1	182003016	182003441
chr1	182038587	182039647
chr1	182242427	182243374
chr1	183081759	183082190
chr1	183167505	183168110
chr1	183302888	183303397
chr1	183306360	183307242
chr1	183358935	183359684
chr1	183379926	183380502
chr1	183719971	183720418
chr1	183880660	183881262
chr1	184175098	184175517
chr1	184239439	184239997
chr1	184449912	184450637
chr1	184706800	184707566
chr1	184767147	184767758
chr1	184836624	184837691
chr1	185334448	185335195
chr1	185805932	185806600
chr1	186134110	186134782
chr1	186359346	186360572
chr1	186385909	186386589
chr1	186511697	186512398
chr1	186567306	186567857
chr1	186634338	186635095
chr1	187031748	187032545
chr1	187215039	187215735
chr1	188376260	188377241
chr1	188569519	188570219
chr1	189063798	189064360
chr1	189067619	189068039
chr1	189173503	189174043
chr1	189988167	189988704
chr1	190045125	190045642
chr1	190356770	190357348
chr1	191604049	191604466
chr1	192892169	192892889
chr1	192923888	192925117
chr1	193025085	193025769
chr1	193029538	193030006
chr1	193041134	193041793
chr1	193058426	193059147
chr1	193167539	193168170
chr1	193183235	193183814
chr1	193290732	193291320
chr1	193974216	193974640
chr1	194369931	194370529
chr1	194659623	194660457
chr1	194972322	194972789
chr1	195444843	195445424
chr1	196754674	196755227
chr1	196811633	196812163
chr1	196926779	196927215
chr10	3143332	3144196
chr10	3197735	3198375
chr10	3205504	3206445
chr10	3280187	3280946
chr10	3293687	3294263
chr10	4525001	4525515
chr10	4743639	4744433
chr10	4753795	4754427
chr10	5237658	5238258
chr10	5277547	5278164
chr10	5639411	5639951
chr10	6099652	6100312
chr10	6265833	6266456
chr10	6606844	6607558
chr10	7308794	7309311
chr10	7424544	7425156
chr10	7563004	7563388
chr10	7584925	7585450
chr10	7781311	7782019
chr10	7815409	7815910
chr10	8218787	8219960
chr10	8455679	8456203
chr10	8476992	8477761
chr10	8497141	8497565
chr10	8523930	8524620
chr10	8537980	8538780
chr10	9264398	9264862
chr10	9490654	9491129
chr10	9598643	9599260
chr10	9613251	9613754
chr10	9899828	9900212
chr10	9954435	9955222
chr10	10039899	10040655
chr10	10149182	10149808
chr10	10191802	10192696
chr10	12265387	12265916
chr10	12492987	12493527
chr10	12709944	12710476
chr10	12716450	12717080
chr10	12887943	12888438
chr10	12930138	12931127
chr10	13044016	13044729
chr10	13288155	13288709
chr10	13434487	13435193
chr10	13835436	13836148
chr10	13905781	13906464
chr10	14112309	14113190
chr10	14179523	14180845
chr10	16723343	16723854
chr10	16922483	16922979
chr10	17211310	17212161
chr10	17319501	17320067
chr10	17489466	17489998
chr10	17644963	17645582
chr10	18132592	18133742
chr10	18284055	18284505
chr10	18573074	18573610
chr10	18754980	18755546
chr10	18773513	18774061
chr10	18780916	18781446
chr10	18936045	18936665
chr10	19161667	19162184
chr10	19271250	19271757
chr10	19334018	19334417
chr10	19529176	19529653
chr10	19655142	19655944
chr10	19678255	19679328
chr10	19740033	19740520
chr10	19757679	19758358
chr10	19900517	19901035
chr10	20005990	20007022
chr10	20034979	20035599
chr10	20069396	20069965
chr10	20115593	20115982
chr10	20209889	20210486
chr10	20427464	20427900
chr10	20444997	20445635
chr10	20502540	20503221
chr10	20581292	20581801
chr10	20602508	20603240
chr10	20636193	20636699
chr10	20639309	20639811
chr10	20689252	20690335
chr10	20715471	20716058
chr10	20778077	20778628
chr10	20785245	20785772
chr10	20817554	20818114
chr10	20827998	20829142
chr10	20920341	20921132
chr10	20963483	20964131
chr10	20981834	20982460
chr10	21337204	21337732
chr10	21390006	21390459
chr10	21405244	21405707
chr10	21610066	21610643
chr10	22415175	22415703
chr10	22470988	22471518
chr10	24544416	24544970
chr10	24692481	24693314
chr10	24756711	24757229
chr10	24862999	24863660
chr10	25031330	25032102
chr10	25176407	25177076
chr10	26283809	26284411
chr10	26498218	26499174
chr10	26589188	26589685
chr10	31166192	31166843
chr10	31271420	31272048
chr10	33847836	33848571
chr10	34002747	34003452
chr10	37054910	37055438
chr10	38597520	38597875
chr10	38681700	38682092
chr10	38910642	38911187
chr10	38979489	38979978
chr10	39259836	39260490
chr10	39281288	39281641
chr10	39455902	39456404
chr10	39501660	39502176
chr10	39613359	39614009
chr10	39678737	39679691
chr10	39899376	39899837
chr10	39997983	39998518
chr10	40101122	40101905
chr10	40962852	40964024
chr10	41012474	41013336
chr10	41263308	41264205
chr10	41606615	41607059
chr10	41771885	41772459
chr10	41786266	41786857
chr10	42177486	42178104
chr10	42201973	42202580
chr10	42238027	42238756
chr10	42480098	42480800
chr10	42581236	42582197
chr10	42586756	42587560
chr10	42607666	42608442
chr10	42818218	42818697
chr10	42999263	42999765
chr10	43015884	43016504
chr10	43363261	43363775
chr10	43512257	43513356
chr10	44120023	44120614
chr10	44134604	44135279
chr10	44361322	44361791
chr10	44385543	44385998
chr10	44449126	44449752
chr10	44511832	44512348
chr10	50556392	50556778
chr10	53245514	53246092
chr10	53822238	53822582
chr10	53841455	53842062
chr10	56164215	56164762
chr10	57718777	57719550
chr10	57788028	57788576
chr10	57887622	57888026
chr10	58113384	58114419
chr10	58790545	58791073
chr10	59161519	59162117
chr10	59169126	59170153
chr10	59204009	59204614
chr10	59412930	59413592
chr10	59443333	59443813
chr10	59734840	59735593
chr10	59807253	59808312
chr10	59833807	59834277
chr10	59973725	59974379
chr10	60294741	60295362
chr10	60666661	60666991
chr10	61084306	61084901
chr10	61117012	61118015
chr10	61728680	61729396
chr10	61816477	61817076
chr10	61975737	61976543
chr10	61987934	61988500
chr10	62266724	62267180
chr10	62342955	62343488
chr10	62510348	62510832
chr10	62557032	62557536
chr10	62705311	62705848
chr10	62711947	62712424
chr10	62786800	62787374
chr10	62830787	62831259
chr10	66403600	66404244
chr10	66590395	66591576
chr10	66656815	66657238
chr10	66661748	66662182
chr10	66662412	66663170
chr10	66686634	66687190
chr10	66778889	66779805
chr10	66802226	66802723
chr10	66838545	66839187
chr10	66953323	66953992
chr10	67058060	67058696
chr10	67099984	67100551
chr10	67250393	67251583
chr10	67312365	67312855
chr10	67516751	67517332
chr10	67635771	67636855
chr10	67781246	67781710
chr10	67782229	67783157
chr10	67971354	67971945
chr10	68028421	68029010
chr10	68095868	68096565
chr10	68487961	68488469
chr10	69254483	69255132
chr10	69294075	69294786
chr10	69641946	69642526
chr10	70800597	70801311
chr10	74623349	74623876
chr10	74863660	74864217
chr10	75253631	75254110
chr10	75402506	75403209
chr10	76325475	76325989
chr10	76710604	76711115
chr10	76735710	76736339
chr10	76829453	76830055
chr10	76952184	76952711
chr10	76985409	76986044
chr10	77046355	77047225
chr10	77610619	77611082
chr10	77632709	77633448
chr10	77684664	77685318
chr10	78557805	78558162
chr10	79253103	79253996
chr10	79275010	79275695
chr10	79480438	79481010
chr10	79637461	79637929
chr10	79728338	79728746
chr10	79850932	79851848
chr10	79899570	79900142
chr10	79972850	79973485
chr10	80144898	80145353
chr10	80307063	80307429
chr10	80390490	80391186
chr10	80435382	80436204
chr10	80467249	80467817
chr10	80555148	80555809
chr10	80589868	80590443
chr10	80637187	80637809
chr10	80638441	80639081
chr10	80715827	80716598
chr10	80891980	80892603
chr10	80937037	80937891
chr10	80987291	80988129
chr10	82132872	82133726
chr10	82580493	82580935
chr10	82636376	82637138
chr10	82684197	82684526
chr10	82841041	82841621
chr10	83028175	83028792
chr10	83421075	83421617
chr10	83606691	83607202
chr10	83723270	83724063
chr10	83781953	83782839
chr10	83933210	83933647
chr10	83968325	83968742
chr10	84004737	84005274
chr10	84156506	84156976
chr10	84263900	84264752
chr10	84278902	84279357
chr10	84304423	84304986
chr10	84370913	84371578
chr10	84398257	84398973
chr10	84415476	84415996
chr10	84437837	84438485
chr10	85357731	85358398
chr10	85536768	85537276
chr10	85620168	85620924
chr10	85847918	85848704
chr10	86172439	86172892
chr10	86232623	86233090
chr10	86250615	86251304
chr10	86253609	86254292
chr10	87737417	87737799
chr10	87783496	87784761
chr10	87888507	87889288
chr10	87957590	87958138
chr10	87967092	87967885
chr10	88231679	88232192
chr10	88863242	88864089
chr10	88869275	88869917
chr10	88904977	88905665
chr10	88924943	88925533
chr10	90477994	90478603
chr10	90631642	90632741
chr10	90732734	90733343
chr10	92469137	92469546
chr10	92526191	92526994
chr10	92532369	92533273
chr10	92588682	92589207
chr10	92593198	92593774
chr10	92604114	92605027
chr10	92709276	92709781
chr10	92720761	92721374
chr10	92794920	92795538
chr10	92865825	92866775
chr10	93000996	93001464
chr10	93188940	93189426
chr10	93283031	93283825
chr10	93819818	93820384
chr10	94292253	94292966
chr10	94352705	94353112
chr10	94479407	94479968
chr10	94548240	94548781
chr10	94582218	94583208
chr10	94979096	94979603
chr10	95016175	95017672
chr10	95069982	95070426
chr10	95079377	95079913
chr10	95132326	95132967
chr10	95301424	95301981
chr10	95463456	95464014
chr10	95649815	95650546
chr10	95689516	95690057
chr10	96037859	96038340
chr10	96064285	96064819
chr10	96082423	96082973
chr10	96269051	96269595
chr10	96299700	96300396
chr10	96338180	96338756
chr10	96433456	96433784
chr10	98340364	98340929
chr10	98441467	98441900
chr10	98445985	98446896
chr10	98624703	98625115
chr10	98634503	98635478
chr10	98842620	98843183
chr10	98845265	98846084
chr10	99043587	99044182
chr10	99064837	99065426
chr10	107550167	107550726
chr10	110172205	110172893
chr10	110241123	110241983
chr10	110370466	110370911
chr10	110411468	110411813
chr10	110482815	110483270
chr10	110522526	110523157
chr10	110540013	110540934
chr10	110542503	110543022
chr10	110599501	110600297
chr10	110617919	110618479
chr10	110649565	110650139
chr10	110650601	110651256
chr10	110782635	110783391
chr10	110924620	110925114
chr10	110965334	110966094
chr10	111036959	111037539
chr10	111056982	111057503
chr10	111412115	111412693
chr10	114809184	114809744
chr10	114915309	114915825
chr10	115533433	115533980
chr10	115572404	115573013
chr10	115727125	115728093
chr10	115999230	115999999
chr10	116008925	116009367
chr10	116214979	116215579
chr10	116349493	116349947
chr10	116542784	116543236
chr10	116968535	116969134
chr10	117034782	117035599
chr10	117045592	117046187
chr10	117088824	117089309
chr10	117292707	117293387
chr10	117390086	117390754
chr10	117608837	117609513
chr10	117811207	117811783
chr10	118301129	118301737
chr10	118393216	118393932
chr10	118539914	118540214
chr10	119574019	119574402
chr10	119646826	119647474
chr10	119857866	119858533
chr10	119859028	119860921
chr10	119961186	119961499
chr10	120016981	120017509
chr10	120126653	120127177
chr10	120380708	120381087
chr10	120385267	120385974
chr10	120389214	120389664
chr10	120724354	120724811
chr10	121257821	121259519
chr10	121421048	121421552
chr10	121484658	121485419
chr10	121491367	121491832
chr10	121999088	122000493
chr10	122117951	122118878
chr10	122144600	122145459
chr10	122230984	122231642
chr10	122232378	122232671
chr10	122236937	122237637
chr10	122600411	122600941
chr10	124706894	124707931
chr10	125929199	125929937
chr10	126265126	126266454
chr10	126273068	126273574
chr10	126432275	126433059
chr10	126749729	126750569
chr10	126754146	126754814
chr10	126780049	126780647
chr10	126925963	126926569
chr10	127076956	127077683
chr10	127182476	127183151
chr10	127468685	127469390
chr10	127524787	127525604
chr10	127555857	127556557
chr10	127784211	127784922
chr10	128040510	128041052
chr10	128106410	128106977
chr10	128215849	128216462
chr10	128231306	128232041
chr10	128360962	128361497
chr10	128377356	128378011
chr10	129768065	129768425
chr11	3000056	3000774
chr11	3417518	3418235
chr11	3446553	3447164
chr11	3470357	3470897
chr11	3606990	3607419
chr11	3774530	3774967
chr11	3866071	3866840
chr11	3934064	3934743
chr11	3995446	3996277
chr11	3997045	3997780
chr11	4109555	4110138
chr11	4241914	4242451
chr11	4301198	4302174
chr11	4562205	4562715
chr11	4723762	4724414
chr11	4863281	4863910
chr11	4912008	4912494
chr11	4951503	4952060
chr11	4991668	4992068
chr11	5054756	5055629
chr11	5152457	5153196
chr11	5345757	5346207
chr11	5445507	5446465
chr11	5465463	5466216
chr11	5695514	5696039
chr11	5778680	5779209
chr11	5782191	5783146
chr11	6223878	6224768
chr11	6356006	6356706
chr11	6370640	6371255
chr11	6373381	6373921
chr11	6448007	6448872
chr11	6528471	6529121
chr11	6595737	6596467
chr11	7658588	7659270
chr11	8564706	8565424
chr11	8566717	8567253
chr11	8747698	8748300
chr11	11567019	11567518
chr11	11660971	11661465
chr11	11663691	11664209
chr11	11780074	11780612
chr11	17112625	17113188
chr11	18843526	18843946
chr11	18860339	18860933
chr11	18889778	18890489
chr11	19282855	19283245
chr11	19532018	19532624
chr11	19767112	19767527
chr11	19775433	19776225
chr11	19856615	19857104
chr11	19937610	19938229
chr11	19938691	19939409
chr11	20169660	20170391
chr11	20336146	20336576
chr11	20377179	20378178
chr11	20433791	20434311
chr11	20438433	20439025
chr11	20619385	20619932
chr11	20760546	20761026
chr11	20910891	20911344
chr11	21156239	21156741
chr11	21225670	21226310
chr11	21544186	21544702
chr11	22608776	22609470
chr11	22778514	22779175
chr11	22963726	22964369
chr11	23316487	23316997
chr11	23462112	23462543
chr11	23513846	23514510
chr11	23599839	23600428
chr11	23705702	23706453
chr11	23878005	23878780
chr11	24038452	24039200
chr11	29103523	29103903
chr11	29323534	29323937
chr11	29396953	29397711
chr11	29710329	29710690
chr11	30041078	30041750
chr11	30077337	30078206
chr11	31252383	31253116
chr11	31714349	31714969
chr11	31760658	31761518
chr11	31874834	31875207
chr11	32059562	32060002
chr11	32137846	32138471
chr11	32165840	32166520
chr11	32319888	32320351
chr11	32356283	32356769
chr11	32556753	32557364
chr11	32579382	32580039
chr11	32622493	32623186
chr11	32631289	32631766
chr11	33930471	33930859
chr11	33936059	33936726
chr11	34036791	34037476
chr11	34548955	34549468
chr11	34904196	34904878
chr11	35645517	35646043
chr11	40527147	40527806
chr11	43245913	43246413
chr11	43431669	43432364
chr11	43451545	43452161
chr11	43493912	43494554
chr11	44215163	44215780
chr11	44260715	44261230
chr11	44282912	44283578
chr11	44622122	44622725
chr11	44713899	44714905
chr11	45659492	45660013
chr11	46263119	46263571
chr11	46630801	46631491
chr11	46651435	46651859
chr11	48677136	48677881
chr11	48681697	48682456
chr11	48911344	48912187
chr11	49065146	49066142
chr11	49846594	49847284
chr11	49921779	49922274
chr11	50125877	50126354
chr11	50141627	50142134
chr11	50194727	50195198
chr11	50417297	50418056
chr11	50605133	50605868
chr11	50666561	50666991
chr11	50743736	50744522
chr11	51070260	51070921
chr11	51103993	51104554
chr11	51245461	51246134
chr11	51359204	51359866
chr11	51431909	51432367
chr11	51471707	51472945
chr11	51609716	51610185
chr11	51711785	51712280
chr11	51730275	51730836
chr11	51749527	51750454
chr11	51865863	51866489
chr11	52372770	52373188
chr11	52733078	52733735
chr11	52905702	52906164
chr11	52994282	52994859
chr11	53571543	53572147
chr11	53698116	53698546
chr11	53739720	53740427
chr11	53831208	53831621
chr11	54333919	54334578
chr11	54749596	54750285
chr11	54839870	54840481
chr11	54841391	54841894
chr11	54909360	54909698
chr11	54910438	54911123
chr11	54961531	54962296
chr11	55289308	55289704
chr11	57362652	57363145
chr11	57616336	57617546
chr11	57720078	57720541
chr11	57727093	57727652
chr11	57728498	57729055
chr11	57816617	57817164
chr11	57957112	57957961
chr11	58603977	58604571
chr11	59039625	59040204
chr11	59043871	59044429
chr11	59155996	59156719
chr11	59207116	59207525
chr11	59472776	59474487
chr11	59506821	59507419
chr11	59632466	59633411
chr11	59780582	59781200
chr11	59968488	59969106
chr11	60007861	60008466
chr11	60111535	60112657
chr11	60163266	60164074
chr11	60354301	60354776
chr11	60595386	60596339
chr11	60882368	60883010
chr11	61253093	61253625
chr11	61541758	61542373
chr11	61560971	61561592
chr11	61562625	61563214
chr11	61656261	61656875
chr11	61679882	61680400
chr11	61759910	61760627
chr11	61874448	61875167
chr11	62150827	62151303
chr11	62367550	62368274
chr11	62445843	62446363
chr11	62450731	62451306
chr11	62624843	62625444
chr11	62859630	62860194
chr11	62864395	62864938
chr11	63876225	63876778
chr11	64423310	64423775
chr11	64648439	64649116
chr11	66862686	66863206
chr11	67300346	67300790
chr11	67315267	67315960
chr11	67388680	67389463
chr11	67407782	67408282
chr11	67408893	67409504
chr11	67447561	67448109
chr11	67508887	67509384
chr11	67733961	67734551
chr11	68010720	68011415
chr11	68244139	68244877
chr11	68260644	68261172
chr11	68441151	68441707
chr11	68676634	68677243
chr11	68677433	68678084
chr11	68716392	68716967
chr11	68780293	68780884
chr11	68824345	68824980
chr11	69085999	69086602
chr11	69279080	69279501
chr11	69372507	69373334
chr11	69434165	69434773
chr11	69604692	69605380
chr11	69606667	69607333
chr11	69614922	69615461
chr11	69649917	69650670
chr11	69656636	69657316
chr11	69689582	69690064
chr11	70110058	70110822
chr11	70302313	70303243
chr11	70374295	70374870
chr11	70446082	70446747
chr11	70604805	70605821
chr11	70696559	70697163
chr11	70720105	70720580
chr11	70803075	70803629
chr11	71886543	71886948
chr11	72206711	72207357
chr11	72235081	72235699
chr11	72309168	72309878
chr11	72320726	72321403
chr11	72335503	72336066
chr11	72374033	72374538
chr11	72517143	72517733
chr11	72742781	72743298
chr11	72758273	72758883
chr11	73037269	73037800
chr11	74214457	74215047
chr11	74712198	74712838
chr11	74772788	74773335
chr11	74801550	74802137
chr11	74950963	74951571
chr11	74967429	74968190
chr11	75165148	75165645
chr11	75548005	75548589
chr11	75556690	75557132
chr11	75562916	75563479
chr11	75563727	75564442
chr11	75609340	75610054
chr11	75682256	75682854
chr11	75727104	75727851
chr11	75796620	75797076
chr11	75841583	75841980
chr11	75919852	75920348
chr11	76085875	76086390
chr11	76136013	76136741
chr11	76267872	76268426
chr11	76392192	76392790
chr11	76419203	76419681
chr11	76759766	76760599
chr11	76804179	76804709
chr11	76924603	76925138
chr11	77009943	77010668
chr11	77168619	77169140
chr11	77186291	77186600
chr11	77224434	77224830
chr11	77236813	77237503
chr11	77258917	77259898
chr11	77303557	77304630
chr11	77686728	77687156
chr11	77857900	77858577
chr11	78001339	78002005
chr11	78380363	78381013
chr11	78403537	78404049
chr11	78573069	78573597
chr11	78605157	78606044
chr11	78639195	78639958
chr11	78722412	78723070
chr11	79012106	79012611
chr11	79076677	79077155
chr11	79104687	79105239
chr11	79511454	79512083
chr11	79542091	79542568
chr11	80206388	80206827
chr11	80243178	80243821
chr11	80299212	80300346
chr11	80558821	80559413
chr11	80599454	80600136
chr11	81993288	81993746
chr11	82592723	82593990
chr11	82673688	82674186
chr11	82676914	82677412
chr11	83129759	83130282
chr11	83276764	83277231
chr11	83285538	83286067
chr11	83390287	83390718
chr11	83602460	83603359
chr11	83920546	83921042
chr11	84105897	84106787
chr11	84908629	84909224
chr11	85032519	85033028
chr11	85090965	85091681
chr11	85148235	85148767
chr11	85543012	85543646
chr11	85662320	85662827
chr11	85920686	85921298
chr11	86045898	86046280
chr11	86049246	86049597
chr11	86275134	86275637
chr11	86297165	86297676
chr11	86494900	86495393
chr11	86758486	86759149
chr11	86787871	86788507
chr11	87025686	87026528
chr11	87058643	87059117
chr11	87688279	87688761
chr11	87954022	87954623
chr11	88101962	88102688
chr11	88347049	88347572
chr11	89863369	89863954
chr11	89887100	89887728
chr11	90042777	90043291
chr11	90124710	90125040
chr11	90409730	90410379
chr11	90411662	90412281
chr11	90455124	90455786
chr11	93769841	93770647
chr11	93848074	93849077
chr11	93880319	93880838
chr11	93943995	93944494
chr11	93998422	93999341
chr11	94044396	94045017
chr11	94070123	94070648
chr11	94170660	94171100
chr11	94194938	94195481
chr11	94967778	94968413
chr11	94974348	94975033
chr11	95007635	95008241
chr11	95009526	95010329
chr11	95103475	95104378
chr11	95277596	95278052
chr11	95471261	95471728
chr11	95768796	95769561
chr11	96176975	96177583
chr11	96645711	96646129
chr11	96651472	96651975
chr11	96723452	96724351
chr11	97047127	97048094
chr11	97189362	97189816
chr11	97262272	97262940
chr11	97302164	97302785
chr11	97366807	97367381
chr11	97391074	97391784
chr11	97885319	97886413
chr11	97909307	97909953
chr11	97922706	97923091
chr11	97978852	97979203
chr11	98031751	98032135
chr11	98067331	98067940
chr11	98070351	98070667
chr11	98156639	98157277
chr11	98218629	98219206
chr11	98318313	98318743
chr11	98448900	98449558
chr11	98544819	98545840
chr11	98649424	98650036
chr11	98818915	98819320
chr11	100137812	100138329
chr11	100162543	100163175
chr11	100221394	100222084
chr11	100239365	100240633
chr11	100244267	100244929
chr11	100276945	100277503
chr11	100288735	100289483
chr11	100409264	100410264
chr11	100442791	100443831
chr11	100807741	100808726
chr11	100850517	100850875
chr11	101073290	101073843
chr11	101330071	101330649
chr11	101475525	101476053
chr11	101595003	101595548
chr11	101619593	101620066
chr11	102040445	102041060
chr11	102309590	102310322
chr11	102589942	102590595
chr11	102618489	102619032
chr11	102779275	102780169
chr11	103126802	103127237
chr11	103264931	103265513
chr11	103267818	103268261
chr11	103547405	103548203
chr11	103806950	103807494
chr11	103810238	103810778
chr11	103818034	103818713
chr11	103823135	103823774
chr11	103827155	103827627
chr11	103840435	103841332
chr11	104181837	104182411
chr11	104240713	104241255
chr11	104275536	104276134
chr11	104280230	104280695
chr11	104997005	104997633
chr11	105193804	105194144
chr11	105276869	105277534
chr11	105296447	105297150
chr11	105308961	105309648
chr11	105967128	105967805
chr11	106057003	106057459
chr11	106259141	106259544
chr11	106333864	106334364
chr11	106341045	106342038
chr11	106382925	106383836
chr11	106566012	106566772
chr11	106672316	106672905
chr11	106754020	106754526
chr11	106918493	106919050
chr11	106945067	106945711
chr11	106990087	106990547
chr11	107246351	107246949
chr11	107293339	107294092
chr11	107323550	107324209
chr11	107410590	107411100
chr11	107737407	107738671
chr11	107868586	107868993
chr11	107913651	107913986
chr11	107959559	107960287
chr11	108058340	108058893
chr11	108201737	108202281
chr11	108389131	108389823
chr11	108659613	108660143
chr11	109259579	109260285
chr11	109473497	109474702
chr11	109769311	109770191
chr11	109956979	109957548
chr11	110337275	110337880
chr11	110423552	110424074
chr11	110717850	110718338
chr11	113489654	113490143
chr11	113834099	113834650
chr11	114090926	114091531
chr11	114211963	114212556
chr11	114298835	114299662
chr11	114340031	114340435
chr11	114488230	114488703
chr11	114589598	114590173
chr11	114673964	114674658
chr11	114806272	114806758
chr11	114862719	114863625
chr11	114932161	114933092
chr11	115009171	115009636
chr11	115018775	115019348
chr11	115113686	115114316
chr11	115187947	115188825
chr11	115560954	115561860
chr11	115584112	115584733
chr11	115688459	115689188
chr11	115716365	115716860
chr11	115809586	115810296
chr11	115946802	115947846
chr11	116135860	116136578
chr11	116277593	116278139
chr11	116355642	116356441
chr11	116565939	116566669
chr11	117038969	117039429
chr11	117061703	117062587
chr11	117225576	117226099
chr11	117430909	117431593
chr11	117543715	117544363
chr11	117604683	117605281
chr11	117683776	117684353
chr11	117746946	117747738
chr11	117819289	117819927
chr11	118067282	118068003
chr11	118934842	118935230
chr11	118991741	118992300
chr11	119027374	119027940
chr11	119168404	119168918
chr11	119338415	119338833
chr11	119353985	119354649
chr11	119385844	119386483
chr11	119450273	119451003
chr11	119739201	119739680
chr11	119802936	119803507
chr11	119821796	119822342
chr11	119835956	119836672
chr11	119841129	119841723
chr11	120036067	120036866
chr11	120070975	120071560
chr11	120123894	120124658
chr11	120314785	120315267
chr11	120319773	120320441
chr11	120401904	120402342
chr11	120441401	120442064
chr11	120538111	120539092
chr11	120541036	120541547
chr11	120594064	120594626
chr11	120609034	120609577
chr11	120777759	120778151
chr11	120944476	120945150
chr11	121247452	121247962
chr11	121365987	121366980
chr11	121376331	121376730
chr11	121382114	121382638
chr11	121386933	121387531
chr11	121541523	121542527
chr11	121630170	121630744
chr12	3905348	3905991
chr12	4155272	4155739
chr12	4389352	4389817
chr12	4551103	4551884
chr12	5214206	5214863
chr12	8323088	8323560
chr12	8365846	8366617
chr12	8366703	8367093
chr12	8447621	8448520
chr12	8498798	8499462
chr12	8504877	8505408
chr12	8715516	8716005
chr12	8883755	8884490
chr12	10398547	10399049
chr12	11208999	11209840
chr12	11273735	11274295
chr12	11345014	11345623
chr12	12183709	12184108
chr12	12481850	12482306
chr12	12498875	12499394
chr12	12504267	12505250
chr12	12595719	12596301
chr12	13470480	13470890
chr12	16024862	16025413
chr12	16139949	16140566
chr12	16231908	16232523
chr12	16625181	16626080
chr12	16822599	16823124
chr12	16847526	16848282
chr12	16910708	16911142
chr12	17394419	17394859
chr12	17680579	17681580
chr12	21179655	21180140
chr12	21239572	21240139
chr12	25408599	25409302
chr12	25739101	25739862
chr12	26023745	26025198
chr12	26040472	26040937
chr12	26606441	26607010
chr12	27137363	27138107
chr12	29306940	29307569
chr12	29441945	29442373
chr12	31741051	31741765
chr12	32035074	32035713
chr12	32414074	32414504
chr12	32447670	32448273
chr12	32635738	32636329
chr12	32691071	32691577
chr12	32760367	32761020
chr12	32769314	32770180
chr12	32894224	32894916
chr12	33307338	33307907
chr12	33636928	33637589
chr12	33741290	33741951
chr12	33810410	33811022
chr12	33979851	33980533
chr12	33996412	33997260
chr12	35496099	35496454
chr12	35684841	35685325
chr12	35738752	35739488
chr12	35976527	35977314
chr12	36369821	36370239
chr12	36676253	36676813
chr12	37557942	37558715
chr12	40736871	40737441
chr12	40751002	40751521
chr12	40755710	40756195
chr12	40852345	40852835
chr12	40946833	40947441
chr12	40953385	40954020
chr12	42039842	42040409
chr12	42041558	42042045
chr12	42057407	42057955
chr12	42291943	42292666
chr12	45428295	45428933
chr12	46054857	46055372
chr12	52456161	52456821
chr12	52512278	52512826
chr12	52742671	52743259
chr12	52790475	52790996
chr12	52796007	52796526
chr12	52899602	52900046
chr12	52936185	52936658
chr12	52952309	52952833
chr12	52961676	52962213
chr12	53064837	53065760
chr12	53072641	53073223
chr12	53613873	53614337
chr12	53625801	53626503
chr12	54041090	54042038
chr12	54042060	54042592
chr12	55280241	55280850
chr12	55545915	55546374
chr12	55784282	55784919
chr12	56506972	56507406
chr12	56670128	56671005
chr12	56875190	56875833
chr12	56901986	56902624
chr12	56947364	56947818
chr12	60142834	60143326
chr12	66078322	66078832
chr12	70306878	70307520
chr12	70401154	70401773
chr12	70586707	70587456
chr12	70670186	70670835
chr12	70694097	70694558
chr12	71007171	71007565
chr12	71247602	71248134
chr12	71257114	71257832
chr12	71332131	71333097
chr12	71557630	71558446
chr12	71821056	71821621
chr12	72068501	72069005
chr12	72108730	72109266
chr12	72163041	72163520
chr12	72206558	72207182
chr12	72571649	72572245
chr12	72953562	72954314
chr12	72957892	72958354
chr12	72992981	72993482
chr12	73024391	73025321
chr12	73092399	73092875
chr12	73183268	73183896
chr12	73466156	73466780
chr12	73783885	73784303
chr12	73866568	73867250
chr12	74067633	74068161
chr12	74111965	74112597
chr12	74298182	74298743
chr12	74365813	74366151
chr12	74562959	74563530
chr12	74671269	74671820
chr12	74675917	74676601
chr12	74688166	74688819
chr12	74759370	74759898
chr12	74836004	74836460
chr12	74876813	74877793
chr12	75064392	75064896
chr12	76628708	76629263
chr12	76658292	76659091
chr12	76737632	76738673
chr12	76801917	76802639
chr12	76907216	76907806
chr12	76938546	76939087
chr12	77468033	77468574
chr12	77473583	77474281
chr12	77476303	77476962
chr12	77503706	77504313
chr12	77516553	77517015
chr12	77538081	77538725
chr12	77732613	77733164
chr12	77765147	77766050
chr12	78067937	78068580
chr12	78112060	78112582
chr12	78193817	78194404
chr12	78201487	78202040
chr12	78243085	78243679
chr12	78296960	78297583
chr12	78322746	78323607
chr12	78325364	78325957
chr12	78347057	78347542
chr12	78667595	78668333
chr12	78889693	78890210
chr12	79325093	79325437
chr12	79760872	79761262
chr12	79783114	79783772
chr12	79959722	79960320
chr12	79960988	79962029
chr12	80034239	80034770
chr12	80302719	80303318
chr12	80473676	80474516
chr12	80478732	80479261
chr12	81000899	81001354
chr12	81013244	81013981
chr12	81029868	81030435
chr12	81038790	81039405
chr12	81218447	81218832
chr12	81236070	81236861
chr12	81331650	81332599
chr12	81346782	81347384
chr12	81461277	81461812
chr12	81721431	81721859
chr12	81884732	81885138
chr12	81916764	81917213
chr12	81931971	81932585
chr12	81988286	81988825
chr12	82147662	82148250
chr12	82895327	82895738
chr12	82972610	82973091
chr12	83021687	83022006
chr12	83038353	83038891
chr12	83274537	83275241
chr12	83293709	83294428
chr12	83298274	83299046
chr12	83341399	83341877
chr12	83434908	83435398
chr12	83574106	83574642
chr12	83848047	83848449
chr12	84137337	84138021
chr12	84962878	84963361
chr12	85241295	85241728
chr12	85444932	85445417
chr12	85608648	85609057
chr12	85617170	85617660
chr12	85661465	85661974
chr12	85821286	85821668
chr12	85856438	85856888
chr12	85866069	85867072
chr12	86325017	86325677
chr12	86338043	86338593
chr12	86678434	86679067
chr12	86761820	86762537
chr12	86785975	86786458
chr12	86863630	86865010
chr12	86901405	86902079
chr12	87151421	87151946
chr12	87332857	87333509
chr12	87438851	87439397
chr12	87503428	87504079
chr12	87506205	87506853
chr12	87582022	87582611
chr12	88291328	88292204
chr12	88313980	88314424
chr12	88578768	88579722
chr12	88748084	88748681
chr12	88810780	88811970
chr12	92507430	92507967
chr12	92819948	92820423
chr12	92823337	92824084
chr12	93533185	93533689
chr12	93944598	93945004
chr12	99440109	99440562
chr12	99521465	99522177
chr12	99973174	99973745
chr12	100236982	100237759
chr12	100304111	100304631
chr12	100653576	100654650
chr12	100656662	100657353
chr12	100750702	100751690
chr12	100782490	100783451
chr12	101044902	101045416
chr12	101084903	101085601
chr12	101141125	101142028
chr12	101194204	101195028
chr12	101225026	101225593
chr12	101245658	101246159
chr12	101404213	101404757
chr12	101432794	101433235
chr12	101454776	101455345
chr12	101462431	101462954
chr12	101569906	101570626
chr12	101645491	101645992
chr12	101860831	101861460
chr12	101941836	101942633
chr12	101978373	101978968
chr12	103132298	103132733
chr12	103143912	103144467
chr12	103236848	103237726
chr12	103277056	103277561
chr12	103295384	103295906
chr12	103307684	103308236
chr12	103480195	103480837
chr12	103529021	103529570
chr12	103596554	103597207
chr12	103605881	103606273
chr12	103871680	103872360
chr12	105227064	105227828
chr12	106065859	106066412
chr12	106173472	106174290
chr12	106209570	106210001
chr12	106305256	106305951
chr12	106767688	106768180
chr12	107029241	107029673
chr12	107048715	107049296
chr12	109418541	109419048
chr12	109553874	109554419
chr12	109868796	109869422
chr12	109890810	109891851
chr12	110001540	110002127
chr12	110040284	110040837
chr12	110636714	110637676
chr12	111209269	111209831
chr12	111775912	111776499
chr12	111951888	111952514
chr12	112189346	112189769
chr12	112624431	112625173
chr12	113697284	113698018
chr12	113800504	113801140
chr12	113801217	113801704
chr12	113856776	113857781
chr12	114044203	114044680
chr12	114104734	114105240
chr12	114261230	114261979
chr12	114337365	114338076
chr12	114460870	114461471
chr12	114641407	114641840
chr12	114661745	114662479
chr12	117311961	117312585
chr12	117376282	117376678
chr12	117507798	117508460
chr12	118650488	118651108
chr12	118672468	118673086
chr12	118879436	118879906
chr12	118887861	118888295
chr12	118959352	118960123
chr12	119445754	119446199
chr12	119520507	119520936
chr13	3525401	3526188
chr13	3708959	3709798
chr13	3778764	3779576
chr13	5742278	5742886
chr13	5842373	5842924
chr13	5937094	5937901
chr13	5985672	5986286
chr13	6547989	6548559
chr13	6648853	6649208
chr13	8642571	8643098
chr13	8776857	8777264
chr13	8972361	8972819
chr13	9106189	9106641
chr13	9336001	9336447
chr13	9611361	9611736
chr13	9687186	9687676
chr13	12319711	12320366
chr13	12409457	12409990
chr13	13648738	13649712
chr13	13831347	13831920
chr13	13902977	13903549
chr13	14048681	14049134
chr13	15851347	15851924
chr13	16034234	16034598
chr13	16260130	16260568
chr13	16291941	16292576
chr13	17257149	17257621
chr13	17678184	17678667
chr13	17820143	17820507
chr13	19782145	19782780
chr13	19828663	19829277
chr13	19966331	19967304
chr13	20093342	20093768
chr13	20227234	20227806
chr13	20240264	20240939
chr13	20292828	20293183
chr13	20322525	20322942
chr13	20556339	20556859
chr13	20820001	20820570
chr13	21275540	21276102
chr13	21875759	21876530
chr13	22073523	22074100
chr13	23526179	23526820
chr13	23536228	23536728
chr13	23570356	23570866
chr13	23602465	23602995
chr13	23861234	23861658
chr13	24195775	24196257
chr13	24211189	24211687
chr13	24367292	24367691
chr13	24537027	24537518
chr13	24696356	24696973
chr13	24739929	24741030
chr13	24884130	24884696
chr13	24890569	24890999
chr13	24894669	24895137
chr13	25084393	25084828
chr13	25207027	25207618
chr13	28701017	28701559
chr13	28770976	28771443
chr13	28853759	28854800
chr13	28884517	28885505
chr13	28924350	28925093
chr13	28959007	28959474
chr13	29807328	29807964
chr13	29810096	29810600
chr13	29851899	29852565
chr13	30238101	30238926
chr13	30326321	30326732
chr13	30691181	30691626
chr13	30779603	30780378
chr13	30880218	30880664
chr13	30995453	30995812
chr13	32305460	32306020
chr13	32430988	32431577
chr13	32636740	32637271
chr13	32754041	32754708
chr13	32930200	32930845
chr13	34028949	34029461
chr13	34051677	34052261
chr13	34135626	34136499
chr13	34311305	34311946
chr13	34446705	34447182
chr13	34725848	34726509
chr13	34770081	34770554
chr13	34968640	34969087
chr13	35252028	35252552
chr13	35297755	35298354
chr13	35337380	35337850
chr13	35835328	35835818
chr13	35913919	35914585
chr13	36044640	36045396
chr13	36298886	36299454
chr13	36416291	36417133
chr13	36589200	36589685
chr13	37141787	37142261
chr13	37307616	37308132
chr13	37429607	37430330
chr13	37589633	37590245
chr13	37675959	37676730
chr13	37708712	37709368
chr13	37759633	37760210
chr13	38166161	38166794
chr13	38387981	38388850
chr13	39976393	39976984
chr13	40557459	40558067
chr13	41011387	41012234
chr13	41016297	41017337
chr13	41134121	41134803
chr13	41878989	41879389
chr13	42162884	42163534
chr13	42251195	42251822
chr13	43071459	43072446
chr13	43278561	43279103
chr13	43287559	43288435
chr13	43289102	43289761
chr13	43534506	43535168
chr13	43536450	43536954
chr13	43543653	43544253
chr13	43629989	43630908
chr13	43649846	43650341
chr13	43662430	43663354
chr13	43707320	43707782
chr13	44630664	44631446
chr13	44635608	44636359
chr13	44671046	44671749
chr13	44829423	44830373
chr13	44841368	44842317
chr13	45126432	45127311
chr13	45562875	45563425
chr13	45995989	45996580
chr13	46024919	46025539
chr13	46097869	46098255
chr13	46534263	46534909
chr13	46732104	46732697
chr13	46816826	46817309
chr13	46832892	46833656
chr13	47071601	47072367
chr13	47198291	47199436
chr13	47266170	47267174
chr13	47315510	47316368
chr13	48647477	48648344
chr13	49204749	49205386
chr13	49403332	49404145
chr13	49418010	49418705
chr13	49490502	49491064
chr13	51188816	51189307
chr13	51231907	51232455
chr13	51341878	51342743
chr13	51372428	51372911
chr13	51473282	51473811
chr13	51493074	51493661
chr13	51507967	51508575
chr13	51953673	51954324
chr13	51955117	51955687
chr13	52104596	52104977
chr13	52355500	52356070
chr13	52404610	52405056
chr13	52419521	52420161
chr13	52642161	52642810
chr13	52749899	52750738
chr13	54171165	54171819
chr13	54244850	54245504
chr13	54545690	54546477
chr13	55137561	55138149
chr13	55163582	55163970
chr13	55207261	55207888
chr13	55291852	55292471
chr13	55319554	55320235
chr13	55378886	55379497
chr13	55421985	55423094
chr13	55513000	55513627
chr13	55996702	55997513
chr13	56089075	56089655
chr13	56711132	56711837
chr13	56712087	56713084
chr13	56800320	56800776
chr13	56810300	56811056
chr13	56813568	56814188
chr13	56835650	56836316
chr13	58459733	58460311
chr13	58470148	58470648
chr13	59609890	59610504
chr13	59773179	59773820
chr13	59902168	59902723
chr13	59943337	59944220
chr13	60761672	60762971
chr13	60795608	60796863
chr13	60802970	60803555
chr13	63078816	63079269
chr13	63273114	63273646
chr13	63295599	63295994
chr13	63386066	63386625
chr13	63442451	63443121
chr13	63443889	63444596
chr13	63720028	63720463
chr13	63951851	63952406
chr13	64046020	64046685
chr13	64124412	64124937
chr13	64177350	64177930
chr13	65341634	65342307
chr13	69751914	69752744
chr13	75368545	75369113
chr13	75856896	75857509
chr13	75980925	75981890
chr13	76706795	76707299
chr13	76731787	76732527
chr13	81080293	81080835
chr13	81090707	81091291
chr13	81310101	81310823
chr13	81321487	81321961
chr13	81840367	81840884
chr13	81844319	81844985
chr13	83207625	83208043
chr13	83469858	83470309
chr13	83533404	83534006
chr13	83659150	83659682
chr13	83769985	83770536
chr13	83772615	83773348
chr13	85358191	85358738
chr13	85426245	85426560
chr13	90031462	90032373
chr13	90055956	90056256
chr13	91223724	91224163
chr13	91318137	91318694
chr13	91565848	91566235
chr13	91591860	91592225
chr13	91650099	91650643
chr13	91724518	91725078
chr13	91740479	91741057
chr13	91781601	91782077
chr13	91836310	91836980
chr13	92823011	92824213
chr13	93306138	93306618
chr13	93862753	93864132
chr13	93957685	93958145
chr13	94270006	94270969
chr13	94540829	94541284
chr13	94586341	94587121
chr13	94665271	94665773
chr13	94773739	94774273
chr13	94941465	94942034
chr13	95048185	95048824
chr13	95051667	95052193
chr13	95304512	95304900
chr13	95563907	95564468
chr13	96136141	96136732
chr13	96419970	96421332
chr13	96560324	96561189
chr13	96738442	96739241
chr13	97236091	97236638
chr13	97319053	97319559
chr13	97325652	97326552
chr13	97328659	97329176
[truncated: 5,278 more rows]

## Sheet: DhMRs lost in Tet2 KO
chr1	9785598	9787176
chr1	9794083	9794595
chr1	10096973	10097546
chr1	12969209	12970396
chr1	13125995	13126714
chr1	13230088	13230882
chr1	13232242	13232943
chr1	13354582	13355654
chr1	13520355	13521344
chr1	13550391	13550912
chr1	13658587	13659442
chr1	14221302	14221824
chr1	15823260	15823713
chr1	15872758	15874326
chr1	16503007	16503494
chr1	16558911	16559500
chr1	20784860	20785725
chr1	20802513	20803337
chr1	20911099	20911928
chr1	20920717	20921754
chr1	20990270	20990899
chr1	20994520	20995251
chr1	21022826	21023588
chr1	21032304	21033883
chr1	21156907	21157558
chr1	21197549	21197974
chr1	30903926	30904684
chr1	31001805	31002415
chr1	33612997	33613690
chr1	33697063	33697918
chr1	33703773	33704419
chr1	33807968	33808647
chr1	33810225	33811554
chr1	33822407	33822899
chr1	34582301	34582835
chr1	34918227	34919017
chr1	34922524	34923297
chr1	35880991	35881612
chr1	35921623	35922603
chr1	35959335	35959836
chr1	36137233	36138146
chr1	36160132	36161234
chr1	36204244	36205180
chr1	36285085	36285708
chr1	36562036	36562730
chr1	36570919	36571755
chr1	36642163	36642935
chr1	36700089	36700596
chr1	36800875	36801756
chr1	36821855	36822696
chr1	36847119	36848135
chr1	37061797	37062396
chr1	37345548	37346126
chr1	37664961	37665550
chr1	37666679	37667434
chr1	37687704	37688599
chr1	38269164	38270086
chr1	38278149	38278784
chr1	38373225	38374133
chr1	38400823	38401492
chr1	38459598	38460170
chr1	38524163	38524936
chr1	38550674	38551374
chr1	38558143	38559087
chr1	38580907	38582022
chr1	38643349	38644505
chr1	39154184	39154870
chr1	39369205	39369980
chr1	39417144	39418034
chr1	39431126	39431860
chr1	39493657	39494286
chr1	39514755	39515962
chr1	39803990	39804487
chr1	39916052	39916597
chr1	39929779	39930453
chr1	40055784	40057104
chr1	40113622	40114630
chr1	40136075	40136749
chr1	40213737	40214527
chr1	40246888	40247399
chr1	40269568	40270215
chr1	40338135	40338888
chr1	40354498	40355223
chr1	40367849	40369015
chr1	40372119	40372905
chr1	40407513	40408124
chr1	40441764	40442331
chr1	40490628	40491387
chr1	40573053	40573762
chr1	40860555	40861390
chr1	40934009	40934654
chr1	42976631	42977174
chr1	43516824	43517747
chr1	43539026	43540299
chr1	43549928	43551054
chr1	43824336	43825130
chr1	44178683	44179232
chr1	45884815	45885287
chr1	51629794	51630440
chr1	52194016	52194704
chr1	52225193	52226744
chr1	52733450	52734137
chr1	53828265	53829087
chr1	53868088	53868847
chr1	54184427	54185007
chr1	54975058	54975673
chr1	55264001	55264939
chr1	55477294	55477963
chr1	56339867	56340341
chr1	58127655	58128374
chr1	58810541	58811106
chr1	59151437	59152158
chr1	59220687	59221628
chr1	59317032	59317521
chr1	59411982	59412788
chr1	59450600	59451327
chr1	59483841	59484410
chr1	59676060	59676727
chr1	60293134	60293560
chr1	60577992	60578420
chr1	60710239	60710765
chr1	60866106	60866801
chr1	62733900	62734589
chr1	62905917	62906921
chr1	62931349	62932239
chr1	63107487	63108135
chr1	63171639	63172223
chr1	63420330	63420738
chr1	64058202	64058777
chr1	64129513	64130171
chr1	64162249	64162739
chr1	64835779	64836363
chr1	64840466	64841161
chr1	64981902	64982298
chr1	66746027	66746559
chr1	67033143	67033650
chr1	69484086	69484718
chr1	69577898	69578410
chr1	69656826	69657901
chr1	69704543	69705407
chr1	71070264	71071420
chr1	71624213	71624878
chr1	71932627	71933486
chr1	72342210	72342757
chr1	72647741	72648770
chr1	73951197	73951939
chr1	74025343	74026039
chr1	74027376	74027959
chr1	74099038	74099915
chr1	74125173	74125908
chr1	74187357	74188290
chr1	74208811	74209655
chr1	74479703	74480322
chr1	74760344	74761053
chr1	75312181	75312922
chr1	75370852	75371748
chr1	79635686	79636678
chr1	79665962	79667320
chr1	80644550	80645644
chr1	80734154	80734846
chr1	87620945	87621630
chr1	87641067	87641591
chr1	87666707	87668041
chr1	87688416	87689328
chr1	88055063	88055899
chr1	88098519	88099294
chr1	88140952	88142182
chr1	88198712	88199810
chr1	88299719	88300141
chr1	88342994	88343710
chr1	88419832	88420237
chr1	88456551	88457208
chr1	88461713	88462348
chr1	89093752	89094335
chr1	89560891	89561519
chr1	89771582	89772372
chr1	90395467	90396860
chr1	90407355	90408074
chr1	90577090	90578049
chr1	90682419	90682949
chr1	91526615	91527692
chr1	91791988	91792839
chr1	92929516	92930176
chr1	93092291	93093437
chr1	93434066	93434704
chr1	93789382	93790261
chr1	93949188	93950142
chr1	94161454	94162230
chr1	94539919	94540623
chr1	94763948	94764867
chr1	94778126	94778959
chr1	94799100	94800032
chr1	95058241	95058897
chr1	95465947	95466322
chr1	95529301	95529683
chr1	107675530	107675880
chr1	108074131	108074771
chr1	108474062	108474792
chr1	108520625	108521473
chr1	108527727	108528354
chr1	108680519	108681057
chr1	109339004	109339469
chr1	120505251	120505916
chr1	121927946	121928720
chr1	123350173	123350903
chr1	127353368	127354106
chr1	128729818	128730321
chr1	129181961	129182934
chr1	129194843	129195616
chr1	129913399	129913868
chr1	130071453	130071924
chr1	130179761	130180483
chr1	130234304	130235000
chr1	130513130	130513938
chr1	130539523	130540643
chr1	132414369	132415228
chr1	132768729	132769365
chr1	132922885	132923655
chr1	132998084	132998867
chr1	133005230	133006001
chr1	133558226	133558853
chr1	133610925	133611922
chr1	133618822	133619446
chr1	133849803	133850393
chr1	133935357	133935917
chr1	133953396	133953807
chr1	133962001	133962869
chr1	134020167	134021080
chr1	134242411	134243498
chr1	134311197	134312010
chr1	134351551	134352650
chr1	134479516	134480323
chr1	134794593	134795314
chr1	135023798	135024444
chr1	135179892	135181061
chr1	135206298	135206921
chr1	135446667	135447611
chr1	135678773	135679440
chr1	135701883	135702394
chr1	135740763	135741343
chr1	135746514	135747268
chr1	135960402	135961303
chr1	136046564	136047957
chr1	136105183	136105935
chr1	136142910	136143563
chr1	136792435	136793048
chr1	137008456	137009369
chr1	137019800	137020714
chr1	137038260	137038833
chr1	137260234	137261332
chr1	137281715	137282357
chr1	137357058	137357796
chr1	137494150	137494958
chr1	137611845	137612498
chr1	137621269	137621941
chr1	137644706	137645502
chr1	137891573	137892363
chr1	138020272	138021551
chr1	138044018	138045190
chr1	138047593	138048385
chr1	138175635	138176253
chr1	138177678	138178400
chr1	138223907	138224487
chr1	138343984	138344836
chr1	138404567	138405467
chr1	138501699	138502445
chr1	140679551	140680933
chr1	140875339	140875949
chr1	140886875	140887580
chr1	141336761	141337192
chr1	145208389	145209009
chr1	145214683	145215439
chr1	145221851	145222399
chr1	152342845	152343465
chr1	152987422	152987887
chr1	153066047	153066551
chr1	153308260	153308752
chr1	153407420	153408191
chr1	153461408	153461998
chr1	153584584	153585733
chr1	153698203	153699001
chr1	154099668	154100306
chr1	154148205	154148804
chr1	154533204	154534001
chr1	154596120	154597098
chr1	154718240	154718803
chr1	154838123	154838694
chr1	154879111	154879790
chr1	154949191	154949835
chr1	154975847	154976454
chr1	154983572	154984198
chr1	155042455	155043224
chr1	155082821	155083519
chr1	155129785	155130217
chr1	155397598	155398056
chr1	155412954	155413801
chr1	155570365	155571219
chr1	155697318	155697749
chr1	155796679	155797344
chr1	156637744	156638770
chr1	157010541	157011141
chr1	157044621	157045362
chr1	157072184	157072707
chr1	157319175	157320304
chr1	157491920	157493408
chr1	157545852	157546402
chr1	157914403	157914811
chr1	157954675	157955509
chr1	158161879	158162457
chr1	158191518	158192269
chr1	158208896	158210161
chr1	158463626	158464431
chr1	158550129	158550941
chr1	158559769	158560498
chr1	158586166	158589219
chr1	158686960	158687682
chr1	158835651	158836579
chr1	158966732	158967807
chr1	159347583	159348374
chr1	159355490	159356744
chr1	162076000	162076635
chr1	162267851	162268841
chr1	162461604	162461928
chr1	162604366	162605084
chr1	162695651	162696183
chr1	162860107	162860550
chr1	163090300	163091256
chr1	164468473	164469135
chr1	164471881	164472824
chr1	164519419	164520051
chr1	165292234	165292892
chr1	165697507	165697983
chr1	165948205	165949222
chr1	166113388	166113974
chr1	167232806	167233476
chr1	167248739	167249399
chr1	167554978	167555557
chr1	167599120	167600113
chr1	167626022	167626527
chr1	167702495	167704596
chr1	167743317	167744186
chr1	167754007	167754702
chr1	167762766	167763815
chr1	167858015	167858629
chr1	168082532	168083223
chr1	169155958	169156869
chr1	169375676	169376346
chr1	169477456	169478766
chr1	169518823	169519404
chr1	170094546	170095229
chr1	170200018	170200494
chr1	170282021	170282596
chr1	170305171	170305902
chr1	170344902	170345652
chr1	172056612	172057311
chr1	172085728	172086238
chr1	172096453	172097087
chr1	172129792	172130326
chr1	172165647	172166240
chr1	172324273	172325057
chr1	172337044	172337751
chr1	172432562	172433500
chr1	172662525	172663023
chr1	172698107	172698669
chr1	172838459	172839230
chr1	172950578	172951436
chr1	173115327	173118268
chr1	173174334	173175676
chr1	173297113	173297711
chr1	173314420	173315005
chr1	173333005	173333661
chr1	173436003	173436667
chr1	173845519	173846275
chr1	173928805	173929306
chr1	174015348	174016090
chr1	174230277	174231002
chr1	174231152	174231658
chr1	174297796	174298327
chr1	174304978	174306029
chr1	174515871	174516885
chr1	174517349	174518580
chr1	174581871	174582969
chr1	175260957	175261682
chr1	175271054	175271980
chr1	175376339	175376737
chr1	177560306	177561026
chr1	177839700	177840087
chr1	178804504	178805354
chr1	178879536	178881004
chr1	178981489	178982186
chr1	179353447	179353865
chr1	179362453	179363146
chr1	179429079	179429963
chr1	179524290	179525325
chr1	179716648	179717309
chr1	180452490	180453471
chr1	180674887	180675622
chr1	180973570	180974301
chr1	181043218	181043883
chr1	181051179	181052492
chr1	181115077	181115510
chr1	181161179	181162044
chr1	181304222	181304969
chr1	181429783	181430473
chr1	181549459	181550112
chr1	181750344	181750901
chr1	181848995	181849893
chr1	182154426	182154991
chr1	182367013	182367667
chr1	182526739	182527917
chr1	182593797	182594346
chr1	182947808	182948697
chr1	183218121	183218668
chr1	183219518	183220392
chr1	183266504	183267365
chr1	183339530	183340459
chr1	183467709	183468350
chr1	183741469	183742160
chr1	183743970	183745111
chr1	183823817	183824398
chr1	183824998	183825954
chr1	183844222	183845433
chr1	183853382	183854228
chr1	184001994	184002744
chr1	184033454	184035011
chr1	184056876	184057430
chr1	184061887	184062501
chr1	184177268	184177878
chr1	184206487	184207665
chr1	184242700	184243854
chr1	184289316	184289915
chr1	184417665	184419060
chr1	184724243	184724930
chr1	185344959	185345735
chr1	186102941	186103753
chr1	186312882	186313559
chr1	186399813	186400805
chr1	186517444	186518162
chr1	186562841	186563427
chr1	186597360	186597777
chr1	186645930	186646895
chr1	187060244	187060855
chr1	187075461	187075986
chr1	187169910	187170474
chr1	187292748	187294044
chr1	188966463	188967716
chr1	189054026	189055077
chr1	189858428	189858966
chr1	191562020	191562800
chr1	191614086	191615498
chr1	191637798	191638313
chr1	191674279	191675001
chr1	191682547	191683266
chr1	191686948	191687717
chr1	191699900	191701139
chr1	191708475	191709399
chr1	192964643	192965542
chr1	193129093	193129886
chr1	193271078	193271837
chr1	193323509	193324046
chr1	193594265	193594833
chr1	193659316	193659909
chr1	193820973	193822210
chr1	193954248	193954848
chr1	195015208	195016006
chr1	195037468	195037952
chr1	195145076	195145740
chr1	196588440	196589092
chr10	5012719	5013251
chr10	5139302	5139896
chr10	5289879	5290510
chr10	5872371	5873047
chr10	5940588	5941249
chr10	6077531	6079112
chr10	6223783	6224396
chr10	6232936	6234080
chr10	7163488	7164245
chr10	7466695	7467339
chr10	7581589	7582427
chr10	7779118	7779788
chr10	7855484	7856221
chr10	7856744	7857387
chr10	7958342	7959316
chr10	8550432	8550985
chr10	8563993	8564799
chr10	8580402	8581489
chr10	8676874	8677733
chr10	9296215	9296814
chr10	9611612	9612295
chr10	10072624	10073750
chr10	11023474	11024249
chr10	12120827	12121426
chr10	12549266	12550093
chr10	12570948	12571783
chr10	12583048	12584373
chr10	12933617	12934562
chr10	13004951	13005464
chr10	13082636	13083200
chr10	13171204	13172949
chr10	13411146	13411987
chr10	13569575	13570311
chr10	16957108	16957619
chr10	17316490	17317728
chr10	18139105	18139646
chr10	18267380	18268033
chr10	18588430	18589004
chr10	18670744	18671321
chr10	18788279	18788864
chr10	18835651	18836432
chr10	18885954	18886839
chr10	18890934	18891497
chr10	19274279	19274682
chr10	19433411	19434444
chr10	19549640	19550423
chr10	19857916	19858522
chr10	19930624	19931223
chr10	19944159	19945000
chr10	19986240	19987052
chr10	20136287	20136862
chr10	20238327	20238812
chr10	20319642	20320431
chr10	20437822	20438498
chr10	20460585	20461244
chr10	20575384	20576669
chr10	20692110	20693434
chr10	20813119	20813714
chr10	21017053	21017947
chr10	21043911	21044917
chr10	21150012	21150805
chr10	21326616	21327646
chr10	21406878	21407945
chr10	21563629	21564210
chr10	21640916	21641689
chr10	21698136	21698764
chr10	23853328	23853767
chr10	23876726	23877408
chr10	24357705	24358187
chr10	24362184	24362929
chr10	24504263	24504949
chr10	24646713	24647584
chr10	24802625	24803198
chr10	24849227	24849893
chr10	24897936	24898612
chr10	24899448	24900426
chr10	25049891	25050478
chr10	25127563	25128439
chr10	25150568	25151303
chr10	26292216	26292883
chr10	26481953	26482595
chr10	26659404	26659699
chr10	37045331	37045991
chr10	38746238	38746772
chr10	38789573	38790049
chr10	38893332	38894956
chr10	39035341	39036034
chr10	39043486	39044193
chr10	39287850	39288473
chr10	39348852	39350247
chr10	39384378	39385450
chr10	39531342	39531842
chr10	39814765	39815737
chr10	39838483	39839052
chr10	39839279	39839856
chr10	39854585	39855335
chr10	39897833	39898501
chr10	40084414	40084978
chr10	40086476	40086984
chr10	40129007	40129545
chr10	40149964	40150532
chr10	40150842	40151749
chr10	40162308	40162891
chr10	40192738	40193332
chr10	40194870	40195518
chr10	40205994	40206670
chr10	40210342	40211238
chr10	41103557	41104170
chr10	41329129	41329580
chr10	41589293	41589921
chr10	41670802	41671800
chr10	41721741	41722453
chr10	41901581	41902796
chr10	42243407	42244286
chr10	42405548	42406233
chr10	42575181	42575905
chr10	42670994	42672320
chr10	42725221	42726195
chr10	43187175	43188032
chr10	43357155	43357677
chr10	43415196	43415993
chr10	43757208	43757739
chr10	43995493	43996379
chr10	44019510	44020530
chr10	44023312	44024369
chr10	44055563	44056487
chr10	44088167	44088936
chr10	44090450	44091097
chr10	44109724	44110494
chr10	44142575	44143232
chr10	44144740	44145678
chr10	44222581	44223228
chr10	44419848	44420577
chr10	44809153	44810317
chr10	53085904	53086591
chr10	57771117	57771770
chr10	57807724	57808593
chr10	57889416	57890239
chr10	58687953	58688473
chr10	58742493	58743250
chr10	58872480	58873494
chr10	59075950	59076577
chr10	59194043	59194731
chr10	59217974	59218652
chr10	59245870	59246412
chr10	59367868	59368460
chr10	59434799	59435593
chr10	59588734	59589372
chr10	59775032	59775797
chr10	59788588	59789736
chr10	59796145	59796801
chr10	59847286	59848116
chr10	59866570	59867122
chr10	59870720	59872208
chr10	59876079	59876748
chr10	60181377	60181969
chr10	60183222	60184056
chr10	60615904	60616901
chr10	60809601	60810524
chr10	60944759	60945396
chr10	61127838	61128662
chr10	61152338	61152857
chr10	61675813	61676751
chr10	61711232	61711966
chr10	61715176	61716034
chr10	62050674	62051512
chr10	62174022	62174452
chr10	62547278	62548378
chr10	62757082	62757734
chr10	62775746	62776318
chr10	66356552	66357079
chr10	66422261	66422743
chr10	66503424	66504021
chr10	66584192	66585219
chr10	66708590	66709088
chr10	66739482	66739932
chr10	66978554	66979120
chr10	67085702	67086673
chr10	67109293	67109829
chr10	67147974	67148635
chr10	67163080	67164104
chr10	67241122	67241865
chr10	67379963	67380557
chr10	67457905	67458437
chr10	67466600	67467234
chr10	67580957	67581486
chr10	67616157	67617055
chr10	67618653	67619561
chr10	67629300	67630807
chr10	67642210	67642787
chr10	67643437	67644509
chr10	68629250	68630599
chr10	69524863	69525427
chr10	69576769	69577280
chr10	69651450	69652385
chr10	69669195	69670366
chr10	69692743	69693650
chr10	70841260	70842038
chr10	74505454	74505992
chr10	74549735	74550427
chr10	74710950	74711673
chr10	74918170	74919105
chr10	74943822	74944367
chr10	74997530	74998363
chr10	75011210	75011923
chr10	75351755	75352819
chr10	75401797	75402380
chr10	75826004	75826668
chr10	75955429	75955920
chr10	75958852	75959458
chr10	76486980	76487682
chr10	76505268	76506093
chr10	76639891	76640581
chr10	76760364	76761275
chr10	76949177	76949952
chr10	76968062	76968708
chr10	76981565	76982709
chr10	77100884	77102009
chr10	77118010	77118638
chr10	77389494	77389958
chr10	77462275	77463576
chr10	77515114	77515871
chr10	77564148	77564909
chr10	77587831	77588420
chr10	77646117	77647403
chr10	77720773	77722012
chr10	77815163	77816191
chr10	79589689	79591114
chr10	79596829	79598414
chr10	79649251	79649863
chr10	79873948	79874618
chr10	79876629	79877676
chr10	79894354	79895390
chr10	79901416	79902584
chr10	80026584	80027506
chr10	80043522	80044185
chr10	80108866	80109507
chr10	80167787	80168681
chr10	80239680	80240506
chr10	80265465	80266707
chr10	80358448	80359370
chr10	80411468	80412873
chr10	80463728	80464771
chr10	80480914	80481752
chr10	80491297	80491939
chr10	80493516	80494431
chr10	80619693	80620910
chr10	80706979	80707911
chr10	80923095	80924055
chr10	80976921	80977638
chr10	80991205	80992934
chr10	81054506	81055146
chr10	81100732	81101604
chr10	81107235	81108426
chr10	82115331	82116360
chr10	82130094	82130748
chr10	82206853	82207449
chr10	82241368	82242003
chr10	82411096	82412445
chr10	82539372	82540471
chr10	82566673	82567588
chr10	82597516	82598282
chr10	82633719	82634533
chr10	83447627	83448694
chr10	83701006	83701763
chr10	83843162	83844011
chr10	84002402	84002918
chr10	84099171	84099903
chr10	84106445	84107044
chr10	84253535	84254260
chr10	84283891	84284507
chr10	84345463	84346018
chr10	84346530	84347600
chr10	84436620	84437590
chr10	84490139	84491170
chr10	84587763	84588600
chr10	84663141	84663729
chr10	84936014	84936830
chr10	85042874	85043510
chr10	85141756	85142134
chr10	85518664	85520450
chr10	85678876	85679400
chr10	85756900	85757884
chr10	85824515	85825189
chr10	86178166	86178816
chr10	86210981	86211740
chr10	86290020	86290638
chr10	87890267	87891128
chr10	87907347	87907749
chr10	88945671	88946445
chr10	88994779	88996423
chr10	89067707	89068420
chr10	90495279	90495973
chr10	90524970	90525610
chr10	90603447	90604032
chr10	92505682	92506275
chr10	92576671	92577243
chr10	92577403	92578626
chr10	92689232	92690170
chr10	92774102	92775243
chr10	92921035	92921945
chr10	93062559	93063193
chr10	93070066	93070644
chr10	93070650	93071215
chr10	93094725	93095180
chr10	93106655	93107721
chr10	93147483	93148011
chr10	93148693	93149598
chr10	93164942	93165400
chr10	93169849	93170711
chr10	93186197	93186928
chr10	93299627	93300187
chr10	93324945	93325627
chr10	93377187	93377708
chr10	93415793	93417122
chr10	93446510	93447321
chr10	93533935	93535572
chr10	93587920	93588575
chr10	93591317	93592304
chr10	93604635	93605934
chr10	93624394	93625306
chr10	93715798	93716517
chr10	93792700	93793409
chr10	93955008	93955853
chr10	94050235	94050898
chr10	94224672	94225399
chr10	94303351	94304517
chr10	94374473	94375376
chr10	94412555	94412899
chr10	94435307	94435943
chr10	94692516	94693177
chr10	94710145	94710871
chr10	94812690	94813499
chr10	94911554	94912658
chr10	94949982	94950740
chr10	95158107	95158853
chr10	95160657	95161338
chr10	95432710	95433444
chr10	95712483	95713169
chr10	95767925	95768757
chr10	98412988	98413335
chr10	98545908	98546773
chr10	98719678	98720205
chr10	98754780	98755155
chr10	98759571	98760156
chr10	98773272	98774034
chr10	99000355	99001043
chr10	99036164	99037137
chr10	99057922	99058878
chr10	99094104	99094781
chr10	102304371	102304890
chr10	107342983	107344054
chr10	107397464	107398097
chr10	107499367	107500041
chr10	107714099	107714779
chr10	109519176	109519601
chr10	110189044	110189783
chr10	110504441	110505428
chr10	110657237	110658228
chr10	111034353	111035288
chr10	111121470	111122136
chr10	111416840	111417685
chr10	114735091	114735636
chr10	114767790	114768359
chr10	114966644	114967484
chr10	115283805	115284536
chr10	115769326	115769899
chr10	115824444	115825091
chr10	115904666	115905262
chr10	115990177	115991290
chr10	116246262	116246913
chr10	116454815	116455588
chr10	116531766	116532486
chr10	116856775	116857402
chr10	117027735	117028425
chr10	117084054	117084848
chr10	117099704	117100602
chr10	117355616	117356302
chr10	117364688	117365576
chr10	117393098	117394321
chr10	117406816	117407547
chr10	117426090	117426946
chr10	117471365	117472545
chr10	117502420	117502944
chr10	117543981	117544797
chr10	117570303	117571217
chr10	117836145	117837045
chr10	118104299	118105052
chr10	118155147	118155920
chr10	118229152	118230250
chr10	118361741	118362485
chr10	118413069	118414527
chr10	118484805	118485434
chr10	118603863	118604220
chr10	118634618	118635574
chr10	118661812	118662382
chr10	119010165	119010562
chr10	119641636	119642361
chr10	120063370	120063997
chr10	120067610	120068199
chr10	120202409	120202966
chr10	120219460	120219930
chr10	120233108	120233729
chr10	120260080	120260754
chr10	120372270	120372840
chr10	120520518	120521229
chr10	120586820	120587610
chr10	120626399	120627056
chr10	120738336	120739376
chr10	120990522	120991247
chr10	121007284	121008118
chr10	121013006	121013865
chr10	121039050	121039978
chr10	121084293	121084862
chr10	121229716	121230129
chr10	121480265	121480766
chr10	122147472	122148103
chr10	122307289	122307934
chr10	122348297	122349399
chr10	122544848	122545657
chr10	122666745	122667541
chr10	124712183	124712789
chr10	124823067	124823493
chr10	126091415	126091962
chr10	126310343	126311085
chr10	126335265	126336551
chr10	126594787	126596292
chr10	126650208	126650984
chr10	126662123	126662784
chr10	126670545	126671144
chr10	126766299	126766970
chr10	126788833	126789362
chr10	126865066	126865607
chr10	126914236	126914948
chr10	126944481	126945501
chr10	126976950	126977941
chr10	127005105	127006284
chr10	127143468	127144174
chr10	127181183	127182160
chr10	127501951	127502433
chr10	127521733	127522839
chr10	127587818	127588610
chr10	127663877	127664351
chr10	127733465	127734154
chr10	127744940	127745867
chr10	127801818	127802779
chr10	127836936	127837891
chr10	127880936	127881678
chr10	127968985	127969582
chr10	128201925	128202531
chr10	128324621	128325273
chr11	3415691	3416806
chr11	3424455	3425522
chr11	3909262	3909825
chr11	4114369	4115056
chr11	4124254	4124611
chr11	4126812	4127549
chr11	4145776	4146455
chr11	4201602	4202468
chr11	4203936	4205102
chr11	4340516	4341466
chr11	4579022	4579780
chr11	4853485	4854471
chr11	4925291	4925906
chr11	5439560	5440104
chr11	5502734	5503447
chr11	5643297	5643769
chr11	5696770	5697903
chr11	5771090	5771729
chr11	5904028	5905136
chr11	5962287	5962913
chr11	6056556	6057661
chr11	6232110	6232492
chr11	6424543	6425352
chr11	6428962	6429653
chr11	6511245	6512222
chr11	6605670	6606206
chr11	8348565	8349470
chr11	8516001	8516743
chr11	8527684	8528512
chr11	8541827	8542798
chr11	8580927	8581884
chr11	8611347	8611907
chr11	11427789	11428508
chr11	11561194	11562173
chr11	11728771	11729841
chr11	17160994	17161585
chr11	17183913	17184476
chr11	18728409	18729007
chr11	19153632	19154095
chr11	19441898	19442490
chr11	19736925	19737556
chr11	19800274	19800790
chr11	19902061	19902564
chr11	19933532	19933978
chr11	19957492	19958510
chr11	19969551	19970293
chr11	20425919	20426384
chr11	20543121	20543574
chr11	21096646	21097282
chr11	21942526	21943440
chr11	22081118	22081825
chr11	22537034	22538209
chr11	22705281	22705565
chr11	22820595	22821194
chr11	24059603	24060177
chr11	24067596	24068157
chr11	24068829	24069382
chr11	24136902	24137869
chr11	29596518	29596994
chr11	29611808	29612328
chr11	30032502	30033106
chr11	31659504	31660207
chr11	32289001	32289639
chr11	33835741	33836685
chr11	33903712	33905188
chr11	33997472	33998898
chr11	34268578	34269013
chr11	34319655	34320488
chr11	34522832	34523376
chr11	34544123	34544745
chr11	43251268	43251813
chr11	43348208	43348916
chr11	44259925	44260703
chr11	44269740	44270519
chr11	44296153	44296722
chr11	44310852	44311483
chr11	44343779	44344909
chr11	44379518	44380263
chr11	45707222	45708475
chr11	45723268	45723685
chr11	45889031	45889517
chr11	46253901	46254862
chr11	48600916	48601625
chr11	48603979	48605320
chr11	48731731	48732236
chr11	49744094	49745299
chr11	49862566	49863216
chr11	49871455	49872201
chr11	49948396	49948981
chr11	50062119	50062820
chr11	50287101	50287613
chr11	51440937	51441840
chr11	51614768	51615458
chr11	51783924	51784488
chr11	51784678	51785643
chr11	52092698	52093753
chr11	52152053	52153651
chr11	52197195	52198308
chr11	52218727	52219214
chr11	52545013	52545974
chr11	53075670	53076148
chr11	53083013	53083656
chr11	53103738	53104772
chr11	53144644	53145187
chr11	53145271	53146297
chr11	53340141	53340726
chr11	53347657	53348829
chr11	53484731	53485528
chr11	53539974	53540752
chr11	53832399	53832856
chr11	53886757	53887681
chr11	53913559	53914238
chr11	53998962	53999933
chr11	54454834	54455505
chr11	54500760	54501512
chr11	54551510	54552178
chr11	54619458	54620023
chr11	54632504	54633214
chr11	54717523	54718301
chr11	55026917	55027934
chr11	55290836	55291608
chr11	57402652	57403240
chr11	57431494	57432110
chr11	57525907	57527100
chr11	57579706	57580618
chr11	57597153	57598460
chr11	57642604	57643439
chr11	57675438	57676128
chr11	57996197	57997063
chr11	58404387	58405052
chr11	58691154	58691945
chr11	58726910	58727454
chr11	58828436	58829235
chr11	59118248	59118857
chr11	59683141	59683789
chr11	59691958	59692473
chr11	59739417	59740290
chr11	59751784	59752540
chr11	59768777	59769484
chr11	60525437	60525916
chr11	60527215	60528191
chr11	60538076	60538654
chr11	60953552	60954305
chr11	61795385	61796147
chr11	61840565	61841230
chr11	62004551	62004983
chr11	62069435	62070108
chr11	62186429	62187307
chr11	62259421	62260107
chr11	62396206	62396846
chr11	62453802	62454448
chr11	62666331	62666748
chr11	63714825	63715823
chr11	63834029	63834470
chr11	64337592	64338196
chr11	65624030	65624961
chr11	67112705	67113218
chr11	67267137	67268391
chr11	67328626	67329219
chr11	67341616	67342365
chr11	67427457	67428024
chr11	67453696	67454329
chr11	67823689	67824383
chr11	67948752	67949335
chr11	68537205	68537566
chr11	68567813	68569089
chr11	68684565	68685185
chr11	68691135	68691787
chr11	68760985	68761400
chr11	68776485	68777097
chr11	68801571	68802331
chr11	68960543	68961201
chr11	68973911	68974878
chr11	69025218	69025778
chr11	69036563	69037517
chr11	69041254	69041943
chr11	69085253	69085946
chr11	69110430	69111379
chr11	69137805	69138672
chr11	69302600	69303325
chr11	69306433	69307199
chr11	69464102	69464677
chr11	69618918	69619522
chr11	69892437	69893349
chr11	69930715	69931445
chr11	70021387	70022398
chr11	70089081	70089482
chr11	70131034	70131773
chr11	70286801	70287752
chr11	70370849	70371567
chr11	70435306	70435812
chr11	70543778	70544517
chr11	72113989	72114619
chr11	72250667	72251736
chr11	72371480	72372171
chr11	72442108	72442688
chr11	72584954	72585501
chr11	72878729	72879338
chr11	72936464	72936927
chr11	74518478	74519250
chr11	74754123	74754653
chr11	74904596	74905128
chr11	74969510	74970185
chr11	75027758	75028849
chr11	75101747	75102756
chr11	75116189	75117032
chr11	75333611	75334278
chr11	75480546	75481181
chr11	75568288	75568858
chr11	75610132	75610876
chr11	75701542	75702167
chr11	75857765	75858363
chr11	76137390	76138203
chr11	76169988	76170612
chr11	76201412	76202301
chr11	76206312	76207051
chr11	76244735	76245275
chr11	76247994	76248491
chr11	76786321	76786969
chr11	76834682	76835314
chr11	76844933	76845893
chr11	77262533	77263238
chr11	77284078	77285400
chr11	77315590	77316514
chr11	77586116	77586787
chr11	77958457	77959073
chr11	77975892	77976542
chr11	77994345	77995191
chr11	78016615	78017759
chr11	78025092	78025637
chr11	78045984	78046716
chr11	78064425	78065009
chr11	78267726	78268409
chr11	78343370	78344325
chr11	79063478	79063967
chr11	79086288	79087029
chr11	79218256	79218887
chr11	79295395	79295795
chr11	79402190	79403371
chr11	79491829	79493004
chr11	79690413	79690978
chr11	79713378	79714039
chr11	79987632	79988335
chr11	80324321	80325295
chr11	80538255	80538821
chr11	80547982	80548963
chr11	80577610	80578158
chr11	80620633	80622636
chr11	82349183	82349624
chr11	82602565	82603383
chr11	82666344	82667276
chr11	83158675	83159139
chr11	83352880	83353747
chr11	83384942	83385788
chr11	83464864	83465445
chr11	83467955	83468591
chr11	83988096	83988812
chr11	84270758	84271480
chr11	84644551	84645247
chr11	85069344	85070210
chr11	85155626	85156195
chr11	85376680	85377059
chr11	85467219	85467830
chr11	85513843	85514421
chr11	85582324	85583122
chr11	85689846	85690466
chr11	85766101	85766835
chr11	85880677	85881402
chr11	86386930	86388183
chr11	86722120	86723137
chr11	86745995	86746713
chr11	86755095	86755898
chr11	86789037	86789692
chr11	86878012	86878320
chr11	87044891	87045692
chr11	87598602	87599261
chr11	87790577	87791433
chr11	87822646	87823746
chr11	87948623	87949293
chr11	88124827	88125612
chr11	88182281	88183030
chr11	88667279	88667619
chr11	88678181	88678852
chr11	88696246	88696870
chr11	88700629	88701327
chr11	88857444	88858394
chr11	88949601	88950208
chr11	90212494	90213140
chr11	90233274	90234449
chr11	90341669	90342230
chr11	90393946	90394682
chr11	90394923	90395431
chr11	93999540	94000293
chr11	94112916	94113956
chr11	94118171	94119025
chr11	94157855	94158544
chr11	94421891	94422591
chr11	94446175	94446834
chr11	94493056	94493683
chr11	94523932	94524592
chr11	94533052	94533951
chr11	94804102	94804804
chr11	94811160	94812122
chr11	94883147	94885174
chr11	95111919	95112418
chr11	95118857	95119468
chr11	95131387	95132303
chr11	95364899	95365666
chr11	95524189	95524896
chr11	95571542	95572178
chr11	95630383	95631133
chr11	95676593	95677221
chr11	95758527	95759465
chr11	95809073	95809701
chr11	96338319	96339145
chr11	96527959	96528495
chr11	96781663	96782517
chr11	96790981	96791791
chr11	96820749	96821941
chr11	96905955	96906947
chr11	97317978	97318807
chr11	97465637	97466556
chr11	97537107	97537910
chr11	97657366	97658226
chr11	97697013	97697656
chr11	97872462	97873097
chr11	97943951	97945608
chr11	97989579	97990204
chr11	98728969	98729762
chr11	98752287	98753930
chr11	98781912	98782617
chr11	98866247	98866832
chr11	98889827	98890465
chr11	98953345	98953948
chr11	98954527	98955291
chr11	98969753	98970257
chr11	100122076	100122660
chr11	100148061	100148709
chr11	100289953	100290570
chr11	100410579	100411272
chr11	100427773	100428635
chr11	100452301	100452960
chr11	100697891	100698530
chr11	100919583	100920168
chr11	100932791	100933539
chr11	100971638	100972462
chr11	101009913	101010636
chr11	101024645	101025741
chr11	101184776	101185286
chr11	101274850	101275585
chr11	101395935	101396478
chr11	101787841	101788413
chr11	101838043	101838657
chr11	102117731	102118491
chr11	102220869	102221668
chr11	102384317	102384688
chr11	102655002	102655668
chr11	102698190	102698868
chr11	102777357	102778119
chr11	102862065	102862787
chr11	102935119	102936508
chr11	102973743	102974892
chr11	103045273	103046509
chr11	103094424	103095584
chr11	103134553	103135330
chr11	103137098	103137869
chr11	103462137	103462698
chr11	103721636	103722281
chr11	103734314	103735315
chr11	103809640	103810023
chr11	104189111	104189747
chr11	104453763	104454478
chr11	104454649	104455445
chr11	104509772	104510574
chr11	104521156	104521862
chr11	104539060	104539677
chr11	104882221	104882900
chr11	105017874	105018802
chr11	105404942	105405497
chr11	105888505	105889205
chr11	105961827	105962517
chr11	106034950	106035834
chr11	106082071	106082820
chr11	106173589	106174459
chr11	106189319	106190076
chr11	106302319	106302756
chr11	106423241	106423786
chr11	106654279	106655111
chr11	106743762	106744449
chr11	106790624	106791610
chr11	106828616	106829329
chr11	107124917	107125718
chr11	107139638	107140384
chr11	107209196	107209951
chr11	107407028	107407863
chr11	108008254	108009185
chr11	108704057	108704420
chr11	109248661	109249708
chr11	109314041	109315027
chr11	109395179	109395851
chr11	109415669	109416717
chr11	109439855	109440255
chr11	109442873	109444130
chr11	109558399	109559527
chr11	109584259	109585266
chr11	109726654	109727552
chr11	110272599	110273929
chr11	112907894	112908501
chr11	112943906	112944597
chr11	112946204	112947357
chr11	112949981	112950969
chr11	112962614	112963677
chr11	112967904	112969197
chr11	112982639	112983243
chr11	113014673	113015157
chr11	113020789	113021423
chr11	113027692	113029242
chr11	113031423	113032607
chr11	113055579	113056533
chr11	113127599	113128543
chr11	113173946	113174472
chr11	113187778	113188490
chr11	113294257	113294840
chr11	113328586	113329309
chr11	113384761	113385577
chr11	113386544	113387693
chr11	113389967	113390546
chr11	113579001	113579845
chr11	113602128	113602947
chr11	113716887	113717857
chr11	113765957	113766442
chr11	114108303	114108774
chr11	114173110	114173771
chr11	114393394	114394058
chr11	114410828	114411456
chr11	114689430	114690234
chr11	114756468	114757074
chr11	114825982	114826449
chr11	115043961	115045222
chr11	115058214	115059422
chr11	115143239	115143935
chr11	115324580	115325434
chr11	115333366	115334441
chr11	115442037	115443511
chr11	115483879	115484594
chr11	115711800	115712547
chr11	115814282	115815216
chr11	115851897	115852677
chr11	116039122	116039683
chr11	116064157	116064811
chr11	116201523	116202153
chr11	116232565	116233568
chr11	116257114	116258009
chr11	116336802	116337787
chr11	116352259	116353195
chr11	116368943	116369726
chr11	116389947	116390868
chr11	116408412	116409403
chr11	116428775	116429840
chr11	116908973	116910036
chr11	117008283	117009022
chr11	117035345	117035915
chr11	117222080	117223743
chr11	117390611	117391248
chr11	117469613	117470210
chr11	117597040	117597960
chr11	117695407	117696650
chr11	117720335	117721009
chr11	117725326	117725751
chr11	117762390	117763114
chr11	117864342	117865036
chr11	117887589	117888477
chr11	118118249	118119281
chr11	118125494	118126745
chr11	118257451	118258085
chr11	118297338	118298283
chr11	118338760	118339991
chr11	118842540	118843281
chr11	118887202	118888024
chr11	118966493	118967597
chr11	119100174	119100769
chr11	119112056	119112786
chr11	119119308	119120289
chr11	119302542	119303441
chr11	119387429	119388144
chr11	119390481	119391014
chr11	119583015	119583915
chr11	119758346	119759083
chr11	120034396	120035061
chr11	120295458	120296314
chr11	120420688	120421355
chr11	120452088	120452620
chr11	120456115	120456712
chr11	120467882	120469230
chr11	120626583	120627274
chr11	120672002	120672834
chr11	120681647	120682525
chr11	120723764	120724376
chr11	121532161	121533155
chr12	3300251	3300889
chr12	3368233	3368827
chr12	3585763	3586431
chr12	3587865	3588407
chr12	3599465	3599971
chr12	3627873	3628592
chr12	3816540	3817310
chr12	3924144	3925040
chr12	3983011	3983705
chr12	4020461	4021088
chr12	4173246	4173873
chr12	4554234	4554927
chr12	4855403	4856043
chr12	4870602	4872304
chr12	8529078	8529890
chr12	8664573	8665317
chr12	8765842	8767168
chr12	8797044	8798615
chr12	8861252	8862227
chr12	11228397	11229331
chr12	11341141	11341777
chr12	11341826	11342506
chr12	12298023	12298479
chr12	12452402	12452960
chr12	12815924	12816776
chr12	16127385	16128339
chr12	16553037	16553676
chr12	16873580	16873984
chr12	17012068	17012685
chr12	17451023	17451715
chr12	17534447	17535030
chr12	17582995	17583742
chr12	21169757	21170507
chr12	21272299	21272681
chr12	21380307	21380964
chr12	21465424	21466388
chr12	25258158	25259216
chr12	25335327	25335910
chr12	25549544	25550266
chr12	25565279	25566440
chr12	25604138	25605141
chr12	25612968	25614149
chr12	25632853	25633501
chr12	25661563	25662639
chr12	25805999	25807032
chr12	25837050	25837681
chr12	25899625	25900057
chr12	25918800	25919381
chr12	25958894	25959592
chr12	25986691	25987253
chr12	26017984	26018598
chr12	26018953	26019492
chr12	26994973	26995646
chr12	27071714	27072800
chr12	27157149	27157897
chr12	29423809	29424818
chr12	31590972	31591462
chr12	32315984	32316576
chr12	32376930	32377426
chr12	32648858	32649785
chr12	32659586	32660082
chr12	32698009	32698822
chr12	32770351	32771106
chr12	32809743	32810729
chr12	32924056	32924760
chr12	33164111	33164602
chr12	33803770	33804397
chr12	33839785	33840746
chr12	33851285	33852055
chr12	33879894	33880674
chr12	33910063	33910611
chr12	33911314	33912160
chr12	35726369	35726925
chr12	35863338	35863920
chr12	36169594	36170187
chr12	36359884	36361000
chr12	36746690	36747570
chr12	40970205	40971094
chr12	52835591	52836146
chr12	52836752	52837351
chr12	52860049	52860984
chr12	52881236	52882628
chr12	52947736	52948453
chr12	52949307	52949916
chr12	53792037	53792717
chr12	55184573	55185181
chr12	55271400	55272210
chr12	55285327	55286261
chr12	55314954	55315793
chr12	55348759	55349811
chr12	55404815	55405523
chr12	55550798	55552058
chr12	55635599	55636332
chr12	55897526	55897968
chr12	56029779	56030339
chr12	56073337	56074219
chr12	56075991	56077018
chr12	56115304	56116270
chr12	56135842	56136362
chr12	56494861	56495510
chr12	60165657	60166185
chr12	70356887	70357872
chr12	70389607	70390291
chr12	70467701	70468254
chr12	70481069	70482154
chr12	70558067	70559501
chr12	70561486	70562898
chr12	70565470	70566414
chr12	70585688	70586331
chr12	70707449	70707844
chr12	70761189	70761731
chr12	70802200	70802813
chr12	70977083	70977678
chr12	71199527	71199987
chr12	71293157	71293771
chr12	71323796	71324562
chr12	71378531	71378982
chr12	71572275	71572977
chr12	71895306	71895832
chr12	71976951	71977512
chr12	71995412	71996097
chr12	72131186	72132283
chr12	72334253	72335183
chr12	72947911	72948501
chr12	72978662	72979685
chr12	73025818	73026628
chr12	73137994	73138853
chr12	73794163	73795005
chr12	73945668	73946553
chr12	74307255	74308353
chr12	74479781	74481192
chr12	74550509	74551589
chr12	74572584	74573150
chr12	74614115	74614789
chr12	75103517	75104186
chr12	76647113	76647723
chr12	76724245	76725108
chr12	76749086	76749904
chr12	76930953	76931955
chr12	76952805	76953814
chr12	76954682	76955677
chr12	77013606	77014330
chr12	77095750	77096318
chr12	77146578	77148108
chr12	77149299	77150720
chr12	77203423	77204067
chr12	77315271	77315823
chr12	77342913	77343472
chr12	77401191	77401740
chr12	77438383	77439071
chr12	77604023	77604499
chr12	77711280	77712143
chr12	77825721	77826661
chr12	77890191	77890682
chr12	77942026	77942772
chr12	77988556	77989340
chr12	78024057	78025040
chr12	78049646	78050278
chr12	78256520	78257251
chr12	78355071	78355663
chr12	78764812	78765466
chr12	80038881	80039695
chr12	80374018	80374642
chr12	80487873	80488599
chr12	80581914	80582587
chr12	80784787	80785461
chr12	80955741	80956343
chr12	81080288	81081082
chr12	81104334	81104989
chr12	81117508	81118101
chr12	81126078	81126819
chr12	81157022	81158137
chr12	81237966	81238894
chr12	81378514	81379028
chr12	81529849	81530398
chr12	81576687	81577151
chr12	81816177	81816795
chr12	81822283	81823474
chr12	81852573	81853278
chr12	81897088	81897511
chr12	83312419	83313317
chr12	84061494	84062489
chr12	84206063	84206752
chr12	84225959	84226626
chr12	84717527	84718128
chr12	84718455	84719232
chr12	84722054	84722972
chr12	84853177	84853891
chr12	85283302	85284370
chr12	85366813	85367379
chr12	85586655	85587310
chr12	85824622	85825576
chr12	85933991	85935305
chr12	86067293	86068092
chr12	86099295	86099870
chr12	86178597	86179644
chr12	86198707	86200213
chr12	86246072	86246508
chr12	86369469	86370113
chr12	86498859	86499463
chr12	86577378	86577857
chr12	86631589	86632256
chr12	86684988	86685701
chr12	86891598	86892168
chr12	86958269	86959255
chr12	86985668	86986792
chr12	87031484	87032100
chr12	87046932	87048033
chr12	87987854	87988435
chr12	88179358	88180561
chr12	88486799	88487438
chr12	92594843	92595316
chr12	92936307	92937446
chr12	93027545	93028144
chr12	99933406	99934035
chr12	99935081	99935904
chr12	100211166	100212639
chr12	100317148	100318082
chr12	100356589	100357380
chr12	100427119	100427867
chr12	100446424	100447189
chr12	100459389	100461471
chr12	100468356	100469410
chr12	100842209	100842824
chr12	100856924	100857848
chr12	100959240	100959946
chr12	100977464	100978409
chr12	100978442	100979123
chr12	101069143	101069784
chr12	101124364	101125122
chr12	101189665	101190431
chr12	101237641	101238198
chr12	101460489	101461207
chr12	101539150	101540091
chr12	101918853	101919302
chr12	102095031	102095773
chr12	102142793	102143385
chr12	102169351	102170263
chr12	102184022	102184706
chr12	103179906	103180516
chr12	103526443	103527434
chr12	103915338	103916024
chr12	104011043	104011710
chr12	104449256	104449973
chr12	104549909	104550588
chr12	104728770	104729568
chr12	105240837	105241590
chr12	105930740	105931572
chr12	106287958	106288586
chr12	106298340	106299076
chr12	106774333	106775035
chr12	106781864	106782390
chr12	106859143	106860058
chr12	107054714	107055166
chr12	107111869	107112599
chr12	107150018	107150927
chr12	107241096	107241888
chr12	107246376	107247375
chr12	109280781	109281300
chr12	109470884	109471784
chr12	110098182	110099163
chr12	110195655	110196181
chr12	110311170	110311919
chr12	111627569	111628170
chr12	111804274	111805117
chr12	111889557	111890736
chr12	111910179	111910700
chr12	112101659	112102535
chr12	112228702	112229318
chr12	112312374	112313241
chr12	112414389	112415402
chr12	112565386	112566160
chr12	112700763	112701315
chr12	112742256	112743202
chr12	112921228	112922443
chr12	113034319	113034908
chr12	113141540	113142521
chr12	113166407	113167254
chr12	113704022	113704775
chr12	113793704	113795244
chr12	113845064	113846182
chr12	113983277	113984643
chr12	114048551	114049723
chr12	114049975	114050649
chr12	114092831	114093405
chr12	114224004	114224781
chr12	114357698	114358431
chr12	117642650	117643322
chr12	117858084	117858670
chr12	118460230	118460879
chr12	119605720	119606433
chr13	3859253	3859743
chr13	5755443	5755865
chr13	6508456	6509182
chr13	6579774	6580266
chr13	8646004	8646497
chr13	9701753	9702642
chr13	12570548	12571186
chr13	13649799	13650428
chr13	14109971	14110711
chr13	14111782	14112365
chr13	19193655	19194383
chr13	19233070	19233553
chr13	20611446	20612176
chr13	21316752	21317577
chr13	21349591	21350223
chr13	21493328	21493806
chr13	22124771	22125445
chr13	24420568	24421467
chr13	24463619	24464270
chr13	24483483	24484227
chr13	24493057	24493510
chr13	24533157	24533947
chr13	24589995	24591184
chr13	28574834	28575296
chr13	28634447	28635015
chr13	28775796	28776583
chr13	28820706	28821833
chr13	29080656	29081255
chr13	29584304	29585105
chr13	29643542	29644281
chr13	29794811	29795562
chr13	29837085	29838308
chr13	29844433	29844853
chr13	30029264	30029739
chr13	30297414	30298186
chr13	30352842	30353534
chr13	30422865	30423275
chr13	30806560	30807269
chr13	31423558	31424596
chr13	31596888	31597850
chr13	32587719	32588992
chr13	32771742	32773076
chr13	32799754	32800107
chr13	34081403	34081952
chr13	34126998	34127788
chr13	34313591	34314216
chr13	34348721	34349369
chr13	34362912	34363943
chr13	34367447	34368824
chr13	34906491	34907226
chr13	35303480	35304188
chr13	35937251	35938013
chr13	35956760	35957437
chr13	37145663	37146284
chr13	37204322	37204720
chr13	37239410	37240347
chr13	37422782	37423989
chr13	37556943	37558063
chr13	37787830	37788801
chr13	37826056	37826924
chr13	37873995	37874848
chr13	37957352	37957812
chr13	38041943	38042796
chr13	38054254	38054941
chr13	38058037	38058769
chr13	38138609	38139079
chr13	38255080	38256015
chr13	38256356	38257163
chr13	41090218	41090807
chr13	41119727	41120452
chr13	41126577	41127515
chr13	41424757	41425452
chr13	41498986	41499734
chr13	41705742	41706310
chr13	42115263	42115877
chr13	42132018	42133052
chr13	42160858	42161607
chr13	42207936	42208625
chr13	42208859	42209578
chr13	43227122	43227647
chr13	43228104	43229184
chr13	43290363	43290939
chr13	43315544	43316087
chr13	43474630	43475243
chr13	43529990	43530580
chr13	43596946	43597592
chr13	43657060	43657712
chr13	43725050	43725500
chr13	43773077	43773655
chr13	43960247	43961128
chr13	44139767	44140256
chr13	44217145	44218113
chr13	44481921	44482811
chr13	44655459	44656038
chr13	44839645	44840206
chr13	44883858	44884540
chr13	45200151	45201114
chr13	45281163	45281724
chr13	45389770	45390766
chr13	45458253	45458991
chr13	45569180	45569738
chr13	45629381	45629990
chr13	45709932	45710809
chr13	45864934	45865570
chr13	46053021	46053918
chr13	46436528	46437196
chr13	46459823	46460434
chr13	46779727	46780251
chr13	46964710	46965389
chr13	46976026	46976819
chr13	47129840	47130513
chr13	48585538	48586646
chr13	48588403	48589085
chr13	48643515	48644199
chr13	48949057	48950324
chr13	49038010	49039318
chr13	49048732	49049750
chr13	49174302	49175093
chr13	49241551	49242308
chr13	49316260	49316797
chr13	49463483	49464343
chr13	49666114	49666855
chr13	51418096	51418592
chr13	51422419	51422982
chr13	51815699	51816351
chr13	51907700	51908462
chr13	51911975	51912634
chr13	52029021	52029843
chr13	52062365	52063137
chr13	52123954	52125167
chr13	52297257	52298494
chr13	52316802	52317290
chr13	52550588	52551116
chr13	52733217	52733903
chr13	52936142	52936937
chr13	53181892	53182554
chr13	53363115	53363536
chr13	53405554	53406223
chr13	54172818	54173578
chr13	54263873	54264424
chr13	54286012	54286858
chr13	54626849	54627959
chr13	54684097	54684768
chr13	54895430	54896100
chr13	55114379	55115128
chr13	55195114	55195555
chr13	55414243	55414746
chr13	55555094	55556090
chr13	55599432	55601066
chr13	55716333	55716918
chr13	55720316	55720820
chr13	55737593	55738602
chr13	55758999	55759557
chr13	56030744	56031355
chr13	56118248	56118939
chr13	56195173	56196339
chr13	56291475	56292782
chr13	56404899	56405403
chr13	56706748	56707390
chr13	56746060	56746659
chr13	58147539	58148038
chr13	58483009	58484104
chr13	59317899	59318470
chr13	59327098	59328299
chr13	59493202	59493818
chr13	59532293	59532951
chr13	59584166	59584668
chr13	59729130	59729936
chr13	59746357	59747157
chr13	59781540	59782113
chr13	59938201	59938779
chr13	59971339	59971907
chr13	60591160	60591646
chr13	60789709	60790470
chr13	60861703	60862669
chr13	62978508	62978915
chr13	62985274	62985889
chr13	63203031	63203687
chr13	63634418	63635128
chr13	63641936	63642954
chr13	63646502	63647277
chr13	64376592	64377593
chr13	67611836	67612267
chr13	67624475	67625148
chr13	68737080	68737496
chr13	73617242	73618235
chr13	73962750	73963340
chr13	75968971	75969785
chr13	75983205	75983917
chr13	76029184	76029673
chr13	76263352	76263981
chr13	76387560	76388084
chr13	80849990	80850707
chr13	81188718	81189103
chr13	81795069	81796124
chr13	81898143	81898802
chr13	83620141	83620846
chr13	83792129	83792834
chr13	83795608	83796268
chr13	85536467	85536922
chr13	90982520	90983785
chr13	91327259	91327895
chr13	91933687	91934932
chr13	93070255	93071014
chr13	93228352	93229008
chr13	93397748	93398451
chr13	93475654	93476358
chr13	93503082	93504388
chr13	93595359	93596042
chr13	93735529	93736074
chr13	94826513	94827210
chr13	94858332	94859564
chr13	94871795	94872598
chr13	94914499	94915184
chr13	94970392	94971184
chr13	95132737	95133493
chr13	95310126	95310755
chr13	95617764	95618402
chr13	95790149	95790739
chr13	96238305	96239046
chr13	96244369	96245219
chr13	96249453	96250178
chr13	96369872	96370752
chr13	96370851	96371586
chr13	96404888	96405808
chr13	96430615	96431457
chr13	96437297	96438241
chr13	96482354	96483196
chr13	96760369	96760790
chr13	97261341	97261885
chr13	97361720	97362043
chr13	97389785	97390556
chr13	97435723	97436521
chr13	97454853	97455729
chr13	97735083	97735779
chr13	97754268	97755290
chr13	97779390	97779891
chr13	97833776	97834646
chr13	97837189	97838015
chr13	97852268	97852881
chr13	98018585	98019587
chr13	98355848	98356527
chr13	98422150	98422814
chr13	98439358	98440340
chr13	98669431	98670076
chr13	98709315	98710034
chr13	98770690	98772158
chr13	98889416	98890003
chr13	99015387	99015899
chr13	99044871	99045649
chr13	99862105	99862909
chr13	99866303	99866920
chr13	99885791	99886483
chr13	99918254	99919094
chr13	99922979	99923622
chr13	99944974	99945683
chr13	100095784	100096236
chr13	100258091	100259272
chr13	101364064	101364642
chr13	102381531	102382409
chr13	102631877	102632644
chr13	103440695	103441155
chr13	103471312	103472129
chr13	103535305	103536434
chr13	103540122	103540905
chr13	104660395	104661253
chr13	104816604	104817528
chr13	104848648	104849229
chr13	107597361	107597882
chr13	107699754	107700476
chr13	107705300	107705923
chr13	107785937	107786659
chr13	108158336	108159285
chr13	108359642	108360647
chr13	108753035	108753500
chr13	109044972	109045513
chr13	109058770	109059688
chr13	109979928	109980555
chr13	110137945	110138764
chr13	110152425	110153396
chr13	110474069	110474681
chr13	110617887	110618758
chr13	112087618	112088182
chr13	112116332	112116919
chr13	112282612	112283143
chr13	112361476	112362102
chr13	112370133	112370834
chr13	112453830	112454495
chr13	112545042	112545980
chr13	112548279	112549538
chr13	112642569	112643217
[truncated: 4,934 more rows]
