# Supplementary material for: Tet2 loss leads to hypermutagenicity in haematopoietic stem/progenitor cells
Source: Nat Commun. 2017 Apr 25;8:15102. doi: 10.1038/ncomms15102 (PMC5414116; doi:10.1038/ncomms15102)
Supplement: Supplementary Data 6 — TET2 ChIP-seq data in MEL cells stably expressing FLAG-mTET2opt. [file ncomms15102-s7.xlsx]

## Sheet: ChIP-FLAG-Tet2-MEL.homer.Detail
PeakID (cmd=annotatePeaks.pl /home/byao/Mice/Bing/141016_Yerke/Mingjiang_Tet2.MEL/ChIP-FLAG-Tet2-MEL-18432415/ChIP-FLAG-Tet2-MEL_peaks.homer.bed mm9)	Chr	Start	End	Strand	Annotation	Gene Name
MACS_peak_24039	chr15	84659412	84660780	+	intron (NM_001081166, intron 2 of 12)	Phf21b
MACS_peak_52835	chr5	33780317	33781651	+	Intergenic	Uvssa
MACS_peak_34286	chr19	4988342	4990133	+	intron (NM_153553, intron 1 of 7)	Npas4
MACS_peak_23087	chr15	77949624	77950872	+	promoter-TSS (NM_007583)	Cacng2
MACS_peak_29984	chr17	34254796	34260355	+	promoter-TSS (NR_037970)	Brd2
MACS_peak_31773	chr17	84584871	84589434	+	5' UTR (NM_001001806, exon 1 of 2)	Zfp36l2
MACS_peak_62056	chr7	6362623	6363515	+	Intergenic	Gm16532
MACS_peak_1061	chr1	88420913	88425846	+	promoter-TSS (NM_008972)	Ptma
MACS_peak_20651	chr14	64299999	64300881	+	intron (NM_173393, intron 1 of 2)	Mir598
MACS_peak_4493	chr10	41993359	41998611	+	intron (NM_019740, intron 1 of 3)	Foxo3
MACS_peak_67130	chr8	11003255	11010227	+	exon (NM_001081212, exon 1 of 2)	9530052E02Rik
MACS_peak_31030	chr17	56380963	56381905	+	promoter-TSS (NR_029827)	Mir7b
MACS_peak_22920	chr15	76350897	76354880	+	promoter-TSS (NM_130893)	Scrt1
MACS_peak_52099	chr5	22938109	22941519	+	promoter-TSS (NM_026984)	5031425E22Rik
MACS_peak_67531	chr8	14072310	14073335	+	intron (NM_001034862, intron 2 of 5)	Erich1
MACS_peak_71824	chr9	20964644	20974090	+	promoter-TSS (NM_183408)	Pde4a
MACS_peak_71982	chr9	21762378	21769229	+	intron (NM_010149, intron 4 of 7)	Epor
MACS_peak_21279	chr14	115438993	115442148	+	Intergenic	Mir17
MACS_peak_41850	chr2	157738816	157739892	+	Intergenic	Vstm2l
MACS_peak_71556	chr9	13630618	13632978	+	promoter-TSS (NM_026665)	Cep57
MACS_peak_17155	chr12	117518846	117520995	+	exon (NM_028731, exon 1 of 22)	Esyt2
MACS_peak_70512	chr8	123055012	123064930	+	intron (NM_001145897, intron 1 of 15)	Gse1
MACS_peak_73262	chr9	59425464	59426692	+	promoter-TSS (NM_175235)	Celf6
MACS_peak_10518	chr11	74432556	74433338	+	promoter-TSS (NM_001013784)	E130309D14Rik
MACS_peak_24591	chr15	96528579	96531502	+	promoter-TSS (NM_175121)	Slc38a2
MACS_peak_74429	chr9	99118099	99119245	+	Intergenic	Gm6432
MACS_peak_10133	chr11	69612491	69619507	+	promoter-TSS (NM_010198)	Fgf11
MACS_peak_7451	chr11	3030183	3036378	+	intron (NM_030207, intron 29 of 32)	Pisd-ps3
MACS_peak_14177	chr11	118445904	118446822	+	intron (NM_001285436, intron 3 of 13)	Engase
MACS_peak_36394	chr19	53383932	53392031	+	intron (NM_001008542, intron 1 of 5)	Mxi1
MACS_peak_21881	chr15	36721089	36724579	+	intron (NM_001253806, intron 1 of 5)	Ywhaz
MACS_peak_41358	chr2	152857458	152858966	+	exon (NM_001011732, exon 1 of 3)	Xkr7
MACS_peak_71427	chr8	129114977	129121179	+	promoter-TSS (NM_001164598)	Irf2bp2
MACS_peak_19185	chr13	108678396	108682219	+	promoter-TSS (NM_145456)	Zswim6
MACS_peak_13579	chr11	115672949	115677310	+	promoter-TSS (NM_080643)	Caskin2
MACS_peak_22339	chr15	61815460	61819996	+	intron (NM_001177353, intron 1 of 2)	Myc
MACS_peak_68380	chr8	73222030	73225771	+	exon (NM_001286944, exon 1 of 1)	Jund
MACS_peak_44907	chr3	96499700	96502749	+	intron (NM_001165949, intron 1 of 13)	Pias3
MACS_peak_32529	chr18	35019178	35023741	+	intron (NM_007913, intron 1 of 1)	Egr1
MACS_peak_35888	chr19	45148981	45153919	+	exon (NM_178929, exon 2 of 5)	Kazald1
MACS_peak_52880	chr5	33999395	34002027	+	promoter-TSS (NM_026698)	Tacc3
MACS_peak_39836	chr2	91760890	91764800	+	intron (NM_007699, intron 1 of 1)	Chrm4
MACS_peak_62164	chr7	16893680	16900108	+	intron (NM_133234, intron 1 of 3)	Bbc3
MACS_peak_76017	chrX	11663852	11669373	+	intron (NM_001168321, intron 1 of 13)	Bcor
MACS_peak_68357	chr8	73128208	73136374	+	promoter-TSS (NM_133772)	Ssbp4
MACS_peak_44418	chr3	88962111	88964832	+	intron (NM_008227, intron 1 of 7)	Hcn3
MACS_peak_13063	chr11	106648369	106651013	+	promoter-TSS (NM_177088)	Ddx5
MACS_peak_44734	chr3	94816791	94820842	+	intron (NM_030074, intron 1 of 8)	Zfp687
MACS_peak_6234	chr10	80638703	80643523	+	promoter-TSS (NR_028549)	Snord37
MACS_peak_69519	chr8	107812705	107815594	+	promoter-TSS (NM_001166394)	4931428F04Rik
MACS_peak_36163	chr19	47209137	47216305	+	promoter-TSS (NM_133746)	Calhm2
MACS_peak_64803	chr7	91030571	91034230	+	5' UTR (NM_030705, exon 1 of 1)	Mesdc1
MACS_peak_32636	chr18	36718841	36721199	+	promoter-TSS (NM_175375)	Ankhd1
MACS_peak_10264	chr11	70466882	70470854	+	promoter-TSS (NM_011072)	Pfn1
MACS_peak_68052	chr8	48758647	48761800	+	5' UTR (NM_023503, exon 1 of 2)	Ing2
MACS_peak_17115	chr12	114421744	114430275	+	intron (NM_153776, intron 1 of 1)	Tmem121
MACS_peak_24723	chr15	97636795	97646296	+	intron (NM_001204279, intron 3 of 23)	Hdac7
MACS_peak_25137	chr15	100443342	100447371	+	promoter-TSS (NM_011873)	C330013E15Rik
MACS_peak_37553	chr2	26062871	26064622	+	TTS (NM_153559)	Lhx3
MACS_peak_22846	chr15	76021322	76031316	+	promoter-TSS (NM_201394)	Plec
MACS_peak_44793	chr3	95461072	95464126	+	promoter-TSS (NM_008562)	Mcl1
MACS_peak_55315	chr5	116180795	116183157	+	promoter-TSS (NM_001080808)	Ccdc64
MACS_peak_5965	chr10	79606353	79616439	+	intron (NM_021565, intron 1 of 8)	Midn
MACS_peak_4120	chr10	17441642	17444658	+	5' UTR (NM_010828, exon 1 of 2)	Cited2
MACS_peak_11350	chr11	85655142	85659084	+	Intergenic	Tbx2
MACS_peak_68536	chr8	74193367	74196052	+	intron (NM_001029873, intron 1 of 41)	Unc13a
MACS_peak_14516	chr11	120208457	120212425	+	promoter-TSS (NM_009609)	0610009L18Rik
MACS_peak_9447	chr11	59917044	59920940	+	intron (NM_009021, intron 1 of 5)	Rai1
MACS_peak_67186	chr8	11554726	11558983	+	5' UTR (NM_011919, exon 1 of 2)	Ing1
MACS_peak_52809	chr5	33614383	33618548	+	intron (NM_001198861, intron 1 of 9)	Ctbp1
MACS_peak_49475	chr4	133307635	133311096	+	exon (NM_001080819, exon 1 of 20)	Arid1a
MACS_peak_29969	chr17	34160830	34171523	+	intron (NM_001077709, intron 7 of 7)	H2-Ke6
MACS_peak_36448	chr19	53673968	53676065	+	5' UTR (NM_007790, exon 1 of 29)	Smc3
MACS_peak_52334	chr5	25003028	25006529	+	promoter-TSS (NM_001081383)	Kmt2c
MACS_peak_45429	chr3	104620251	104622088	+	promoter-TSS (NM_001163441)	Mov10
MACS_peak_35597	chr19	42330169	42331321	+	intron (NM_027694, intron 1 of 4)	Golga7b
MACS_peak_71798	chr9	20818037	20822416	+	promoter-TSS (NM_010493)	Icam1
MACS_peak_65922	chr7	133645114	133647598	+	intron (NM_183020, intron 1 of 22)	Atxn2l
MACS_peak_9041	chr11	55420470	55422419	+	promoter-TSS (NM_020492)	Glra1
MACS_peak_18071	chr13	51940419	51944183	+	intron (NM_011817, intron 1 of 3)	Gadd45g
MACS_peak_36406	chr19	53463944	53465739	+	intron (NM_172429, intron 1 of 5)	Smndc1
MACS_peak_10562	chr11	74984492	74987581	+	promoter-TSS (NR_029794)	Mir212
MACS_peak_50006	chr4	136480314	136480863	+	Intergenic	C1qa
MACS_peak_55854	chr5	122284829	122289666	+	promoter-TSS (NM_008507)	Sh2b3
MACS_peak_71826	chr9	20982337	20993877	+	intron (NM_183408, intron 1 of 14)	Pde4a
MACS_peak_64183	chr7	71080299	71084983	+	intron (NM_021366, intron 1 of 1)	Klf13
MACS_peak_62704	chr7	26029184	26037049	+	intron (NM_010155, intron 1 of 3)	Erf
MACS_peak_12664	chr11	102177279	102182358	+	intron (NM_011551, intron 1 of 20)	Ubtf
MACS_peak_55752	chr5	121528377	121529222	+	Intergenic	Rph3a
MACS_peak_6175	chr10	80390940	80397604	+	intron (NM_008655, intron 3 of 3)	Gadd45b
MACS_peak_13338	chr11	113608204	113614099	+	intron (NM_001163346, intron 1 of 1)	Cdc42ep4
MACS_peak_52983	chr5	34976125	34981061	+	intron (NM_026660, intron 4 of 12)	Mfsd10
MACS_peak_44406	chr3	88891195	88897736	+	promoter-TSS (NM_001083808)	Rusc1
MACS_peak_71837	chr9	21041188	21045203	+	5' UTR (NM_016679, exon 1 of 5)	Keap1
MACS_peak_19905	chr14	33134503	33137030	+	intron (NM_001081130, intron 1 of 23)	Ogdhl
MACS_peak_37455	chr2	25352724	25362160	+	promoter-TSS (NM_001271777)	C8g
MACS_peak_7251	chr10	126721958	126728911	+	intron (NM_033072, intron 1 of 12)	Mbd6
MACS_peak_76050	chrX	12647527	12650365	+	intron (NM_009481, intron 1 of 44)	Usp9x
MACS_peak_52223	chr5	24106517	24113290	+	Intergenic	Smarcd3
MACS_peak_18849	chr13	94073091	94075118	+	promoter-TSS (NM_011982)	Homer1
MACS_peak_44795	chr3	95475930	95482948	+	TTS (NM_144899)	Adamtsl4
MACS_peak_12613	chr11	101948019	101950987	+	intron (NM_016695, intron 1 of 12)	Mpp2
MACS_peak_69003	chr8	87499539	87503176	+	exon (NM_008416, exon 1 of 1)	Junb
MACS_peak_74867	chr9	107882968	107889279	+	TTS (NM_026597)	Fam212a
MACS_peak_19569	chr14	26275904	26281613	+	promoter-TSS (NM_183208)	Zmiz1
MACS_peak_35240	chr19	29879202	29881499	+	exon (NM_172836, exon 1 of 8)	9930021J03Rik
MACS_peak_17105	chr12	114333159	114339844	+	promoter-TSS (NM_054081)	Mta1
MACS_peak_43133	chr2	179776309	179778366	+	promoter-TSS (NM_011969)	Ss18l1
MACS_peak_6223	chr10	80596622	80605060	+	intron (NM_010731, intron 1 of 2)	Zbtb7a
MACS_peak_70960	chr8	125186141	125192681	+	intron (NM_009824, intron 1 of 11)	Cbfa2t3
MACS_peak_4092	chr10	12586944	12589546	+	Intergenic	Utrn
MACS_peak_22962	chr15	76551720	76557267	+	promoter-TSS (NM_176828)	C030006K11Rik
MACS_peak_64385	chr7	80762546	80764043	+	Intergenic	1810026B05Rik
MACS_peak_66712	chr7	148650242	148657075	+	intron (NM_009842, intron 1 of 7)	Cd151
MACS_peak_44818	chr3	95685321	95687200	+	promoter-TSS (NM_001033302)	Gm129
MACS_peak_23049	chr15	77670875	77673445	+	intron (NM_022410, intron 1 of 40)	Myh9
MACS_peak_53340	chr5	36825834	36829143	+	promoter-TSS (NM_001170454)	Ccdc96
MACS_peak_53658	chr5	43623482	43627050	+	exon (NM_175937, exon 1 of 11)	Cpeb2
MACS_peak_31104	chr17	56609810	56616348	+	intron (NM_011218, intron 1 of 32)	Ptprs
MACS_peak_45430	chr3	104666832	104668848	+	promoter-TSS (NM_009797)	St7l
MACS_peak_34488	chr19	6045948	6052071	+	intron (NM_028769, intron 5 of 15)	Syvn1
MACS_peak_57143	chr5	138225427	138229893	+	5' UTR (NM_144913, exon 1 of 4)	Mepce
MACS_peak_7457	chr11	3188375	3195114	+	exon (NM_001253691, exon 1 of 5)	Patz1
MACS_peak_24719	chr15	97614364	97621296	+	intron (NM_026353, intron 1 of 2)	Slc48a1
MACS_peak_15276	chr12	52929264	52931579	+	5' UTR (NM_144788, exon 1 of 43)	Hectd1
MACS_peak_71793	chr9	20779011	20782654	+	intron (NM_010333, intron 1 of 1)	S1pr2
MACS_peak_70975	chr8	125256970	125264968	+	Intergenic	Cbfa2t3
MACS_peak_40333	chr2	118604840	118606450	+	5' UTR (NM_170593, exon 1 of 8)	Disp2
MACS_peak_52624	chr5	31219052	31225837	+	intron (NM_133918, intron 6 of 7)	Khk
MACS_peak_33519	chr18	75525728	75530544	+	5' UTR (NM_001042660, exon 1 of 4)	Smad7
MACS_peak_28540	chr17	25409102	25411774	+	promoter-TSS (NR_027452)	Ube2i
MACS_peak_13998	chr11	117638715	117645693	+	promoter-TSS (NM_181321)	Tmc6
MACS_peak_63282	chr7	31372734	31377299	+	TTS (NR_106134)	Mir3569
MACS_peak_17093	chr12	114250995	114256450	+	intron (NM_001081170, intron 1 of 23)	Pacs2
MACS_peak_25781	chr16	8828772	8831974	+	5' UTR (NM_001081400, exon 1 of 4)	1810013L24Rik
MACS_peak_26267	chr16	18876042	18878699	+	promoter-TSS (NM_010922)	Hira
MACS_peak_59835	chr6	86473755	86477675	+	exon (NM_011865, exon 1 of 1)	Pcbp1
MACS_peak_18425	chr13	58502314	58505260	+	promoter-TSS (NM_001168248)	Hnrnpk
MACS_peak_38734	chr2	32873431	32874457	+	intron (NM_178888, intron 15 of 28)	Slc2a8
MACS_peak_572	chr1	52288774	52290760	+	exon (NM_001113383, exon 1 of 15)	Gls
MACS_peak_71783	chr9	20709433	20717187	+	intron (NM_010066, intron 36 of 38)	Mir7081
MACS_peak_28239	chr17	17760620	17762922	+	promoter-TSS (NM_172827)	Lnpep
MACS_peak_56408	chr5	125654873	125661209	+	intron (NM_001253904, intron 1 of 47)	Ncor2
MACS_peak_58985	chr6	39155175	39157610	+	intron (NM_001033430, intron 1 of 19)	Kdm7a
MACS_peak_62157	chr7	16857009	16860137	+	TTS (NM_001136471)	Prr24
MACS_peak_49517	chr4	133678172	133686798	+	TTS (NM_080559)	Sh3bgrl3
MACS_peak_32053	chr17	88373529	88375307	+	promoter-TSS (NM_010830)	Msh6
MACS_peak_6875	chr10	114820963	114823136	+	promoter-TSS (NM_025780)	Zfc3h1
MACS_peak_67393	chr8	13103993	13107093	+	promoter-TSS (NM_178708)	Cul4a
MACS_peak_58007	chr5	147887205	147889807	+	promoter-TSS (NM_009087)	Lnx2
MACS_peak_21468	chr15	12250611	12252280	+	5' UTR (NM_025673, exon 1 of 4)	Golph3
MACS_peak_34303	chr19	5087359	5090166	+	intron (NM_026553, intron 1 of 7)	Yif1a
MACS_peak_8538	chr11	50189968	50192397	+	promoter-TSS (NM_021510)	Hnrnph1
MACS_peak_24725	chr15	97649872	97660096	+	intron (NM_001204279, intron 1 of 23)	Hdac7
MACS_peak_5962	chr10	79589666	79598409	+	TTS (NM_011492)	Dos
MACS_peak_3453	chr1	182780374	182781705	+	promoter-TSS (NM_145943)	Sde2
MACS_peak_31519	chr17	74926932	74929183	+	exon (NM_007566, exon 1 of 73)	Birc6
MACS_peak_7671	chr11	4960426	4965988	+	intron (NM_144560, intron 3 of 6)	Gas2l1
MACS_peak_15835	chr12	85291345	85293845	+	exon (NM_023633, exon 1 of 1)	2410016O06Rik
MACS_peak_10413	chr11	72608425	72610538	+	promoter-TSS (NM_001045536)	Cyb5d2
MACS_peak_10069	chr11	69230578	69235517	+	Intergenic	Kdm6b
MACS_peak_20601	chr14	62299679	62302459	+	non-coding (NR_028264, exon 1 of 7)	Dleu2
MACS_peak_60551	chr6	108608011	108611892	+	promoter-TSS (NM_011498)	Bhlhe40
MACS_peak_36500	chr19	53976219	53978963	+	promoter-TSS (NM_001168491)	Pdcd4
MACS_peak_57629	chr5	143666465	143672163	+	promoter-TSS (NM_007393)	Actb
MACS_peak_34436	chr19	5842760	5846206	+	non-coding (NR_003513, exon 1 of 1)	Neat1
MACS_peak_7053	chr10	120414682	120416942	+	exon (NM_001081193, exon 1 of 13)	Lemd3
MACS_peak_52716	chr5	31999434	32001095	+	promoter-TSS (NM_153196)	Bre
MACS_peak_62271	chr7	19536074	19537505	+	intron (NM_001029877, intron 3 of 3)	Nova2
MACS_peak_57038	chr5	137505053	137509372	+	exon (NM_001039385, exon 2 of 2)	Vgf
MACS_peak_26272	chr16	20097059	20098631	+	intron (NM_029436, intron 1 of 7)	Klhl24
MACS_peak_2985	chr1	167389529	167392051	+	promoter-TSS (NM_027430)	Dcaf6
MACS_peak_70971	chr8	125239471	125247702	+	Intergenic	Cbfa2t3
MACS_peak_45313	chr3	102823994	102825661	+	intron (NM_144901, intron 1 of 19)	Csde1
MACS_peak_69316	chr8	97324215	97325137	+	Intergenic	Ccl17
MACS_peak_36027	chr19	46209552	46212576	+	TTS (NM_007703)	Elovl3
MACS_peak_23667	chr15	81688042	81690699	+	promoter-TSS (NM_020507)	Tob2
MACS_peak_24831	chr15	98460388	98468066	+	promoter-TSS (NM_001286226)	Cacnb3
MACS_peak_22447	chr15	67005272	67009994	+	intron (NM_009177, intron 1 of 8)	St3gal1
MACS_peak_70451	chr8	122815315	122819998	+	Intergenic	Fam92b
MACS_peak_950	chr1	75474979	75477080	+	promoter-TSS (NM_177056)	Chpf
MACS_peak_51422	chr4	151367763	151371488	+	intron (NM_172705, intron 1 of 3)	Phf13
MACS_peak_61210	chr6	121422863	121423889	+	exon (NM_001033354, exon 1 of 14)	Iqsec3
MACS_peak_9708	chr11	62270064	62272543	+	promoter-TSS (NM_177229)	Ncor1
MACS_peak_73180	chr9	57908159	57909508	+	intron (NM_001166282, intron 10 of 19)	Gm16130
MACS_peak_21450	chr15	12046714	12049145	+	intron (NM_011767, intron 1 of 19)	Zfr
MACS_peak_10422	chr11	72772280	72775961	+	promoter-TSS (NM_001163336)	Atp2a3
MACS_peak_18541	chr13	63664208	63668292	+	intron (NM_008957, intron 1 of 22)	Ptch1
MACS_peak_56209	chr5	124524841	124535618	+	exon (NM_019875, exon 6 of 12)	Abcb9
MACS_peak_13822	chr11	116713037	116715557	+	5' UTR (NM_011358, exon 1 of 3)	Srsf2
MACS_peak_21988	chr15	38447697	38449924	+	5' UTR (NM_018745, exon 1 of 12)	Azin1
MACS_peak_2001	chr1	133421285	133425146	+	intron (NM_001081011, intron 1 of 22)	Srgap2
MACS_peak_56864	chr5	136164302	136166060	+	promoter-TSS (NM_008898)	Por
MACS_peak_6229	chr10	80616033	80622238	+	intron (NM_021501, intron 7 of 10)	Pias4
MACS_peak_44752	chr3	94971861	94978806	+	intron (NR_073551, intron 17 of 18)	Sema6c
MACS_peak_74798	chr9	107489576	107494990	+	exon (NM_025903, exon 2 of 12)	Ifrd2
MACS_peak_10410	chr11	72420104	72422292	+	intron (NM_025985, intron 1 of 5)	Ube2g1
MACS_peak_45885	chr3	135100570	135102938	+	promoter-TSS (NM_025356)	Ube2d3
MACS_peak_52953	chr5	34678103	34680117	+	promoter-TSS (NM_011278)	Rnf4
MACS_peak_9962	chr11	68504479	68506954	+	intron (NM_175260, intron 1 of 40)	Myh10
MACS_peak_13651	chr11	115936853	115941715	+	promoter-TSS (NM_001009573)	Unc13d
MACS_peak_28983	chr17	27691443	27696494	+	5' UTR (NM_001166539, exon 2 of 6)	Hmga1-rs1
MACS_peak_52190	chr5	23956875	23959792	+	exon (NM_139153, exon 1 of 18)	Agap3
MACS_peak_48697	chr4	125930857	125935278	+	intron (NM_001145970, intron 1 of 16)	Map7d1
MACS_peak_71889	chr9	21295873	21304981	+	TTS (NR_029585)	Mir199a-1
MACS_peak_68053	chr8	48798312	48800388	+	promoter-TSS (NM_172407)	Cdkn2aip
MACS_peak_30328	chr17	45651250	45656776	+	intron (NM_198608, intron 12 of 21)	Tcte1
MACS_peak_68870	chr8	86721097	86728532	+	Intergenic	Mir23a
MACS_peak_13114	chr11	107329400	107332595	+	intron (NM_145823, intron 1 of 9)	Pitpnc1
MACS_peak_44823	chr3	95729817	95735635	+	promoter-TSS (NM_023210)	Anp32e
MACS_peak_68153	chr8	71612254	71613654	+	5' UTR (NM_153054, exon 1 of 17)	Slc18a1
MACS_peak_11484	chr11	87860001	87862463	+	5' UTR (NM_001078167, exon 1 of 3)	Srsf1
MACS_peak_28643	chr17	25950080	25951010	+	intron (NM_001164225, intron 1 of 5)	Fbxl16
MACS_peak_36997	chr19	59418481	59421263	+	exon (NM_001033222, exon 1 of 5)	Pdzd8
MACS_peak_17025	chr12	113823098	113842637	+	intron (NM_198411, intron 1 of 22)	Inf2
MACS_peak_66111	chr7	135018614	135021094	+	5' UTR (NM_146259, exon 1 of 3)	Zfp668
MACS_peak_75885	chrX	7215324	7217315	+	intron (NM_009305, intron 1 of 6)	Syp
MACS_peak_52338	chr5	25034336	25036444	+	promoter-TSS (NR_027388)	1700096K18Rik
MACS_peak_36151	chr19	47141937	47143565	+	exon (NM_177342, exon 1 of 11)	Taf5
MACS_peak_70962	chr8	125197535	125204691	+	intron (NM_009824, intron 1 of 11)	Cbfa2t3
MACS_peak_9516	chr11	60349270	60352990	+	promoter-TSS (NM_172943)	Alkbh5
MACS_peak_24876	chr15	98698415	98703541	+	intron (NM_001033276, intron 1 of 54)	Kmt2d
MACS_peak_36873	chr19	57684299	57686786	+	promoter-TSS (NM_181415)	Atrnl1
MACS_peak_40742	chr2	127950006	127954143	+	intron (NM_207680, intron 1 of 3)	Bcl2l11
MACS_peak_1666	chr1	99557117	99559231	+	intron (NM_133825, intron 1 of 2)	D1Ertd622e
MACS_peak_8681	chr11	51668943	51672902	+	promoter-TSS (NM_199299)	Jade2
MACS_peak_44286	chr3	87945475	87949064	+	intron (NM_133665, intron 1 of 10)	Mef2d
MACS_peak_64326	chr7	75095226	75099160	+	promoter-TSS (NM_010513)	Igf1r
MACS_peak_57054	chr5	137588289	137592810	+	intron (NM_201373, intron 2 of 2)	Trim56
MACS_peak_35729	chr19	43748235	43750713	+	promoter-TSS (NR_045645)	Slc25a28
MACS_peak_29410	chr17	29626483	29629374	+	promoter-TSS (NM_008842)	Pim1
MACS_peak_43621	chr3	51143282	51146151	+	Intergenic	Elf2
MACS_peak_64605	chr7	87350095	87355414	+	intron (NM_013659, intron 2 of 14)	Sema4b
MACS_peak_71980	chr9	21754350	21759243	+	Intergenic	Swsap1
MACS_peak_10532	chr11	74643087	74648405	+	intron (NM_010813, intron 1 of 5)	Mnt
MACS_peak_21170	chr14	79880227	79882172	+	promoter-TSS (NM_018765)	Wbp4
MACS_peak_53922	chr5	73304713	73306921	+	5' UTR (NM_001113423, exon 1 of 8)	Slain2
MACS_peak_7672	chr11	4997756	5000475	+	promoter-TSS (NM_001283063)	Ewsr1
MACS_peak_21968	chr15	38228446	38232814	+	promoter-TSS (NM_013692)	Klf10
MACS_peak_31428	chr17	71199526	71203207	+	promoter-TSS (NM_009372)	Tgif1
MACS_peak_56087	chr5	123581379	123589867	+	Intergenic	Rhof
MACS_peak_14858	chr12	8504874	8508024	+	5' UTR (NM_007483, exon 1 of 1)	Rhob
MACS_peak_66605	chr7	148041323	148046486	+	exon (NM_053194, exon 3 of 10)	Ric8
MACS_peak_5894	chr10	79374322	79384907	+	promoter-TSS (NM_177994)	R3hdm4
MACS_peak_53024	chr5	35379210	35392724	+	intron (NM_019447, intron 4 of 13)	Hgfac
MACS_peak_63779	chr7	52592607	52599337	+	exon (NM_029741, exon 28 of 30)	Hrc
MACS_peak_35273	chr19	32460869	32464817	+	promoter-TSS (NR_033198)	Sgms1
MACS_peak_25624	chr16	4556491	4561430	+	intron (NM_031182, intron 1 of 6)	Tfap4
MACS_peak_8521	chr11	50023182	50025110	+	exon (NM_011018, exon 1 of 8)	Sqstm1
MACS_peak_67842	chr8	28086289	28090784	+	intron (NM_001101502, intron 1 of 1)	Zfp703
MACS_peak_7280	chr10	126947859	126954597	+	promoter-TSS (NM_001098789)	Ndufa4l2
MACS_peak_35223	chr19	29595941	29598092	+	promoter-TSS (NR_015567)	C030046E11Rik
MACS_peak_731	chr1	64781156	64785694	+	5' UTR (NM_022721, exon 2 of 2)	Fzd5
MACS_peak_73656	chr9	63867808	63871331	+	5' UTR (NM_008542, exon 1 of 4)	Smad6
MACS_peak_8701	chr11	51812909	51814791	+	5' UTR (NM_009458, exon 1 of 6)	Ube2b
MACS_peak_60615	chr6	113327156	113329837	+	promoter-TSS (NM_133932)	Arpc4
MACS_peak_9983	chr11	68665743	68667125	+	intron (NM_023668, intron 1 of 8)	Ndel1
MACS_peak_54252	chr5	93695778	93697923	+	intron (NM_007635, intron 1 of 7)	Ccng2
MACS_peak_71801	chr9	20828769	20843822	+	promoter-TSS (NM_008319)	Icam5
MACS_peak_63105	chr7	29953422	29959308	+	exon (NM_182694, exon 2 of 3)	Ggn
MACS_peak_52023	chr5	20387024	20388827	+	promoter-TSS (NM_177601)	Phtf2
MACS_peak_43031	chr2	174152388	174156784	+	intron (NR_003258, intron 2 of 12)	Gnas
MACS_peak_10874	chr11	77794872	77798959	+	intron (NM_174852, intron 1 of 14)	Phf12
MACS_peak_62697	chr7	26003581	26007272	+	promoter-TSS (NM_207677)	Dedd2
MACS_peak_10156	chr11	69713729	69718404	+	intron (NM_001013414, intron 1 of 28)	Neurl4
MACS_peak_56816	chr5	135662017	135664349	+	promoter-TSS (NM_011714)	Baz1b
MACS_peak_65982	chr7	134091661	134094414	+	promoter-TSS (NM_001039645)	Asphd1
MACS_peak_32586	chr18	36007132	36011064	+	intron (NM_133687, intron 1 of 2)	Cxxc5
MACS_peak_51495	chr4	151659417	151661856	+	3' UTR (NM_008237, exon 5 of 5)	Hes3
MACS_peak_53353	chr5	36923522	36925661	+	intron (NM_001113362, intron 2 of 14)	Tbc1d14
MACS_peak_70866	chr8	124828102	124834296	+	intron (NM_009569, intron 2 of 9)	Zfpm1
MACS_peak_22854	chr15	76076112	76081638	+	TTS (NR_105918)	Mir6953
MACS_peak_12677	chr11	102266870	102270540	+	5' UTR (NM_026542, exon 1 of 12)	Slc25a39
MACS_peak_74809	chr9	107533734	107538452	+	intron (NM_008138, intron 1 of 8)	Gnai2
MACS_peak_17111	chr12	114397276	114404260	+	intron (NM_134041, intron 7 of 7)	4930427A07Rik
MACS_peak_48998	chr4	129418315	129420556	+	non-coding (NR_045036, exon 1 of 12)	Khdrbs1
MACS_peak_46428	chr4	32687754	32688718	+	exon (NM_010289, exon 1 of 1)	Gja10
MACS_peak_7334	chr10	127495190	127497338	+	5' UTR (NM_019766, exon 1 of 8)	Ptges3
MACS_peak_44779	chr3	95237959	95239140	+	intron (NM_001037737, intron 1 of 21)	Arnt
MACS_peak_51863	chr4	155232755	155235853	+	TTS (NM_010091)	Tas1r3
MACS_peak_10113	chr11	69484278	69486593	+	intron (NM_001159375, intron 1 of 10)	Eif4a1
MACS_peak_73370	chr9	61217930	61222769	+	5' UTR (NM_009389, exon 1 of 20)	Tle3
MACS_peak_1597	chr1	95238905	95240964	+	promoter-TSS (NM_080850)	Ppp1r7
MACS_peak_54113	chr5	77693869	77696180	+	intron (NM_011263, intron 1 of 3)	Rest
MACS_peak_66055	chr7	134620958	134623991	+	Intergenic	Fbrs
MACS_peak_69992	chr8	114463626	114465722	+	promoter-TSS (NM_026693)	Gabarapl2
MACS_peak_71909	chr9	21419248	21421772	+	promoter-TSS (NM_001174078)	Smarca4
MACS_peak_45478	chr3	107133183	107137352	+	exon (NM_001045807, exon 1 of 2)	Rbm15
MACS_peak_43913	chr3	75759445	75761392	+	5' UTR (NM_175193, exon 1 of 15)	Golim4
MACS_peak_43790	chr3	61166647	61169828	+	promoter-TSS (NM_028712)	Rap2b
MACS_peak_9159	chr11	57821718	57824468	+	intron (NM_028451, intron 1 of 18)	Larp1
MACS_peak_3293	chr1	180266292	180268413	+	exon (NM_016805, exon 1 of 14)	Hnrnpu
MACS_peak_10126	chr11	69571349	69573359	+	promoter-TSS (NM_009089)	Polr2a
MACS_peak_71959	chr9	21640953	21647810	+	exon (NM_177030, exon 10 of 50)	Gm6484
MACS_peak_57254	chr5	139852164	139858418	+	non-coding (NR_033147, exon 1 of 1)	Gpr146
MACS_peak_71476	chr9	4308900	4310518	+	promoter-TSS (NM_026276)	Kbtbd3
MACS_peak_44401	chr3	88753464	88755488	+	promoter-TSS (NM_022994)	Dap3
MACS_peak_47323	chr4	58923895	58926215	+	intron (NM_172381, intron 1 of 48)	AI314180
MACS_peak_56679	chr5	134788467	134791598	+	intron (NM_010365, intron 1 of 33)	Gtf2i
MACS_peak_36272	chr19	47721768	47729948	+	intron (NM_007732, intron 44 of 52)	Col17a1
MACS_peak_44811	chr3	95621879	95624179	+	promoter-TSS (NM_001081293)	Rprd2
MACS_peak_17028	chr12	113869502	113875940	+	intron (NM_007421, intron 7 of 12)	Siva1
MACS_peak_45375	chr3	103717434	103719726	+	exon (NM_172684, exon 1 of 7)	Rsbn1
MACS_peak_24832	chr15	98469731	98477872	+	exon (NM_001044741, exon 13 of 13)	Cacnb3
MACS_peak_17079	chr12	114184559	114192209	+	Intergenic	Nudt14
MACS_peak_44358	chr3	88334988	88338119	+	exon (NM_001029890, exon 1 of 2)	Mex3a
MACS_peak_20900	chr14	70474093	70480524	+	promoter-TSS (NM_018781)	Egr3
MACS_peak_44772	chr3	95118245	95120536	+	intron (NM_029789, intron 1 of 10)	Cers2
MACS_peak_2834	chr1	157819379	157821176	+	5' UTR (NM_001039184, exon 1 of 38)	Cep350
MACS_peak_23514	chr15	80084718	80087229	+	5' UTR (NM_009716, exon 1 of 3)	Atf4
MACS_peak_72040	chr9	22192682	22194232	+	5' UTR (NM_028390, exon 1 of 24)	Anln
MACS_peak_60896	chr6	117856216	117858649	+	promoter-TSS (NM_001166429)	Hnrnpf
MACS_peak_76016	chrX	11655214	11659286	+	5' UTR (NM_175044, exon 1 of 14)	Bcor
MACS_peak_10561	chr11	74977852	74984482	+	intron (NM_010430, intron 1 of 1)	Hic1
MACS_peak_21385	chr15	8393436	8396647	+	promoter-TSS (NM_201232)	Nipbl
MACS_peak_52030	chr5	20560143	20562521	+	intron (NM_011203, intron 1 of 17)	Ptpn12
MACS_peak_44082	chr3	84617638	84620097	+	promoter-TSS (NM_001177773)	Fbxw7
MACS_peak_8713	chr11	52045018	52046250	+	intron (NM_011543, intron 1 of 5)	Skp1a
MACS_peak_44549	chr3	89567760	89568932	+	5' UTR (NM_009602, exon 1 of 6)	Chrnb2
MACS_peak_14592	chr11	120573313	120577423	+	promoter-TSS (NM_016665)	Lrrc45
MACS_peak_46954	chr4	46051744	46056570	+	intron (NM_021883, intron 1 of 9)	Tmod1
MACS_peak_15288	chr12	53603950	53606248	+	Intergenic	Arhgap5
MACS_peak_10351	chr11	72017535	72021700	+	Intergenic	Txndc17
MACS_peak_13871	chr11	116975331	116977438	+	promoter-TSS (NR_029459)	Sec14l1
MACS_peak_38624	chr2	32461899	32465432	+	intron (NM_016973, intron 2 of 6)	St6galnac6
MACS_peak_9463	chr11	60018657	60027418	+	intron (NM_011480, intron 1 of 18)	Mir6922
MACS_peak_16962	chr12	113524655	113534080	+	Intergenic	A730018C14Rik
MACS_peak_71932	chr9	21527144	21531683	+	intron (NM_001252659, intron 1 of 17)	Ldlr
MACS_peak_52886	chr5	34036620	34043953	+	Intergenic	Fgfr3
MACS_peak_28367	chr17	24341361	24346893	+	intron (NM_010947, intron 5 of 5)	Tbc1d24
MACS_peak_19661	chr14	27487685	27489785	+	TTS (NR_106132)	Mir7672
MACS_peak_30143	chr17	35406845	35407341	+	intron (NM_001025208, intron 1 of 3)	LOC547349
MACS_peak_13606	chr11	115759465	115767463	+	intron (NM_183259, intron 1 of 2)	Smim5
MACS_peak_1336	chr1	93435910	93438301	+	promoter-TSS (NM_023046)	Asb1
MACS_peak_30342	chr17	45709116	45712546	+	promoter-TSS (NM_008302)	Hsp90ab1
MACS_peak_19480	chr14	21870870	21872392	+	promoter-TSS (NM_018829)	Ap3m1
MACS_peak_37411	chr2	25117261	25120331	+	exon (NM_175286, exon 1 of 4)	Tprn
MACS_peak_55599	chr5	120584009	120587918	+	intron (NM_028762, intron 16 of 23)	Gm10390
MACS_peak_9633	chr11	61306138	61308626	+	5' UTR (NM_011841, exon 2 of 7)	Mapk7
MACS_peak_31872	chr17	86565414	86568768	+	promoter-TSS (NM_011104)	Prkce
MACS_peak_43844	chr3	68296990	68299967	+	intron (NM_001282044, intron 1 of 7)	Schip1
MACS_peak_16096	chr12	88223099	88226109	+	exon (NM_145836, exon 1 of 1)	Irf2bpl
MACS_peak_17059	chr12	114066654	114068516	+	promoter-TSS (NM_028023)	Cdca4
MACS_peak_71958	chr9	21632287	21640920	+	intron (NM_177030, intron 18 of 49)	Gm6484
MACS_peak_679	chr1	59537779	59542020	+	exon (NM_008057, exon 1 of 1)	Fzd7
MACS_peak_48827	chr4	128383818	128390357	+	intron (NM_018774, intron 5 of 14)	Phc2
MACS_peak_25854	chr16	10783922	10787779	+	promoter-TSS (NM_001271603)	Socs1
MACS_peak_52674	chr5	31542796	31544447	+	intron (NM_147201, intron 1 of 17)	Nrbp1
MACS_peak_4183	chr10	20031525	20033474	+	intron (NM_001025393, intron 1 of 11)	Bclaf1
MACS_peak_8648	chr11	51419059	51421129	+	intron (NM_001048061, intron 1 of 7)	Hnrnpab
MACS_peak_3448	chr1	182742346	182744915	+	5' UTR (NM_008210, exon 1 of 4)	H3f3a
MACS_peak_52904	chr5	34161472	34164535	+	Intergenic	Whsc1
MACS_peak_39604	chr2	75541280	75543747	+	5' UTR (NM_010902, exon 1 of 5)	Nfe2l2
MACS_peak_49752	chr4	134827259	134829957	+	promoter-TSS (NM_013885)	Clic4
MACS_peak_38601	chr2	32305564	32308762	+	promoter-TSS (NM_146118)	Slc25a25
MACS_peak_10067	chr11	69216623	69225905	+	exon (NM_001017426, exon 5 of 23)	Kdm6b
MACS_peak_22484	chr15	72519844	72521040	+	intron (NM_029640, intron 19 of 21)	Peg13
MACS_peak_27391	chr16	91646681	91648850	+	promoter-TSS (NM_010256)	Son
MACS_peak_60005	chr6	88138268	88141270	+	Intergenic	Gata2
MACS_peak_12089	chr11	97558729	97562887	+	promoter-TSS (NM_001163307)	Pcgf2
MACS_peak_36010	chr19	46071985	46073314	+	intron (NM_198296, intron 1 of 25)	9130011E15Rik
MACS_peak_43761	chr3	58218086	58221640	+	exon (NM_001081229, exon 1 of 4)	Tsc22d2
MACS_peak_62347	chr7	19892165	19896279	+	intron (NM_008036, intron 1 of 3)	Fosb
MACS_peak_14570	chr11	120493464	120495955	+	5' UTR (NM_010756, exon 1 of 3)	Mafg
MACS_peak_38656	chr2	32567303	32571171	+	promoter-TSS (NR_039536)	Mir3960
MACS_peak_36079	chr19	46646262	46648681	+	promoter-TSS (NM_053196)	Arl3
MACS_peak_45399	chr3	104315002	104316764	+	promoter-TSS (NM_001025067)	Lrig2
MACS_peak_52185	chr5	23928463	23934786	+	intron (NM_009207, intron 1 of 22)	Slc4a2
MACS_peak_49498	chr4	133576474	133576855	+	Intergenic	Lin28a
MACS_peak_70970	chr8	125232854	125239433	+	Intergenic	Cbfa2t3
MACS_peak_16572	chr12	110030106	110033102	+	promoter-TSS (NM_009537)	Yy1
MACS_peak_12774	chr11	102976176	102979472	+	5' UTR (NM_138753, exon 1 of 1)	Hexim1
MACS_peak_71842	chr9	21068710	21071861	+	intron (NM_153583, intron 1 of 9)	Atg4d
MACS_peak_62362	chr7	19944406	19948361	+	promoter-TSS (NM_001010836)	Ppp1r13l
MACS_peak_36504	chr19	54017969	54020451	+	promoter-TSS (NM_001195348)	Bbip1
MACS_peak_9240	chr11	58790497	58796800	+	intron (NM_053168, intron 1 of 5)	Trim11
MACS_peak_28293	chr17	23810200	23814780	+	TTS (NM_181821)	Thoc6
MACS_peak_42647	chr2	167585198	167592636	+	Intergenic	A530013C23Rik
MACS_peak_17328	chr13	17894779	17897675	+	exon (NM_027118, exon 1 of 14)	Cdk13
MACS_peak_23620	chr15	81415192	81417581	+	promoter-TSS (NM_177821)	Ep300
MACS_peak_65943	chr7	133842250	133849019	+	exon (NM_009898, exon 3 of 11)	Coro1a
MACS_peak_383	chr1	38053395	38055780	+	promoter-TSS (NM_172054)	Eif5b
MACS_peak_52988	chr5	35103177	35105474	+	promoter-TSS (NM_010414)	Htt
MACS_peak_25899	chr16	11253114	11254978	+	TTS (NR_035466)	Gspt1
MACS_peak_69581	chr8	108223288	108227154	+	promoter-TSS (NM_001012638)	Pard6a
MACS_peak_34437	chr19	5846248	5850950	+	Intergenic	Neat1
MACS_peak_28559	chr17	25536821	25538168	+	intron (NM_021415, intron 2 of 34)	Tpsg1
MACS_peak_34364	chr19	5490149	5491860	+	intron (NM_007687, intron 1 of 3)	Cfl1
MACS_peak_23765	chr15	82750974	82753475	+	Intergenic	Tcf20
MACS_peak_61072	chr6	120441385	120445350	+	exon (NM_033567, exon 1 of 1)	Cecr6
MACS_peak_59141	chr6	51418663	51421500	+	promoter-TSS (NM_007624)	Hnrnpa2b1
MACS_peak_12772	chr11	102962275	102967707	+	intron (NM_025988, intron 3 of 9)	Acbd4
MACS_peak_59616	chr6	83403403	83408036	+	Intergenic	B230319C09Rik
MACS_peak_64022	chr7	54100296	54102730	+	promoter-TSS (NM_001136069)	Ldha
MACS_peak_56085	chr5	123565858	123571474	+	3' UTR (NM_175092, exon 5 of 5)	Rhof
MACS_peak_27324	chr16	91010624	91012390	+	promoter-TSS (NM_001045515)	4930404I05Rik
MACS_peak_29382	chr17	29497332	29499856	+	intron (NM_013710, intron 1 of 15)	Fgd2
MACS_peak_30722	chr17	47729861	47733853	+	exon (NM_007632, exon 2 of 5)	Ccnd3
MACS_peak_34745	chr19	7340799	7346460	+	promoter-TSS (NM_054048)	Rcor2
MACS_peak_29871	chr17	32456906	32459083	+	TTS (NM_017476)	Akap8
MACS_peak_44026	chr3	83842707	83845078	+	intron (NM_172681, intron 1 of 34)	D930015E06Rik
MACS_peak_6795	chr10	96078951	96081160	+	exon (NM_007569, exon 1 of 2)	Btg1
MACS_peak_40137	chr2	103635735	103638488	+	5' UTR (NM_001111289, exon 1 of 18)	Caprin1
MACS_peak_46693	chr4	43454741	43457142	+	5' UTR (NM_011571, exon 1 of 10)	Tesk1
MACS_peak_6773	chr10	94876764	94880942	+	promoter-TSS (NM_001168657)	Socs2
MACS_peak_7176	chr10	126415017	126418557	+	intron (NM_001113470, intron 1 of 7)	Ctdsp2
MACS_peak_52883	chr5	34022248	34025955	+	Intergenic	Tacc3
MACS_peak_28399	chr17	24591238	24592564	+	intron (NM_007893, intron 1 of 13)	E4f1
MACS_peak_8437	chr11	48628777	48631305	+	exon (NM_145377, exon 1 of 6)	Trim41
MACS_peak_26938	chr16	38087885	38090320	+	promoter-TSS (NM_019827)	Gsk3b
MACS_peak_62172	chr7	16984482	16988127	+	promoter-TSS (NM_198631)	Zc3h4
MACS_peak_58048	chr5	148240938	148243442	+	promoter-TSS (NM_028291)	Pan3
MACS_peak_38892	chr2	33945665	33946873	+	Intergenic	Mvb12b
MACS_peak_212	chr1	36124495	36128936	+	intron (NM_015818, intron 1 of 1)	Hs6st1
MACS_peak_35572	chr19	42202734	42204354	+	promoter-TSS (NM_027106)	Avpi1
MACS_peak_56985	chr5	137041013	137044403	+	intron (NM_009986, intron 1 of 23)	Cux1
MACS_peak_45999	chr3	142543756	142545738	+	5' UTR (NM_178654, exon 1 of 22)	Pkn2
MACS_peak_29794	chr17	31991616	31996329	+	Intergenic	Sik1
MACS_peak_35990	chr19	45856818	45858831	+	promoter-TSS (NM_023799)	Mgea5
MACS_peak_45009	chr3	97816778	97818330	+	promoter-TSS (NM_010928)	Notch2
MACS_peak_20382	chr14	56178511	56180473	+	promoter-TSS (NM_001199009)	Dcaf11
MACS_peak_73257	chr9	59333303	59335210	+	promoter-TSS (NM_019927)	Arih1
MACS_peak_37337	chr2	22923169	22925558	+	promoter-TSS (NM_001102437)	Acbd5
MACS_peak_70867	chr8	124834359	124843970	+	intron (NM_009569, intron 3 of 9)	Zfpm1
MACS_peak_56001	chr5	122950900	122953335	+	non-coding (NR_027838, exon 1 of 21)	Atp2a2
MACS_peak_1154	chr1	90151031	90155450	+	exon (NM_001281466, exon 37 of 42)	6430706D22Rik
MACS_peak_66009	chr7	134233894	134237064	+	intron (NM_178901, intron 1 of 1)	AI467606
MACS_peak_11387	chr11	86570020	86571969	+	promoter-TSS (NM_001003908)	Cltc
MACS_peak_1051	chr1	88336259	88340403	+	Intergenic	1700019O17Rik
MACS_peak_28532	chr17	25376183	25377923	+	promoter-TSS (NM_172529)	Gnptg
MACS_peak_52259	chr5	24346779	24349603	+	promoter-TSS (NM_053075)	Rheb
MACS_peak_6032	chr10	79861229	79863588	+	promoter-TSS (NM_013595)	Mbd3
MACS_peak_15558	chr12	72075117	72076508	+	intron (NM_011184, intron 1 of 10)	Psma3
MACS_peak_10105	chr11	69415824	69420522	+	intron (NM_013415, intron 1 of 6)	Atp1b2
MACS_peak_65429	chr7	117264614	117266980	+	5' UTR (NM_009516, exon 1 of 11)	Wee1
MACS_peak_73875	chr9	66439417	66441750	+	intron (NM_144937, intron 1 of 14)	Usp3
MACS_peak_25512	chr15	102796213	102798794	+	exon (NM_010462, exon 1 of 2)	Hoxc10
MACS_peak_34047	chr19	3321462	3326020	+	intron (NM_013495, intron 1 of 18)	Cpt1a
MACS_peak_36115	chr19	46834085	46838051	+	promoter-TSS (NM_033569)	Cnnm2
MACS_peak_21781	chr15	34011898	34013418	+	5' UTR (NM_026002, exon 1 of 12)	Mtdh
MACS_peak_43688	chr3	51905452	51908332	+	intron (NM_001004176, intron 1 of 4)	Maml3
MACS_peak_22281	chr15	58911370	58914614	+	intron (NM_144800, intron 1 of 14)	Mtss1
MACS_peak_1700	chr1	108067764	108070144	+	promoter-TSS (NR_040630)	Phlpp1
MACS_peak_14632	chr11	120808747	120814357	+	intron (NM_001038654, intron 1 of 4)	Slc16a3
MACS_peak_27134	chr16	64850517	64853025	+	promoter-TSS (NM_178647)	Cggbp1
MACS_peak_46900	chr4	45541225	45544589	+	exon (NM_001033306, exon 1 of 6)	Shb
MACS_peak_3540	chr1	183771384	183773380	+	intron (NM_133815, intron 1 of 13)	Lbr
MACS_peak_17440	chr13	24891683	24894633	+	promoter-TSS (NM_024473)	BC005537
MACS_peak_25670	chr16	4875100	4881406	+	intron (NM_145359, intron 1 of 2)	Ubald1
MACS_peak_18288	chr13	55611183	55615486	+	intron (NR_104287, intron 2 of 8)	Pdlim7
MACS_peak_73241	chr9	58689344	58690297	+	intron (NM_001081192, intron 1 of 7)	Hcn4
MACS_peak_25042	chr15	99551591	99555605	+	intron (NM_010271, intron 7 of 7)	Cox14
MACS_peak_52894	chr5	34071390	34078793	+	intron (NM_001205270, intron 8 of 17)	Fgfr3
MACS_peak_838	chr1	74437668	74445104	+	TTS (NR_029743)	Mir26b
MACS_peak_52275	chr5	24413309	24415539	+	promoter-TSS (NM_001170556)	Prkag2
MACS_peak_24230	chr15	85960020	85966769	+	intron (NM_172611, intron 16 of 18)	Cerk
MACS_peak_25469	chr15	102300559	102301844	+	5' UTR (NM_011042, exon 1 of 14)	Pcbp2
MACS_peak_8605	chr11	51076014	51077735	+	promoter-TSS (NM_177567)	Clk4
MACS_peak_68463	chr8	73902560	73907105	+	intron (NM_010150, intron 1 of 3)	Nr2f6
MACS_peak_59762	chr6	85400544	85402764	+	promoter-TSS (NM_028505)	Cct7
MACS_peak_13687	chr11	116079815	116087201	+	exon (NM_025276, exon 22 of 22)	Cdk3-ps
MACS_peak_17024	chr12	113813684	113820931	+	Intergenic	Inf2
MACS_peak_51594	chr4	153393466	153402303	+	exon (NM_001163722, exon 3 of 4)	Smim1
MACS_peak_65488	chr7	118225286	118227316	+	5' UTR (NM_013507, exon 1 of 22)	Eif4g2
MACS_peak_14882	chr12	8927942	8929668	+	exon (NM_008640, exon 1 of 7)	Laptm4a
MACS_peak_48685	chr4	125878955	125880678	+	5' UTR (NM_146153, exon 1 of 11)	Thrap3
MACS_peak_63859	chr7	52959570	52964572	+	exon (NM_016974, exon 2 of 4)	Dbp
MACS_peak_70058	chr8	119444619	119446330	+	promoter-TSS (NM_026844)	Cmc2
MACS_peak_30822	chr17	48547794	48550200	+	promoter-TSS (NM_207219)	Nfya
MACS_peak_56212	chr5	124541466	124546514	+	intron (NM_019875, intron 1 of 11)	Abcb9
MACS_peak_22312	chr15	59478796	59481903	+	5' UTR (NM_144549, exon 1 of 3)	Trib1
MACS_peak_15998	chr12	86814201	86818028	+	exon (NM_010234, exon 2 of 4)	Fos
MACS_peak_71707	chr9	18096122	18097456	+	promoter-TSS (NM_025844)	Chordc1
MACS_peak_16374	chr12	102320512	102322598	+	non-coding (NR_038050, exon 1 of 2)	Smek1
MACS_peak_10529	chr11	74536609	74538460	+	promoter-TSS (NR_037610)	Pafah1b1
MACS_peak_62705	chr7	26051687	26060512	+	Intergenic	Cic
MACS_peak_14402	chr11	119774225	119779992	+	intron (NM_001085498, intron 3 of 7)	Chmp6
MACS_peak_20161	chr14	48268496	48270038	+	Intergenic	Ktn1
MACS_peak_8708	chr11	51910782	51913538	+	promoter-TSS (NM_019411)	Ppp2ca
MACS_peak_18191	chr13	54794197	54796647	+	promoter-TSS (NR_027396)	Rnf44
MACS_peak_41735	chr2	156664702	156668632	+	intron (NM_173396, intron 1 of 2)	Tgif2
MACS_peak_48038	chr4	114728811	114731035	+	promoter-TSS (NM_001287388)	Tal1
MACS_peak_68997	chr8	87470665	87471571	+	intron (NM_144929, intron 1 of 5)	Rtbdn
MACS_peak_15858	chr12	85532812	85536112	+	5' UTR (NM_001163502, exon 1 of 13)	Elmsan1
MACS_peak_5921	chr10	79458654	79462904	+	exon (NM_013850, exon 3 of 46)	Abca7
MACS_peak_34925	chr19	10599031	10600595	+	promoter-TSS (NM_172302)	Cpsf7
MACS_peak_17225	chr12	119539030	119541476	+	promoter-TSS (NM_009239)	Sp4
MACS_peak_25398	chr15	101903823	101905491	+	intron (NM_145625, intron 1 of 14)	Eif4b
MACS_peak_5874	chr10	79314353	79318383	+	promoter-TSS (NM_001283013)	Ptbp1
MACS_peak_41066	chr2	143835333	143837542	+	intron (NM_133626, intron 1 of 2)	Rrbp1
MACS_peak_35249	chr19	30103724	30106099	+	promoter-TSS (NM_144873)	Uhrf2
MACS_peak_38050	chr2	29428303	29430200	+	Intergenic	Rapgef1
MACS_peak_68937	chr8	87224864	87226241	+	5' UTR (NM_008535, exon 1 of 4)	Lyl1
MACS_peak_75563	chr9	119889708	119894784	+	intron (NM_153287, intron 1 of 4)	Csrnp1
MACS_peak_72692	chr9	45760953	45763972	+	intron (NM_172257, intron 1 of 25)	Sidt2
MACS_peak_52145	chr5	23535125	23537034	+	intron (NM_053090, intron 1 of 10)	Fam126a
MACS_peak_62931	chr7	29048465	29049473	+	Intergenic	Eid2
MACS_peak_71084	chr8	125856116	125857606	+	exon (NM_172287, exon 1 of 15)	Spire2
MACS_peak_58906	chr6	37820225	37821893	+	5' UTR (NM_145076, exon 1 of 19)	Trim24
MACS_peak_43276	chr2	180966297	180971572	+	exon (NM_183162, exon 9 of 19)	Helz2
MACS_peak_42342	chr2	165903931	165910193	+	exon (NM_028072, exon 12 of 21)	Sulf2
MACS_peak_46993	chr4	46463238	46466169	+	intron (NM_130889, intron 1 of 6)	Anp32b
MACS_peak_35003	chr19	12868989	12871481	+	non-coding (NR_024093, exon 1 of 13)	Zfp91Cntf
MACS_peak_40409	chr2	119302284	119304501	+	promoter-TSS (NM_026574)	Ino80
MACS_peak_25061	chr15	99802691	99804444	+	non-coding (NR_028124, exon 1 of 1)	2310068J16Rik
MACS_peak_47183	chr4	48291511	48293198	+	promoter-TSS (NM_001281978)	Erp44
MACS_peak_52490	chr5	30061904	30063583	+	promoter-TSS (NR_028426)	Gm5129
MACS_peak_9455	chr11	59988434	59992196	+	intron (NM_001037764, intron 1 of 4)	Mir6921
MACS_peak_24411	chr15	89181723	89187260	+	intron (NM_178919, intron 4 of 13)	Lmf2
MACS_peak_34413	chr19	5727001	5732044	+	TTS (NM_020491)	Fam89b
MACS_peak_53805	chr5	65193484	65195909	+	promoter-TSS (NM_008453)	Klf3
MACS_peak_27689	chr16	94790326	94793011	+	promoter-TSS (NM_007890)	Dyrk1a
MACS_peak_6267	chr10	80754895	80759858	+	intron (NM_001146687, intron 1 of 16)	Pip5k1c
MACS_peak_64503	chr7	86608909	86612180	+	intron (NM_017462, intron 1 of 22)	Polg
MACS_peak_31597	chr17	80605490	80607050	+	intron (NR_036615, intron 1 of 8)	Srsf7
MACS_peak_6800	chr10	98376283	98378891	+	promoter-TSS (NM_026482)	Atp2b1
MACS_peak_31753	chr17	84512766	84519727	+	Intergenic	4933433H22Rik
MACS_peak_53650	chr5	42098076	42100119	+	intron (NM_027295, intron 1 of 6)	Rab28
MACS_peak_10802	chr11	77301479	77306970	+	Intergenic	Ankrd13b
MACS_peak_68699	chr8	82162651	82164498	+	promoter-TSS (NM_001256033)	Otud4
MACS_peak_68430	chr8	73408646	73410237	+	intron (NM_053248, intron 13 of 14)	Slc5a5
MACS_peak_15459	chr12	70472208	70474713	+	5' UTR (NM_007481, exon 2 of 2)	Arf6
MACS_peak_34670	chr19	7053367	7055504	+	intron (NM_008020, intron 1 of 5)	Fkbp2
MACS_peak_19385	chr14	17196796	17198987	+	5' UTR (NM_009409, exon 1 of 36)	Top2b
MACS_peak_47463	chr4	71859712	71862989	+	promoter-TSS (NR_027923)	Tle1
MACS_peak_7956	chr11	19823777	19826703	+	intron (NM_033523, intron 1 of 5)	Spred2
MACS_peak_34656	chr19	7013953	7017744	+	promoter-TSS (NM_007522)	Gpr137
MACS_peak_30997	chr17	56275729	56282398	+	intron (NM_001130456, intron 1 of 16)	Sema6b
MACS_peak_40345	chr2	118725569	118729901	+	intron (NM_001045523, intron 1 of 6)	Bahd1
MACS_peak_8525	chr11	50049363	50052595	+	intron (NM_008521, intron 1 of 4)	Ltc4s
MACS_peak_71935	chr9	21540594	21545399	+	intron (NM_010700, intron 7 of 17)	Ldlr
MACS_peak_43616	chr3	51079598	51081809	+	promoter-TSS (NR_073429)	4930577N17Rik
MACS_peak_14611	chr11	120683286	120688240	+	promoter-TSS (NM_007988)	Fasn
MACS_peak_69115	chr8	90821828	90826727	+	intron (NM_001037724, intron 3 of 27)	Adcy7
MACS_peak_6291	chr10	80846553	80849214	+	intron (NM_133964, intron 1 of 4)	Dohh
MACS_peak_52115	chr5	23180533	23182548	+	Intergenic	AI506816
MACS_peak_6131	chr10	80260013	80262557	+	promoter-TSS (NM_023900)	Plekhj1
MACS_peak_22194	chr15	57906894	57909138	+	promoter-TSS (NM_001042438)	Zhx1
MACS_peak_35793	chr19	44366895	44371944	+	exon (NM_009128, exon 2 of 6)	Scd2
MACS_peak_71807	chr9	20882613	20886553	+	exon (NM_027911, exon 7 of 13)	Mir7082
MACS_peak_30436	chr17	46165624	46170869	+	exon (NM_009505, exon 1 of 7)	Vegfa
MACS_peak_39937	chr2	92911616	92912460	+	Intergenic	Prdm11
MACS_peak_39769	chr2	90921757	90929125	+	Intergenic	Spi1
MACS_peak_20224	chr14	52816070	52817556	+	exon (NM_033618, exon 1 of 26)	Supt16
MACS_peak_68369	chr8	73182645	73184902	+	promoter-TSS (NM_023217)	Pgpep1
MACS_peak_10645	chr11	75466579	75471234	+	promoter-TSS (NM_001080775)	Myo1c
MACS_peak_59330	chr6	67215993	67218565	+	exon (NM_001113565, exon 1 of 8)	Serbp1
MACS_peak_48077	chr4	115747274	115750018	+	promoter-TSS (NM_025641)	Lrrc41
MACS_peak_29630	chr17	31193739	31196325	+	intron (NM_009593, intron 1 of 14)	Abcg1
MACS_peak_52975	chr5	34915315	34917096	+	promoter-TSS (NM_013457)	Add1
MACS_peak_6015	chr10	79802221	79808945	+	non-coding (NR_104340, exon 8 of 12)	Adamtsl5
MACS_peak_23476	chr15	79841982	79847109	+	5' UTR (NM_011057, exon 1 of 7)	Pdgfb
MACS_peak_43642	chr3	51363335	51365938	+	5' UTR (NM_080793, exon 1 of 8)	Setd7
MACS_peak_13585	chr11	115691811	115696582	+	intron (NM_145438, intron 1 of 25)	Llgl2
MACS_peak_13539	chr11	115464503	115466486	+	promoter-TSS (NM_025305)	Mrps7
MACS_peak_39289	chr2	53049556	53051995	+	promoter-TSS (NM_022989)	Arl6ip6
MACS_peak_16768	chr12	112275324	112278783	+	promoter-TSS (NM_198023)	Rcor1
MACS_peak_13759	chr11	116391871	116397805	+	intron (NM_025367, intron 1 of 5)	Sphk1
MACS_peak_69967	chr8	114234477	114242515	+	intron (NM_001198839, intron 4 of 6)	Bcar1
MACS_peak_71813	chr9	20907669	20914026	+	intron (NM_001205312, intron 23 of 24)	Raver1-fdx1l
MACS_peak_29868	chr17	32420302	32422272	+	promoter-TSS (NM_198094)	Brd4
MACS_peak_30916	chr17	50647345	50649640	+	promoter-TSS (NM_013880)	Plcl2
MACS_peak_5079	chr10	61801868	61803985	+	promoter-TSS (NR_038038)	Hk1
MACS_peak_32532	chr18	35090770	35092429	+	promoter-TSS (NM_144866)	Etf1
MACS_peak_30742	chr17	47873704	47877044	+	intron (NM_001161723, intron 1 of 8)	Tfeb
MACS_peak_21222	chr14	99444504	99445980	+	promoter-TSS (NM_175265)	Mzt1
MACS_peak_34238	chr19	4612771	4617384	+	5' UTR (NM_153388, exon 1 of 3)	Lrfn4
MACS_peak_35165	chr19	26678791	26682735	+	intron (NM_011416, intron 1 of 32)	Smarca2
MACS_peak_36048	chr19	46468955	46470619	+	intron (NM_016860, intron 1 of 10)	Actr1a
MACS_peak_57804	chr5	145528539	145530327	+	promoter-TSS (NM_001081362)	Trrap
MACS_peak_43694	chr3	52071297	52074598	+	exon (NM_019739, exon 1 of 3)	Foxo1
MACS_peak_33426	chr18	73731220	73734102	+	5' UTR (NM_001039214, exon 1 of 2)	Mex3c
MACS_peak_15792	chr12	84826354	84829046	+	intron (NM_001267625, intron 1 of 10)	Dpf3
MACS_peak_42177	chr2	164735678	164738201	+	intron (NM_199027, intron 1 of 27)	Zfp335
MACS_peak_65426	chr7	117204191	117206100	+	promoter-TSS (NM_009281)	Zfp143
MACS_peak_15513	chr12	71211146	71214282	+	promoter-TSS (NR_104398)	Nin
MACS_peak_12155	chr11	98010055	98012080	+	promoter-TSS (NM_028149)	Fbxl20
MACS_peak_5968	chr10	79620769	79624983	+	Intergenic	Cirbp
MACS_peak_74888	chr9	108004359	108011467	+	exon (NM_007567, exon 7 of 12)	Apeh
MACS_peak_5173	chr10	67010391	67012586	+	exon (NM_001005419, exon 1 of 1)	Ado
MACS_peak_36713	chr19	56622116	56623878	+	promoter-TSS (NM_018831)	Nhlrc2
MACS_peak_71779	chr9	20672771	20676431	+	intron (NM_175687, intron 3 of 7)	A230050P20Rik
MACS_peak_59370	chr6	71581923	71583712	+	promoter-TSS (NM_173001)	Kdm3a
MACS_peak_44845	chr3	95975780	95978807	+	intron (NM_153053, intron 2 of 5)	Sf3b4
MACS_peak_39789	chr2	91022091	91025328	+	promoter-TSS (NM_001177719)	Madd
MACS_peak_19487	chr14	22317832	22321012	+	intron (NM_017479, intron 1 of 16)	Kat6b
MACS_peak_50697	chr4	141027162	141032789	+	exon (NM_019763, exon 12 of 16)	Zbtb17
MACS_peak_64045	chr7	56135861	56138458	+	promoter-TSS (NM_001013368)	E2f8
MACS_peak_32945	chr18	56866580	56869145	+	exon (NM_010721, exon 1 of 11)	Lmnb1
MACS_peak_58234	chr5	149739623	149741388	+	promoter-TSS (NM_153572)	Katnal1
MACS_peak_51334	chr4	150431116	150432613	+	intron (NM_009498, intron 1 of 4)	Vamp3
MACS_peak_18779	chr13	85427776	85429510	+	5' UTR (NM_145452, exon 1 of 25)	Rasa1
MACS_peak_17473	chr13	30075390	30078871	+	intron (NM_010093, intron 1 of 6)	E2f3
MACS_peak_8051	chr11	23154670	23157959	+	intron (NM_001035226, intron 1 of 25)	Xpo1
MACS_peak_9293	chr11	59040600	59043003	+	promoter-TSS (NM_007476)	Arf1
MACS_peak_3802	chr1	192848764	192851081	+	non-coding (NR_027298, exon 1 of 2)	Mfsd7b
MACS_peak_7632	chr11	4649704	4651166	+	Intergenic	Cabp7
MACS_peak_60459	chr6	99470635	99473702	+	Intergenic	Foxp1
MACS_peak_10174	chr11	69808617	69811425	+	intron (NM_030064, intron 1 of 4)	Phf23
MACS_peak_57135	chr5	138186559	138190400	+	exon (NM_029805, exon 2 of 6)	Tsc22d4
MACS_peak_54302	chr5	100467093	100469889	+	promoter-TSS (NM_026421)	Hnrnpdl
MACS_peak_8533	chr11	50104705	50106304	+	exon (NM_175334, exon 1 of 5)	Maml1
MACS_peak_22017	chr15	38943665	38945088	+	promoter-TSS (NM_198606)	Dcaf13
MACS_peak_55176	chr5	115460333	115462646	+	promoter-TSS (NM_029012)	Sppl3
MACS_peak_52671	chr5	31503688	31506045	+	promoter-TSS (NM_001177901)	Zfp513
MACS_peak_73268	chr9	59503475	59505520	+	intron (NM_011099, intron 1 of 10)	Pkm
MACS_peak_26400	chr16	22264859	22266382	+	intron (NM_009186, intron 1 of 8)	Tra2b
MACS_peak_67868	chr8	28284182	28286159	+	promoter-TSS (NM_029423)	Rab11fip1
MACS_peak_61	chr1	13361981	13365220	+	intron (NM_001077695, intron 1 of 21)	Ncoa2
MACS_peak_3828	chr1	193047446	193049275	+	Intergenic	Atf3
MACS_peak_34399	chr19	5686911	5691287	+	promoter-TSS (NM_022012)	Map3k11
MACS_peak_8816	chr11	53112500	53114781	+	exon (NM_008300, exon 1 of 19)	Hspa4
MACS_peak_63662	chr7	52102903	52108746	+	TTS (NR_030488)	Akt1s1
MACS_peak_34681	chr19	7113564	7115750	+	promoter-TSS (NM_016737)	Stip1
MACS_peak_17781	chr13	44824647	44827154	+	promoter-TSS (NM_021878)	Jarid2
MACS_peak_35989	chr19	45819343	45824474	+	TTS (NM_008723)	Npm3
MACS_peak_44235	chr3	87709560	87711965	+	intron (NM_008231, intron 1 of 5)	Hdgf
MACS_peak_45371	chr3	103612612	103614054	+	promoter-TSS (NM_026193)	Dclre1b
MACS_peak_32276	chr18	21159347	21161493	+	intron (NM_019706, intron 1 of 6)	Rnf138
MACS_peak_32966	chr18	57084017	57086083	+	5' UTR (NM_177115, exon 1 of 5)	2014-03-03
MACS_peak_43523	chr3	37317829	37320130	+	promoter-TSS (NM_153561)	Spata5
MACS_peak_22551	chr15	73013503	73016311	+	intron (NM_153178, intron 1 of 18)	Ago2
MACS_peak_37758	chr2	27330018	27332100	+	promoter-TSS (NM_023336)	Brd3
MACS_peak_33140	chr18	61556406	61560697	+	intron (NM_133249, intron 1 of 11)	Ppargc1b
MACS_peak_53146	chr5	35894454	35903742	+	3' UTR (NM_030208, exon 11 of 11)	Trmt44
MACS_peak_30104	chr17	35257324	35259403	+	promoter-TSS (NM_009975)	Csnk2b
MACS_peak_23269	chr15	78864041	78870806	+	intron (NM_001161712, intron 8 of 8)	Galr3
MACS_peak_57100	chr5	137969161	137975303	+	intron (NM_010312, intron 1 of 9)	Mir6418
MACS_peak_28795	chr17	26852042	26853848	+	intron (NM_029870, intron 1 of 8)	Crebrf
MACS_peak_8740	chr11	52172887	52176162	+	promoter-TSS (NM_011694)	Vdac1
MACS_peak_38742	chr2	32985107	32987745	+	Intergenic	Garnl3
MACS_peak_47633	chr4	101027563	101030141	+	promoter-TSS (NR_040708)	E130102H24Rik
MACS_peak_5944	chr10	79531988	79539671	+	intron (NM_183426, intron 4 of 31)	Gpx4
MACS_peak_11661	chr11	94070983	94073775	+	promoter-TSS (NM_009427)	Tob1
MACS_peak_58344	chr5	150437878	150439817	+	promoter-TSS (NM_013559)	Hsph1
MACS_peak_36282	chr19	47804958	47806805	+	promoter-TSS (NM_026377)	Sfr1
MACS_peak_69602	chr8	108378306	108380406	+	exon (NM_021513, exon 1 of 1)	Thap11
MACS_peak_23388	chr15	79376246	79378301	+	promoter-TSS (NM_199079)	Ddx17
MACS_peak_72293	chr9	37296184	37298143	+	exon (NM_146222, exon 1 of 4)	Msantd2
MACS_peak_49671	chr4	134478475	134480687	+	promoter-TSS (NM_023665)	D4Wsu53e
MACS_peak_21591	chr15	25913645	25915535	+	exon (NM_144523, exon 1 of 6)	Zfp622
MACS_peak_27037	chr16	45158009	45159722	+	promoter-TSS (NM_026402)	Atg3
MACS_peak_75081	chr9	110434096	110436024	+	promoter-TSS (NM_001081340)	Setd2
MACS_peak_10392	chr11	72265183	72273410	+	intron (NM_001276383, intron 9 of 12)	Mybbp1a
MACS_peak_22911	chr15	76306903	76308949	+	promoter-TSS (NM_013481)	Hsf1
MACS_peak_7456	chr11	3165608	3166878	+	intron (NM_007879, intron 1 of 8)	Drg1
MACS_peak_17033	chr12	113898508	113902769	+	intron (NM_001165894, intron 2 of 13)	Mir6939
MACS_peak_57066	chr5	137735063	137740192	+	TTS (NM_027356)	Mir7036
MACS_peak_53845	chr5	66154313	66156811	+	intron (NM_001024917, intron 1 of 19)	N4bp2
MACS_peak_6085	chr10	80068525	80074774	+	promoter-TSS (NR_105877)	Mir6912
MACS_peak_10397	chr11	72300136	72304352	+	intron (NM_153060, intron 1 of 12)	Spns2
MACS_peak_8820	chr11	53163629	53165628	+	5' UTR (NM_033565, exon 1 of 21)	Aff4
MACS_peak_27778	chr16	96302640	96305525	+	promoter-TSS (NM_001103179)	Brwd1
MACS_peak_22876	chr15	76180180	76183862	+	promoter-TSS (NM_025340)	Maf1
MACS_peak_74215	chr9	85219666	85222708	+	promoter-TSS (NM_001160379)	Fam46a
MACS_peak_56063	chr5	123463405	123466144	+	promoter-TSS (NM_175423)	Orai1
MACS_peak_22236	chr15	58719653	58721688	+	promoter-TSS (NM_175226)	Rnf139
MACS_peak_41544	chr2	155101701	155104701	+	TTS (NM_001004721)	Map1lc3a
MACS_peak_74711	chr9	106786452	106790293	+	exon (NM_175402, exon 1 of 1)	Rbm15b
MACS_peak_44132	chr3	86027394	86029747	+	promoter-TSS (NM_030695)	Lrba
MACS_peak_43949	chr3	79432049	79433759	+	promoter-TSS (NM_025794)	4930579G24Rik
MACS_peak_31967	chr17	87681000	87683603	+	promoter-TSS (NR_015506)	Ttc7
MACS_peak_15227	chr12	36882602	36884971	+	promoter-TSS (NM_146033)	Ankmy2
MACS_peak_2027	chr1	133806469	133808182	+	exon (NM_001145804, exon 1 of 7)	Nucks1
MACS_peak_16998	chr12	113701708	113706609	+	Intergenic	A530016L24Rik
MACS_peak_68203	chr8	72519430	72521108	+	promoter-TSS (NM_001286450)	Gatad2a
MACS_peak_24783	chr15	97922924	97924333	+	intron (NM_001163488, intron 1 of 22)	Senp1
MACS_peak_16758	chr12	112211922	112218637	+	exon (NM_175207, exon 3 of 3)	Ankrd9
MACS_peak_28491	chr17	25016740	25025115	+	intron (NM_011956, intron 5 of 6)	Nubp2
MACS_peak_68075	chr8	49074530	49077153	+	promoter-TSS (NM_133791)	Wwc2
MACS_peak_20183	chr14	49791142	49793438	+	intron (NM_001081430, intron 1 of 4)	Naa30
MACS_peak_18559	chr13	64253178	64255174	+	exon (NM_175494, exon 1 of 5)	Zfp367
MACS_peak_19749	chr14	31435962	31440385	+	intron (NM_011103, intron 1 of 17)	Prkcd
MACS_peak_69973	chr8	114265434	114270407	+	promoter-TSS (NM_009954)	Bcar1
MACS_peak_73099	chr9	57314594	57316325	+	intron (NM_020270, intron 1 of 6)	Scamp5
MACS_peak_725	chr1	64578493	64580428	+	promoter-TSS (NM_133828)	Creb1
MACS_peak_47904	chr4	107473880	107477437	+	intron (NM_001080926, intron 1 of 18)	Lrp8
MACS_peak_48734	chr4	126429162	126431819	+	promoter-TSS (NM_133886)	Ncdn
MACS_peak_56520	chr5	129525177	129527330	+	intron (NM_009391, intron 1 of 6)	Ran
MACS_peak_73871	chr9	66197552	66199180	+	5' UTR (NM_145617, exon 1 of 78)	Herc1
MACS_peak_26311	chr16	20619132	20622794	+	intron (NM_028420, intron 1 of 1)	Camk2n2
MACS_peak_29235	chr17	28712165	28713581	+	5' UTR (NM_026571, exon 1 of 4)	Lhfpl5
MACS_peak_71116	chr8	125936835	125938548	+	intron (NM_023279, intron 1 of 3)	Tubb3
MACS_peak_44978	chr3	97461371	97463361	+	intron (NM_182997, intron 1 of 7)	Prkab2
MACS_peak_69573	chr8	108128394	108131453	+	intron (NM_001081241, intron 1 of 21)	Fam65a
MACS_peak_18720	chr13	75844128	75846406	+	intron (NM_138953, intron 1 of 11)	Ell2
MACS_peak_25104	chr15	100227958	100236575	+	intron (NM_001146161, intron 11 of 15)	Slc11a2
MACS_peak_65958	chr7	133940603	133944859	+	promoter-TSS (NM_007438)	Aldoa
MACS_peak_57496	chr5	141179777	141182190	+	promoter-TSS (NM_001276287)	Brat1
MACS_peak_52819	chr5	33720222	33722506	+	promoter-TSS (NM_001081101)	Uvssa
MACS_peak_54572	chr5	109122512	109125820	+	intron (NM_001164259, intron 2 of 5)	Fgfrl1
MACS_peak_63692	chr7	52238331	52243087	+	intron (NR_045521, intron 1 of 11)	Prmt1
MACS_peak_51927	chr5	3543450	3544626	+	intron (NM_001042501, intron 1 of 10)	Fam133b
MACS_peak_75045	chr9	110019138	110020744	+	5' UTR (NM_001252682, exon 1 of 23)	Dhx30
MACS_peak_17613	chr13	37916620	37920131	+	promoter-TSS (NM_001039188)	Rreb1
MACS_peak_57231	chr5	139757818	139765228	+	intron (NM_172723, intron 4 of 10)	Get4
MACS_peak_47542	chr4	88939750	88942061	+	promoter-TSS (NM_009877)	Cdkn2a
MACS_peak_56785	chr5	135484185	135486312	+	promoter-TSS (NM_145215)	Abhd11
MACS_peak_3941	chr1	194861062	194862680	+	promoter-TSS (NM_181546)	Syt14
MACS_peak_76464	chrX	147954543	147956361	+	5' UTR (NM_177201, exon 1 of 19)	Phf8
MACS_peak_72015	chr9	21929479	21938322	+	intron (NM_001102405, intron 3 of 4)	Acp5
MACS_peak_24112	chr15	85440181	85446707	+	Intergenic	Wnt7b
MACS_peak_34870	chr19	10256875	10258869	+	intron (NM_146094, intron 1 of 11)	Fads1
MACS_peak_30732	chr17	47824073	47827438	+	promoter-TSS (NM_025365)	Tomm6
MACS_peak_21229	chr14	99697342	99698937	+	5' UTR (NM_009769, exon 1 of 4)	Klf5
MACS_peak_26178	chr16	18248000	18251882	+	exon (NM_001195205, exon 2 of 11)	Trmt2a
MACS_peak_13982	chr11	117515058	117517737	+	intron (NM_198022, intron 1 of 21)	Tnrc6c
MACS_peak_67976	chr8	41596097	41597968	+	promoter-TSS (NM_033560)	Cnot7
MACS_peak_46540	chr4	40799307	40802112	+	exon (NM_022305, exon 1 of 6)	B4galt1
MACS_peak_34159	chr19	4096378	4103893	+	promoter-TSS (NM_008851)	Pitpnm1
MACS_peak_11323	chr11	85123975	85125804	+	5' UTR (NM_016910, exon 1 of 6)	Ppm1d
MACS_peak_57103	chr5	138010845	138013415	+	intron (NM_015799, intron 2 of 19)	Tfr2
MACS_peak_47391	chr4	62179098	62181660	+	intron (NM_008525, intron 1 of 11)	Alad
MACS_peak_62117	chr7	16631335	16634671	+	Intergenic	Zfp541
MACS_peak_28647	chr17	25967205	25974368	+	promoter-TSS (NM_019719)	Stub1
MACS_peak_70923	chr8	125046331	125051216	+	intron (NM_001037298, intron 1 of 50)	Piezo1
MACS_peak_28379	chr17	24487674	24490063	+	promoter-TSS (NM_001039581)	Abca3
MACS_peak_24864	chr15	98635200	98640693	+	intron (NM_001013741, intron 1 of 1)	Ddn
MACS_peak_68294	chr8	72896901	72901447	+	intron (NM_016685, intron 4 of 18)	Comp
MACS_peak_70967	chr8	125218825	125223865	+	intron (NM_009824, intron 1 of 11)	Cbfa2t3
MACS_peak_26598	chr16	31199456	31201698	+	intron (NM_030138, intron 1 of 22)	Acap2
MACS_peak_52189	chr5	23946809	23954274	+	TTS (NM_022418)	Fastk
MACS_peak_28400	chr17	24606670	24610341	+	TTS (NM_025954)	Pgp
MACS_peak_21308	chr15	3976021	3977860	+	non-coding (NR_028266, exon 1 of 2)	BC037032
MACS_peak_62524	chr7	25144046	25144937	+	Intergenic	Lypd5
MACS_peak_24875	chr15	98689407	98697295	+	exon (NM_001033276, exon 11 of 55)	Kmt2d
MACS_peak_4379	chr10	40068464	40070194	+	5' UTR (NM_001168304, exon 1 of 13)	Cdk19
MACS_peak_74889	chr9	108011476	108016813	+	exon (NM_007567, exon 5 of 12)	Apeh
MACS_peak_73905	chr9	66890952	66892179	+	5' UTR (NM_001164253, exon 1 of 8)	Tpm1
MACS_peak_1682	chr1	107559677	107561605	+	promoter-TSS (NM_013784)	2310035C23Rik
MACS_peak_24568	chr15	96290105	96292510	+	promoter-TSS (NM_028148)	Scaf11
MACS_peak_24559	chr15	96116663	96118632	+	promoter-TSS (NM_175251)	Arid2
MACS_peak_69534	chr8	107859364	107863260	+	exon (NM_177699, exon 7 of 22)	Fhod1
MACS_peak_4561	chr10	43197746	43200141	+	promoter-TSS (NM_199028)	Bend3
MACS_peak_45369	chr3	103593734	103596050	+	intron (NM_010432, intron 1 of 15)	Hipk1
MACS_peak_47163	chr4	47486637	47488148	+	promoter-TSS (NM_024171)	Sec61b
MACS_peak_997	chr1	84834837	84837136	+	promoter-TSS (NM_133975)	Trip12
MACS_peak_49567	chr4	134089910	134091739	+	intron (NM_029759, intron 1 of 6)	Mtfr1l
MACS_peak_6108	chr10	80164235	80168797	+	intron (NM_027829, intron 4 of 9)	Izumo4
MACS_peak_55133	chr5	115222477	115225883	+	promoter-TSS (NM_026718)	Git2
MACS_peak_7002	chr10	118675901	118677900	+	5' UTR (NM_027994, exon 1 of 15)	Cand1
MACS_peak_11990	chr11	97009385	97012617	+	promoter-TSS (NM_198100)	Tbkbp1
MACS_peak_52616	chr5	31189608	31192202	+	promoter-TSS (NM_174849)	Agbl5
MACS_peak_2630	chr1	145623399	145625199	+	promoter-TSS (NM_013835)	Uchl5
MACS_peak_19090	chr13	101420485	101421884	+	promoter-TSS (NM_011233)	Taf9
MACS_peak_47654	chr4	102786387	102788063	+	promoter-TSS (NM_001286221)	Mier1
MACS_peak_35444	chr19	41337487	41339198	+	exon (NM_133352, exon 1 of 15)	Tm9sf3
MACS_peak_36377	chr19	53214900	53218338	+	promoter-TSS (NM_001277100)	Add3
MACS_peak_59862	chr6	86618317	86619997	+	promoter-TSS (NM_010751)	Mxd1
MACS_peak_37296	chr2	18918217	18920625	+	promoter-TSS (NR_024323)	Pip4k2a
MACS_peak_6284	chr10	80811065	80813963	+	intron (NM_001163165, intron 2 of 9)	Hmg20b
MACS_peak_32154	chr18	10181115	10182628	+	promoter-TSS (NM_009071)	Rock1
MACS_peak_27087	chr16	56029063	56030225	+	intron (NM_001024622, intron 1 of 4)	Pcnp
MACS_peak_75767	chr9	121699590	121701164	+	promoter-TSS (NR_027967)	Hhatl
MACS_peak_2893	chr1	159341698	159343410	+	promoter-TSS (NR_027984)	2810025M15Rik
MACS_peak_25043	chr15	99555623	99556912	+	TTS (NM_010271)	Cox14
MACS_peak_9719	chr11	62388628	62390881	+	intron (NM_011706, intron 2 of 15)	Trpv2
MACS_peak_71891	chr9	21308517	21315986	+	TTS (NM_001253894)	Tmed1
MACS_peak_11642	chr11	93745821	93748473	+	promoter-TSS (NM_134012)	Utp18
MACS_peak_43369	chr3	21974262	21976570	+	promoter-TSS (NM_030732)	Tbl1xr1
MACS_peak_22195	chr15	57965087	57967168	+	intron (NM_027435, intron 1 of 27)	Atad2
MACS_peak_34109	chr19	3766819	3769269	+	5' UTR (NM_144871, exon 2 of 12)	Suv420h1
MACS_peak_31330	chr17	65961677	65963823	+	5' UTR (NM_013933, exon 1 of 6)	Vapa
MACS_peak_18409	chr13	58228493	58231368	+	promoter-TSS (NM_029872)	Hnrnpa0
MACS_peak_47253	chr4	55362232	55364029	+	5' UTR (NM_009011, exon 1 of 10)	Rad23b
MACS_peak_44614	chr3	90068116	90073602	+	intron (NM_201407, intron 1 of 27)	Dennd4b
MACS_peak_24720	chr15	97621565	97628043	+	intron (NM_001204279, intron 22 of 23)	Slc48a1
MACS_peak_15559	chr12	72115719	72118461	+	promoter-TSS (NR_045056)	Arid4a
MACS_peak_29669	chr17	31431105	31434031	+	promoter-TSS (NM_001242427)	Slc37a1
MACS_peak_60536	chr6	108162562	108163728	+	promoter-TSS (NM_010585)	Itpr1
MACS_peak_62768	chr7	26470498	26475763	+	exon (NM_011577, exon 1 of 7)	Tgfb1
MACS_peak_5958	chr10	79576971	79581782	+	promoter-TSS (NM_011492)	Stk11
MACS_peak_24847	chr15	98556535	98559408	+	intron (NM_024169, intron 2 of 5)	Fkbp11
MACS_peak_49201	chr4	131429062	131430748	+	intron (NM_020587, intron 1 of 5)	Srsf4
MACS_peak_36069	chr19	46600209	46608695	+	Intergenic	Trim8
MACS_peak_12929	chr11	105041568	105043963	+	promoter-TSS (NM_011903)	1700052K11Rik
MACS_peak_41525	chr2	154615858	154618131	+	5' UTR (NM_001139513, exon 1 of 9)	Raly
MACS_peak_52673	chr5	31522175	31523908	+	promoter-TSS (NM_008014)	Ppm1g
MACS_peak_21398	chr15	9000340	9002360	+	exon (NM_001085410, exon 1 of 13)	Nadk2
MACS_peak_68930	chr8	87185003	87187125	+	exon (NM_010499, exon 1 of 1)	Ier2
MACS_peak_44348	chr3	88305704	88307864	+	exon (NM_001111102, exon 1 of 10)	Lmna
MACS_peak_47027	chr4	46628291	46634779	+	intron (NM_198664, intron 6 of 12)	Coro2a
MACS_peak_74234	chr9	86916391	86917488	+	promoter-TSS (NM_024195)	Cyb5r4
MACS_peak_34313	chr19	5116775	5119169	+	intron (NR_045528, intron 1 of 15)	Klc2
MACS_peak_21868	chr15	36537354	36540006	+	promoter-TSS (NM_008774)	Pabpc1
MACS_peak_25475	chr15	102346031	102350046	+	promoter-TSS (NM_001253795)	Tarbp2
MACS_peak_40653	chr2	126500114	126502032	+	intron (NM_001271470, intron 1 of 8)	Gabpb1
MACS_peak_4351	chr10	39450805	39453122	+	promoter-TSS (NM_011264)	Rev3l
MACS_peak_44365	chr3	88356118	88358631	+	promoter-TSS (NM_031248)	Ubqln4
MACS_peak_45535	chr3	107886641	107889957	+	intron (NM_028779, intron 1 of 17)	Ampd2
MACS_peak_74452	chr9	99463905	99464611	+	intron (NM_028768, intron 1 of 21)	Armc8
MACS_peak_52218	chr5	24082206	24083963	+	intron (NM_001190443, intron 1 of 13)	Abcf2
MACS_peak_10809	chr11	77325989	77329931	+	promoter-TSS (NM_026185)	Abhd15
MACS_peak_22233	chr15	58653709	58655946	+	5' UTR (NM_175212, exon 1 of 7)	Tmem65
MACS_peak_59539	chr6	82980962	82984534	+	intron (NM_010070, intron 2 of 4)	Dok1
MACS_peak_49637	chr4	134300789	134306712	+	intron (NM_145554, intron 8 of 8)	Ldlrap1
MACS_peak_9168	chr11	57916085	57918554	+	promoter-TSS (NM_026949)	Cnot8
MACS_peak_48918	chr4	128865824	128868254	+	promoter-TSS (NM_029036)	Yars
MACS_peak_74937	chr9	108418736	108420674	+	intron (NM_175143, intron 1 of 9)	Qrich1
MACS_peak_28901	chr17	27365015	27366381	+	Intergenic	Lemd2
MACS_peak_52853	chr5	33868663	33872752	+	Intergenic	Fam53a
MACS_peak_34262	chr19	4810486	4812325	+	exon (NM_019869, exon 1 of 3)	Rbm14
MACS_peak_27686	chr16	94747494	94749257	+	promoter-TSS (NM_007834)	Dscr3
MACS_peak_44386	chr3	88489297	88490931	+	intron (NM_028814, intron 1 of 13)	2810403A07Rik
MACS_peak_49492	chr4	133522897	133525603	+	promoter-TSS (NM_016957)	Hmgn2
MACS_peak_68355	chr8	73116704	73125215	+	TTS (NM_133772)	Isyna1
MACS_peak_35966	chr19	45665871	45669087	+	intron (NM_013907, intron 5 of 8)	Dpcd
MACS_peak_14610	chr11	120668079	120683085	+	intron (NM_007988, intron 22 of 42)	Fasn
MACS_peak_47629	chr4	100936748	100938320	+	intron (NM_146145, intron 1 of 24)	Jak1
MACS_peak_23241	chr15	78755172	78758763	+	promoter-TSS (NM_008495)	Lgals1
MACS_peak_22953	chr15	76496287	76500731	+	TTS (NM_007989)	Foxh1
MACS_peak_17890	chr13	48640681	48642603	+	Intergenic	Mirlet7a-1
MACS_peak_759	chr1	71148710	71149979	+	exon (NM_007525, exon 1 of 11)	Bard1
MACS_peak_73954	chr9	70389943	70391353	+	promoter-TSS (NM_026337)	Sltm
MACS_peak_64998	chr7	105804017	105805877	+	intron (NM_172280, intron 1 of 19)	2210018M11Rik
MACS_peak_34595	chr19	6501931	6505566	+	intron (NM_020253, intron 17 of 22)	Slc22a12
MACS_peak_37276	chr2	17985406	17987677	+	intron (NM_001252560, intron 1 of 22)	Mllt10
MACS_peak_44445	chr3	89080627	89086654	+	promoter-TSS (NM_010107)	Efna1
MACS_peak_54118	chr5	77737557	77739984	+	promoter-TSS (NM_153798)	Noa1
MACS_peak_36036	chr19	46411997	46414664	+	promoter-TSS (NM_001164294)	Cuedc2
MACS_peak_43130	chr2	179758760	179761132	+	exon (NM_177727, exon 1 of 9)	Lsm14b
MACS_peak_14047	chr11	117827554	117831823	+	intron (NM_007707, intron 1 of 1)	Socs3
MACS_peak_44451	chr3	89122841	89127797	+	intron (NM_010108, intron 1 of 4)	Efna3
MACS_peak_69813	chr8	112302089	112303757	+	intron (NM_009677, intron 1 of 23)	Ap1g1
MACS_peak_9715	chr11	62351739	62353418	+	exon (NM_028448, exon 1 of 5)	Cenpv
MACS_peak_6503	chr10	83901922	83904827	+	promoter-TSS (NM_001004363)	Nuak1
MACS_peak_63264	chr7	31336850	31340156	+	exon (NM_001012401, exon 1 of 3)	Hspb6
MACS_peak_10150	chr11	69689349	69696562	+	3' UTR (NM_153143, exon 1 of 1)	Tmem95
MACS_peak_50712	chr4	141100600	141103372	+	promoter-TSS (NR_030695)	B330016D10Rik
MACS_peak_32055	chr17	88463275	88466083	+	promoter-TSS (NM_001081034)	Fbxo11
MACS_peak_10566	chr11	75005859	75009293	+	promoter-TSS (NM_177708)	Rtn4rl1
MACS_peak_66004	chr7	134165737	134170161	+	intron (NM_010772, intron 4 of 4)	Maz
MACS_peak_70450	chr8	122811373	122815022	+	Intergenic	Fam92b
MACS_peak_64850	chr7	100022423	100024460	+	promoter-TSS (NM_028243)	Prcp
MACS_peak_63319	chr7	31739176	31744711	+	promoter-TSS (NM_011680)	Usf2
MACS_peak_58257	chr5	149862508	149865616	+	intron (NM_010439, intron 1 of 4)	Hmgb1
MACS_peak_31258	chr17	57385438	57390697	+	promoter-TSS (NM_001242391)	Trip10
MACS_peak_16927	chr12	113273495	113279203	+	intron (NM_029056, intron 24 of 35)	BC048943
MACS_peak_70872	chr8	124857958	124862805	+	exon (NM_009569, exon 10 of 10)	Trhr2
MACS_peak_18750	chr13	81024371	81026009	+	intron (NM_001042591, intron 1 of 7)	Arrdc3
MACS_peak_62134	chr7	16732828	16733777	+	intron (NM_148946, intron 4 of 9)	Slc8a2
MACS_peak_70016	chr8	116158430	116160570	+	promoter-TSS (NM_001048143)	Mon1b
MACS_peak_4038	chr10	7382156	7383765	+	promoter-TSS (NR_030698)	A630066F11Rik
MACS_peak_33789	chr18	80803633	80808943	+	intron (NM_198429, intron 9 of 9)	Gm2176
MACS_peak_9523	chr11	60539449	60546531	+	TTS (NR_039559)	Mir5100
MACS_peak_53707	chr5	46060183	46061883	+	promoter-TSS (NM_019438)	1600023N17Rik
MACS_peak_62282	chr7	19608283	19610640	+	promoter-TSS (NM_026605)	Sympk
MACS_peak_24984	chr15	99285390	99288879	+	intron (NM_001001884, intron 1 of 12)	Nckap5l
MACS_peak_45807	chr3	129533293	129534742	+	intron (NM_026578, intron 1 of 6)	Gar1
MACS_peak_63711	chr7	52306157	52310304	+	promoter-TSS (NM_175022)	Prr12
MACS_peak_38988	chr2	35191719	35193180	+	promoter-TSS (NM_013515)	Stom
MACS_peak_15668	chr12	77469656	77472690	+	promoter-TSS (NM_178744)	Zbtb1
MACS_peak_11386	chr11	86496843	86497933	+	promoter-TSS (NM_175004)	Vmp1
MACS_peak_30321	chr17	45569500	45571300	+	5' UTR (NM_152810, exon 1 of 16)	Cdc5l
MACS_peak_72116	chr9	25059087	25061145	+	promoter-TSS (NM_009859)	2014-09-07
MACS_peak_69658	chr8	108860452	108862575	+	intron (NM_021491, intron 1 of 8)	Smpd3
MACS_peak_65638	chr7	125632900	125636054	+	exon (NM_001033380, exon 1 of 1)	Itpripl2
MACS_peak_70966	chr8	125214292	125218604	+	intron (NM_009824, intron 1 of 11)	Cbfa2t3
MACS_peak_43715	chr3	53266637	53268112	+	promoter-TSS (NM_172501)	Nhlrc3
MACS_peak_43925	chr3	79089877	79092070	+	Intergenic	Gm17359
MACS_peak_32516	chr18	34936209	34937831	+	intron (NM_001081256, intron 1 of 23)	Kdm3b
MACS_peak_2646	chr1	153190939	153192733	+	5' UTR (NM_054102, exon 1 of 15)	Ivns1abp
MACS_peak_66838	chr7	150190382	150193216	+	5' UTR (NM_001128082, exon 1 of 6)	Tspan32
MACS_peak_14593	chr11	120578058	120584374	+	intron (NM_153545, intron 15 of 17)	Rac3
MACS_peak_63697	chr7	52260607	52265590	+	exon (NM_001008422, exon 7 of 11)	Mir7054
MACS_peak_71736	chr9	20455681	20457265	+	promoter-TSS (NM_023371)	Pin1
MACS_peak_2787	chr1	156945017	156947136	+	exon (NM_010500, exon 1 of 1)	Ier5
MACS_peak_18486	chr13	59923759	59925091	+	promoter-TSS (NM_153538)	Zcchc6
MACS_peak_44351	chr3	88313055	88314825	+	Intergenic	Lmna
MACS_peak_68402	chr8	73311379	73317517	+	intron (NM_199308, intron 1 of 25)	Mast3
MACS_peak_8002	chr11	20640646	20642138	+	5' UTR (NM_001252503, exon 1 of 8)	Aftph
MACS_peak_8721	chr11	52094493	52098543	+	promoter-TSS (NM_009331)	Tcf7
MACS_peak_49764	chr4	134908101	134909891	+	intron (NM_016799, intron 1 of 17)	Srrm1
MACS_peak_45105	chr3	100290726	100294265	+	intron (NM_001142952, intron 1 of 1)	Fam46c
MACS_peak_3430	chr1	182570588	182572587	+	intron (NM_001103182, intron 1 of 14)	Lin9
MACS_peak_44766	chr3	95086253	95089156	+	intron (NM_133858, intron 1 of 9)	Fam63a
MACS_peak_56123	chr5	123793441	123796971	+	intron (NM_029850, intron 1 of 5)	Bcl7a
MACS_peak_62420	chr7	20145393	20148720	+	intron (NM_199149, intron 1 of 12)	Ppp1r37
MACS_peak_57327	chr5	140231459	140238710	+	intron (NM_026748, intron 30 of 46)	Mir7037
MACS_peak_52321	chr5	24604571	24607639	+	promoter-TSS (NR_027851)	Prkag2
MACS_peak_67095	chr8	4677166	4679195	+	Intergenic	Zfp958
MACS_peak_23134	chr15	78263771	78272523	+	intron (NM_001081367, intron 6 of 6)	Kctd17
MACS_peak_38020	chr2	29105300	29109497	+	intron (NR_029460, intron 1 of 1)	6530402F18Rik
MACS_peak_67796	chr8	26707306	26708375	+	5' UTR (NM_173012, exon 1 of 11)	Letm2
MACS_peak_45916	chr3	137526697	137529106	+	intron (NM_016750, intron 1 of 4)	H2afz
MACS_peak_10209	chr11	70049977	70053737	+	promoter-TSS (NM_001177601)	0610010K14Rik
MACS_peak_24887	chr15	98747567	98749249	+	5' UTR (NM_029098, exon 1 of 17)	Lmbr1l
MACS_peak_71796	chr9	20806724	20808567	+	intron (NM_023167, intron 2 of 8)	Mrpl4
MACS_peak_41988	chr2	162756541	162758273	+	exon (NM_026499, exon 1 of 6)	Srsf6
MACS_peak_25433	chr15	102075060	102078818	+	promoter-TSS (NM_001042727)	Rarg
MACS_peak_7530	chr11	3812183	3815119	+	5' UTR (NM_153142, exon 1 of 2)	Slc35e4
MACS_peak_7226	chr10	126625134	126628905	+	promoter-TSS (NM_001166413)	Arhgef25
MACS_peak_13321	chr11	113544323	113546577	+	promoter-TSS (NM_177777)	Fam104a
MACS_peak_60601	chr6	113255965	113258410	+	promoter-TSS (NM_001282126)	Brpf1
MACS_peak_56075	chr5	123525636	123527922	+	intron (NM_001039723, intron 1 of 11)	Tmem120b
MACS_peak_59957	chr6	87800182	87801862	+	promoter-TSS (NM_013493)	Cnbp
MACS_peak_5938	chr10	79515815	79517718	+	promoter-TSS (NM_001037741)	Gpx4
MACS_peak_62340	chr7	19867517	19869172	+	intron (NM_013648, intron 1 of 9)	Rtn2
MACS_peak_71615	chr9	14554496	14557176	+	exon (NM_010242, exon 1 of 1)	Fut4
MACS_peak_1611	chr1	95374359	95376497	+	promoter-TSS (NM_001159719)	Hdlbp
MACS_peak_34564	chr19	6363157	6364972	+	5' UTR (NM_001110791, exon 1 of 13)	Sf1
MACS_peak_4210	chr10	20877892	20881858	+	intron (NM_001198914, intron 1 of 15)	Myb
MACS_peak_44750	chr3	94963283	94968897	+	intron (NR_073550, intron 1 of 18)	Sema6c
MACS_peak_9117	chr11	57613569	57616548	+	promoter-TSS (NM_001081168)	Sap30l
MACS_peak_10274	chr11	70500336	70502494	+	TTS (NM_001252483)	Camta2
MACS_peak_72513	chr9	44142016	44144181	+	exon (NM_010436, exon 1 of 1)	H2afx
MACS_peak_76413	chrX	137132446	137135493	+	intron (NM_001077364, intron 1 of 3)	Tsc22d3
MACS_peak_52884	chr5	34026296	34033883	+	Intergenic	Tacc3
MACS_peak_24873	chr15	98673052	98678357	+	exon (NM_001033276, exon 40 of 55)	Prkag1
MACS_peak_1612	chr1	95407824	95409471	+	promoter-TSS (NM_145519)	Farp2
MACS_peak_36161	chr19	47200407	47206264	+	intron (NM_011053, intron 32 of 35)	Calhm2
MACS_peak_43862	chr3	68808018	68810637	+	promoter-TSS (NM_026641)	Smc4
MACS_peak_42063	chr2	163470130	163471320	+	non-coding (NR_028113, exon 1 of 1)	0610039K10Rik
MACS_peak_37931	chr2	28451759	28456696	+	Intergenic	Gtf3c5
MACS_peak_44744	chr3	94909715	94911391	+	5' UTR (NM_008847, exon 1 of 15)	Pip5k1a
MACS_peak_16521	chr12	109416284	109418588	+	promoter-TSS (NM_028262)	Setd3
MACS_peak_29225	chr17	28659135	28661954	+	Intergenic	Armc12
MACS_peak_16746	chr12	112088046	112090074	+	intron (NM_001199785, intron 1 of 6)	Zfp839
MACS_peak_1693	chr1	107886204	107888973	+	exon (NM_001122676, exon 1 of 14)	Zcchc2
MACS_peak_70868	chr8	124844038	124849537	+	intron (NM_009569, intron 3 of 9)	Trhr2
MACS_peak_71998	chr9	21857981	21863352	+	intron (NM_177318, intron 7 of 8)	Elavl3
MACS_peak_13448	chr11	115065208	115071582	+	intron (NM_001033393, intron 8 of 9)	Tmem104
MACS_peak_19456	chr14	21552497	21554115	+	TTS (NM_001039138)	Ndst2
MACS_peak_5896	chr10	79388697	79391105	+	promoter-TSS (NM_001288625)	Arid3a
MACS_peak_47808	chr4	106850467	106852232	+	promoter-TSS (NM_025617)	Tmem59
MACS_peak_39521	chr2	72816548	72819232	+	promoter-TSS (NM_001098425)	Sp3os
MACS_peak_57063	chr5	137730160	137732509	+	exon (NM_009599, exon 2 of 5)	Ache
MACS_peak_61287	chr6	124661686	124663385	+	promoter-TSS (NM_013536)	Phb2
MACS_peak_32136	chr18	6764687	6765683	+	promoter-TSS (NM_181070)	Rab18
MACS_peak_52918	chr5	34511612	34512739	+	promoter-TSS (NM_146159)	Poln
MACS_peak_44298	chr3	88024536	88026210	+	Intergenic	Mir9-1
MACS_peak_136	chr1	31005549	31007285	+	non-coding (NR_002688, exon 1 of 7)	Gm13363
MACS_peak_15812	chr12	85028671	85029995	+	promoter-TSS (NM_008943)	Psen1
MACS_peak_75944	chrX	7650617	7652581	+	intron (NM_011514, intron 1 of 5)	Suv39h1
MACS_peak_37336	chr2	22894625	22895915	+	intron (NM_145994, intron 1 of 9)	Abi1
MACS_peak_14721	chr12	3426338	3427920	+	promoter-TSS (NR_030694)	Asxl2
MACS_peak_42334	chr2	165817405	165819312	+	intron (NM_008679, intron 1 of 22)	Ncoa3
MACS_peak_70938	chr8	125098387	125101491	+	intron (NM_009698, intron 2 of 4)	Aprt
MACS_peak_40840	chr2	129625570	129627974	+	non-coding (NR_029452, exon 1 of 1)	4932416H05Rik
MACS_peak_29248	chr17	28827520	28829764	+	promoter-TSS (NM_001168513)	Mapk14
MACS_peak_61857	chr6	146525532	146527185	+	promoter-TSS (NM_026218)	Asun
MACS_peak_23694	chr15	81845606	81847472	+	promoter-TSS (NM_134095)	Desi1
MACS_peak_68974	chr8	87369598	87371731	+	exon (NM_007591, exon 1 of 9)	Calr
MACS_peak_691	chr1	59969247	59971058	+	exon (NM_001037725, exon 1 of 8)	Fam117b
MACS_peak_59432	chr6	72338965	72341757	+	intron (NM_016794, intron 1 of 2)	Vamp8
MACS_peak_27514	chr16	92696730	92700446	+	intron (NM_001111022, intron 2 of 6)	Runx1
MACS_peak_50628	chr4	140694472	140696356	+	intron (NM_001025608, intron 1 of 3)	Szrd1
MACS_peak_65705	chr7	128060926	128062223	+	intron (NM_025298, intron 1 of 20)	Polr3e
MACS_peak_31591	chr17	80460434	80462611	+	5' UTR (NM_144802, exon 1 of 13)	Hnrnpll
MACS_peak_65765	chr7	130112653	130114603	+	promoter-TSS (NM_175023)	4930413G21Rik
MACS_peak_15269	chr12	52791682	52793622	+	exon (NM_001172098, exon 1 of 16)	Strn3
MACS_peak_47478	chr4	82968988	82970737	+	intron (NM_027238, intron 1 of 19)	Ttc39b
MACS_peak_5126	chr10	62485552	62487638	+	promoter-TSS (NM_026085)	Hnrnph3
MACS_peak_7978	chr11	20231561	20233523	+	5' UTR (NM_018861, exon 1 of 8)	Slc1a4
MACS_peak_68600	chr8	75070918	75073249	+	5' UTR (NM_027485, exon 1 of 3)	Med26
MACS_peak_52421	chr5	28396098	28399985	+	promoter-TSS (NM_153526)	Insig1
MACS_peak_56061	chr5	123436708	123439706	+	intron (NM_001003953, intron 1 of 22)	Kdm2b
MACS_peak_68194	chr8	72425142	72427622	+	promoter-TSS (NM_023312)	Ndufa13
MACS_peak_71509	chr9	7836151	7837939	+	Intergenic	Birc2
MACS_peak_17034	chr12	113902850	113925445	+	Intergenic	Akt1
MACS_peak_41148	chr2	148506113	148507905	+	intron (NM_028986, intron 1 of 5)	Gzf1
MACS_peak_67023	chr8	3278247	3280177	+	5' UTR (NM_010568, exon 1 of 21)	Insr
MACS_peak_48582	chr4	124526686	124529456	+	promoter-TSS (NM_001142727)	Yrdc
MACS_peak_44342	chr3	88285015	88289442	+	exon (NM_001111102, exon 10 of 10)	Lmna
MACS_peak_28894	chr17	27339989	27342173	+	exon (NM_146075, exon 1 of 9)	Lemd2
MACS_peak_14604	chr11	120643385	120647489	+	promoter-TSS (NM_145370)	Rfng
MACS_peak_19660	chr14	27457066	27458908	+	intron (NM_007479, intron 1 of 5)	Arf4
MACS_peak_71949	chr9	21582782	21587014	+	exon (NM_145611, exon 5 of 12)	Kank2
MACS_peak_27606	chr16	93831996	93833464	+	intron (NM_001045529, intron 1 of 16)	Morc3
MACS_peak_73897	chr9	66793286	66794675	+	promoter-TSS (NM_026467)	Rps27l
MACS_peak_52411	chr5	28117133	28118862	+	promoter-TSS (NM_018878)	Paxip1
MACS_peak_28688	chr17	26148391	26149498	+	exon (NM_001162869, exon 6 of 15)	Rab11fip3
MACS_peak_64836	chr7	97278089	97279774	+	promoter-TSS (NR_046007)	Picalm
MACS_peak_57152	chr5	138611934	138614140	+	promoter-TSS (NM_008568)	Mcm7
MACS_peak_51867	chr4	155264388	155269652	+	intron (NM_207223, intron 1 of 23)	Acap3
MACS_peak_6518	chr10	84038593	84040585	+	promoter-TSS (NM_146008)	Tcp11l2
MACS_peak_66892	chr7	150687121	150689284	+	exon (NM_009434, exon 1 of 2)	Phlda2
MACS_peak_15389	chr12	57795662	57798869	+	intron (NM_011041, intron 1 of 3)	Pax9
MACS_peak_10624	chr11	75343563	75347330	+	promoter-TSS (NM_001199283)	Slc43a2
MACS_peak_49278	chr4	132064894	132066972	+	intron (NM_144907, intron 1 of 9)	Sesn2
MACS_peak_6224	chr10	80605127	80610357	+	exon (NM_010731, exon 2 of 3)	Zbtb7a
MACS_peak_71735	chr9	20445789	20451219	+	5' UTR (NM_025401, exon 1 of 5)	Fbxl12
MACS_peak_62276	chr7	19587836	19591611	+	5' UTR (NM_178757, exon 1 of 1)	Irf2bp1
MACS_peak_53625	chr5	38949764	38953496	+	intron (NM_011715, intron 2 of 14)	Wdr1
MACS_peak_36013	chr19	46111327	46115122	+	intron (NM_001113408, intron 1 of 10)	Ldb1
MACS_peak_21443	chr15	11924895	11926212	+	intron (NM_011294, intron 1 of 4)	Sub1
MACS_peak_20033	chr14	35486514	35488179	+	5' UTR (NM_001004436, exon 1 of 19)	Wapal
MACS_peak_2791	chr1	157005352	157006727	+	exon (NM_021433, exon 1 of 8)	Stx6
MACS_peak_32827	chr18	42434283	42435863	+	promoter-TSS (NM_172626)	Rbm27
MACS_peak_32863	chr18	46357660	46359599	+	promoter-TSS (NM_001170855)	Trim36
MACS_peak_35045	chr19	21345757	21347781	+	promoter-TSS (NM_009551)	Zfand5
MACS_peak_44346	chr3	88296239	88297725	+	intron (NM_001002011, intron 1 of 11)	Lmna
MACS_peak_13637	chr11	115884704	115886204	+	intron (NM_008211, intron 1 of 3)	H3f3b
MACS_peak_25404	chr15	101946876	101952439	+	intron (NM_001033277, intron 7 of 10)	Tenc1
MACS_peak_12281	chr11	98797209	98807773	+	intron (NM_001177303, intron 1 of 8)	Rara
MACS_peak_24713	chr15	97596532	97599337	+	5' UTR (NM_144850, exon 1 of 28)	Rapgef3
MACS_peak_44947	chr3	97010677	97014786	+	exon (NM_029933, exon 8 of 10)	Bcl9
MACS_peak_66059	chr7	134655032	134656883	+	non-coding (NR_024331, exon 1 of 1)	1700008J07Rik
MACS_peak_69371	chr8	97618209	97623804	+	intron (NM_028805, intron 13 of 19)	Katnb1
MACS_peak_71586	chr9	14303914	14305750	+	promoter-TSS (NM_023153)	Kdm4d
MACS_peak_40168	chr2	104333131	104335186	+	5' UTR (NM_010434, exon 1 of 16)	Hipk3
MACS_peak_67503	chr8	13784851	13786720	+	exon (NM_025924, exon 1 of 9)	Upf3a
MACS_peak_74028	chr9	72378502	72381286	+	promoter-TSS (NR_045735)	Rfx7
MACS_peak_76054	chrX	12857027	12859379	+	promoter-TSS (NM_010028)	Ddx3x
MACS_peak_45709	chr3	121948046	121949638	+	5' UTR (NM_008129, exon 1 of 7)	Gclm
MACS_peak_654	chr1	59029728	59031157	+	promoter-TSS (NM_172406)	Stradb
MACS_peak_73442	chr9	62188482	62193568	+	intron (NM_009672, intron 1 of 6)	Anp32a
MACS_peak_43789	chr3	60805795	60808012	+	5' UTR (NM_008772, exon 1 of 2)	P2ry1
MACS_peak_12827	chr11	103221339	103225359	+	intron (NM_183288, intron 2 of 2)	Arhgap27
MACS_peak_73510	chr9	62658573	62660304	+	promoter-TSS (NM_010193)	Fem1b
MACS_peak_44914	chr3	96530981	96532531	+	promoter-TSS (NM_028925)	Rnf115
MACS_peak_59052	chr6	47403305	47405440	+	promoter-TSS (NM_012042)	Cul1
MACS_peak_53026	chr5	35401478	35407776	+	intron (NM_172708, intron 1 of 8)	Dok7
MACS_peak_16285	chr12	101437080	101439420	+	intron (NM_009790, intron 1 of 5)	Calm1
MACS_peak_45333	chr3	103082336	103085109	+	5' UTR (NM_001079830, exon 1 of 19)	Trim33
MACS_peak_69808	chr8	112216338	112217917	+	promoter-TSS (NM_028018)	Ist1
MACS_peak_49737	chr4	134720683	134733422	+	exon (NM_019732, exon 5 of 6)	Runx3
MACS_peak_73064	chr9	56919439	56922558	+	intron (NM_001110351, intron 1 of 21)	Sin3a
MACS_peak_51809	chr4	154864299	154866946	+	5' UTR (NM_001160017, exon 1 of 11)	Gnb1
MACS_peak_10606	chr11	75264084	75269295	+	exon (NM_138950, exon 1 of 10)	Wdr81
MACS_peak_71766	chr9	20616792	20617867	+	intron (NM_016919, intron 1 of 66)	Col5a3
MACS_peak_8057	chr11	23565297	23566666	+	promoter-TSS (NM_023651)	Pus10
MACS_peak_19108	chr13	102536883	102539126	+	5' UTR (NM_001077495, exon 1 of 16)	Pik3r1
MACS_peak_550	chr1	44158401	44159819	+	intron (NM_029368, intron 1 of 7)	Tex30
MACS_peak_12991	chr11	106133334	106134996	+	5' UTR (NM_001130187, exon 1 of 13)	Smarcd2
MACS_peak_44725	chr3	94757424	94758584	+	promoter-TSS (NM_017395)	Rfx5
MACS_peak_7396	chr10	127928373	127932394	+	TTS (NM_172259)	Myl6
MACS_peak_27015	chr16	44138382	44140957	+	promoter-TSS (NM_007508)	Naa50
MACS_peak_55196	chr5	115606875	115610190	+	promoter-TSS (NM_175403)	Mlec
MACS_peak_20362	chr14	56108293	56111044	+	promoter-TSS (NM_001024645)	Lrrc16b
MACS_peak_6309	chr10	80891646	80894979	+	Intergenic	Nfic
MACS_peak_3233	chr1	174429806	174433816	+	intron (NM_178598, intron 1 of 4)	Tagln2
MACS_peak_58941	chr6	38500452	38502478	+	promoter-TSS (NM_001170849)	Luc7l2
MACS_peak_57881	chr5	145991875	145993372	+	promoter-TSS (NM_028298)	Zfp655
MACS_peak_44716	chr3	94690145	94691253	+	exon (NM_008945, exon 1 of 7)	Psmb4
MACS_peak_19033	chr13	99584244	99585964	+	5' UTR (NM_172591, exon 1 of 26)	Fcho2
MACS_peak_4024	chr10	6372078	6373894	+	intron (NM_172308, intron 1 of 27)	Mthfd1l
MACS_peak_68814	chr8	86495660	86498223	+	promoter-TSS (NM_008854)	Prkaca
MACS_peak_8039	chr11	22757973	22761137	+	5' UTR (NM_016888, exon 1 of 2)	B3gnt2
MACS_peak_69955	chr8	114167041	114168141	+	intron (NM_001037665, intron 1 of 3)	Zfp1
MACS_peak_75083	chr9	110526380	110535682	+	intron (NM_183276, intron 41 of 53)	Nradd
MACS_peak_61904	chr6	148892653	148895655	+	intron (NM_019643, intron 1 of 5)	Fam60a
MACS_peak_73682	chr9	64100435	64101884	+	5' UTR (NM_008927, exon 1 of 11)	Map2k1
MACS_peak_36210	chr19	47387556	47392496	+	intron (NM_001164717, intron 7 of 13)	Mir6995
MACS_peak_18852	chr13	94268046	94270192	+	exon (NM_021310, exon 1 of 11)	Jmy
MACS_peak_10651	chr11	75492080	75494006	+	exon (NM_001277219, exon 1 of 3)	Crk
MACS_peak_44595	chr3	89882874	89884743	+	intron (NM_001271764, intron 1 of 8)	Tpm3
MACS_peak_1643	chr1	95699646	95701457	+	promoter-TSS (NM_025454)	Ing5
MACS_peak_36555	chr19	55389571	55391638	+	promoter-TSS (NM_016862)	Zdhhc6
MACS_peak_47549	chr4	93001197	93002710	+	exon (NM_026954, exon 1 of 1)	Tusc1
MACS_peak_45744	chr3	123210752	123211976	+	promoter-TSS (NR_028573)	Snhg8
MACS_peak_31355	chr17	66233222	66235379	+	promoter-TSS (NM_001198949)	Ralbp1
MACS_peak_10009	chr11	68872378	68875547	+	exon (NM_028005, exon 1 of 1)	2310047M10Rik
MACS_peak_24766	chr15	97811690	97817160	+	exon (NM_031163, exon 35 of 54)	Tmem106c
MACS_peak_32061	chr17	88839378	88841458	+	intron (NM_180974, intron 1 of 5)	Foxn2
MACS_peak_10633	chr11	75383889	75387470	+	intron (NM_001199283, intron 13 of 13)	Pitpna
MACS_peak_51919	chr5	3340943	3344819	+	Intergenic	Cdk6
MACS_peak_6080	chr10	80037435	80042239	+	exon (NM_078477, exon 1 of 2)	Klf16
MACS_peak_34769	chr19	7568161	7569664	+	promoter-TSS (NM_146091)	Atl3
MACS_peak_41280	chr2	152157476	152159043	+	promoter-TSS (NM_001083921)	Rbck1
MACS_peak_19686	chr14	28241296	28243124	+	5' UTR (NM_001114879, exon 1 of 24)	D14Abb1e
MACS_peak_72028	chr9	22029742	22030764	+	promoter-TSS (NM_001164624)	Zfp809
MACS_peak_68338	chr8	73061835	73065268	+	promoter-TSS (NM_007924)	Ell
MACS_peak_22805	chr15	75834738	75840247	+	intron (NM_134087, intron 1 of 4)	Fam83h
MACS_peak_32804	chr18	39648402	39650361	+	Intergenic	Nr3c1
MACS_peak_72681	chr9	45713732	45715761	+	promoter-TSS (NM_008794)	Pcsk7
MACS_peak_46024	chr3	144232038	144234238	+	promoter-TSS (NM_053102)	Hs2st1
MACS_peak_48364	chr4	118904592	118906854	+	promoter-TSS (NM_001042411)	Lepre1
MACS_peak_52813	chr5	33677389	33679621	+	intron (NM_021500, intron 1 of 8)	Maea
MACS_peak_11300	chr11	84682768	84685105	+	intron (NM_153144, intron 1 of 13)	Ggnbp2
MACS_peak_27781	chr16	96348082	96350327	+	exon (NM_008251, exon 1 of 6)	Hmgn1
MACS_peak_44758	chr3	95043687	95047173	+	promoter-TSS (NM_001024841)	Gm128
MACS_peak_60359	chr6	92040780	92042757	+	intron (NM_011630, intron 1 of 14)	Nr2c2
MACS_peak_66483	chr7	146432815	146436269	+	exon (NM_001098636, exon 1 of 3)	Pwwp2b
MACS_peak_24416	chr15	89207313	89210394	+	exon (NM_001013022, exon 3 of 5)	Odf3b
MACS_peak_47630	chr4	100964224	100966468	+	Intergenic	Jak1
MACS_peak_49924	chr4	135731694	135734826	+	intron (NM_177733, intron 1 of 6)	E2f2
MACS_peak_74974	chr9	108755264	108758061	+	5' UTR (NM_134420, exon 1 of 20)	Slc26a6
MACS_peak_24045	chr15	84752943	84754675	+	promoter-TSS (NM_016714)	Nup50
MACS_peak_71016	chr8	125564725	125567118	+	promoter-TSS (NR_045268)	Ankrd11
MACS_peak_52891	chr5	34062666	34067203	+	promoter-TSS (NM_001163217)	Fgfr3
MACS_peak_59322	chr6	66986197	66987949	+	exon (NM_007836, exon 2 of 4)	Gadd45a
MACS_peak_69603	chr8	108383855	108385306	+	promoter-TSS (NR_033574)	Nutf2-ps1
MACS_peak_46336	chr4	11117143	11119779	+	promoter-TSS (NM_009830)	Ccne2
MACS_peak_41641	chr2	156004877	156006703	+	5' UTR (NM_133242, exon 1 of 17)	Rbm39
MACS_peak_2638	chr1	152239350	152241112	+	promoter-TSS (NM_145511)	BC003331
MACS_peak_24836	chr15	98492448	98493877	+	intron (NM_001080981, intron 1 of 16)	Ddx23
MACS_peak_68690	chr8	81818189	81819644	+	promoter-TSS (NR_045823)	Mmaa
MACS_peak_10550	chr11	74738830	74740231	+	promoter-TSS (NM_013761)	Smg6
MACS_peak_49222	chr4	131629897	131631810	+	intron (NM_001128607, intron 1 of 17)	Epb4.1
MACS_peak_4576	chr10	43298012	43300313	+	intron (NM_009846, intron 1 of 1)	Cd24a
MACS_peak_70006	chr8	114534710	114536439	+	promoter-TSS (NM_001130868)	Terf2ip
MACS_peak_42692	chr2	167756694	167758786	+	promoter-TSS (NM_011201)	Ptpn1
MACS_peak_9672	chr11	61667367	61669134	+	5' UTR (NM_013881, exon 1 of 27)	Ulk2
MACS_peak_65956	chr7	133935170	133936582	+	intron (NM_019674, intron 1 of 8)	Ppp4c
MACS_peak_38968	chr2	35055412	35057047	+	intron (NM_026697, intron 1 of 7)	Rab14
MACS_peak_52987	chr5	35002201	35004257	+	promoter-TSS (NM_029278)	Grk4
MACS_peak_45078	chr3	99056907	99059323	+	intron (NM_009323, intron 1 of 7)	Tbx15
MACS_peak_35521	chr19	41920517	41923222	+	exon (NM_177603, exon 1 of 1)	Frat2
MACS_peak_14869	chr12	8776948	8780539	+	intron (NM_011519, intron 1 of 4)	Sdc1
MACS_peak_24911	chr15	98904325	98905973	+	promoter-TSS (NM_030159)	Troap
MACS_peak_17314	chr13	14154914	14157555	+	promoter-TSS (NM_010282)	Arid4b
MACS_peak_7556	chr11	4015893	4020319	+	intron (NM_144520, intron 1 of 11)	Sec14l2
MACS_peak_31468	chr17	71964887	71966389	+	promoter-TSS (NM_175639)	Wdr43
MACS_peak_74941	chr9	108467957	108471354	+	promoter-TSS (NM_023247)	Ndufaf3
MACS_peak_63023	chr7	29592790	29596736	+	Intergenic	Hnrnpl
MACS_peak_31559	chr17	79135435	79136720	+	promoter-TSS (NM_011500)	Strn
MACS_peak_13603	chr11	115750820	115755944	+	TTS (NM_130454)	Smim5
MACS_peak_48715	chr4	125998026	126000025	+	promoter-TSS (NM_133883)	Adprhl2
MACS_peak_15239	chr12	40948492	40950474	+	promoter-TSS (NR_045157)	Mir1938
MACS_peak_44240	chr3	87733577	87734924	+	promoter-TSS (NM_153562)	Isg20l2
MACS_peak_6310	chr10	80895072	80898782	+	Intergenic	Nfic
MACS_peak_66571	chr7	147221655	147223800	+	promoter-TSS (NM_133755)	Tubgcp2
MACS_peak_1661	chr1	97209846	97211350	+	exon (NM_026321, exon 1 of 3)	Fam174a
MACS_peak_10020	chr11	68911555	68915047	+	promoter-TSS (NM_001159367)	Per1
MACS_peak_32107	chr18	4920049	4923050	+	Intergenic	Gm10556
MACS_peak_32247	chr18	14840203	14842090	+	intron (NM_009280, intron 1 of 10)	Ss18
MACS_peak_9291	chr11	59021498	59024363	+	intron (NM_024210, intron 5 of 6)	2310033P09Rik
MACS_peak_34381	chr19	5636669	5639181	+	intron (NM_009045, intron 1 of 10)	Rela
MACS_peak_75275	chr9	114689824	114691671	+	intron (NM_133978, intron 1 of 4)	Cmtm7
MACS_peak_68949	chr8	87264840	87270618	+	intron (NM_010906, intron 2 of 8)	Nfix
MACS_peak_24820	chr15	98397281	98398796	+	promoter-TSS (NM_009833)	Ccnt1
MACS_peak_54153	chr5	90794141	90796207	+	promoter-TSS (NM_030886)	Ankrd17
MACS_peak_7091	chr10	120911983	120914031	+	intron (NM_138956, intron 1 of 4)	Rassf3
MACS_peak_44430	chr3	89017330	89018952	+	promoter-TSS (NM_013691)	Mtx1
MACS_peak_6893	chr10	116017469	116019418	+	intron (NM_001037848, intron 1 of 4)	Cnot2
MACS_peak_5926	chr10	79475782	79481131	+	promoter-TSS (NM_001142701)	Hmha1
MACS_peak_31125	chr17	56722832	56725223	+	promoter-TSS (NM_001163300)	Safb2
MACS_peak_69313	chr8	97301181	97306521	+	exon (NM_009142, exon 3 of 3)	Cx3cl1
MACS_peak_36012	chr19	46105363	46111239	+	intron (NM_001113408, intron 10 of 10)	Ldb1
MACS_peak_22030	chr15	39774323	39776232	+	promoter-TSS (NM_172814)	Lrp12
MACS_peak_69927	chr8	113782103	113783561	+	exon (NM_009149, exon 1 of 26)	Glg1
MACS_peak_69797	chr8	112088857	112090483	+	promoter-TSS (NM_178380)	Dhx38
MACS_peak_17000	chr12	113710089	113715321	+	Intergenic	A530016L24Rik
MACS_peak_71032	chr8	125639509	125642564	+	promoter-TSS (NM_170684)	Cpne7
MACS_peak_14008	chr11	117670388	117672514	+	intron (NM_009304, intron 1 of 3)	Syngr2
MACS_peak_60585	chr6	113025840	113028482	+	promoter-TSS (NR_027010)	Gt(ROSA)26Sor
MACS_peak_33390	chr18	68459157	68460717	+	promoter-TSS (NM_001170953)	Fam210a
MACS_peak_39842	chr2	91787502	91791529	+	intron (NM_001166597, intron 1 of 31)	Dgkz
MACS_peak_72048	chr9	22271454	22273029	+	intron (NM_018739, intron 1 of 5)	Rp9
MACS_peak_61744	chr6	143047618	143049119	+	intron (NM_029897, intron 1 of 24)	C2cd5
MACS_peak_43806	chr3	65331332	65333889	+	non-coding (NR_027955, exon 2 of 2)	Tiparp
MACS_peak_65611	chr7	124523289	124526018	+	5' UTR (NM_175645, exon 1 of 12)	Xylt1
MACS_peak_10298	chr11	70782670	70784624	+	promoter-TSS (NM_001252415)	Rpain
MACS_peak_35232	chr19	29721901	29723336	+	exon (NM_001081213, exon 1 of 15)	Ermp1
MACS_peak_62707	chr7	26063144	26066036	+	Intergenic	Cic
MACS_peak_28023	chr17	8475429	8477788	+	promoter-TSS (NM_018819)	Mpc1
MACS_peak_57093	chr5	137942509	137944618	+	promoter-TSS (NM_028753)	Pop7
MACS_peak_63464	chr7	36339637	36341193	+	exon (NM_033080, exon 1 of 3)	Nudt19
MACS_peak_52876	chr5	33971452	33974834	+	promoter-TSS (NM_178390)	Fam53a
MACS_peak_64025	chr7	54174602	54175775	+	intron (NM_021884, intron 1 of 9)	Tsg101
MACS_peak_2717	chr1	154748751	154751212	+	promoter-TSS (NM_001160256)	Smg7
MACS_peak_60083	chr6	88790577	88794705	+	promoter-TSS (NM_030251)	Gm15612
MACS_peak_30938	chr17	53617669	53619782	+	5' UTR (NM_025887, exon 1 of 6)	Rab5a
MACS_peak_20955	chr14	70975359	70979780	+	promoter-TSS (NM_153136)	Nudt18
MACS_peak_31772	chr17	84578209	84583244	+	Intergenic	Zfp36l2
MACS_peak_609	chr1	55143602	55145842	+	promoter-TSS (NM_010477)	Hspd1
MACS_peak_56873	chr5	136205042	136211032	+	intron (NM_008898, intron 8 of 15)	Mir7034
MACS_peak_22460	chr15	68089169	68090995	+	intron (NM_001145888, intron 1 of 15)	Zfat
MACS_peak_75641	chr9	120841733	120843880	+	intron (NM_007614, intron 1 of 14)	Ctnnb1
MACS_peak_45221	chr3	101407130	101409571	+	5' UTR (NM_144900, exon 1 of 23)	Atp1a1
MACS_peak_58159	chr5	149210023	149212155	+	intron (NM_007513, intron 1 of 12)	Slc7a1
MACS_peak_30602	chr17	47026271	47028914	+	promoter-TSS (NM_178385)	Tbcc
MACS_peak_68392	chr8	73278107	73283922	+	intron (NM_001166399, intron 3 of 4)	Rab3a
MACS_peak_50886	chr4	147533610	147536144	+	promoter-TSS (NR_104374)	Fbxo2
MACS_peak_11993	chr11	97048922	97050298	+	promoter-TSS (NM_008379)	Kpnb1
MACS_peak_9462	chr11	60012777	60018568	+	TTS (NR_105887)	Mir6922
MACS_peak_3349	chr1	181732540	181734389	+	intron (NM_026375, intron 1 of 35)	Ahctf1
MACS_peak_26423	chr16	23106919	23108957	+	intron (NM_013506, intron 1 of 10)	Eif4a2
MACS_peak_66094	chr7	134919580	134922100	+	promoter-TSS (NM_178029)	Setd1a
MACS_peak_34759	chr19	7456528	7458466	+	promoter-TSS (NR_045703)	1700105P06Rik
MACS_peak_71789	chr9	20755580	20758366	+	promoter-TSS (NM_001199433)	Dnmt1
MACS_peak_37413	chr2	25126947	25129349	+	promoter-TSS (NM_023464)	Anapc2
MACS_peak_22872	chr15	76160843	76165711	+	intron (NM_010331, intron 5 of 11)	Gpaa1
MACS_peak_69964	chr8	114227163	114231173	+	Intergenic	Ctrb1
MACS_peak_30034	chr17	34763070	34765450	+	promoter-TSS (NM_019441)	Ppt2
MACS_peak_47597	chr4	98589015	98591433	+	promoter-TSS (NM_146144)	Usp1
MACS_peak_71821	chr9	20946238	20953198	+	intron (NM_016742, intron 1 of 7)	Cdc37
MACS_peak_6270	chr10	80766990	80771239	+	exon (NM_008844, exon 5 of 18)	Pip5k1c
MACS_peak_57033	chr5	137460474	137464928	+	promoter-TSS (NM_011962)	Plod3
MACS_peak_52670	chr5	31498306	31503403	+	TTS (NM_001177901)	Zfp513
MACS_peak_58550	chr6	28370176	28372103	+	exon (NM_028900, exon 1 of 2)	Gcc1
MACS_peak_8450	chr11	49016309	49017995	+	intron (NM_001024846, intron 1 of 4)	Zfp62
MACS_peak_62615	chr7	25668619	25671742	+	exon (NM_023133, exon 2 of 6)	Rps19
MACS_peak_68390	chr8	73266948	73272215	+	intron (NM_201607, intron 4 of 16)	Rab3a
MACS_peak_42495	chr2	166820463	166822495	+	intron (NM_001109906, intron 1 of 11)	Stau1
MACS_peak_72591	chr9	44687594	44691424	+	promoter-TSS (NM_001081049)	Kmt2a
MACS_peak_68945	chr8	87253320	87256207	+	intron (NM_010906, intron 2 of 8)	Lyl1
MACS_peak_72482	chr9	43941026	43945330	+	intron (NM_023061, intron 1 of 15)	Mcam
MACS_peak_19037	chr13	99695447	99696986	+	exon (NM_178716, exon 1 of 24)	Tnpo1
MACS_peak_33031	chr18	60868280	60873613	+	intron (NM_008306, intron 1 of 13)	Ndst1
MACS_peak_44070	chr3	84385720	84387381	+	promoter-TSS (NM_001081093)	Arfip1
MACS_peak_66067	chr7	134730536	134733702	+	promoter-TSS (NM_172281)	Gm166
MACS_peak_46247	chr4	3604775	3606384	+	intron (NM_010747, intron 1 of 12)	Lyn
MACS_peak_10128	chr11	69577913	69582160	+	intron (NM_029348, intron 1 of 3)	Zbtb4
MACS_peak_52180	chr5	23905520	23911202	+	intron (NM_029020, intron 8 of 15)	Abcb8
MACS_peak_14411	chr11	119801171	119805475	+	Intergenic	Baiap2
MACS_peak_14556	chr11	120409992	120412730	+	promoter-TSS (NM_001033231)	Fam195b
MACS_peak_59053	chr6	47544053	47545840	+	promoter-TSS (NM_007971)	Ezh2
MACS_peak_43906	chr3	75359823	75361922	+	promoter-TSS (NM_009250)	Pdcd10
MACS_peak_52219	chr5	24092049	24094625	+	5' UTR (NM_133913, exon 1 of 4)	Chpf2
MACS_peak_31045	chr17	56428407	56431482	+	promoter-TSS (NM_025836)	Plin3
MACS_peak_22923	chr15	76366103	76372238	+	promoter-TSS (NM_013909)	Fbxl6
MACS_peak_7201	chr10	126499941	126502542	+	intron (NM_009870, intron 1 of 7)	Cdk4
MACS_peak_36099	chr19	46727876	46732094	+	3' UTR (NM_146099, exon 4 of 4)	Cyp17a1
MACS_peak_29606	chr17	31043656	31049312	+	intron (NM_021332, intron 3 of 12)	Glp1r
MACS_peak_29962	chr17	34091764	34093513	+	promoter-TSS (NM_172620)	Rps18
MACS_peak_9196	chr11	58143312	58145613	+	promoter-TSS (NM_001256520)	Sh3bp5l
MACS_peak_6300	chr10	80868275	80873479	+	exon (NM_008688, exon 5 of 10)	Mir1191b
MACS_peak_36270	chr19	47652952	47655340	+	promoter-TSS (NM_001164639)	Slk
MACS_peak_40411	chr2	119372518	119374208	+	promoter-TSS (NM_019769)	Exd1
MACS_peak_36011	chr19	46077538	46080675	+	exon (NM_176785, exon 1 of 1)	Hps6
MACS_peak_24339	chr15	88691707	88696043	+	exon (NM_145478, exon 4 of 6)	Pim3
MACS_peak_69635	chr8	108582335	108584370	+	promoter-TSS (NM_010901)	Nfatc3
MACS_peak_29655	chr17	31344439	31349718	+	intron (NM_177823, intron 2 of 13)	Ubash3a
MACS_peak_33989	chr18	84256584	84258747	+	exon (NM_146090, exon 1 of 2)	Zadh2
MACS_peak_46076	chr3	146066961	146068548	+	5' UTR (NM_001253769, exon 1 of 14)	Ssx2ip
MACS_peak_12644	chr11	102090226	102092147	+	TTS (NR_106179)	Mir8101
MACS_peak_6580	chr10	86240657	86242914	+	promoter-TSS (NM_175331)	Nt5dc3
MACS_peak_19222	chr13	112278628	112281162	+	intron (NM_028487, intron 1 of 12)	Gpbp1
MACS_peak_7612	chr11	4493994	4495418	+	5' UTR (NM_028860, exon 1 of 18)	Mtmr3
MACS_peak_63654	chr7	52069843	52072558	+	promoter-TSS (NM_030693)	Atf5
MACS_peak_51427	chr4	151399450	151403358	+	TTS (NM_031867)	Zbtb48
MACS_peak_5101	chr10	62113159	62114718	+	promoter-TSS (NM_053183)	Ddx50
MACS_peak_34804	chr19	8893438	8895885	+	promoter-TSS (NM_027412)	Hnrnpul2
MACS_peak_15447	chr12	70284383	70286512	+	promoter-TSS (NM_025589)	Mgat2
MACS_peak_44813	chr3	95659264	95660266	+	promoter-TSS (NM_027541)	Prpf3
MACS_peak_9231	chr11	58751053	58752881	+	exon (NM_022423, exon 1 of 4)	Rnf187
MACS_peak_74881	chr9	107980825	107987669	+	TTS (NR_106056)	Mir7088
MACS_peak_20409	chr14	56299814	56301165	+	5' UTR (NM_145705, exon 1 of 9)	Tinf2
MACS_peak_44375	chr3	88423388	88431972	+	intron (NM_001198912, intron 1 of 21)	Arhgef2
MACS_peak_24121	chr15	85499990	85502783	+	Intergenic	Mirlet7c-2
MACS_peak_16955	chr12	113485805	113492302	+	Intergenic	Kif26a
MACS_peak_75325	chr9	117948976	117950582	+	5' UTR (NM_001286507, exon 1 of 7)	Azi2
MACS_peak_49725	chr4	134674814	134678309	+	promoter-TSS (NM_019732)	Runx3
MACS_peak_52017	chr5	20207310	20208873	+	3' UTR (NM_001170745, exon 21 of 21)	Phtf2
MACS_peak_33940	chr18	83082410	83084937	+	promoter-TSS (NM_001177464)	Zfp516
MACS_peak_15855	chr12	85513425	85519047	+	intron (NM_001163501, intron 1 of 12)	Elmsan1
MACS_peak_38135	chr2	29946700	29950224	+	intron (NM_001037762, intron 1 of 4)	Zdhhc12
MACS_peak_65039	chr7	106288735	106290776	+	promoter-TSS (NM_178635)	Uvrag
MACS_peak_74219	chr9	85641986	85643718	+	promoter-TSS (NM_001081282)	Ibtk
MACS_peak_8205	chr11	32354356	32356316	+	promoter-TSS (NM_173784)	Ubtd2
MACS_peak_9942	chr11	68311717	68315186	+	Intergenic	Pik3r6
MACS_peak_31142	chr17	56811816	56813705	+	non-coding (NR_045519, exon 1 of 17)	Ranbp3
MACS_peak_39531	chr2	73051512	73052875	+	intron (NM_030091, intron 1 of 7)	Ola1
MACS_peak_70861	chr8	124796545	124803256	+	Intergenic	Zfpm1
MACS_peak_65137	chr7	107127850	107129233	+	exon (NM_175388, exon 1 of 6)	Rnf169
MACS_peak_36138	chr19	47035764	47037394	+	intron (NM_001164363, intron 1 of 17)	Nt5c2
MACS_peak_58410	chr5	151395291	151397797	+	intron (NM_133898, intron 1 of 4)	N4bp2l1
MACS_peak_23576	chr15	80540943	80542859	+	5' UTR (NM_144812, exon 1 of 25)	Tnrc6b
MACS_peak_76292	chrX	105010874	105012061	+	promoter-TSS (NM_001163104)	2610002M06Rik
MACS_peak_42755	chr2	168031546	168033318	+	5' UTR (NM_009628, exon 1 of 4)	Adnp
MACS_peak_32274	chr18	21053888	21055785	+	promoter-TSS (NM_029491)	Trappc8
MACS_peak_29949	chr17	34051866	34056063	+	exon (NM_020625, exon 2 of 2)	Zbtb22
MACS_peak_31462	chr17	71823693	71825481	+	promoter-TSS (NM_028887)	Smchd1
MACS_peak_36015	chr19	46118760	46120942	+	promoter-TSS (NM_001113408)	Ldb1
MACS_peak_42094	chr2	163820355	163821664	+	promoter-TSS (NM_018753)	Ywhab
MACS_peak_61750	chr6	143114798	143116747	+	promoter-TSS (NM_029250)	Etnk1
MACS_peak_34530	chr19	6260917	6266033	+	Intergenic	Mir194-2
MACS_peak_66990	chr7	152081221	152083532	+	promoter-TSS (NM_008003)	Fgf15
MACS_peak_41699	chr2	156478467	156479136	+	intron (NM_001277186, intron 1 of 12)	Dlgap4
MACS_peak_34798	chr19	8848520	8850115	+	promoter-TSS (NR_028419)	Gm2518
MACS_peak_18189	chr13	54781440	54787094	+	exon (NM_001146027, exon 6 of 11)	Rnf44
MACS_peak_10420	chr11	72759379	72762118	+	Intergenic	Atp2a3
MACS_peak_70941	chr8	125105744	125113147	+	intron (NM_001193645, intron 9 of 11)	Aprt
MACS_peak_48089	chr4	115893290	115894872	+	promoter-TSS (NM_181585)	Pik3r3
MACS_peak_70935	chr8	125090642	125092520	+	promoter-TSS (NM_026014)	Cdt1
MACS_peak_49655	chr4	134407998	134410521	+	promoter-TSS (NM_025382)	Tmem57
MACS_peak_58764	chr6	31348521	31350308	+	promoter-TSS (NR_040300)	Mkln1
MACS_peak_74163	chr9	78328481	78330252	+	intron (NM_010106, intron 1 of 7)	Eef1a1
MACS_peak_70092	chr8	119680817	119682945	+	promoter-TSS (NM_001081151)	Gan
MACS_peak_51423	chr4	151381569	151385485	+	exon (NM_001033352, exon 1 of 4)	Klhl21
MACS_peak_70865	chr8	124822507	124828019	+	intron (NM_009569, intron 1 of 9)	Zfpm1
MACS_peak_10437	chr11	72831704	72834193	+	intron (NM_018883, intron 1 of 15)	Camkk1
MACS_peak_69706	chr8	109816537	109818674	+	5' UTR (NM_133957, exon 1 of 16)	Nfat5
MACS_peak_3973	chr10	4540118	4542031	+	promoter-TSS (NM_025995)	Fbxo5
MACS_peak_25514	chr15	102805329	102808469	+	promoter-TSS (NM_008272)	Hoxc9
MACS_peak_58755	chr6	31165749	31168992	+	Intergenic	2210408F21Rik
MACS_peak_61033	chr6	119986763	119989155	+	5' UTR (NM_001199084, exon 1 of 28)	Wnk1
MACS_peak_13317	chr11	113509204	113511780	+	promoter-TSS (NM_013581)	Cog1
MACS_peak_12977	chr11	105944974	105946988	+	promoter-TSS (NM_011947)	Map3k3
MACS_peak_43575	chr3	40885838	40887971	+	promoter-TSS (NM_027558)	Pgrmc2
MACS_peak_63372	chr7	35173441	35175383	+	exon (NM_025948, exon 1 of 11)	Lsm14a
MACS_peak_16844	chr12	112679294	112687332	+	exon (NM_009396, exon 2 of 12)	Tnfaip2
MACS_peak_34687	chr19	7139731	7142971	+	intron (NM_134147, intron 3 of 10)	Macrod1
MACS_peak_66708	chr7	148625769	148630166	+	intron (NM_022654, intron 2 of 14)	Lrdd
MACS_peak_34319	chr19	5271908	5273786	+	exon (NM_153129, exon 1 of 24)	Pacs1
MACS_peak_5996	chr10	79720345	79725214	+	intron (NM_010255, intron 1 of 5)	Gamt
MACS_peak_18971	chr13	97311962	97313766	+	promoter-TSS (NM_012048)	Col4a3bp
MACS_peak_71981	chr9	21759640	21760921	+	promoter-TSS (NM_025870)	Swsap1
MACS_peak_3290	chr1	179725676	179727079	+	exon (NM_007422, exon 1 of 13)	Adss
MACS_peak_44998	chr3	97570446	97572846	+	5' UTR (NM_178080, exon 1 of 17)	Pde4dip
MACS_peak_59989	chr6	88055498	88057402	+	Intergenic	Mir6376
MACS_peak_35543	chr19	42054667	42057563	+	promoter-TSS (NM_028152)	Ubtd1
MACS_peak_17097	chr12	114281629	114287221	+	intron (NM_001081170, intron 3 of 23)	Tex22
MACS_peak_63807	chr7	52714110	52716823	+	promoter-TSS (NM_010240)	Ftl1
MACS_peak_6069	chr10	79995545	79999872	+	intron (NM_026094, intron 4 of 27)	Atp8b3
MACS_peak_29505	chr17	30140692	30142840	+	promoter-TSS (NM_148926)	Zfand3
MACS_peak_46463	chr4	33334106	33336166	+	exon (NM_001033225, exon 1 of 2)	Pnrc1
MACS_peak_35007	chr19	14671213	14673906	+	promoter-TSS (NM_011600)	Tle4
MACS_peak_32134	chr18	6489725	6491327	+	TTS (NR_035446)	Mir1893
MACS_peak_37242	chr2	11698530	11700683	+	promoter-TSS (NM_015792)	Ankrd16
MACS_peak_37047	chr19	61300122	61305122	+	intron (NM_009970, intron 4 of 11)	Csf2ra
MACS_peak_29296	chr17	29168432	29170089	+	promoter-TSS (NR_036613)	Srsf3
MACS_peak_8663	chr11	51501608	51502990	+	promoter-TSS (NM_025319)	0610009B22Rik
MACS_peak_57113	chr5	138069192	138073215	+	intron (NM_146164, intron 1 of 17)	Gm20605
MACS_peak_73870	chr9	66154756	66155631	+	Intergenic	Herc1
MACS_peak_47460	chr4	70195029	70197431	+	promoter-TSS (NM_172694)	Megf9
MACS_peak_53000	chr5	35291081	35294797	+	intron (NM_173402, intron 1 of 16)	Rgs12
MACS_peak_37036	chr19	60831130	60833418	+	exon (NM_178421, exon 1 of 1)	Nanos1
MACS_peak_76021	chrX	11710005	11716037	+	intron (NR_045434, intron 3 of 3)	2900008C10Rik
MACS_peak_34428	chr19	5802459	5804254	+	promoter-TSS (NR_002847)	Malat1
MACS_peak_48219	chr4	117598794	117602856	+	5' UTR (NM_001284193, exon 3 of 5)	Artn
MACS_peak_34387	chr19	5660036	5664228	+	intron (NM_001164480, intron 1 of 16)	Sipa1
MACS_peak_54543	chr5	108560854	108562277	+	promoter-TSS (NM_028876)	Tmed5
MACS_peak_74306	chr9	95411413	95413191	+	5' UTR (NM_001114977, exon 1 of 28)	U2surp
MACS_peak_74965	chr9	108728290	108731046	+	exon (NM_080437, exon 1 of 35)	Celsr3
MACS_peak_15358	chr12	56591226	56594463	+	intron (NM_010907, intron 1 of 5)	Nfkbia
MACS_peak_71997	chr9	21852906	21856897	+	intron (NM_010487, intron 1 of 6)	Elavl3
MACS_peak_65226	chr7	108255724	108258524	+	promoter-TSS (NM_001146010)	Fchsd2
MACS_peak_75923	chrX	7418089	7420235	+	5' UTR (NM_138604, exon 1 of 9)	Otud5
MACS_peak_3057	chr1	169213368	169215873	+	intron (NM_030724, intron 1 of 6)	Uck2
MACS_peak_15593	chr12	73185338	73187520	+	promoter-TSS (NM_026038)	L3hypdh
MACS_peak_10463	chr11	72989631	72991932	+	promoter-TSS (NM_001168470)	Tax1bp3
MACS_peak_10466	chr11	73011900	73013715	+	promoter-TSS (NM_029031)	Shpk
MACS_peak_8420	chr11	46250160	46251432	+	intron (NM_001104556, intron 1 of 1)	Med7
MACS_peak_65942	chr7	133838566	133840502	+	promoter-TSS (NM_029420)	Bola2
MACS_peak_66105	chr7	134983995	134986414	+	promoter-TSS (NM_009294)	Stx4a
MACS_peak_73079	chr9	57108576	57110919	+	intron (NM_028820, intron 1 of 2)	1700017B05Rik
MACS_peak_69892	chr8	113442918	113446179	+	intron (NM_009179, intron 1 of 6)	St3gal2
MACS_peak_11379	chr11	86297378	86298871	+	promoter-TSS (NM_029788)	Rnft1
MACS_peak_47351	chr4	59561275	59562828	+	5' UTR (NM_144904, exon 1 of 15)	Ptbp3
MACS_peak_74017	chr9	71958245	71960404	+	promoter-TSS (NM_001253862)	Tcf12
MACS_peak_73143	chr9	57611844	57615216	+	5' UTR (NM_007713, exon 1 of 13)	Clk3
MACS_peak_48578	chr4	124479011	124480566	+	promoter-TSS (NM_008636)	Mtf1
MACS_peak_67492	chr8	13675922	13678819	+	intron (NM_009025, intron 1 of 23)	Rasa3
MACS_peak_23124	chr15	78235240	78238185	+	promoter-TSS (NM_009437)	Tst
MACS_peak_32531	chr18	35044952	35049153	+	Intergenic	Egr1
MACS_peak_44469	chr3	89186282	89192956	+	intron (NM_009565, intron 1 of 2)	Gm15417
MACS_peak_5830	chr10	79166594	79170862	+	intron (NM_001077184, intron 1 of 6)	Bsg
MACS_peak_44593	chr3	89855414	89857474	+	promoter-TSS (NM_153489)	Ubap2l
MACS_peak_12980	chr11	106018401	106023192	+	intron (NM_172397, intron 1 of 4)	Limd2
MACS_peak_11949	chr11	96838144	96840340	+	promoter-TSS (NM_030220)	Sp2
MACS_peak_66092	chr7	134910345	134913927	+	3' UTR (NM_172748, exon 11 of 11)	Orai3
MACS_peak_66273	chr7	139506786	139509386	+	non-coding (NR_028578, exon 1 of 1)	Gm10584
MACS_peak_45318	chr3	102905767	102907184	+	Intergenic	Dennd2c
MACS_peak_48750	chr4	126698205	126699884	+	non-coding (NR_045010, exon 1 of 12)	Sfpq
MACS_peak_15337	chr12	56085388	56087628	+	intron (NM_013815, intron 2 of 26)	Baz1a
MACS_peak_20732	chr14	65961876	65963261	+	Intergenic	Zfp395
MACS_peak_21263	chr14	105575581	105577200	+	5' UTR (NM_134077, exon 1 of 21)	Rbm26
MACS_peak_35889	chr19	45153969	45156182	+	Intergenic	Kazald1
MACS_peak_68602	chr8	75094085	75096777	+	promoter-TSS (NM_172396)	Smim7
MACS_peak_14483	chr11	120091109	120093256	+	Intergenic	Bahcc1
MACS_peak_52248	chr5	24255169	24258878	+	intron (NM_153076, intron 3 of 3)	Crygn
MACS_peak_29956	chr17	34075650	34079297	+	promoter-TSS (NM_020603)	H2-Ke2
MACS_peak_25026	chr15	99494365	99495890	+	Intergenic	Asic1
MACS_peak_75258	chr9	114548274	114549568	+	intron (NM_153585, intron 1 of 19)	Cnot10
MACS_peak_890	chr1	75175951	75177181	+	TTS (NM_001288612)	Abcb6
MACS_peak_22618	chr15	73576021	73581273	+	5' UTR (NM_008975, exon 1 of 6)	Ptp4a3
MACS_peak_61381	chr6	125113700	125118973	+	promoter-TSS (NM_008084)	Gapdh
MACS_peak_20915	chr14	70573756	70578402	+	intron (NM_145978, intron 1 of 9)	Pdlim2
MACS_peak_49711	chr4	134629167	134632292	+	Intergenic	Runx3
MACS_peak_42727	chr2	167903809	167908099	+	promoter-TSS (NM_021409)	Pard6b
MACS_peak_45406	chr3	104441582	104443733	+	promoter-TSS (NM_009196)	Slc16a1
MACS_peak_66687	chr7	148512355	148514594	+	promoter-TSS (NM_027797)	Deaf1
MACS_peak_20460	chr14	57395430	57397481	+	intron (NM_025682, intron 1 of 8)	Pspc1
MACS_peak_75072	chr9	110309448	110311330	+	intron (NM_001081043, intron 1 of 24)	Ptpn23
MACS_peak_49945	chr4	135865230	135867875	+	promoter-TSS (NM_001277123)	Hnrnpr
MACS_peak_25108	chr15	100252501	100255102	+	promoter-TSS (NM_008732)	Gm5475
MACS_peak_8834	chr11	53332381	53335713	+	intron (NM_001252333, intron 1 of 9)	2014-09-08
MACS_peak_35944	chr19	45437605	45439187	+	intron (NM_009771, intron 1 of 13)	Btrc
MACS_peak_23	chr1	9689394	9691436	+	promoter-TSS (NM_008651)	Mybl1
MACS_peak_67079	chr8	4237917	4239621	+	promoter-TSS (NM_001164172)	Map2k7
MACS_peak_63810	chr7	52720179	52722541	+	exon (NM_007527, exon 3 of 6)	Bax
MACS_peak_43428	chr3	30691397	30693224	+	intron (NM_027016, intron 1 of 7)	Sec62
MACS_peak_19422	chr14	20999473	21001633	+	exon (NM_021542, exon 1 of 5)	Kcnk5
MACS_peak_29994	chr17	34323288	34325595	+	promoter-TSS (NM_001161730)	Tap1
MACS_peak_39839	chr2	91771993	91780198	+	exon (NM_138306, exon 25 of 31)	Mdk
MACS_peak_8160	chr11	31770210	31771905	+	Intergenic	Cpeb4
MACS_peak_68100	chr8	59989688	59991171	+	promoter-TSS (NM_008252)	Hmgb2
MACS_peak_15420	chr12	60319252	60321654	+	promoter-TSS (NM_001033156)	Fbxo33
MACS_peak_31132	chr17	56751112	56756617	+	TTS (NM_018730)	Rpl36
MACS_peak_19786	chr14	31814132	31815720	+	promoter-TSS (NM_026911)	Spcs1
MACS_peak_52444	chr5	28642833	28644393	+	promoter-TSS (NM_028234)	Rbm33
MACS_peak_68791	chr8	86263750	86266366	+	5' UTR (NM_001163029, exon 1 of 18)	Cd97
MACS_peak_70954	chr8	125157889	125163245	+	intron (NM_177289, intron 6 of 10)	Pabpn1l
MACS_peak_52878	chr5	33994206	33996123	+	promoter-TSS (NM_009193)	Slbp
MACS_peak_48536	chr4	123594030	123595583	+	exon (NM_017475, exon 1 of 7)	Rragc
MACS_peak_45653	chr3	116297171	116298642	+	promoter-TSS (NM_028349)	Sass6
MACS_peak_72523	chr9	44204737	44205826	+	promoter-TSS (NM_008063)	Slc37a4
MACS_peak_66170	chr7	135754184	135755933	+	5' UTR (NM_178641, exon 1 of 20)	Inpp5f
MACS_peak_30563	chr17	46816932	46819750	+	promoter-TSS (NM_001163729)	Mea1
MACS_peak_11861	chr11	95684825	95686692	+	promoter-TSS (NM_153104)	Phospho1
MACS_peak_73957	chr9	70503792	70505707	+	exon (NM_172772, exon 1 of 9)	Fam63b
MACS_peak_36506	chr19	54118892	54122789	+	exon (NM_007417, exon 1 of 1)	Adra2a
MACS_peak_24858	chr15	98605657	98609481	+	intron (NM_011718, intron 1 of 4)	Wnt10b
MACS_peak_40308	chr2	118488317	118491381	+	intron (NM_001033254, intron 1 of 10)	Pak6
MACS_peak_24593	chr15	96539329	96541154	+	Intergenic	Slc38a2
MACS_peak_40317	chr2	118527419	118530642	+	exon (NM_001081971, exon 1 of 1)	Ankrd63
MACS_peak_11452	chr11	87573684	87580517	+	exon (NM_172449, exon 4 of 32)	Bzrap1
MACS_peak_71869	chr9	21209818	21213794	+	non-coding (NR_045742, exon 3 of 5)	Gm16853
MACS_peak_43630	chr3	51219420	51221145	+	exon (NM_053089, exon 1 of 20)	Naa15
MACS_peak_6937	chr10	116812767	116814387	+	intron (NM_001013391, intron 1 of 9)	Cpsf6
MACS_peak_31939	chr17	87361129	87364484	+	5' UTR (NM_145491, exon 1 of 5)	Rhoq
MACS_peak_4425	chr10	41195534	41198514	+	intron (NM_138315, intron 1 of 23)	Mical1
MACS_peak_59866	chr6	86682421	86683897	+	5' UTR (NM_011818, exon 1 of 14)	Gmcl1
MACS_peak_52653	chr5	31394815	31398494	+	promoter-TSS (NM_011773)	Slc30a3
MACS_peak_23680	chr15	81753599	81757307	+	intron (NM_030229, intron 1 of 5)	Polr3h
MACS_peak_20839	chr14	68332946	68334997	+	promoter-TSS (NM_175384)	Cdca2
MACS_peak_48535	chr4	123581766	123583090	+	intron (NM_019660, intron 1 of 4)	Mycbp
MACS_peak_66035	chr7	134415746	134418365	+	exon (NM_009266, exon 1 of 1)	Sephs2
MACS_peak_33725	chr18	80452214	80454240	+	intron (NM_001164423, intron 1 of 3)	Pqlc1
MACS_peak_17090	chr12	114237616	114239989	+	promoter-TSS (NM_028193)	Brf1
MACS_peak_14954	chr12	16900651	16902659	+	promoter-TSS (NM_009072)	Rock2
MACS_peak_73958	chr9	70526158	70527861	+	5' UTR (NM_007399, exon 1 of 16)	Adam10
MACS_peak_6852	chr10	110446247	110447753	+	exon (NM_172554, exon 1 of 17)	Zdhhc17
MACS_peak_8524	chr11	50037623	50048814	+	intron (NM_145926, intron 1 of 14)	Mir6919
MACS_peak_66136	chr7	135379759	135382405	+	5' UTR (NM_146205, exon 1 of 6)	Armc5
MACS_peak_59558	chr6	83084841	83088562	+	promoter-TSS (NM_009106)	Rtkn
MACS_peak_30596	chr17	46992909	46995057	+	Intergenic	Gltscr1l
MACS_peak_8174	chr11	32118174	32124167	+	intron (NM_010117, intron 1 of 17)	Rhbdf1
MACS_peak_24904	chr15	98859288	98861723	+	5' UTR (NM_009448, exon 1 of 4)	Tuba1c
MACS_peak_36274	chr19	47736431	47744069	+	intron (NM_007732, intron 23 of 52)	Col17a1
MACS_peak_12491	chr11	100980427	100982438	+	promoter-TSS (NM_134024)	Tubg1
MACS_peak_5834	chr10	79178478	79181567	+	intron (NM_008226, intron 1 of 7)	Hcn2
MACS_peak_56403	chr5	125635532	125641439	+	intron (NM_001253904, intron 1 of 47)	Ncor2
MACS_peak_29730	chr17	31700179	31703299	+	promoter-TSS (NM_016670)	Pknox1
MACS_peak_14560	chr11	120433424	120435384	+	promoter-TSS (NM_011032)	P4hb
MACS_peak_66713	chr7	148660404	148664714	+	intron (NM_001252588, intron 1 of 7)	Tspan4
MACS_peak_61932	chr7	3596111	3597936	+	5' UTR (NM_146176, exon 1 of 18)	Cnot3
MACS_peak_4670	chr10	53315836	53317823	+	promoter-TSS (NM_025541)	Asf1a
MACS_peak_35977	chr19	45733571	45736127	+	promoter-TSS (NM_013907)	Fbxw4
MACS_peak_12985	chr11	106077175	106079128	+	promoter-TSS (NM_028074)	Ddx42
MACS_peak_42871	chr2	172170611	172177253	+	intron (NM_025912, intron 1 of 2)	Fam210b
MACS_peak_31049	chr17	56442161	56446649	+	intron (NM_001111078, intron 1 of 16)	Uhrf1
MACS_peak_56145	chr5	123973346	123975102	+	promoter-TSS (NM_023232)	Diablo
MACS_peak_54646	chr5	111198601	111200323	+	intron (NM_029337, intron 1 of 51)	Ep400
MACS_peak_51447	chr4	151459710	151463286	+	intron (NR_104381, intron 1 of 21)	Plekhg5
MACS_peak_56605	chr5	130619671	130621442	+	promoter-TSS (NM_172509)	Kctd7
MACS_peak_49378	chr4	132796018	132797878	+	5' UTR (NM_016693, exon 1 of 29)	Map3k6
MACS_peak_14520	chr11	120218980	120225219	+	promoter-TSS (NM_172802)	Fscn2
MACS_peak_1866	chr1	127456741	127458564	+	promoter-TSS (NM_028787)	Slc35f5
MACS_peak_57097	chr5	137959436	137964696	+	intron (NM_031408, intron 8 of 23)	Gigyf1
MACS_peak_14521	chr11	120225833	120232273	+	exon (NM_172802, exon 4 of 5)	Fscn2
MACS_peak_15415	chr12	60167418	60168637	+	exon (NM_008891, exon 1 of 9)	Pnn
MACS_peak_35013	chr19	15998506	16000099	+	promoter-TSS (NM_001205339)	Psat1
MACS_peak_44352	chr3	88315192	88319241	+	Intergenic	Lmna
MACS_peak_34449	chr19	5891464	5894632	+	exon (NM_198634, exon 2 of 2)	Tigd3
MACS_peak_9546	chr11	60725806	60727991	+	intron (NM_025294, intron 1 of 2)	Gm16515
MACS_peak_12099	chr11	97605287	97607108	+	promoter-TSS (NM_054051)	Mir8102
MACS_peak_2794	chr1	157056229	157062928	+	Intergenic	Stx6
MACS_peak_2952	chr1	165859546	165860868	+	5' UTR (NM_028776, exon 1 of 14)	Scyl3
MACS_peak_43865	chr3	68929909	68931621	+	5' UTR (NM_008467, exon 1 of 17)	Kpna4
MACS_peak_51812	chr4	154936353	154938875	+	promoter-TSS (NM_001159637)	Nadk
MACS_peak_71068	chr8	125777482	125779982	+	promoter-TSS (NM_028200)	Zfp276
MACS_peak_2037	chr1	133903736	133905341	+	intron (NM_007923, intron 1 of 4)	Elk4
MACS_peak_53911	chr5	72950068	72951415	+	intron (NM_133921, intron 1 of 22)	Nfxl1
MACS_peak_13089	chr11	107049757	107050910	+	intron (NM_133702, intron 1 of 17)	Nol11
MACS_peak_58282	chr5	149995143	149997205	+	promoter-TSS (NM_001115151)	Uspl1
MACS_peak_51074	chr4	148680592	148682662	+	5' UTR (NM_008441, exon 1 of 21)	Kif1b
MACS_peak_52173	chr5	23869186	23875067	+	intron (NM_008713, intron 1 of 25)	Nos3
MACS_peak_63617	chr7	51802981	51809538	+	intron (NM_001285517, intron 7 of 9)	Pold1
MACS_peak_1622	chr1	95530834	95533106	+	intron (NM_021537, intron 1 of 11)	Stk25
MACS_peak_9674	chr11	61743051	61744368	+	promoter-TSS (NM_019921)	Akap10
MACS_peak_34142	chr19	3997134	4002629	+	promoter-TSS (NM_025529)	Nudt8
MACS_peak_63787	chr7	52621052	52623368	+	promoter-TSS (NR_027802)	Ppfia3
MACS_peak_7220	chr10	126601644	126605325	+	intron (NM_008080, intron 2 of 10)	B4galnt1
MACS_peak_29306	chr17	29230106	29233118	+	intron (NM_007669, intron 1 of 2)	Cdkn1a
MACS_peak_51955	chr5	8893270	8894593	+	intron (NM_008830, intron 1 of 27)	Abcb4
MACS_peak_21068	chr14	76244095	76246015	+	promoter-TSS (NR_045294)	Tpt1
MACS_peak_60781	chr6	115624884	115627338	+	intron (NM_029780, intron 1 of 16)	Raf1
MACS_peak_43024	chr2	173901010	173903285	+	promoter-TSS (NM_172675)	Stx16
MACS_peak_19388	chr14	19070318	19072311	+	intron (NM_011584, intron 1 of 7)	Nr1d2
MACS_peak_74841	chr9	107774123	107775679	+	intron (NM_029169, intron 1 of 20)	Rbm6
MACS_peak_37038	chr19	60865506	60867318	+	exon (NM_010123, exon 1 of 22)	Eif3a
MACS_peak_27740	chr16	95922989	95924950	+	promoter-TSS (NM_011809)	Ets2
MACS_peak_14	chr1	6204074	6205758	+	5' UTR (NM_009826, exon 1 of 24)	Rb1cc1
MACS_peak_34346	chr19	5422886	5427576	+	promoter-TSS (NM_001256515)	AI837181
MACS_peak_2756	chr1	155333850	155335115	+	intron (NM_007842, intron 1 of 27)	Dhx9
MACS_peak_11569	chr11	88578827	88580729	+	promoter-TSS (NR_038058)	C030037D09Rik
MACS_peak_75037	chr9	109833266	109835508	+	5' UTR (NM_008633, exon 1 of 19)	Map4
MACS_peak_48433	chr4	120241834	120243528	+	intron (NM_016748, intron 1 of 18)	Ctps
MACS_peak_19759	chr14	31527685	31530387	+	5' UTR (NM_001166532, exon 1 of 21)	Sfmbt1
MACS_peak_15224	chr12	35731227	35733010	+	intron (NM_001014973, intron 1 of 25)	Snx13
MACS_peak_46237	chr3	157609653	157611436	+	exon (NM_001013806, exon 1 of 13)	Ankrd13c
MACS_peak_61903	chr6	148843863	148845517	+	promoter-TSS (NM_181541)	Caprin2
MACS_peak_17831	chr13	46060479	46061849	+	promoter-TSS (NM_001199304)	Atxn1
MACS_peak_10247	chr11	70353134	70355138	+	intron (NM_008876, intron 1 of 24)	Pld2
MACS_peak_11415	chr11	87171312	87173105	+	exon (NM_177167, exon 1 of 7)	Ppm1e
MACS_peak_43527	chr3	37538495	37539587	+	intron (NM_011896, intron 1 of 2)	Spry1
MACS_peak_14561	chr11	120439343	120443841	+	exon (NM_133796, exon 2 of 6)	Arhgdia
MACS_peak_17830	chr13	46058614	46060402	+	intron (NM_009124, intron 1 of 7)	Atxn1
MACS_peak_32559	chr18	35721407	35723013	+	intron (NM_010771, intron 1 of 14)	Matr3
MACS_peak_68783	chr8	86220897	86223553	+	intron (NM_177262, intron 1 of 21)	Pkn1
MACS_peak_46086	chr3	146475087	146476530	+	5' UTR (NM_011100, exon 1 of 10)	Prkacb
MACS_peak_2916	chr1	162721768	162723583	+	intron (NM_013862, intron 1 of 20)	Rabgap1l
MACS_peak_56375	chr5	125529716	125535101	+	intron (NM_001253904, intron 18 of 47)	Fam101a
MACS_peak_62814	chr7	28041428	28045381	+	promoter-TSS (NM_010950)	Numbl
MACS_peak_9848	chr11	66865690	66866774	+	promoter-TSS (NM_025510)	Sco1
MACS_peak_54622	chr5	110876310	110878838	+	promoter-TSS (NM_001142642)	Fbrsl1
MACS_peak_75172	chr9	111173357	111175477	+	promoter-TSS (NM_026810)	Epm2aip1
MACS_peak_239	chr1	36372700	36380220	+	exon (NM_001172206, exon 7 of 7)	Arid5a
MACS_peak_49476	chr4	133312237	133313856	+	Intergenic	Arid1a
MACS_peak_44470	chr3	89193237	89196567	+	promoter-TSS (NR_040403)	Gm15417
MACS_peak_14231	chr11	118901368	118904515	+	promoter-TSS (NM_013926)	Cbx8
MACS_peak_62830	chr7	28117096	28121972	+	promoter-TSS (NM_001113549)	Ltbp4
MACS_peak_49558	chr4	134023250	134025506	+	intron (NM_019641, intron 1 of 4)	Stmn1
MACS_peak_32830	chr18	42553675	42556495	+	exon (NM_138945, exon 2 of 2)	Pou4f3
MACS_peak_9592	chr11	60987103	60989483	+	exon (NM_001004143, exon 1 of 13)	Usp22
MACS_peak_7375	chr10	127813386	127815894	+	exon (NM_172790, exon 2 of 28)	Ankrd52
MACS_peak_74916	chr9	108240911	108243348	+	exon (NM_008160, exon 2 of 2)	Gpx1
MACS_peak_25897	chr16	11175558	11177157	+	non-coding (NR_027502, exon 1 of 23)	Zc3h7a
MACS_peak_12695	chr11	102416787	102417989	+	promoter-TSS (NM_001159492)	Gpatch8
MACS_peak_11752	chr11	94860181	94868047	+	intron (NM_172261, intron 7 of 9)	Samd14
MACS_peak_34412	chr19	5723794	5726933	+	intron (NM_001114596, intron 1 of 18)	Ehbp1l1
MACS_peak_34363	chr19	5487560	5489913	+	promoter-TSS (NM_027877)	Mus81
MACS_peak_14633	chr11	120814819	120818721	+	exon (NM_030696, exon 3 of 6)	Slc16a3
MACS_peak_17958	chr13	49281623	49284577	+	intron (NM_013610, intron 1 of 3)	Ninj1
MACS_peak_29579	chr17	30881331	30887008	+	exon (NM_013811, exon 51 of 93)	Dnah8
MACS_peak_44330	chr3	88212271	88214595	+	TTS (NM_178696)	Pmf1
MACS_peak_62781	chr7	26538534	26541586	+	promoter-TSS (NM_144922)	Hnrnpul1
MACS_peak_9390	chr11	59621931	59624145	+	promoter-TSS (NR_045686)	Flcn
MACS_peak_56398	chr5	125617665	125622611	+	intron (NM_011424, intron 1 of 46)	Ncor2
MACS_peak_52907	chr5	34278086	34279728	+	promoter-TSS (NM_011914)	Nelfa
MACS_peak_19129	chr13	104710068	104712035	+	promoter-TSS (NM_021563)	Erbb2ip
MACS_peak_47668	chr4	105988001	105989929	+	5' UTR (NM_183225, exon 1 of 68)	Usp24
MACS_peak_28318	chr17	23939204	23941110	+	promoter-TSS (NM_175229)	Srrm2
MACS_peak_44756	chr3	95020723	95022551	+	TTS (NM_019914)	Gabpb2
MACS_peak_30092	chr17	35195117	35198980	+	5' UTR (NM_001190449, exon 2 of 7)	Ddah2
MACS_peak_12525	chr11	101176762	101178515	+	promoter-TSS (NM_011192)	Psme3
MACS_peak_68209	chr8	72565681	72567698	+	promoter-TSS (NM_028993)	Sugp1
MACS_peak_13066	chr11	106780809	106782573	+	5' UTR (NM_025481, exon 1 of 19)	Smurf2
MACS_peak_59175	chr6	52589528	52590925	+	promoter-TSS (NM_145567)	Hibadh
MACS_peak_9551	chr11	60742839	60746610	+	promoter-TSS (NM_008928)	Map2k3os
MACS_peak_36029	chr19	46221150	46224055	+	intron (NM_008852, intron 1 of 3)	Pitx3
MACS_peak_52509	chr5	30480995	30482639	+	promoter-TSS (NM_145558)	Hadhb
MACS_peak_64177	chr7	71055029	71057634	+	intron (NM_021366, intron 1 of 1)	E030018B13Rik
MACS_peak_19081	chr13	100980169	100981030	+	Intergenic	Naip2
MACS_peak_24986	chr15	99304254	99305481	+	intron (NM_029236, intron 1 of 1)	Bcdin3d
MACS_peak_8822	chr11	53243565	53245313	+	promoter-TSS (NM_025352)	Uqcrq
MACS_peak_50547	chr4	140367599	140371270	+	non-coding (NR_045944, exon 2 of 3)	Gm13032
MACS_peak_18945	chr13	96387506	96389144	+	promoter-TSS (NM_010169)	F2r
MACS_peak_1327	chr1	93390281	93392463	+	exon (NM_028718, exon 1 of 15)	Traf3ip1
MACS_peak_45990	chr3	142057442	142058967	+	intron (NM_001190852, intron 1 of 15)	Pdlim5
MACS_peak_17546	chr13	34435559	34438066	+	5' UTR (NM_001033167, exon 1 of 11)	Slc22a23
MACS_peak_36134	chr19	46950062	46956857	+	TTS (NM_033569)	Nt5c2
MACS_peak_39478	chr2	71710762	71712338	+	exon (NM_172665, exon 1 of 11)	Pdk1
MACS_peak_6544	chr10	84564594	84566730	+	promoter-TSS (NM_010214)	AI597468
MACS_peak_37367	chr2	24829847	24832025	+	promoter-TSS (NM_146251)	Mrpl41
MACS_peak_46774	chr4	44180098	44181835	+	promoter-TSS (NM_175201)	Rnf38
MACS_peak_17988	chr13	49436253	49438312	+	intron (NM_001039179, intron 1 of 6)	Bicd2
MACS_peak_71955	chr9	21613727	21619550	+	intron (NM_177030, intron 38 of 49)	Mir7083
MACS_peak_71810	chr9	20894220	20897146	+	intron (NR_038081, intron 1 of 16)	Raver1
MACS_peak_43608	chr3	51027858	51029770	+	5' UTR (NM_009834, exon 1 of 3)	Ccrn4l
MACS_peak_9940	chr11	68304949	68310076	+	intron (NM_177320, intron 12 of 18)	Pik3r6
MACS_peak_6855	chr10	110601331	110603042	+	5' UTR (NM_001003717, exon 1 of 23)	Osbpl8
MACS_peak_4771	chr10	59412936	59415600	+	5' UTR (NM_029083, exon 2 of 3)	Ddit4
MACS_peak_38106	chr2	29744353	29747987	+	intron (NM_013615, intron 1 of 16)	Odf2
MACS_peak_73838	chr9	65755975	65757743	+	promoter-TSS (NM_019797)	Csnk1g1
MACS_peak_69113	chr8	90815128	90819213	+	promoter-TSS (NM_001037724)	Adcy7
MACS_peak_53136	chr5	35844447	35850515	+	intron (NM_153107, intron 9 of 10)	Cpz
MACS_peak_38932	chr2	34626644	34628443	+	promoter-TSS (NM_001163434)	Hspa5
MACS_peak_39571	chr2	73729673	73731406	+	5' UTR (NM_009715, exon 1 of 14)	Atf2
MACS_peak_33824	chr18	81130116	81131038	+	exon (NM_001201569, exon 1 of 30)	Atp9b
MACS_peak_36359	chr19	53084149	53088918	+	intron (NM_133216, intron 6 of 20)	Mir6407
MACS_peak_52162	chr5	23825130	23829506	+	intron (NM_013569, intron 13 of 14)	Kcnh2
MACS_peak_68415	chr8	73362193	73364254	+	exon (NM_027560, exon 1 of 8)	Arrdc2
MACS_peak_12253	chr11	98655731	98659421	+	exon (NM_028722, exon 1 of 9)	Msl1
MACS_peak_44339	chr3	88256663	88262203	+	intron (NM_001163489, intron 1 of 14)	Sema4a
MACS_peak_21818	chr15	35866801	35868209	+	intron (NM_053071, intron 1 of 3)	Cox6c
MACS_peak_71617	chr9	14588485	14589724	+	promoter-TSS (NM_018736)	Mre11a
MACS_peak_12285	chr11	98820438	98824451	+	exon (NM_001176528, exon 1 of 8)	Rara
MACS_peak_6927	chr10	116584571	116586245	+	intron (NM_177798, intron 1 of 9)	Frs2
MACS_peak_44757	chr3	95031685	95040585	+	intron (NM_001038708, intron 2 of 4)	Cdc42se1
MACS_peak_6617	chr10	88192994	88195011	+	promoter-TSS (NM_025859)	Gm4925
MACS_peak_26328	chr16	20715438	20718363	+	promoter-TSS (NM_145632)	Clcn2
MACS_peak_11922	chr11	96690490	96692018	+	promoter-TSS (NM_008686)	Nfe2l1
MACS_peak_7714	chr11	5420444	5422199	+	intron (NM_001271730, intron 1 of 5)	Xbp1
MACS_peak_26317	chr16	20672248	20674551	+	intron (NM_001005331, intron 1 of 31)	Eif4g1
MACS_peak_7969	chr11	20100554	20102257	+	promoter-TSS (NM_008996)	Rab1
MACS_peak_354	chr1	37485947	37487990	+	promoter-TSS (NM_026123)	Coa5
MACS_peak_69295	chr8	97124652	97127053	+	promoter-TSS (NM_026274)	Rspry1
MACS_peak_52171	chr5	23862519	23863848	+	Intergenic	Kcnh2
MACS_peak_65989	chr7	134118792	134120882	+	5' UTR (NM_026638, exon 1 of 6)	Cdipt
MACS_peak_46607	chr4	41514851	41517170	+	promoter-TSS (NM_175138)	Fam219a
MACS_peak_65318	chr7	109396963	109399917	+	intron (NM_019566, intron 1 of 1)	Rhog
MACS_peak_10142	chr11	69646869	69653039	+	Intergenic	Nlgn2
MACS_peak_71870	chr9	21215677	21217555	+	promoter-TSS (NR_045742)	Qtrt1
MACS_peak_9352	chr11	59318137	59321583	+	non-coding (NR_015585, exon 1 of 5)	Zkscan17
MACS_peak_640	chr1	58480071	58481229	+	intron (NM_001042634, intron 1 of 12)	Clk1
MACS_peak_4364	chr10	39860677	39862447	+	exon (NM_001114332, exon 1 of 6)	Slc16a10
MACS_peak_44929	chr3	96708257	96709782	+	intron (NM_026229, intron 1 of 13)	Gpr89
MACS_peak_28468	chr17	24856271	24857771	+	promoter-TSS (NR_027900)	Rps2
MACS_peak_44833	chr3	95794007	95800567	+	intron (NM_023320, intron 2 of 5)	Plekho1
MACS_peak_29556	chr17	30655280	30656660	+	intron (NM_172618, intron 4 of 11)	Btbd9
MACS_peak_26059	chr16	17451346	17453094	+	5' UTR (NM_001277231, exon 1 of 2)	Crkl
MACS_peak_50811	chr4	144783651	144785348	+	intron (NM_001276465, intron 1 of 69)	Vps13d
MACS_peak_63723	chr7	52383427	52385766	+	promoter-TSS (NM_009438)	Rpl13a
MACS_peak_5642	chr10	77068231	77071201	+	intron (NM_019929, intron 1 of 3)	Sumo3
MACS_peak_7893	chr11	11584363	11586790	+	promoter-TSS (NM_009578)	Ikzf1
MACS_peak_64949	chr7	105456987	105458641	+	intron (NM_025408, intron 1 of 10)	Acer3
MACS_peak_27811	chr17	3114039	3116091	+	promoter-TSS (NM_134123)	Scaf8
MACS_peak_69645	chr8	108734019	108735533	+	promoter-TSS (NM_145404)	Slc7a6os
MACS_peak_67797	chr8	26711450	26713621	+	promoter-TSS (NM_001001735)	Whsc1l1
MACS_peak_3972	chr10	4521662	4523363	+	promoter-TSS (NM_175374)	Mtrf1l
MACS_peak_63694	chr7	52250522	52254649	+	promoter-TSS (NM_016849)	Bcl2l12
MACS_peak_28815	chr17	27074076	27077452	+	TTS (NM_009343)	Cuta
MACS_peak_27438	chr16	92057680	92059921	+	intron (NM_080456, intron 1 of 2)	Mrps6
MACS_peak_58291	chr5	150056988	150058405	+	Intergenic	Alox5ap
MACS_peak_34764	chr19	7490771	7493190	+	promoter-TSS (NM_175381)	2700081O15Rik
MACS_peak_14672	chr11	121097709	121099226	+	promoter-TSS (NM_026272)	Narf
MACS_peak_50723	chr4	141172831	141176743	+	promoter-TSS (NM_145987)	Tmem82
MACS_peak_26252	chr16	18628195	18630952	+	intron (NM_213614, intron 2 of 11)	2014-09-05
MACS_peak_70112	chr8	119779625	119784547	+	intron (NM_001163262, intron 1 of 20)	Cmip
MACS_peak_6237	chr10	80652215	80656448	+	intron (NM_001190474, intron 6 of 8)	Atcayos
MACS_peak_72021	chr9	21958984	21963697	+	promoter-TSS (NM_001082532)	Pigyl
MACS_peak_40435	chr2	119697917	119699336	+	Intergenic	Mga
MACS_peak_5918	chr10	79449576	79453280	+	promoter-TSS (NM_007725)	Cnn2
MACS_peak_54254	chr5	96589781	96592227	+	promoter-TSS (NM_001285514)	Cnot6l
MACS_peak_41505	chr2	154438503	154440172	+	intron (NM_199304, intron 1 of 14)	Zfp341
MACS_peak_58894	chr6	35488996	35490484	+	5' UTR (NM_008098, exon 1 of 4)	Mtpn
MACS_peak_54407	chr5	104182527	104183826	+	promoter-TSS (NM_133919)	Aff1
MACS_peak_45959	chr3	138404247	138406839	+	5' UTR (NM_019571, exon 1 of 8)	Tspan5
MACS_peak_28519	chr17	25320800	25322355	+	promoter-TSS (NM_183150)	BC003965
MACS_peak_56743	chr5	135114372	135115670	+	intron (NM_033561, intron 1 of 6)	Eif4h
MACS_peak_39602	chr2	75496613	75498278	+	promoter-TSS (NR_033513)	Gm6793
MACS_peak_32917	chr18	54021132	54022859	+	5' UTR (NM_152809, exon 1 of 13)	Csnk1g3
MACS_peak_21311	chr15	5065823	5067542	+	promoter-TSS (NM_026069)	Rpl37
MACS_peak_43003	chr2	173484303	173486111	+	promoter-TSS (NM_024436)	Rab22a
MACS_peak_14510	chr11	120164229	120170031	+	Intergenic	Mir6935
MACS_peak_58173	chr5	149362785	149366802	+	promoter-TSS (NM_011908)	Ubl3
MACS_peak_1865	chr1	127331124	127332933	+	5' UTR (NM_023735, exon 1 of 12)	Actr3
MACS_peak_34139	chr19	3984594	3989018	+	5' UTR (NM_027857, exon 1 of 6)	Acy3
MACS_peak_9716	chr11	62363795	62365824	+	promoter-TSS (NM_011664)	Ubb
MACS_peak_54901	chr5	114294304	114298307	+	intron (NM_011779, intron 8 of 10)	Selplg
MACS_peak_7316	chr10	127102460	127105692	+	promoter-TSS (NR_045171)	1700012D01Rik
MACS_peak_52309	chr5	24563228	24569164	+	intron (NM_145401, intron 1 of 15)	Prkag2
MACS_peak_46657	chr4	43012282	43013833	+	5' UTR (NM_009503, exon 1 of 17)	Vcp
MACS_peak_25262	chr15	100972954	100978848	+	TTS (NM_009612)	Acvrl1
MACS_peak_44733	chr3	94813881	94816444	+	exon (NM_030074, exon 2 of 9)	Zfp687
MACS_peak_15951	chr12	86336981	86338261	+	exon (NM_178363, exon 1 of 21)	Ylpm1
MACS_peak_32687	chr18	38094212	38095560	+	exon (NM_007858, exon 1 of 27)	Diap1
MACS_peak_40397	chr2	119149392	119152764	+	promoter-TSS (NM_019454)	Dll4
MACS_peak_40542	chr2	121274415	121276401	+	intron (NM_011354, intron 1 of 2)	Serf2
MACS_peak_25279	chr15	101051598	101055834	+	promoter-TSS (NM_019518)	A330009N23Rik
MACS_peak_62952	chr7	29154682	29158484	+	intron (NM_001083912, intron 1 of 18)	Plekhg2
MACS_peak_31318	chr17	64949580	64951972	+	promoter-TSS (NM_008549)	Man2a1
MACS_peak_37100	chr2	4801971	4803921	+	intron (NM_175400, intron 1 of 8)	Sephs1
MACS_peak_52666	chr5	31481445	31483333	+	5' UTR (NM_027901, exon 1 of 19)	Gtf3c2
MACS_peak_53028	chr5	35410075	35420197	+	intron (NM_172708, intron 3 of 8)	Dok7
MACS_peak_47159	chr4	47365137	47367005	+	promoter-TSS (NM_009370)	Tgfbr1
MACS_peak_52058	chr5	21206618	21207970	+	promoter-TSS (NM_178728)	Napepld
MACS_peak_23611	chr15	81229480	81231223	+	promoter-TSS (NM_133726)	St13
MACS_peak_21787	chr15	34372509	34373707	+	promoter-TSS (NM_009083)	Rpl30
MACS_peak_39544	chr2	73223602	73225076	+	5' UTR (NM_001276444, exon 1 of 16)	Gpr155
MACS_peak_10693	chr11	75739098	75740972	+	Intergenic	Rph3al
MACS_peak_54461	chr5	106128335	106130373	+	promoter-TSS (NM_178701)	Lrrc8d
MACS_peak_27043	chr16	48993384	48995064	+	promoter-TSS (NM_027341)	Dzip3
MACS_peak_12443	chr11	100619933	100621589	+	intron (NM_001081194, intron 1 of 16)	Kcnh4
MACS_peak_41576	chr2	155517307	155518460	+	exon (NM_001163452, exon 1 of 19)	Trpc4ap
MACS_peak_26023	chr16	16982778	16984312	+	promoter-TSS (NM_011949)	Mapk1
MACS_peak_42038	chr2	163244283	163246296	+	promoter-TSS (NM_025699)	Oser1
MACS_peak_56794	chr5	135515408	135518552	+	intron (NM_016801, intron 3 of 9)	Stx1a
MACS_peak_21838	chr15	36211728	36213457	+	intron (NM_013923, intron 1 of 9)	Rnf19a
MACS_peak_49415	chr4	132973703	132979976	+	intron (NM_016981, intron 10 of 11)	Mir5122
MACS_peak_2769	chr1	155746444	155748664	+	TTS (NR_106194)	Glul
MACS_peak_12835	chr11	103273423	103274802	+	promoter-TSS (NM_183034)	Plekhm1
MACS_peak_29874	chr17	32486567	32488234	+	intron (NM_017476, intron 1 of 13)	Akap8l
MACS_peak_70968	chr8	125223990	125227034	+	Intergenic	Cbfa2t3
MACS_peak_48001	chr4	109337904	109340200	+	Intergenic	Cdkn2c
MACS_peak_71165	chr8	126329050	126331939	+	intron (NM_009003, intron 1 of 7)	Rab4a
MACS_peak_71172	chr8	126382312	126384234	+	exon (NM_028536, exon 2 of 4)	Ccsap
MACS_peak_68763	chr8	86131496	86132927	+	5' UTR (NM_018808, exon 1 of 3)	Dnajb1
MACS_peak_32502	chr18	34783581	34784935	+	promoter-TSS (NM_001166407)	Kif20a
MACS_peak_7385	chr10	127845052	127847293	+	intron (NM_027257, intron 2 of 6)	Nabp2
MACS_peak_53967	chr5	74463517	74465223	+	promoter-TSS (NM_177561)	Usp46
MACS_peak_38903	chr2	34227838	34229272	+	promoter-TSS (NM_016768)	Pbx3
MACS_peak_31087	chr17	56555958	56560504	+	TTS (NR_105943)	Mir6977
MACS_peak_74130	chr9	77597785	77599302	+	Intergenic	Gclc
MACS_peak_68488	chr8	74007752	74010233	+	exon (NM_001164679, exon 2 of 17)	Ano8
MACS_peak_13928	chr11	117183386	117189736	+	intron (NM_001113486, intron 3 of 11)	2014-09-09
MACS_peak_20523	chr14	60059277	60060413	+	promoter-TSS (NM_026908)	Cab39l
MACS_peak_15545	chr12	71925405	71927277	+	promoter-TSS (NM_028127)	Frmd6
MACS_peak_48911	chr4	128796911	128798895	+	promoter-TSS (NM_001286083)	Hpca
MACS_peak_36224	chr19	47436415	47442777	+	intron (NM_001164717, intron 4 of 13)	Mir6995
MACS_peak_35184	chr19	28084811	28087024	+	promoter-TSS (NM_011265)	Rfx3
MACS_peak_65408	chr7	116894848	116896598	+	promoter-TSS (NM_020050)	Tmem9b
MACS_peak_2284	chr1	135988346	135991088	+	Intergenic	Btg2
MACS_peak_20271	chr14	55172591	55173732	+	promoter-TSS (NM_145462)	Haus4
MACS_peak_64902	chr7	104727120	104729869	+	promoter-TSS (NM_001177947)	Rsf1
MACS_peak_30196	chr17	35958043	35961934	+	promoter-TSS (NM_008027)	Flot1
MACS_peak_34423	chr19	5769333	5771942	+	intron (NM_023912, intron 2 of 16)	Scyl1
MACS_peak_24330	chr15	88649117	88651216	+	promoter-TSS (NM_145477)	Creld2
MACS_peak_34658	chr19	7024799	7028049	+	TTS (NM_007522)	Bad
MACS_peak_66199	chr7	137662127	137663914	+	promoter-TSS (NM_013799)	Ate1
MACS_peak_66620	chr7	148129781	148135680	+	exon (NM_145387, exon 14 of 14)	Ifitm5
MACS_peak_7503	chr11	3548068	3550183	+	promoter-TSS (NM_001159288)	Tug1
MACS_peak_16840	chr12	112665977	112669972	+	intron (NM_028807, intron 12 of 12)	Exoc3l4
MACS_peak_690	chr1	59819243	59821854	+	promoter-TSS (NM_007561)	Bmpr2
MACS_peak_68593	chr8	74984656	74988532	+	intron (NM_138585, intron 12 of 17)	Mir7068
MACS_peak_7966	chr11	20012105	20013657	+	promoter-TSS (NM_146243)	Actr2
MACS_peak_19101	chr13	101602592	101603727	+	5' UTR (NM_022885, exon 1 of 16)	Slc30a5
MACS_peak_74649	chr9	106269432	106272530	+	promoter-TSS (NM_153459)	Dusp7
MACS_peak_13208	chr11	109286296	109287855	+	promoter-TSS (NM_025275)	Amz2
MACS_peak_25611	chr16	4417603	4421294	+	exon (NM_009624, exon 1 of 10)	Adcy9
MACS_peak_9192	chr11	58120080	58121946	+	intron (NM_001040686, intron 1 of 11)	Zfp692
MACS_peak_7336	chr10	127528493	127532064	+	intron (NM_054078, intron 1 of 29)	Baz2a
MACS_peak_43286	chr2	181098935	181101216	+	promoter-TSS (NR_028585)	Arfrp1
MACS_peak_16859	chr12	112811879	112814236	+	promoter-TSS (NR_045295)	Mark3
MACS_peak_70997	chr8	125370477	125374276	+	5' UTR (NM_007662, exon 1 of 14)	Cdh15
MACS_peak_39690	chr2	84679291	84681409	+	promoter-TSS (NM_024497)	Slc43a1
MACS_peak_718	chr1	63222581	63224488	+	promoter-TSS (NM_001160039)	Eef1b2
MACS_peak_62301	chr7	19675764	19683384	+	promoter-TSS (NM_011383)	Six5
MACS_peak_52642	chr5	31349950	31351568	+	promoter-TSS (NM_177870)	Slc5a6
MACS_peak_5853	chr10	79239044	79245135	+	intron (NM_031380, intron 2 of 4)	Fstl3
MACS_peak_61566	chr6	133984558	133986454	+	promoter-TSS (NM_007961)	Etv6
MACS_peak_41448	chr2	153457570	153458850	+	intron (NM_001195390, intron 1 of 9)	Commd7
MACS_peak_68673	chr8	81032037	81034009	+	promoter-TSS (NM_001252089)	Rbmxl1
MACS_peak_62853	chr7	28271281	28273402	+	intron (NM_018820, intron 1 of 1)	Sertad1
MACS_peak_38128	chr2	29917042	29919172	+	intron (NM_023871, intron 1 of 7)	Set
MACS_peak_36145	chr19	47086525	47091688	+	promoter-TSS (NM_146100)	Ina
MACS_peak_74096	chr9	75256672	75258452	+	promoter-TSS (NR_040719)	Mapk6
MACS_peak_60050	chr6	88468042	88469656	+	promoter-TSS (NM_016906)	Sec61a1
MACS_peak_75853	chr9	123386759	123390728	+	exon (NM_013860, exon 1 of 8)	Limd1
MACS_peak_38246	chr2	30511183	30517707	+	Intergenic	Mir3089
MACS_peak_26040	chr16	17146767	17149047	+	exon (NM_026940, exon 4 of 5)	Ydjc
MACS_peak_61884	chr6	147038814	147041154	+	5' UTR (NM_001081237, exon 1 of 3)	Klhl42
MACS_peak_2918	chr1	162835822	162837653	+	5' UTR (NM_001024952, exon 1 of 20)	Rc3h1
MACS_peak_12681	chr11	102291138	102294976	+	intron (NM_008175, intron 1 of 12)	Grn
MACS_peak_56866	chr5	136187704	136190263	+	intron (NM_008898, intron 1 of 15)	Mir7034
MACS_peak_59319	chr6	66845979	66847748	+	promoter-TSS (NM_001177558)	Gng12
MACS_peak_43571	chr3	40752805	40755341	+	promoter-TSS (NM_001040399)	Larp1b
MACS_peak_11261	chr11	84326160	84327647	+	promoter-TSS (NM_019816)	Aatf
MACS_peak_75844	chr9	123168371	123170475	+	exon (NM_001002267, exon 1 of 1)	Tmem158
MACS_peak_70519	chr8	123081200	123098700	+	intron (NM_198671, intron 3 of 15)	Gins2
MACS_peak_58663	chr6	29685250	29686762	+	5' UTR (NM_176996, exon 1 of 12)	Smo
MACS_peak_10262	chr11	70458075	70461838	+	intron (NM_024211, intron 1 of 7)	Slc25a11
MACS_peak_37428	chr2	25226831	25230470	+	intron (NM_001081085, intron 1 of 6)	Sapcd2
MACS_peak_22408	chr15	65618269	65619474	+	intron (NM_133766, intron 1 of 22)	Efr3a
MACS_peak_43785	chr3	60304677	60305849	+	promoter-TSS (NM_001253711)	Mbnl1
MACS_peak_10025	chr11	68933576	68937999	+	intron (NM_033041, intron 3 of 3)	Hes7
MACS_peak_74915	chr9	108207541	108209398	+	promoter-TSS (NM_016802)	Rhoa
MACS_peak_40330	chr2	118583941	118590467	+	intron (NM_001001982, intron 2 of 10)	A430105I19Rik
MACS_peak_40892	chr2	130459302	130463359	+	intron (NM_197945, intron 4 of 4)	Ubox5
MACS_peak_60893	chr6	117828936	117830287	+	Intergenic	Zfp239
MACS_peak_69954	chr8	114149800	114154712	+	exon (NM_027570, exon 7 of 11)	Ldhd
MACS_peak_43229	chr2	180435809	180437441	+	intron (NM_177852, intron 1 of 14)	Dido1
MACS_peak_57661	chr5	143941776	143942863	+	promoter-TSS (NM_177880)	Rbak
MACS_peak_58204	chr5	149599056	149603899	+	Intergenic	2210417A02Rik
MACS_peak_53655	chr5	42234708	42235960	+	exon (NM_001081422, exon 1 of 27)	Bod1l
MACS_peak_24855	chr15	98590572	98594429	+	intron (NM_007478, intron 1 of 4)	Arf3
MACS_peak_10303	chr11	70832248	70833782	+	promoter-TSS (NM_033562)	Mis12
MACS_peak_14139	chr11	118259005	118264013	+	intron (NM_011150, intron 1 of 5)	Lgals3bp
MACS_peak_24868	chr15	98660776	98662224	+	TTS (NM_001033276)	Prkag1
MACS_peak_12344	chr11	100180444	100182167	+	promoter-TSS (NM_011508)	Eif1
MACS_peak_65359	chr7	112884450	112886158	+	promoter-TSS (NM_010562)	Ilk
MACS_peak_40416	chr2	119566917	119570900	+	intron (NM_146125, intron 1 of 6)	Itpka
MACS_peak_39882	chr2	92223346	92230186	+	TTS (NR_105966)	Mir7000
MACS_peak_52832	chr5	33774569	33778524	+	Intergenic	Uvssa
MACS_peak_53153	chr5	35936554	35943689	+	intron (NM_030721, intron 8 of 18)	4931431C16Rik
MACS_peak_69577	chr8	108159671	108161730	+	intron (NM_181322, intron 1 of 11)	Ctcf
MACS_peak_71988	chr9	21791916	21798416	+	intron (NM_029939, intron 11 of 12)	Rgl3
MACS_peak_44211	chr3	87570704	87573331	+	intron (NM_152799, intron 1 of 24)	Pear1
MACS_peak_14755	chr12	3890911	3893812	+	intron (NM_153743, intron 1 of 17)	Dnmt3a
MACS_peak_68813	chr8	86478594	86480801	+	5' UTR (NM_024184, exon 1 of 4)	Asf1b
MACS_peak_35298	chr19	34952119	34954059	+	promoter-TSS (NM_023792)	Pank1
MACS_peak_33370	chr18	67883392	67884620	+	intron (NM_008977, intron 1 of 9)	Ptpn2
MACS_peak_22799	chr15	75770934	75772506	+	intron (NM_030199, intron 1 of 1)	Zfp623
MACS_peak_47175	chr4	48055404	48056819	+	Intergenic	Nr4a3
MACS_peak_66112	chr7	135021748	135027968	+	exon (NM_172749, exon 2 of 3)	Zfp646
MACS_peak_17027	chr12	113854739	113869327	+	intron (NM_007421, intron 1 of 12)	Adssl1
MACS_peak_57062	chr5	137727828	137730155	+	promoter-TSS (NM_009599)	Ache
MACS_peak_16722	chr12	111933676	111935538	+	promoter-TSS (NM_010480)	Hsp90aa1
MACS_peak_74201	chr9	82867554	82869754	+	intron (NM_001081216, intron 2 of 39)	Phip
MACS_peak_6382	chr10	82161252	82162816	+	exon (NM_001081218, exon 1 of 15)	Hcfc2
MACS_peak_12514	chr11	101120003	101122963	+	promoter-TSS (NM_175638)	Wnk4
MACS_peak_65767	chr7	130267203	130268208	+	5' UTR (NM_144925, exon 1 of 24)	Tnrc6a
MACS_peak_38939	chr2	34725854	34727121	+	promoter-TSS (NM_080554)	Psmd5
MACS_peak_3826	chr1	193006158	193011268	+	Intergenic	Atf3
MACS_peak_5279	chr10	74449211	74455623	+	intron (NM_010311, intron 2 of 3)	Gnaz
MACS_peak_40560	chr2	121781039	121782858	+	promoter-TSS (NM_212450)	Mageb3
MACS_peak_1508	chr1	94803052	94805109	+	intron (NM_175118, intron 1 of 1)	Dusp28
MACS_peak_10145	chr11	69664760	69669715	+	intron (NM_031880, intron 8 of 13)	Tnk1
MACS_peak_27889	chr17	5490939	5493805	+	promoter-TSS (NM_146073)	Zdhhc14
MACS_peak_7145	chr10	122422175	122423935	+	promoter-TSS (NR_029527)	Mirlet7i
MACS_peak_47320	chr4	57968348	57970526	+	promoter-TSS (NM_011660)	Txn1
MACS_peak_46758	chr4	44025124	44026617	+	exon (NM_016760, exon 1 of 6)	Clta
MACS_peak_65175	chr7	107755584	107757401	+	promoter-TSS (NR_003559)	Mrpl48
MACS_peak_65631	chr7	125386206	125388242	+	promoter-TSS (NR_027879)	Smg1
MACS_peak_41290	chr2	152220162	152225394	+	exon (NM_011438, exon 1 of 1)	Sox12
MACS_peak_25663	chr16	4788911	4790892	+	promoter-TSS (NM_025670)	Cdip1
MACS_peak_28960	chr17	27603078	27604085	+	intron (NM_001013385, intron 2 of 8)	Grm4
MACS_peak_11297	chr11	84631579	84633516	+	exon (NM_145433, exon 1 of 5)	Mrm1
MACS_peak_162	chr1	34495570	34497482	+	promoter-TSS (NM_027159)	Ccdc115
MACS_peak_21757	chr15	31530274	31532569	+	promoter-TSS (NM_026546)	Cct5
MACS_peak_10171	chr11	69793263	69795704	+	promoter-TSS (NM_001253700)	Ctdnep1
MACS_peak_30473	chr17	46389510	46392748	+	promoter-TSS (NM_001111142)	Lrrc73
MACS_peak_26080	chr16	17573111	17577627	+	exon (NM_144852, exon 2 of 5)	Slc7a4
MACS_peak_36086	chr19	46672926	46674985	+	intron (NM_146099, intron 1 of 3)	Wbp1l
MACS_peak_54139	chr5	89103966	89105594	+	promoter-TSS (NM_001098476)	Grsf1
MACS_peak_51149	chr4	149147459	149148947	+	5' UTR (NM_027460, exon 1 of 7)	Slc25a33
MACS_peak_61020	chr6	119428637	119431449	+	exon (NM_133940, exon 1 of 1)	Fbxl14
MACS_peak_32426	chr18	32322089	32323621	+	5' UTR (NM_011946, exon 1 of 17)	Map3k2
MACS_peak_57142	chr5	138219565	138221357	+	intron (NM_027242, intron 1 of 3)	Ppp1r35
MACS_peak_27274	chr16	90220550	90221923	+	intron (NM_011434, intron 1 of 4)	Sod1
MACS_peak_22851	chr15	76060780	76064648	+	promoter-TSS (NM_011117)	Plec
MACS_peak_61111	chr6	120864424	120867155	+	intron (NM_007544, intron 1 of 5)	Bid
MACS_peak_22842	chr15	76004492	76009696	+	exon (NM_011117, exon 32 of 32)	Plec
MACS_peak_25409	chr15	101965682	101967358	+	intron (NM_001033277, intron 1 of 10)	Spryd3
MACS_peak_71732	chr9	20411154	20412524	+	promoter-TSS (NR_033729)	Fbxl12os
MACS_peak_52531	chr5	30682138	30689394	+	intron (NM_001286421, intron 22 of 46)	Drc1
MACS_peak_41984	chr2	160933957	160935643	+	promoter-TSS (NM_173368)	Chd6
MACS_peak_48002	chr4	109348680	109349912	+	promoter-TSS (NM_007983)	Faf1
MACS_peak_41592	chr2	155651284	155652839	+	intron (NM_010579, intron 1 of 5)	Eif6
MACS_peak_32916	chr18	53903701	53904656	+	promoter-TSS (NM_178686)	Cep120
MACS_peak_42198	chr2	164859336	164860683	+	intron (NM_144892, intron 1 of 7)	Ncoa5
MACS_peak_57108	chr5	138040623	138042675	+	exon (NM_001254762, exon 1 of 5)	Mospd3
MACS_peak_48924	chr4	128897114	128901832	+	exon (NM_001033189, exon 6 of 7)	C77080
MACS_peak_11301	chr11	84692741	84694655	+	promoter-TSS (NM_025414)	Pigw
MACS_peak_76015	chrX	11653605	11655187	+	intron (NM_001168321, intron 1 of 13)	Bcor
MACS_peak_28232	chr17	15841194	15843422	+	intron (NM_007690, intron 1 of 35)	Chd1
MACS_peak_60752	chr6	114918256	114920338	+	Intergenic	Vgll4
MACS_peak_16954	chr12	113474109	113483650	+	Intergenic	Kif26a
MACS_peak_6952	chr10	117146840	117148242	+	intron (NM_010786, intron 1 of 11)	Mdm2
MACS_peak_13433	chr11	115024085	115025681	+	exon (NM_012030, exon 1 of 6)	Slc9a3r1
MACS_peak_70915	chr8	125019911	125022828	+	exon (NM_001037298, exon 17 of 51)	Ctu2
MACS_peak_55255	chr5	115939625	115940763	+	Intergenic	Sirt4
MACS_peak_8011	chr11	20990862	20992148	+	5' UTR (NM_023324, exon 1 of 7)	Peli1
MACS_peak_53766	chr5	64550421	64552367	+	promoter-TSS (NM_019636)	Tbc1d1
MACS_peak_76529	chrX	156939547	156941136	+	promoter-TSS (NM_001177878)	Phka2
MACS_peak_10411	chr11	72502876	72504375	+	intron (NM_009671, intron 1 of 24)	Ankfy1
MACS_peak_33313	chr18	66617791	66619409	+	intron (NM_021451, intron 1 of 2)	Pmaip1
MACS_peak_32196	chr18	12286767	12287858	+	promoter-TSS (NM_024182)	Riok3
MACS_peak_4674	chr10	53794019	53796161	+	promoter-TSS (NR_038016)	Man1a
MACS_peak_33377	chr18	68092064	68094244	+	intron (NM_172631, intron 1 of 5)	Ldlrad4
MACS_peak_16109	chr12	88287488	88289706	+	intron (NM_173735, intron 1 of 3)	2310044G17Rik
MACS_peak_14465	chr11	119997331	120002242	+	intron (NM_001164798, intron 5 of 16)	Slc38a10
MACS_peak_37260	chr2	13994793	13996391	+	promoter-TSS (NM_011484)	Stamos
MACS_peak_6825	chr10	107768330	107770898	+	intron (NM_054056, intron 1 of 6)	Pawr
MACS_peak_67812	chr8	26864106	26865625	+	promoter-TSS (NM_028102)	Ddhd2
MACS_peak_53361	chr5	37086172	37088551	+	promoter-TSS (NM_001081232)	D5Ertd579e
MACS_peak_2850	chr1	158488326	158490014	+	5' UTR (NM_001136104, exon 1 of 13)	Abl2
MACS_peak_65748	chr7	129210016	129211881	+	promoter-TSS (NM_026140)	Ubfd1
MACS_peak_71896	chr9	21348754	21352546	+	promoter-TSS (NM_021531)	Carm1
MACS_peak_5111	chr10	62253970	62255844	+	intron (NM_026201, intron 1 of 24)	Ccar1
MACS_peak_46231	chr3	157196729	157198255	+	intron (NM_017381, intron 1 of 9)	Zranb2
MACS_peak_42572	chr2	167246498	167247856	+	promoter-TSS (NM_148929)	Slc9a8
MACS_peak_28669	chr17	26078386	26081388	+	promoter-TSS (NM_011822)	Pigq
MACS_peak_38508	chr2	31935528	31940693	+	exon (NM_175511, exon 1 of 2)	Fam78a
MACS_peak_61349	chr6	124958404	124960394	+	promoter-TSS (NM_175557)	Zfp384
MACS_peak_48480	chr4	122562466	122564231	+	promoter-TSS (NM_007598)	Cap1
MACS_peak_63527	chr7	38967410	38969524	+	promoter-TSS (NM_028166)	1600014C10Rik
MACS_peak_240	chr1	36424309	36426473	+	intron (NM_172652, intron 1 of 20)	Kansl3
MACS_peak_31217	chr17	57149943	57152434	+	promoter-TSS (NM_133801)	Gtf2f1
MACS_peak_55380	chr5	117564829	117566726	+	exon (NM_001122666, exon 1 of 13)	Suds3
MACS_peak_1943	chr1	132611989	132614648	+	promoter-TSS (NR_027859)	Yod1
MACS_peak_14888	chr12	10397373	10398341	+	TTS (NM_027588)	Rdh14
MACS_peak_17355	chr13	21271233	21273295	+	5' UTR (NM_009054, exon 1 of 8)	Trim27
MACS_peak_22792	chr15	75738543	75742664	+	promoter-TSS (NM_001285434)	Tigd5
MACS_peak_57470	chr5	141091830	141094377	+	Intergenic	Lfng
MACS_peak_65489	chr7	118265163	118266858	+	non-coding (NR_015573, exon 1 of 3)	1700012D14Rik
MACS_peak_74942	chr9	108471795	108479752	+	TTS (NM_026378)	Dalrd3
MACS_peak_72533	chr9	44285469	44288629	+	Intergenic	Bcl9l
MACS_peak_16951	chr12	113458911	113464590	+	Intergenic	Kif26a
MACS_peak_53694	chr5	45884178	45885553	+	intron (NM_024434, intron 1 of 12)	Lap3
MACS_peak_25169	chr15	100556923	100560807	+	intron (NM_172451, intron 1 of 11)	Galnt6
MACS_peak_6648	chr10	90633112	90634951	+	promoter-TSS (NM_001283048)	Tmpo
MACS_peak_52222	chr5	24103595	24105540	+	exon (NM_025891, exon 2 of 13)	Smarcd3
MACS_peak_61063	chr6	120313287	120315620	+	promoter-TSS (NR_045558)	Ccdc77
MACS_peak_623	chr1	57462807	57464284	+	promoter-TSS (NM_001114102)	Tyw5
MACS_peak_59947	chr6	87738280	87743026	+	non-coding (NR_104477, exon 3 of 3)	Gp9
MACS_peak_31583	chr17	80294063	80295840	+	intron (NM_019717, intron 1 of 12)	Atl2
MACS_peak_39822	chr2	91488951	91491014	+	promoter-TSS (NR_027371)	Zfp408
MACS_peak_8719	chr11	52087697	52091316	+	intron (NM_009331, intron 1 of 8)	Tcf7
MACS_peak_37334	chr2	22750520	22751846	+	exon (NM_019501, exon 1 of 11)	Pdss1
MACS_peak_39679	chr2	84554519	84556517	+	promoter-TSS (NM_144887)	Zdhhc5
MACS_peak_7851	chr11	6499427	6506561	+	intron (NM_001081652, intron 1 of 7)	Nacad
MACS_peak_40190	chr2	105238042	105239984	+	intron (NM_009037, intron 1 of 5)	Rcn1
MACS_peak_135	chr1	30929526	30931234	+	Intergenic	Phf3
MACS_peak_17157	chr12	117641701	117644838	+	promoter-TSS (NM_133762)	D430020J02Rik
MACS_peak_66663	chr7	148376611	148381393	+	intron (NM_001130443, intron 1 of 4)	Hras
MACS_peak_15134	chr12	32183545	32185428	+	promoter-TSS (NM_001253848)	Cbll1
MACS_peak_15868	chr12	85657197	85658812	+	non-coding (NR_045546, exon 1 of 12)	Zfp410
MACS_peak_2912	chr1	162142217	162143809	+	promoter-TSS (NM_009786)	Cacybp
MACS_peak_76532	chrX	157431718	157433630	+	promoter-TSS (NM_001024624)	Cdkl5
MACS_peak_55021	chr5	114818768	114826587	+	intron (NM_001159941, intron 2 of 6)	Kctd10
MACS_peak_25896	chr16	11133776	11135396	+	promoter-TSS (NM_029582)	Txndc11
MACS_peak_22821	chr15	75899232	75902402	+	promoter-TSS (NM_134089)	Scrib
MACS_peak_17032	chr12	113890528	113898200	+	intron (NM_001165894, intron 12 of 13)	Mir6939
MACS_peak_30369	chr17	45821401	45824189	+	promoter-TSS (NM_026732)	Tmem63b
MACS_peak_71727	chr9	20296421	20297907	+	promoter-TSS (NM_001110309)	Zfp426
MACS_peak_65630	chr7	125272198	125273773	+	exon (NM_019419, exon 1 of 6)	Arl6ip1
MACS_peak_66080	chr7	134849401	134852874	+	promoter-TSS (NR_030428)	Mir762
MACS_peak_49477	chr4	133368776	133370830	+	Intergenic	Arid1a
MACS_peak_41166	chr2	150492419	150494772	+	non-coding (NR_040331, exon 1 of 2)	E130215H24Rik
MACS_peak_68728	chr8	83537688	83539759	+	promoter-TSS (NM_027554)	Usp38
MACS_peak_36305	chr19	47968720	47973151	+	3' UTR (NM_001001738, exon 2 of 2)	Itprip
MACS_peak_31510	chr17	74693347	74695315	+	promoter-TSS (NM_133771)	Memo1
MACS_peak_35921	chr19	45307668	45311616	+	promoter-TSS (NM_010691)	Lbx1
MACS_peak_50592	chr4	140558176	140563411	+	intron (NM_029097, intron 23 of 28)	Mfap2
MACS_peak_50065	chr4	136912494	136914029	+	intron (NM_009861, intron 1 of 5)	Cdc42
MACS_peak_35284	chr19	32830039	32833132	+	promoter-TSS (NM_008960)	Pten
MACS_peak_51896	chr4	155483287	155484622	+	promoter-TSS (NM_177205)	9430015G10Rik
MACS_peak_37051	chr2	3200475	3202794	+	promoter-TSS (NM_008708)	Nmt2
MACS_peak_72553	chr9	44411970	44413841	+	promoter-TSS (NM_181324)	Ddx6
MACS_peak_10258	chr11	70428154	70432312	+	intron (NM_001145537, intron 3 of 3)	4930544D05Rik
MACS_peak_74479	chr9	100542989	100545312	+	5' UTR (NM_009282, exon 1 of 34)	Stag1
MACS_peak_16129	chr12	88540398	88541479	+	intron (NM_001033475, intron 1 of 5)	Tmed8
MACS_peak_44949	chr3	97030107	97032706	+	promoter-TSS (NM_029933)	Bcl9
MACS_peak_68442	chr8	73795599	73797686	+	promoter-TSS (NM_001142322)	Myo9b
MACS_peak_32513	chr18	34918287	34920402	+	intron (NM_175104, intron 1 of 4)	Fam53c
MACS_peak_43368	chr3	21834317	21836213	+	Intergenic	Tbl1xr1
MACS_peak_30494	chr17	46519959	46521777	+	exon (NM_207671, exon 1 of 10)	Zfp318
MACS_peak_39899	chr2	92298564	92301386	+	promoter-TSS (NM_211358)	Slc35c1
MACS_peak_16975	chr12	113607021	113612787	+	Intergenic	A730018C14Rik
MACS_peak_62049	chr7	6106339	6108207	+	intron (NM_001013012, intron 1 of 2)	Zfp787
MACS_peak_34388	chr19	5664249	5669742	+	intron (NM_144868, intron 29 of 34)	Sipa1
MACS_peak_18190	chr13	54787746	54790258	+	5' UTR (NM_134064, exon 1 of 11)	Rnf44
MACS_peak_12775	chr11	102993070	102994597	+	promoter-TSS (NM_001130516)	Hexim2
MACS_peak_21950	chr15	37890144	37891489	+	promoter-TSS (NM_199476)	Rrm2b
MACS_peak_53582	chr5	38610637	38612578	+	promoter-TSS (NM_025281)	Zbtb49
MACS_peak_8935	chr11	54335737	54337183	+	5' UTR (NM_175258, exon 1 of 28)	Rapgef6
MACS_peak_43152	chr2	179850028	179855085	+	Intergenic	Osbpl2
MACS_peak_36049	chr19	46471061	46473555	+	intron (NM_001025391, intron 1 of 11)	Sufu
MACS_peak_17865	chr13	47138316	47140430	+	promoter-TSS (NM_016785)	Kdm1b
MACS_peak_45376	chr3	103771477	103773057	+	promoter-TSS (NR_030676)	Phtf1os
MACS_peak_73104	chr9	57368538	57369786	+	exon (NM_007747, exon 1 of 5)	Cox5a
MACS_peak_37399	chr2	25078925	25081100	+	intron (NM_146116, intron 1 of 3)	Tubb4b
MACS_peak_7561	chr11	4034469	4036336	+	exon (NM_027859, exon 1 of 9)	Rnf215
MACS_peak_64839	chr7	97591076	97592861	+	exon (NM_145151, exon 1 of 1)	Crebzf
MACS_peak_57052	chr5	137577863	137580290	+	Intergenic	Trim56
MACS_peak_13930	chr11	117191563	117196825	+	intron (NM_001113488, intron 1 of 9)	2014-09-09
MACS_peak_13821	chr11	116703593	116705585	+	promoter-TSS (NM_028865)	Jmjd6
MACS_peak_10940	chr11	78278684	78280794	+	intron (NM_026740, intron 1 of 4)	Slc46a1
MACS_peak_21326	chr15	6657439	6659693	+	intron (NM_030168, intron 1 of 37)	Rictor
MACS_peak_15018	chr12	21422509	21423987	+	promoter-TSS (NM_011739)	Ywhaq
MACS_peak_41499	chr2	154393549	154396326	+	intron (NM_007891, intron 1 of 6)	E2f1
MACS_peak_27267	chr16	90142203	90145219	+	non-coding (NR_033476, exon 1 of 1)	Gm10789
MACS_peak_35867	chr19	45004988	45006373	+	promoter-TSS (NM_001081225)	Fam178a
MACS_peak_73608	chr9	63604260	63607617	+	promoter-TSS (NM_016769)	Smad3
MACS_peak_62406	chr7	20092045	20094780	+	promoter-TSS (NM_025960)	Bloc1s3
MACS_peak_58609	chr6	29297199	29298929	+	promoter-TSS (NM_007594)	Calu
MACS_peak_44477	chr3	89221770	89223399	+	promoter-TSS (NM_016904)	Shc1
MACS_peak_10162	chr11	69732790	69735619	+	promoter-TSS (NM_001166590)	Eif5a
MACS_peak_54187	chr5	92511682	92513203	+	promoter-TSS (NM_001080797)	G3bp2
MACS_peak_75870	chrX	6951094	6954538	+	promoter-TSS (NR_026741)	Usp27x
MACS_peak_56285	chr5	124990153	124991839	+	exon (NM_019770, exon 1 of 4)	Tmed2
MACS_peak_69063	chr8	89268803	89271026	+	promoter-TSS (NM_009172)	Siah1a
MACS_peak_43303	chr2	181254678	181255863	+	promoter-TSS (NM_001271585)	Dnajc5
MACS_peak_20617	chr14	63378199	63380811	+	5' UTR (NM_008715, exon 1 of 19)	4931440J10Rik
MACS_peak_74870	chr9	107904051	107906451	+	intron (NM_013785, intron 1 of 5)	Ip6k1
MACS_peak_12844	chr11	103558517	103559620	+	promoter-TSS (NM_019650)	C130046K22Rik
MACS_peak_39506	chr2	72313574	72315358	+	intron (NM_025866, intron 1 of 8)	Cdca7
MACS_peak_27399	chr16	91728275	91730580	+	promoter-TSS (NM_001110275)	Itsn1
MACS_peak_51819	chr4	154974971	154976558	+	5' UTR (NM_177186, exon 1 of 9)	Slc35e2
MACS_peak_76513	chrX	155692835	155694836	+	promoter-TSS (NM_148945)	Rps6ka3
MACS_peak_25754	chr16	8636691	8638578	+	promoter-TSS (NM_016881)	Tmem186
MACS_peak_46831	chr4	45024295	45026480	+	promoter-TSS (NM_001163283)	Zbtb5
MACS_peak_6093	chr10	80099349	80103680	+	exon (NM_001159591, exon 7 of 12)	Csnk1g2
MACS_peak_45949	chr3	138151715	138153221	+	promoter-TSS (NM_175224)	Metap1
MACS_peak_65155	chr7	107519878	107521347	+	promoter-TSS (NM_028292)	C2cd3
MACS_peak_37364	chr2	24789468	24791748	+	exon (NM_001162485, exon 1 of 8)	Arrdc1
MACS_peak_8066	chr11	23979581	23982440	+	intron (NM_001159290, intron 1 of 4)	Bcl11a
MACS_peak_41644	chr2	156137167	156138771	+	promoter-TSS (NM_027585)	Cnbd2
MACS_peak_31485	chr17	73185065	73187299	+	intron (NM_027166, intron 1 of 2)	Ypel5
MACS_peak_37604	chr2	26299947	26302337	+	promoter-TSS (NM_153125)	Sec16a
MACS_peak_12401	chr11	100480024	100481868	+	5' UTR (NM_019795, exon 1 of 14)	Dnajc7
MACS_peak_53841	chr5	66087900	66090225	+	promoter-TSS (NM_001081321)	Pds5a
MACS_peak_27088	chr16	56037357	56038437	+	promoter-TSS (NM_029092)	Trmt10c
MACS_peak_36366	chr19	53111274	53114299	+	intron (NM_133216, intron 1 of 20)	Xpnpep1
MACS_peak_19898	chr14	32898275	32899455	+	promoter-TSS (NM_001047433)	Dph3
MACS_peak_70932	chr8	125074532	125076606	+	promoter-TSS (NM_001037298)	Piezo1
MACS_peak_19820	chr14	32063785	32065429	+	promoter-TSS (NM_027949)	Bap1
MACS_peak_11314	chr11	84952705	84954256	+	promoter-TSS (NM_001029934)	Usp32
MACS_peak_63104	chr7	29939011	29942193	+	intron (NM_001146023, intron 3 of 7)	Fam98c
MACS_peak_64746	chr7	88487549	88491191	+	intron (NM_009092, intron 2 of 4)	Rps17
MACS_peak_20438	chr14	56488807	56493564	+	exon (NM_001040072, exon 8 of 8)	Cbln3
MACS_peak_28662	chr17	26054696	26058052	+	exon (NM_139154, exon 2 of 7)	Rab40c
MACS_peak_34115	chr19	3850662	3852731	+	promoter-TSS (NM_013490)	Chka
MACS_peak_38304	chr2	30836849	30838830	+	promoter-TSS (NM_144885)	Usp20
MACS_peak_610	chr1	55187600	55188913	+	intron (NM_025283, intron 1 of 7)	Mob4
MACS_peak_13062	chr11	106639995	106641257	+	non-coding (NR_027785, exon 1 of 8)	Polg2
MACS_peak_7244	chr10	126703026	126704889	+	intron (NM_027151, intron 1 of 13)	Dctn2
MACS_peak_19843	chr14	32149323	32150470	+	promoter-TSS (NM_009796)	Capn7
MACS_peak_18832	chr13	93380244	93381943	+	promoter-TSS (NM_172588)	Serinc5
MACS_peak_11147	chr11	80241671	80243107	+	intron (NM_178616, intron 1 of 13)	Psmd11
MACS_peak_52903	chr5	34124301	34126502	+	promoter-TSS (NM_019694)	Letm1
MACS_peak_30060	chr17	34986297	34988305	+	promoter-TSS (NM_138580)	Nelfe
MACS_peak_48965	chr4	129190040	129192283	+	intron (NM_010807, intron 1 of 1)	Marcksl1
MACS_peak_276	chr1	36611653	36616204	+	intron (NM_001126047, intron 1 of 14)	Sema4c
MACS_peak_35671	chr19	42808999	42811682	+	intron (NM_029011, intron 9 of 15)	Pyroxd2
MACS_peak_42615	chr2	167453775	167458239	+	intron (NM_023230, intron 1 of 3)	Ube2v1
MACS_peak_38179	chr2	30211282	30215130	+	intron (NM_139302, intron 1 of 10)	Sh3glb2
MACS_peak_31764	chr17	84546058	84550128	+	Intergenic	Zfp36l2
MACS_peak_61344	chr6	124914537	124915964	+	intron (NM_001164089, intron 1 of 7)	Cops7a
MACS_peak_21735	chr15	31294593	31299200	+	exon (NM_026153, exon 1 of 2)	Ankrd33b
MACS_peak_63243	chr7	31206178	31207928	+	Intergenic	Nfkbid
MACS_peak_43804	chr3	65195522	65196787	+	intron (NM_026155, intron 1 of 4)	Ssr3
MACS_peak_6806	chr10	98723737	98727559	+	promoter-TSS (NM_026268)	Dusp6
[truncated: 74,588 more rows]
