# Supplementary material for: Tet2 loss leads to hypermutagenicity in haematopoietic stem/progenitor cells
Source: Nat Commun. 2017 Apr 25;8:15102. doi: 10.1038/ncomms15102 (PMC5414116; doi:10.1038/ncomms15102)
Supplement: Supplementary Data 7 — Mutations in TET2-wt and TET2-mut MDS and MDS/MPN patients. [file ncomms15102-s8.xlsx]

## Sheet: Sheet1
Mutation_type	TET2_status
transition_indel	TET2_mut
transition_indel	TET2_mut
transition_indel	TET2_mut
transition_indel	TET2_mut
transition_indel	TET2_mut
transition_indel	TET2_mut
transition_indel	TET2_mut
transition_indel	TET2_mut
transition_indel	TET2_mut
transition_indel	TET2_mut
transition_indel	TET2_mut
transition_indel	TET2_mut
transition_indel	TET2_mut
transition_indel	TET2_mut
transition_indel	TET2_mut
transition_indel	TET2_mut
transition_indel	TET2_mut
transition_indel	TET2_mut
transition_indel	TET2_mut
transition_indel	TET2_mut
transition_indel	TET2_mut
transition_indel	TET2_mut
transition_indel	TET2_mut
transition_indel	TET2_mut
transition_indel	TET2_mut
transition_indel	TET2_mut
transition_indel	TET2_mut
transition_indel	TET2_mut
transition_indel	TET2_mut
transition_indel	TET2_mut
transition_indel	TET2_mut
transition_indel	TET2_mut
transition_indel	TET2_mut
transition_indel	TET2_mut
transition_indel	TET2_mut
transition_indel	TET2_mut
transition_indel	TET2_mut
transition_indel	TET2_mut
transition_indel	TET2_mut
transition_indel	TET2_mut
transition_indel	TET2_mut
transition_indel	TET2_mut
transition_indel	TET2_mut
transition_indel	TET2_mut
transition_indel	TET2_mut
transition_indel	TET2_mut
transition_indel	TET2_mut
transition_indel	TET2_mut
transition_indel	TET2_mut
transition_indel	TET2_mut
transition_indel	TET2_mut
transition_indel	TET2_mut
transition_indel	TET2_mut
transition_indel	TET2_mut
transition_indel	TET2_mut
transition_indel	TET2_mut
transition_indel	TET2_mut
transition_indel	TET2_mut
transition_indel	TET2_mut
transition_indel	TET2_mut
transition_indel	TET2_mut
transition_indel	TET2_mut
transition_indel	TET2_mut
transition_indel	TET2_mut
transition_indel	TET2_mut
transition_indel	TET2_mut
transition_indel	TET2_mut
transition_indel	TET2_mut
transition_indel	TET2_mut
transition_indel	TET2_mut
transition_indel	TET2_mut
transition_indel	TET2_mut
transition_indel	TET2_mut
transition_indel	TET2_mut
transition_indel	TET2_mut
transition_indel	TET2_mut
transition_indel	TET2_mut
transition_indel	TET2_mut
transition_indel	TET2_mut
transition_indel	TET2_mut
transition_indel	TET2_mut
transition_indel	TET2_mut
transition_indel	TET2_mut
transition_indel	TET2_mut
transition_indel	TET2_mut
transition_indel	TET2_mut
transition_indel	TET2_mut
transition_indel	TET2_mut
transition_indel	TET2_mut
transition_indel	TET2_mut
transition_indel	TET2_mut
transition_indel	TET2_mut
transition_indel	TET2_mut
transition_indel	TET2_mut
transition_indel	TET2_mut
transition_indel	TET2_mut
transition_indel	TET2_mut
transition_indel	TET2_mut
transition_indel	TET2_mut
transition_indel	TET2_mut
transition_indel	TET2_mut
transition_indel	TET2_mut
transition_indel	TET2_mut
transition_indel	TET2_mut
transition_indel	TET2_mut
transition_indel	TET2_mut
transition_indel	TET2_mut
transition_indel	TET2_mut
transition_indel	TET2_mut
transition_indel	TET2_mut
transition_indel	TET2_mut
transition_indel	TET2_mut
transition_indel	TET2_mut
transition_indel	TET2_mut
transition_indel	TET2_mut
transition_indel	TET2_mut
transition_indel	TET2_mut
transition_indel	TET2_mut
transition_indel	TET2_mut
transition_indel	TET2_mut
transition_indel	TET2_mut
transition_indel	TET2_mut
transition_indel	TET2_mut
transition_indel	TET2_mut
transition_indel	TET2_mut
transition_indel	TET2_mut
transition_indel	TET2_mut
transition_indel	TET2_mut
transition_indel	TET2_mut
transition_indel	TET2_mut
transition_indel	TET2_mut
transition_indel	TET2_mut
transition_indel	TET2_mut
transition_indel	TET2_mut
transition_indel	TET2_mut
transition_indel	TET2_mut
transition_indel	TET2_mut
transition_indel	TET2_mut
transition_indel	TET2_mut
transition_indel	TET2_mut
transition_indel	TET2_mut
transition_indel	TET2_mut
transition_indel	TET2_mut
transition_indel	TET2_mut
transition_indel	TET2_mut
transition_indel	TET2_mut
transition_indel	TET2_mut
transition_indel	TET2_mut
transition_indel	TET2_mut
transition_indel	TET2_mut
transition_indel	TET2_mut
transition_indel	TET2_mut
transition_indel	TET2_mut
transition_indel	TET2_mut
transition_indel	TET2_mut
transition_indel	TET2_mut
transition_indel	TET2_mut
transition_indel	TET2_mut
transition_indel	TET2_mut
transition_indel	TET2_mut
transition_indel	TET2_mut
transition_indel	TET2_mut
transition_indel	TET2_mut
transition_indel	TET2_mut
transition_indel	TET2_mut
transition_indel	TET2_mut
transition_indel	TET2_mut
transition_indel	TET2_mut
transition_indel	TET2_mut
transition_indel	TET2_mut
transition_indel	TET2_mut
transition_indel	TET2_mut
transition_indel	TET2_mut
transition_indel	TET2_mut
transition_indel	TET2_mut
transition_indel	TET2_mut
transition_indel	TET2_mut
transition_indel	TET2_mut
transition_indel	TET2_mut
transition_indel	TET2_mut
transition_indel	TET2_mut
transition_indel	TET2_mut
transition_indel	TET2_mut
transition_indel	TET2_mut
transition_indel	TET2_mut
transition_indel	TET2_mut
transition_indel	TET2_mut
transition_indel	TET2_mut
transition_indel	TET2_mut
transition_indel	TET2_mut
transition_indel	TET2_mut
transition_indel	TET2_mut
transition_indel	TET2_mut
transition_indel	TET2_mut
transition_indel	TET2_mut
transition_indel	TET2_mut
transition_indel	TET2_mut
transition_indel	TET2_mut
transition_indel	TET2_mut
transition_indel	TET2_mut
transition_indel	TET2_mut
transition_indel	TET2_mut
transition_indel	TET2_mut
transition_indel	TET2_mut
transition_indel	TET2_mut
transition_indel	TET2_mut
transition_indel	TET2_mut
transition_indel	TET2_mut
transition_indel	TET2_mut
transition_indel	TET2_mut
transition_indel	TET2_mut
transition_indel	TET2_mut
transition_indel	TET2_mut
transition_indel	TET2_mut
transition_indel	TET2_mut
transition_indel	TET2_mut
transition_indel	TET2_mut
transition_indel	TET2_mut
transition_indel	TET2_mut
transition_indel	TET2_mut
transition_indel	TET2_mut
transition_indel	TET2_mut
transition_indel	TET2_mut
transition_indel	TET2_mut
transition_indel	TET2_mut
transition_indel	TET2_mut
transition_indel	TET2_mut
transition_indel	TET2_mut
transition_indel	TET2_mut
transition_indel	TET2_mut
transition_indel	TET2_mut
transition_indel	TET2_mut
transition_indel	TET2_mut
transition_indel	TET2_mut
transition_indel	TET2_mut
transition_indel	TET2_mut
transition_indel	TET2_mut
transition_indel	TET2_mut
transition_indel	TET2_mut
transition_indel	TET2_mut
transition_indel	TET2_mut
transition_indel	TET2_mut
transition_indel	TET2_mut
transition_indel	TET2_mut
transition_indel	TET2_mut
transition_indel	TET2_mut
transition_indel	TET2_mut
transition_indel	TET2_mut
transition_indel	TET2_mut
transition_indel	TET2_mut
transition_indel	TET2_mut
transition_indel	TET2_mut
transition_indel	TET2_mut
transition_indel	TET2_mut
transition_indel	TET2_mut
transition_indel	TET2_mut
transition_indel	TET2_mut
transition_indel	TET2_mut
transition_indel	TET2_mut
transition_indel	TET2_mut
transition_indel	TET2_mut
transition_indel	TET2_mut
transition_indel	TET2_mut
transition_indel	TET2_mut
transition_indel	TET2_mut
transition_indel	TET2_mut
transition_indel	TET2_mut
transition_indel	TET2_mut
transition_indel	TET2_mut
transition_indel	TET2_mut
transition_indel	TET2_mut
transition_indel	TET2_mut
transition_indel	TET2_mut
transition_indel	TET2_mut
transition_indel	TET2_mut
transition_indel	TET2_mut
transition_indel	TET2_mut
transition_indel	TET2_mut
transition_indel	TET2_mut
transition_indel	TET2_mut
transition_indel	TET2_mut
transition_indel	TET2_mut
transition_indel	TET2_mut
transition_indel	TET2_mut
transition_indel	TET2_mut
transition_indel	TET2_mut
transition_indel	TET2_mut
transition_indel	TET2_mut
transition_indel	TET2_mut
transition_indel	TET2_mut
transition_indel	TET2_mut
transition_indel	TET2_mut
transition_indel	TET2_mut
transition_indel	TET2_mut
transition_indel	TET2_mut
transition_indel	TET2_mut
transition_indel	TET2_mut
transition_indel	TET2_mut
transition_indel	TET2_mut
transition_indel	TET2_mut
transition_indel	TET2_mut
transition_indel	TET2_mut
transition_indel	TET2_mut
transition_indel	TET2_mut
transition_indel	TET2_mut
transition_indel	TET2_mut
transition_indel	TET2_mut
transition_indel	TET2_mut
transition_indel	TET2_mut
transition_indel	TET2_mut
transition_indel	TET2_mut
transition_indel	TET2_mut
transition_indel	TET2_mut
transition_indel	TET2_mut
transition_indel	TET2_mut
transition_indel	TET2_mut
transition_indel	TET2_mut
transition_indel	TET2_mut
transition_indel	TET2_mut
transition_indel	TET2_mut
transition_indel	TET2_mut
transition_indel	TET2_mut
transition_indel	TET2_mut
transition_indel	TET2_mut
transition_indel	TET2_mut
transition_indel	TET2_mut
transition_indel	TET2_mut
transition_indel	TET2_mut
transition_indel	TET2_mut
transition_indel	TET2_mut
transition_indel	TET2_mut
transition_indel	TET2_mut
transition_indel	TET2_mut
transition_indel	TET2_mut
transition_indel	TET2_mut
transition_indel	TET2_mut
transition_indel	TET2_mut
transition_indel	TET2_mut
transition_indel	TET2_mut
transition_indel	TET2_mut
transition_indel	TET2_mut
transition_indel	TET2_mut
transition_indel	TET2_mut
transition_indel	TET2_mut
transition_indel	TET2_mut
transition_indel	TET2_mut
transition_indel	TET2_mut
transition_indel	TET2_mut
transition_indel	TET2_mut
transition_indel	TET2_mut
transition_indel	TET2_mut
transition_indel	TET2_mut
transition_indel	TET2_mut
transition_indel	TET2_mut
transition_indel	TET2_mut
transition_indel	TET2_mut
transversion	TET2_mut
transversion	TET2_mut
transversion	TET2_mut
transversion	TET2_mut
transversion	TET2_mut
transversion	TET2_mut
transversion	TET2_mut
transversion	TET2_mut
transversion	TET2_mut
transversion	TET2_mut
transversion	TET2_mut
transversion	TET2_mut
transversion	TET2_mut
transversion	TET2_mut
transversion	TET2_mut
transversion	TET2_mut
transversion	TET2_mut
transversion	TET2_mut
transversion	TET2_mut
transversion	TET2_mut
transversion	TET2_mut
transversion	TET2_mut
transversion	TET2_mut
transversion	TET2_mut
transversion	TET2_mut
transversion	TET2_mut
transversion	TET2_mut
transversion	TET2_mut
transversion	TET2_mut
transversion	TET2_mut
transversion	TET2_mut
transversion	TET2_mut
transversion	TET2_mut
transversion	TET2_mut
transversion	TET2_mut
transversion	TET2_mut
transversion	TET2_mut
transversion	TET2_mut
transversion	TET2_mut
transversion	TET2_mut
transversion	TET2_mut
transversion	TET2_mut
transversion	TET2_mut
transversion	TET2_mut
transversion	TET2_mut
transversion	TET2_mut
transversion	TET2_mut
transversion	TET2_mut
transversion	TET2_mut
transversion	TET2_mut
transversion	TET2_mut
transversion	TET2_mut
transversion	TET2_mut
transversion	TET2_mut
transversion	TET2_mut
transversion	TET2_mut
transversion	TET2_mut
transversion	TET2_mut
transversion	TET2_mut
transversion	TET2_mut
transversion	TET2_mut
transversion	TET2_mut
transversion	TET2_mut
transversion	TET2_mut
transversion	TET2_mut
transversion	TET2_mut
transversion	TET2_mut
transversion	TET2_mut
transversion	TET2_mut
transversion	TET2_mut
transversion	TET2_mut
transversion	TET2_mut
transversion	TET2_mut
transversion	TET2_mut
transversion	TET2_mut
transversion	TET2_mut
transversion	TET2_mut
transversion	TET2_mut
transversion	TET2_mut
transversion	TET2_mut
transversion	TET2_mut
transversion	TET2_mut
transversion	TET2_mut
transversion	TET2_mut
transversion	TET2_mut
transversion	TET2_mut
transversion	TET2_mut
transversion	TET2_mut
transversion	TET2_mut
transversion	TET2_mut
transversion	TET2_mut
transversion	TET2_mut
transversion	TET2_mut
transversion	TET2_mut
transversion	TET2_mut
transversion	TET2_mut
transversion	TET2_mut
transversion	TET2_mut
transversion	TET2_mut
transversion	TET2_mut
transversion	TET2_mut
transversion	TET2_mut
transversion	TET2_mut
transversion	TET2_mut
transversion	TET2_mut
transversion	TET2_mut
transversion	TET2_mut
transversion	TET2_mut
transversion	TET2_mut
transversion	TET2_mut
transversion	TET2_mut
transversion	TET2_mut
transversion	TET2_mut
transversion	TET2_mut
transversion	TET2_mut
transversion	TET2_mut
transversion	TET2_mut
transversion	TET2_mut
transversion	TET2_mut
transversion	TET2_mut
transversion	TET2_mut
transversion	TET2_mut
transversion	TET2_mut
transversion	TET2_mut
transversion	TET2_mut
transversion	TET2_mut
transversion	TET2_mut
transversion	TET2_mut
transversion	TET2_mut
transversion	TET2_mut
transversion	TET2_mut
transversion	TET2_mut
transversion	TET2_mut
transversion	TET2_mut
transversion	TET2_mut
transversion	TET2_mut
transversion	TET2_mut
transversion	TET2_mut
transversion	TET2_mut
transversion	TET2_mut
transversion	TET2_mut
transversion	TET2_mut
transversion	TET2_mut
transversion	TET2_mut
transversion	TET2_mut
transversion	TET2_mut
transversion	TET2_mut
transversion	TET2_mut
transversion	TET2_mut
transversion	TET2_mut
transversion	TET2_mut
transversion	TET2_mut
transversion	TET2_mut
transversion	TET2_mut
transversion	TET2_mut
transversion	TET2_mut
transversion	TET2_mut
transversion	TET2_mut
transversion	TET2_mut
transversion	TET2_mut
transversion	TET2_mut
transversion	TET2_mut
transversion	TET2_mut
transversion	TET2_mut
transversion	TET2_mut
transversion	TET2_mut
transversion	TET2_mut
transversion	TET2_mut
transversion	TET2_mut
transversion	TET2_mut
transversion	TET2_mut
transversion	TET2_mut
transversion	TET2_mut
transversion	TET2_mut
transversion	TET2_mut
transversion	TET2_mut
transversion	TET2_mut
transversion	TET2_mut
transversion	TET2_mut
transversion	TET2_mut
transversion	TET2_mut
transversion	TET2_mut
transversion	TET2_mut
transversion	TET2_mut
transversion	TET2_mut
transversion	TET2_mut
transversion	TET2_mut
transversion	TET2_mut
transversion	TET2_mut
transversion	TET2_mut
transversion	TET2_mut
transversion	TET2_mut
transversion	TET2_mut
transversion	TET2_mut
transversion	TET2_mut
transversion	TET2_mut
transversion	TET2_mut
transversion	TET2_mut
transversion	TET2_mut
transversion	TET2_mut
transition_indel	TET2_WT
transition_indel	TET2_WT
transition_indel	TET2_WT
transition_indel	TET2_WT
transition_indel	TET2_WT
transition_indel	TET2_WT
transition_indel	TET2_WT
transition_indel	TET2_WT
transition_indel	TET2_WT
transition_indel	TET2_WT
transition_indel	TET2_WT
transition_indel	TET2_WT
transition_indel	TET2_WT
transition_indel	TET2_WT
transition_indel	TET2_WT
transition_indel	TET2_WT
transition_indel	TET2_WT
transition_indel	TET2_WT
transition_indel	TET2_WT
transition_indel	TET2_WT
transition_indel	TET2_WT
transition_indel	TET2_WT
transition_indel	TET2_WT
transition_indel	TET2_WT
transition_indel	TET2_WT
transition_indel	TET2_WT
transition_indel	TET2_WT
transition_indel	TET2_WT
transition_indel	TET2_WT
transition_indel	TET2_WT
transition_indel	TET2_WT
transition_indel	TET2_WT
transition_indel	TET2_WT
transition_indel	TET2_WT
transition_indel	TET2_WT
transition_indel	TET2_WT
transition_indel	TET2_WT
transition_indel	TET2_WT
transition_indel	TET2_WT
transition_indel	TET2_WT
transition_indel	TET2_WT
transition_indel	TET2_WT
transition_indel	TET2_WT
transition_indel	TET2_WT
transition_indel	TET2_WT
transition_indel	TET2_WT
transition_indel	TET2_WT
transition_indel	TET2_WT
transition_indel	TET2_WT
transition_indel	TET2_WT
transition_indel	TET2_WT
transition_indel	TET2_WT
transition_indel	TET2_WT
transition_indel	TET2_WT
transition_indel	TET2_WT
transition_indel	TET2_WT
transition_indel	TET2_WT
transition_indel	TET2_WT
transition_indel	TET2_WT
transition_indel	TET2_WT
transition_indel	TET2_WT
transition_indel	TET2_WT
transition_indel	TET2_WT
transition_indel	TET2_WT
transition_indel	TET2_WT
transition_indel	TET2_WT
transition_indel	TET2_WT
transition_indel	TET2_WT
transition_indel	TET2_WT
transition_indel	TET2_WT
transition_indel	TET2_WT
transition_indel	TET2_WT
transition_indel	TET2_WT
transition_indel	TET2_WT
transition_indel	TET2_WT
transition_indel	TET2_WT
transition_indel	TET2_WT
transition_indel	TET2_WT
transition_indel	TET2_WT
transition_indel	TET2_WT
transition_indel	TET2_WT
transition_indel	TET2_WT
transition_indel	TET2_WT
transition_indel	TET2_WT
transition_indel	TET2_WT
transition_indel	TET2_WT
transition_indel	TET2_WT
transition_indel	TET2_WT
transition_indel	TET2_WT
transition_indel	TET2_WT
transition_indel	TET2_WT
transition_indel	TET2_WT
transition_indel	TET2_WT
transition_indel	TET2_WT
transition_indel	TET2_WT
transition_indel	TET2_WT
transition_indel	TET2_WT
transition_indel	TET2_WT
transition_indel	TET2_WT
transition_indel	TET2_WT
transition_indel	TET2_WT
transition_indel	TET2_WT
transition_indel	TET2_WT
transition_indel	TET2_WT
transition_indel	TET2_WT
transition_indel	TET2_WT
transition_indel	TET2_WT
transition_indel	TET2_WT
transition_indel	TET2_WT
transition_indel	TET2_WT
transition_indel	TET2_WT
transition_indel	TET2_WT
transition_indel	TET2_WT
transition_indel	TET2_WT
transition_indel	TET2_WT
transition_indel	TET2_WT
transition_indel	TET2_WT
transition_indel	TET2_WT
transition_indel	TET2_WT
transition_indel	TET2_WT
transition_indel	TET2_WT
transition_indel	TET2_WT
transition_indel	TET2_WT
transition_indel	TET2_WT
transition_indel	TET2_WT
transition_indel	TET2_WT
transition_indel	TET2_WT
transition_indel	TET2_WT
transition_indel	TET2_WT
transition_indel	TET2_WT
transition_indel	TET2_WT
transition_indel	TET2_WT
transition_indel	TET2_WT
transition_indel	TET2_WT
transition_indel	TET2_WT
transition_indel	TET2_WT
transition_indel	TET2_WT
transition_indel	TET2_WT
transition_indel	TET2_WT
transition_indel	TET2_WT
transition_indel	TET2_WT
transition_indel	TET2_WT
transition_indel	TET2_WT
transition_indel	TET2_WT
transition_indel	TET2_WT
transition_indel	TET2_WT
transition_indel	TET2_WT
transition_indel	TET2_WT
transition_indel	TET2_WT
transition_indel	TET2_WT
transition_indel	TET2_WT
transition_indel	TET2_WT
transition_indel	TET2_WT
transition_indel	TET2_WT
transition_indel	TET2_WT
transition_indel	TET2_WT
transition_indel	TET2_WT
transition_indel	TET2_WT
transition_indel	TET2_WT
transition_indel	TET2_WT
transition_indel	TET2_WT
transition_indel	TET2_WT
transition_indel	TET2_WT
transition_indel	TET2_WT
transition_indel	TET2_WT
transition_indel	TET2_WT
transition_indel	TET2_WT
transition_indel	TET2_WT
transition_indel	TET2_WT
transition_indel	TET2_WT
transition_indel	TET2_WT
transition_indel	TET2_WT
transition_indel	TET2_WT
transition_indel	TET2_WT
transition_indel	TET2_WT
transition_indel	TET2_WT
transition_indel	TET2_WT
transition_indel	TET2_WT
transition_indel	TET2_WT
transition_indel	TET2_WT
transition_indel	TET2_WT
transition_indel	TET2_WT
transition_indel	TET2_WT
transition_indel	TET2_WT
transition_indel	TET2_WT
transition_indel	TET2_WT
transition_indel	TET2_WT
transition_indel	TET2_WT
transition_indel	TET2_WT
transition_indel	TET2_WT
transition_indel	TET2_WT
transition_indel	TET2_WT
transition_indel	TET2_WT
transition_indel	TET2_WT
transition_indel	TET2_WT
transition_indel	TET2_WT
transition_indel	TET2_WT
transition_indel	TET2_WT
transition_indel	TET2_WT
transition_indel	TET2_WT
transition_indel	TET2_WT
transition_indel	TET2_WT
transition_indel	TET2_WT
transition_indel	TET2_WT
transition_indel	TET2_WT
transition_indel	TET2_WT
transition_indel	TET2_WT
transition_indel	TET2_WT
transition_indel	TET2_WT
transition_indel	TET2_WT
transition_indel	TET2_WT
transition_indel	TET2_WT
transition_indel	TET2_WT
transition_indel	TET2_WT
transition_indel	TET2_WT
transition_indel	TET2_WT
transition_indel	TET2_WT
transition_indel	TET2_WT
transition_indel	TET2_WT
transition_indel	TET2_WT
transition_indel	TET2_WT
transition_indel	TET2_WT
transition_indel	TET2_WT
transition_indel	TET2_WT
transition_indel	TET2_WT
transition_indel	TET2_WT
transition_indel	TET2_WT
transition_indel	TET2_WT
transition_indel	TET2_WT
transition_indel	TET2_WT
transition_indel	TET2_WT
transition_indel	TET2_WT
transition_indel	TET2_WT
transition_indel	TET2_WT
transition_indel	TET2_WT
transition_indel	TET2_WT
transition_indel	TET2_WT
transition_indel	TET2_WT
transition_indel	TET2_WT
transition_indel	TET2_WT
transition_indel	TET2_WT
transition_indel	TET2_WT
transition_indel	TET2_WT
transition_indel	TET2_WT
transition_indel	TET2_WT
transition_indel	TET2_WT
transition_indel	TET2_WT
transition_indel	TET2_WT
transition_indel	TET2_WT
transition_indel	TET2_WT
transition_indel	TET2_WT
transition_indel	TET2_WT
transition_indel	TET2_WT
transition_indel	TET2_WT
transition_indel	TET2_WT
transition_indel	TET2_WT
transition_indel	TET2_WT
transition_indel	TET2_WT
transition_indel	TET2_WT
transition_indel	TET2_WT
transition_indel	TET2_WT
transition_indel	TET2_WT
transition_indel	TET2_WT
transition_indel	TET2_WT
transition_indel	TET2_WT
transition_indel	TET2_WT
transition_indel	TET2_WT
transition_indel	TET2_WT
transition_indel	TET2_WT
transition_indel	TET2_WT
transition_indel	TET2_WT
transition_indel	TET2_WT
transition_indel	TET2_WT
transition_indel	TET2_WT
transition_indel	TET2_WT
transition_indel	TET2_WT
transition_indel	TET2_WT
transition_indel	TET2_WT
transition_indel	TET2_WT
transition_indel	TET2_WT
transition_indel	TET2_WT
transition_indel	TET2_WT
transition_indel	TET2_WT
transition_indel	TET2_WT
transition_indel	TET2_WT
transition_indel	TET2_WT
transition_indel	TET2_WT
transition_indel	TET2_WT
transition_indel	TET2_WT
transition_indel	TET2_WT
transition_indel	TET2_WT
transition_indel	TET2_WT
transition_indel	TET2_WT
transition_indel	TET2_WT
transition_indel	TET2_WT
transition_indel	TET2_WT
transition_indel	TET2_WT
transition_indel	TET2_WT
transition_indel	TET2_WT
transition_indel	TET2_WT
transition_indel	TET2_WT
transition_indel	TET2_WT
transition_indel	TET2_WT
transition_indel	TET2_WT
transition_indel	TET2_WT
transition_indel	TET2_WT
transition_indel	TET2_WT
transition_indel	TET2_WT
transition_indel	TET2_WT
transition_indel	TET2_WT
transition_indel	TET2_WT
transition_indel	TET2_WT
transition_indel	TET2_WT
transition_indel	TET2_WT
transition_indel	TET2_WT
transition_indel	TET2_WT
transition_indel	TET2_WT
transition_indel	TET2_WT
transition_indel	TET2_WT
transition_indel	TET2_WT
transition_indel	TET2_WT
transition_indel	TET2_WT
transition_indel	TET2_WT
transition_indel	TET2_WT
transition_indel	TET2_WT
transition_indel	TET2_WT
transition_indel	TET2_WT
transition_indel	TET2_WT
transition_indel	TET2_WT
transition_indel	TET2_WT
transition_indel	TET2_WT
transition_indel	TET2_WT
transition_indel	TET2_WT
transition_indel	TET2_WT
transition_indel	TET2_WT
transition_indel	TET2_WT
transition_indel	TET2_WT
transition_indel	TET2_WT
transition_indel	TET2_WT
transition_indel	TET2_WT
transition_indel	TET2_WT
transition_indel	TET2_WT
transition_indel	TET2_WT
transition_indel	TET2_WT
transition_indel	TET2_WT
transition_indel	TET2_WT
transition_indel	TET2_WT
transition_indel	TET2_WT
transition_indel	TET2_WT
transition_indel	TET2_WT
transition_indel	TET2_WT
transition_indel	TET2_WT
transition_indel	TET2_WT
transition_indel	TET2_WT
transition_indel	TET2_WT
transition_indel	TET2_WT
transition_indel	TET2_WT
transition_indel	TET2_WT
transition_indel	TET2_WT
transition_indel	TET2_WT
transition_indel	TET2_WT
transition_indel	TET2_WT
transition_indel	TET2_WT
transition_indel	TET2_WT
transition_indel	TET2_WT
transition_indel	TET2_WT
transition_indel	TET2_WT
transition_indel	TET2_WT
transition_indel	TET2_WT
transition_indel	TET2_WT
transition_indel	TET2_WT
transition_indel	TET2_WT
transition_indel	TET2_WT
transition_indel	TET2_WT
transition_indel	TET2_WT
transition_indel	TET2_WT
transition_indel	TET2_WT
transition_indel	TET2_WT
transition_indel	TET2_WT
transition_indel	TET2_WT
transition_indel	TET2_WT
transition_indel	TET2_WT
transition_indel	TET2_WT
transition_indel	TET2_WT
transition_indel	TET2_WT
transition_indel	TET2_WT
transition_indel	TET2_WT
transition_indel	TET2_WT
transition_indel	TET2_WT
transition_indel	TET2_WT
transition_indel	TET2_WT
transition_indel	TET2_WT
transition_indel	TET2_WT
transition_indel	TET2_WT
transition_indel	TET2_WT
transition_indel	TET2_WT
transition_indel	TET2_WT
transition_indel	TET2_WT
transition_indel	TET2_WT
transition_indel	TET2_WT
transition_indel	TET2_WT
transition_indel	TET2_WT
transition_indel	TET2_WT
transition_indel	TET2_WT
transition_indel	TET2_WT
transition_indel	TET2_WT
transition_indel	TET2_WT
transition_indel	TET2_WT
transition_indel	TET2_WT
transition_indel	TET2_WT
transition_indel	TET2_WT
transition_indel	TET2_WT
transition_indel	TET2_WT
transition_indel	TET2_WT
transition_indel	TET2_WT
transition_indel	TET2_WT
transition_indel	TET2_WT
transition_indel	TET2_WT
transition_indel	TET2_WT
transition_indel	TET2_WT
transition_indel	TET2_WT
transition_indel	TET2_WT
transition_indel	TET2_WT
transition_indel	TET2_WT
transition_indel	TET2_WT
transition_indel	TET2_WT
transition_indel	TET2_WT
transition_indel	TET2_WT
transition_indel	TET2_WT
transition_indel	TET2_WT
transition_indel	TET2_WT
transition_indel	TET2_WT
transition_indel	TET2_WT
transition_indel	TET2_WT
transition_indel	TET2_WT
transition_indel	TET2_WT
transition_indel	TET2_WT
transition_indel	TET2_WT
transition_indel	TET2_WT
transition_indel	TET2_WT
transition_indel	TET2_WT
transition_indel	TET2_WT
transition_indel	TET2_WT
transition_indel	TET2_WT
transition_indel	TET2_WT
transition_indel	TET2_WT
transition_indel	TET2_WT
transition_indel	TET2_WT
transition_indel	TET2_WT
transition_indel	TET2_WT
transition_indel	TET2_WT
transition_indel	TET2_WT
transition_indel	TET2_WT
transition_indel	TET2_WT
transition_indel	TET2_WT
transition_indel	TET2_WT
transition_indel	TET2_WT
transition_indel	TET2_WT
transition_indel	TET2_WT
transition_indel	TET2_WT
transition_indel	TET2_WT
transition_indel	TET2_WT
transition_indel	TET2_WT
transition_indel	TET2_WT
transition_indel	TET2_WT
transition_indel	TET2_WT
transition_indel	TET2_WT
transition_indel	TET2_WT
transition_indel	TET2_WT
transition_indel	TET2_WT
transition_indel	TET2_WT
transition_indel	TET2_WT
transition_indel	TET2_WT
transition_indel	TET2_WT
transition_indel	TET2_WT
transition_indel	TET2_WT
transition_indel	TET2_WT
transition_indel	TET2_WT
transition_indel	TET2_WT
transition_indel	TET2_WT
transition_indel	TET2_WT
transition_indel	TET2_WT
transition_indel	TET2_WT
transition_indel	TET2_WT
transition_indel	TET2_WT
transition_indel	TET2_WT
transition_indel	TET2_WT
transition_indel	TET2_WT
transition_indel	TET2_WT
transition_indel	TET2_WT
transition_indel	TET2_WT
transition_indel	TET2_WT
transition_indel	TET2_WT
transition_indel	TET2_WT
transition_indel	TET2_WT
transition_indel	TET2_WT
transition_indel	TET2_WT
transition_indel	TET2_WT
transition_indel	TET2_WT
transition_indel	TET2_WT
transition_indel	TET2_WT
transition_indel	TET2_WT
transition_indel	TET2_WT
transition_indel	TET2_WT
transition_indel	TET2_WT
transition_indel	TET2_WT
transition_indel	TET2_WT
transition_indel	TET2_WT
transition_indel	TET2_WT
transition_indel	TET2_WT
transition_indel	TET2_WT
transition_indel	TET2_WT
transition_indel	TET2_WT
transition_indel	TET2_WT
transition_indel	TET2_WT
transition_indel	TET2_WT
transition_indel	TET2_WT
transition_indel	TET2_WT
transition_indel	TET2_WT
transition_indel	TET2_WT
transition_indel	TET2_WT
transition_indel	TET2_WT
transition_indel	TET2_WT
transition_indel	TET2_WT
transition_indel	TET2_WT
transition_indel	TET2_WT
transition_indel	TET2_WT
transition_indel	TET2_WT
transition_indel	TET2_WT
transition_indel	TET2_WT
transition_indel	TET2_WT
transition_indel	TET2_WT
transition_indel	TET2_WT
transition_indel	TET2_WT
transition_indel	TET2_WT
transition_indel	TET2_WT
transition_indel	TET2_WT
transition_indel	TET2_WT
transition_indel	TET2_WT
transition_indel	TET2_WT
transition_indel	TET2_WT
transition_indel	TET2_WT
transition_indel	TET2_WT
transition_indel	TET2_WT
transition_indel	TET2_WT
transition_indel	TET2_WT
transition_indel	TET2_WT
transition_indel	TET2_WT
transition_indel	TET2_WT
transition_indel	TET2_WT
transition_indel	TET2_WT
transition_indel	TET2_WT
transition_indel	TET2_WT
transition_indel	TET2_WT
transition_indel	TET2_WT
transition_indel	TET2_WT
transition_indel	TET2_WT
transition_indel	TET2_WT
transition_indel	TET2_WT
transition_indel	TET2_WT
transition_indel	TET2_WT
transition_indel	TET2_WT
transition_indel	TET2_WT
transition_indel	TET2_WT
transition_indel	TET2_WT
transition_indel	TET2_WT
transition_indel	TET2_WT
transition_indel	TET2_WT
transition_indel	TET2_WT
transition_indel	TET2_WT
transition_indel	TET2_WT
transition_indel	TET2_WT
transition_indel	TET2_WT
transition_indel	TET2_WT
transition_indel	TET2_WT
transition_indel	TET2_WT
transition_indel	TET2_WT
transition_indel	TET2_WT
transition_indel	TET2_WT
transition_indel	TET2_WT
transition_indel	TET2_WT
transition_indel	TET2_WT
transition_indel	TET2_WT
transition_indel	TET2_WT
transition_indel	TET2_WT
transition_indel	TET2_WT
transition_indel	TET2_WT
transition_indel	TET2_WT
transition_indel	TET2_WT
transition_indel	TET2_WT
transition_indel	TET2_WT
transition_indel	TET2_WT
transition_indel	TET2_WT
transition_indel	TET2_WT
transition_indel	TET2_WT
transition_indel	TET2_WT
transition_indel	TET2_WT
transition_indel	TET2_WT
transition_indel	TET2_WT
transition_indel	TET2_WT
transition_indel	TET2_WT
transition_indel	TET2_WT
transition_indel	TET2_WT
transition_indel	TET2_WT
transition_indel	TET2_WT
transition_indel	TET2_WT
transition_indel	TET2_WT
transition_indel	TET2_WT
transition_indel	TET2_WT
transition_indel	TET2_WT
transition_indel	TET2_WT
transition_indel	TET2_WT
transition_indel	TET2_WT
transition_indel	TET2_WT
transition_indel	TET2_WT
transition_indel	TET2_WT
transition_indel	TET2_WT
transition_indel	TET2_WT
transition_indel	TET2_WT
transition_indel	TET2_WT
transition_indel	TET2_WT
transition_indel	TET2_WT
transition_indel	TET2_WT
transition_indel	TET2_WT
transition_indel	TET2_WT
transition_indel	TET2_WT
transition_indel	TET2_WT
transition_indel	TET2_WT
transition_indel	TET2_WT
transition_indel	TET2_WT
transition_indel	TET2_WT
transition_indel	TET2_WT
transition_indel	TET2_WT
transition_indel	TET2_WT
transition_indel	TET2_WT
transition_indel	TET2_WT
transition_indel	TET2_WT
transition_indel	TET2_WT
transition_indel	TET2_WT
transition_indel	TET2_WT
transition_indel	TET2_WT
transition_indel	TET2_WT
transition_indel	TET2_WT
transition_indel	TET2_WT
transition_indel	TET2_WT
transition_indel	TET2_WT
transition_indel	TET2_WT
transition_indel	TET2_WT
transition_indel	TET2_WT
transition_indel	TET2_WT
transition_indel	TET2_WT
transition_indel	TET2_WT
transition_indel	TET2_WT
transition_indel	TET2_WT
transition_indel	TET2_WT
transition_indel	TET2_WT
transition_indel	TET2_WT
transition_indel	TET2_WT
transition_indel	TET2_WT
transition_indel	TET2_WT
transition_indel	TET2_WT
transition_indel	TET2_WT
transition_indel	TET2_WT
transition_indel	TET2_WT
transition_indel	TET2_WT
transition_indel	TET2_WT
transition_indel	TET2_WT
transition_indel	TET2_WT
transition_indel	TET2_WT
transition_indel	TET2_WT
transition_indel	TET2_WT
transition_indel	TET2_WT
transition_indel	TET2_WT
transition_indel	TET2_WT
transition_indel	TET2_WT
transition_indel	TET2_WT
transition_indel	TET2_WT
transition_indel	TET2_WT
transition_indel	TET2_WT
transition_indel	TET2_WT
transition_indel	TET2_WT
transition_indel	TET2_WT
transition_indel	TET2_WT
transition_indel	TET2_WT
transition_indel	TET2_WT
transition_indel	TET2_WT
transition_indel	TET2_WT
transition_indel	TET2_WT
transition_indel	TET2_WT
transition_indel	TET2_WT
transition_indel	TET2_WT
transition_indel	TET2_WT
transition_indel	TET2_WT
transition_indel	TET2_WT
transition_indel	TET2_WT
transition_indel	TET2_WT
transition_indel	TET2_WT
transition_indel	TET2_WT
transition_indel	TET2_WT
transition_indel	TET2_WT
transition_indel	TET2_WT
transition_indel	TET2_WT
transition_indel	TET2_WT
transition_indel	TET2_WT
transition_indel	TET2_WT
transition_indel	TET2_WT
transition_indel	TET2_WT
transition_indel	TET2_WT
transition_indel	TET2_WT
transition_indel	TET2_WT
transition_indel	TET2_WT
transition_indel	TET2_WT
transition_indel	TET2_WT
transition_indel	TET2_WT
transition_indel	TET2_WT
transition_indel	TET2_WT
transition_indel	TET2_WT
transition_indel	TET2_WT
transition_indel	TET2_WT
transition_indel	TET2_WT
transition_indel	TET2_WT
transition_indel	TET2_WT
transition_indel	TET2_WT
transition_indel	TET2_WT
transition_indel	TET2_WT
transition_indel	TET2_WT
transition_indel	TET2_WT
transition_indel	TET2_WT
transition_indel	TET2_WT
transition_indel	TET2_WT
transition_indel	TET2_WT
transition_indel	TET2_WT
transition_indel	TET2_WT
transition_indel	TET2_WT
transition_indel	TET2_WT
transition_indel	TET2_WT
transition_indel	TET2_WT
transition_indel	TET2_WT
transition_indel	TET2_WT
transition_indel	TET2_WT
transition_indel	TET2_WT
transition_indel	TET2_WT
transition_indel	TET2_WT
transition_indel	TET2_WT
transition_indel	TET2_WT
transition_indel	TET2_WT
transition_indel	TET2_WT
transition_indel	TET2_WT
transition_indel	TET2_WT
transition_indel	TET2_WT
transition_indel	TET2_WT
transition_indel	TET2_WT
transition_indel	TET2_WT
transition_indel	TET2_WT
transition_indel	TET2_WT
transition_indel	TET2_WT
transition_indel	TET2_WT
transition_indel	TET2_WT
transition_indel	TET2_WT
transition_indel	TET2_WT
transition_indel	TET2_WT
transition_indel	TET2_WT
transition_indel	TET2_WT
transition_indel	TET2_WT
transition_indel	TET2_WT
transition_indel	TET2_WT
transition_indel	TET2_WT
transition_indel	TET2_WT
transition_indel	TET2_WT
transition_indel	TET2_WT
transition_indel	TET2_WT
transition_indel	TET2_WT
transition_indel	TET2_WT
transition_indel	TET2_WT
transition_indel	TET2_WT
transition_indel	TET2_WT
transition_indel	TET2_WT
transition_indel	TET2_WT
transition_indel	TET2_WT
transition_indel	TET2_WT
transition_indel	TET2_WT
transition_indel	TET2_WT
transition_indel	TET2_WT
transition_indel	TET2_WT
transition_indel	TET2_WT
transition_indel	TET2_WT
transition_indel	TET2_WT
transition_indel	TET2_WT
transition_indel	TET2_WT
transition_indel	TET2_WT
transition_indel	TET2_WT
transition_indel	TET2_WT
transition_indel	TET2_WT
transition_indel	TET2_WT
transition_indel	TET2_WT
transition_indel	TET2_WT
transition_indel	TET2_WT
transition_indel	TET2_WT
transition_indel	TET2_WT
transition_indel	TET2_WT
transition_indel	TET2_WT
transition_indel	TET2_WT
transition_indel	TET2_WT
transition_indel	TET2_WT
transition_indel	TET2_WT
transition_indel	TET2_WT
transition_indel	TET2_WT
transition_indel	TET2_WT
transition_indel	TET2_WT
transition_indel	TET2_WT
transition_indel	TET2_WT
transition_indel	TET2_WT
transition_indel	TET2_WT
transition_indel	TET2_WT
transition_indel	TET2_WT
transition_indel	TET2_WT
transition_indel	TET2_WT
transition_indel	TET2_WT
transition_indel	TET2_WT
transition_indel	TET2_WT
transition_indel	TET2_WT
transition_indel	TET2_WT
transition_indel	TET2_WT
transition_indel	TET2_WT
transition_indel	TET2_WT
transition_indel	TET2_WT
transition_indel	TET2_WT
transition_indel	TET2_WT
transition_indel	TET2_WT
transition_indel	TET2_WT
transition_indel	TET2_WT
transition_indel	TET2_WT
transition_indel	TET2_WT
transition_indel	TET2_WT
transition_indel	TET2_WT
transition_indel	TET2_WT
transition_indel	TET2_WT
transition_indel	TET2_WT
transition_indel	TET2_WT
transition_indel	TET2_WT
transition_indel	TET2_WT
transition_indel	TET2_WT
transition_indel	TET2_WT
transition_indel	TET2_WT
transition_indel	TET2_WT
transition_indel	TET2_WT
transition_indel	TET2_WT
transition_indel	TET2_WT
transition_indel	TET2_WT
transition_indel	TET2_WT
transition_indel	TET2_WT
transition_indel	TET2_WT
transition_indel	TET2_WT
transition_indel	TET2_WT
transition_indel	TET2_WT
transition_indel	TET2_WT
transition_indel	TET2_WT
transition_indel	TET2_WT
transition_indel	TET2_WT
transition_indel	TET2_WT
transition_indel	TET2_WT
transition_indel	TET2_WT
transition_indel	TET2_WT
transition_indel	TET2_WT
transition_indel	TET2_WT
transition_indel	TET2_WT
transition_indel	TET2_WT
transition_indel	TET2_WT
transition_indel	TET2_WT
transition_indel	TET2_WT
transition_indel	TET2_WT
transition_indel	TET2_WT
transition_indel	TET2_WT
transition_indel	TET2_WT
transition_indel	TET2_WT
transition_indel	TET2_WT
transition_indel	TET2_WT
transition_indel	TET2_WT
transition_indel	TET2_WT
transition_indel	TET2_WT
transition_indel	TET2_WT
transition_indel	TET2_WT
transition_indel	TET2_WT
transition_indel	TET2_WT
transition_indel	TET2_WT
transition_indel	TET2_WT
transition_indel	TET2_WT
transition_indel	TET2_WT
transition_indel	TET2_WT
transition_indel	TET2_WT
transition_indel	TET2_WT
transition_indel	TET2_WT
transition_indel	TET2_WT
transition_indel	TET2_WT
transition_indel	TET2_WT
transition_indel	TET2_WT
transition_indel	TET2_WT
transition_indel	TET2_WT
transition_indel	TET2_WT
transition_indel	TET2_WT
transition_indel	TET2_WT
transition_indel	TET2_WT
transition_indel	TET2_WT
transition_indel	TET2_WT
transition_indel	TET2_WT
transition_indel	TET2_WT
transition_indel	TET2_WT
transition_indel	TET2_WT
transition_indel	TET2_WT
transition_indel	TET2_WT
transition_indel	TET2_WT
transition_indel	TET2_WT
transition_indel	TET2_WT
transition_indel	TET2_WT
transition_indel	TET2_WT
transition_indel	TET2_WT
transition_indel	TET2_WT
transition_indel	TET2_WT
transition_indel	TET2_WT
transition_indel	TET2_WT
transition_indel	TET2_WT
transition_indel	TET2_WT
transition_indel	TET2_WT
transition_indel	TET2_WT
transition_indel	TET2_WT
transition_indel	TET2_WT
transition_indel	TET2_WT
transition_indel	TET2_WT
transition_indel	TET2_WT
transition_indel	TET2_WT
transition_indel	TET2_WT
transition_indel	TET2_WT
transition_indel	TET2_WT
transition_indel	TET2_WT
transition_indel	TET2_WT
transition_indel	TET2_WT
transition_indel	TET2_WT
transition_indel	TET2_WT
transition_indel	TET2_WT
transition_indel	TET2_WT
transition_indel	TET2_WT
transition_indel	TET2_WT
transition_indel	TET2_WT
transition_indel	TET2_WT
transition_indel	TET2_WT
transition_indel	TET2_WT
transition_indel	TET2_WT
transition_indel	TET2_WT
transition_indel	TET2_WT
transition_indel	TET2_WT
transition_indel	TET2_WT
transition_indel	TET2_WT
transition_indel	TET2_WT
transition_indel	TET2_WT
transition_indel	TET2_WT
transition_indel	TET2_WT
transition_indel	TET2_WT
transition_indel	TET2_WT
transition_indel	TET2_WT
transition_indel	TET2_WT
transition_indel	TET2_WT
transition_indel	TET2_WT
transition_indel	TET2_WT
transition_indel	TET2_WT
transition_indel	TET2_WT
transition_indel	TET2_WT
transition_indel	TET2_WT
transition_indel	TET2_WT
transition_indel	TET2_WT
transition_indel	TET2_WT
transition_indel	TET2_WT
transition_indel	TET2_WT
transition_indel	TET2_WT
transition_indel	TET2_WT
transition_indel	TET2_WT
transition_indel	TET2_WT
transition_indel	TET2_WT
transition_indel	TET2_WT
transition_indel	TET2_WT
transition_indel	TET2_WT
transition_indel	TET2_WT
transition_indel	TET2_WT
transition_indel	TET2_WT
transition_indel	TET2_WT
transition_indel	TET2_WT
transition_indel	TET2_WT
transition_indel	TET2_WT
transversion	TET2_WT
transversion	TET2_WT
transversion	TET2_WT
transversion	TET2_WT
transversion	TET2_WT
transversion	TET2_WT
transversion	TET2_WT
transversion	TET2_WT
transversion	TET2_WT
transversion	TET2_WT
transversion	TET2_WT
transversion	TET2_WT
transversion	TET2_WT
transversion	TET2_WT
transversion	TET2_WT
transversion	TET2_WT
transversion	TET2_WT
transversion	TET2_WT
transversion	TET2_WT
transversion	TET2_WT
transversion	TET2_WT
transversion	TET2_WT
transversion	TET2_WT
transversion	TET2_WT
transversion	TET2_WT
transversion	TET2_WT
transversion	TET2_WT
transversion	TET2_WT
transversion	TET2_WT
transversion	TET2_WT
transversion	TET2_WT
transversion	TET2_WT
transversion	TET2_WT
transversion	TET2_WT
transversion	TET2_WT
transversion	TET2_WT
transversion	TET2_WT
transversion	TET2_WT
transversion	TET2_WT
transversion	TET2_WT
transversion	TET2_WT
transversion	TET2_WT
transversion	TET2_WT
transversion	TET2_WT
transversion	TET2_WT
transversion	TET2_WT
transversion	TET2_WT
transversion	TET2_WT
transversion	TET2_WT
transversion	TET2_WT
transversion	TET2_WT
transversion	TET2_WT
transversion	TET2_WT
transversion	TET2_WT
transversion	TET2_WT
transversion	TET2_WT
transversion	TET2_WT
transversion	TET2_WT
transversion	TET2_WT
transversion	TET2_WT
transversion	TET2_WT
transversion	TET2_WT
transversion	TET2_WT
transversion	TET2_WT
transversion	TET2_WT
transversion	TET2_WT
transversion	TET2_WT
transversion	TET2_WT
transversion	TET2_WT
transversion	TET2_WT
transversion	TET2_WT
transversion	TET2_WT
transversion	TET2_WT
transversion	TET2_WT
transversion	TET2_WT
transversion	TET2_WT
transversion	TET2_WT
transversion	TET2_WT
transversion	TET2_WT
transversion	TET2_WT
transversion	TET2_WT
transversion	TET2_WT
transversion	TET2_WT
transversion	TET2_WT
transversion	TET2_WT
transversion	TET2_WT
transversion	TET2_WT
transversion	TET2_WT
transversion	TET2_WT
transversion	TET2_WT
transversion	TET2_WT
transversion	TET2_WT
transversion	TET2_WT
transversion	TET2_WT
transversion	TET2_WT
transversion	TET2_WT
transversion	TET2_WT
transversion	TET2_WT
transversion	TET2_WT
transversion	TET2_WT
transversion	TET2_WT
transversion	TET2_WT
transversion	TET2_WT
transversion	TET2_WT
transversion	TET2_WT
transversion	TET2_WT
transversion	TET2_WT
transversion	TET2_WT
transversion	TET2_WT
transversion	TET2_WT
transversion	TET2_WT
transversion	TET2_WT
transversion	TET2_WT
transversion	TET2_WT
transversion	TET2_WT
transversion	TET2_WT
transversion	TET2_WT
transversion	TET2_WT
transversion	TET2_WT
transversion	TET2_WT
transversion	TET2_WT
transversion	TET2_WT
transversion	TET2_WT
transversion	TET2_WT
transversion	TET2_WT
transversion	TET2_WT
transversion	TET2_WT
transversion	TET2_WT
transversion	TET2_WT
transversion	TET2_WT
transversion	TET2_WT
transversion	TET2_WT
transversion	TET2_WT
transversion	TET2_WT
transversion	TET2_WT
transversion	TET2_WT
transversion	TET2_WT
transversion	TET2_WT
transversion	TET2_WT
transversion	TET2_WT
transversion	TET2_WT
transversion	TET2_WT
transversion	TET2_WT
transversion	TET2_WT
transversion	TET2_WT
transversion	TET2_WT
transversion	TET2_WT
transversion	TET2_WT
transversion	TET2_WT
transversion	TET2_WT
transversion	TET2_WT
transversion	TET2_WT
transversion	TET2_WT
transversion	TET2_WT
transversion	TET2_WT
transversion	TET2_WT
transversion	TET2_WT
transversion	TET2_WT
transversion	TET2_WT
transversion	TET2_WT
transversion	TET2_WT
transversion	TET2_WT
transversion	TET2_WT
transversion	TET2_WT
transversion	TET2_WT
transversion	TET2_WT
transversion	TET2_WT
transversion	TET2_WT
transversion	TET2_WT
transversion	TET2_WT
transversion	TET2_WT
transversion	TET2_WT
transversion	TET2_WT
transversion	TET2_WT
transversion	TET2_WT
transversion	TET2_WT
transversion	TET2_WT
transversion	TET2_WT
transversion	TET2_WT
transversion	TET2_WT
transversion	TET2_WT
transversion	TET2_WT
transversion	TET2_WT
transversion	TET2_WT
transversion	TET2_WT
transversion	TET2_WT
transversion	TET2_WT
transversion	TET2_WT
transversion	TET2_WT
transversion	TET2_WT
transversion	TET2_WT
transversion	TET2_WT
transversion	TET2_WT
transversion	TET2_WT
transversion	TET2_WT
transversion	TET2_WT
transversion	TET2_WT
transversion	TET2_WT
transversion	TET2_WT
transversion	TET2_WT
transversion	TET2_WT
transversion	TET2_WT
transversion	TET2_WT
transversion	TET2_WT
transversion	TET2_WT
transversion	TET2_WT
transversion	TET2_WT
transversion	TET2_WT
transversion	TET2_WT
transversion	TET2_WT
transversion	TET2_WT
transversion	TET2_WT
transversion	TET2_WT
transversion	TET2_WT
transversion	TET2_WT
transversion	TET2_WT
transversion	TET2_WT
transversion	TET2_WT
transversion	TET2_WT
transversion	TET2_WT
transversion	TET2_WT
transversion	TET2_WT
transversion	TET2_WT
transversion	TET2_WT
transversion	TET2_WT
transversion	TET2_WT
transversion	TET2_WT
transversion	TET2_WT
transversion	TET2_WT
transversion	TET2_WT
transversion	TET2_WT
transversion	TET2_WT
transversion	TET2_WT
transversion	TET2_WT
transversion	TET2_WT
transversion	TET2_WT
transversion	TET2_WT
transversion	TET2_WT
transversion	TET2_WT
transversion	TET2_WT
transversion	TET2_WT
transversion	TET2_WT
transversion	TET2_WT
transversion	TET2_WT
transversion	TET2_WT
transversion	TET2_WT
transversion	TET2_WT
transversion	TET2_WT
transversion	TET2_WT
transversion	TET2_WT
transversion	TET2_WT
transversion	TET2_WT
transversion	TET2_WT
transversion	TET2_WT
transversion	TET2_WT
transversion	TET2_WT
transversion	TET2_WT
transversion	TET2_WT
transversion	TET2_WT
transversion	TET2_WT
transversion	TET2_WT
transversion	TET2_WT
transversion	TET2_WT
transversion	TET2_WT
transversion	TET2_WT
transversion	TET2_WT
transversion	TET2_WT
transversion	TET2_WT
transversion	TET2_WT
transversion	TET2_WT
transversion	TET2_WT
transversion	TET2_WT
transversion	TET2_WT
transversion	TET2_WT
transversion	TET2_WT
transversion	TET2_WT
transversion	TET2_WT
transversion	TET2_WT
transversion	TET2_WT
transversion	TET2_WT
transversion	TET2_WT
transversion	TET2_WT
transversion	TET2_WT
transversion	TET2_WT
transversion	TET2_WT
transversion	TET2_WT
transversion	TET2_WT
transversion	TET2_WT
transversion	TET2_WT
transversion	TET2_WT
transversion	TET2_WT
transversion	TET2_WT
transversion	TET2_WT
transversion	TET2_WT
transversion	TET2_WT
transversion	TET2_WT
transversion	TET2_WT
transversion	TET2_WT
transversion	TET2_WT
transversion	TET2_WT
transversion	TET2_WT
transversion	TET2_WT
transversion	TET2_WT
transversion	TET2_WT
transversion	TET2_WT
transversion	TET2_WT
transversion	TET2_WT
transversion	TET2_WT
transversion	TET2_WT
transversion	TET2_WT
transversion	TET2_WT
transversion	TET2_WT
transversion	TET2_WT
transversion	TET2_WT
transversion	TET2_WT
transversion	TET2_WT
transversion	TET2_WT
transversion	TET2_WT
transversion	TET2_WT
transversion	TET2_WT
transversion	TET2_WT
transversion	TET2_WT
transversion	TET2_WT
transversion	TET2_WT
transversion	TET2_WT
transversion	TET2_WT
transversion	TET2_WT
transversion	TET2_WT
transversion	TET2_WT
transversion	TET2_WT
transversion	TET2_WT
transversion	TET2_WT
transversion	TET2_WT
transversion	TET2_WT
transversion	TET2_WT
transversion	TET2_WT
transversion	TET2_WT
transversion	TET2_WT
transversion	TET2_WT
transversion	TET2_WT
transversion	TET2_WT
transversion	TET2_WT
transversion	TET2_WT
transversion	TET2_WT
transversion	TET2_WT
transversion	TET2_WT
transversion	TET2_WT
transversion	TET2_WT
transversion	TET2_WT
transversion	TET2_WT
transversion	TET2_WT
transversion	TET2_WT
transversion	TET2_WT
transversion	TET2_WT
transversion	TET2_WT
transversion	TET2_WT
transversion	TET2_WT
transversion	TET2_WT
transversion	TET2_WT
transversion	TET2_WT
transversion	TET2_WT
transversion	TET2_WT
transversion	TET2_WT
transversion	TET2_WT
transversion	TET2_WT
transversion	TET2_WT
transversion	TET2_WT
transversion	TET2_WT
transversion	TET2_WT
transversion	TET2_WT
transversion	TET2_WT
transversion	TET2_WT
transversion	TET2_WT
transversion	TET2_WT
transversion	TET2_WT
transversion	TET2_WT
transversion	TET2_WT
transversion	TET2_WT
transversion	TET2_WT
transversion	TET2_WT
transversion	TET2_WT
transversion	TET2_WT
transversion	TET2_WT
transversion	TET2_WT
transversion	TET2_WT
transversion	TET2_WT
transversion	TET2_WT
transversion	TET2_WT
transversion	TET2_WT
transversion	TET2_WT
transversion	TET2_WT
transversion	TET2_WT
transversion	TET2_WT
transversion	TET2_WT
transversion	TET2_WT
transversion	TET2_WT
transversion	TET2_WT
transversion	TET2_WT
transversion	TET2_WT
transversion	TET2_WT
transversion	TET2_WT
transversion	TET2_WT
transversion	TET2_WT
transversion	TET2_WT
transversion	TET2_WT
transversion	TET2_WT
transversion	TET2_WT
transversion	TET2_WT
transversion	TET2_WT
transversion	TET2_WT
transversion	TET2_WT
transversion	TET2_WT
transversion	TET2_WT
transversion	TET2_WT
transversion	TET2_WT
transversion	TET2_WT
transversion	TET2_WT
transversion	TET2_WT
transversion	TET2_WT
transversion	TET2_WT
transversion	TET2_WT
transversion	TET2_WT
transversion	TET2_WT
transversion	TET2_WT
transversion	TET2_WT
transversion	TET2_WT
transversion	TET2_WT
transversion	TET2_WT
transversion	TET2_WT
transversion	TET2_WT
transversion	TET2_WT
transversion	TET2_WT
transversion	TET2_WT
transversion	TET2_WT
transversion	TET2_WT
transversion	TET2_WT
transversion	TET2_WT
transversion	TET2_WT
transversion	TET2_WT
transversion	TET2_WT
transversion	TET2_WT
transversion	TET2_WT
transversion	TET2_WT
transversion	TET2_WT
transversion	TET2_WT
transversion	TET2_WT
transversion	TET2_WT
transversion	TET2_WT
transversion	TET2_WT
transversion	TET2_WT
transversion	TET2_WT
transversion	TET2_WT
transversion	TET2_WT
transversion	TET2_WT
transversion	TET2_WT
transversion	TET2_WT
[truncated: 319 more rows]
