# Supplementary material for: Tet2 loss leads to hypermutagenicity in haematopoietic stem/progenitor cells
Source: Nat Commun. 2017 Apr 25;8:15102. doi: 10.1038/ncomms15102 (PMC5414116; doi:10.1038/ncomms15102)
Supplement: Supplementary Data 8 — Primers used in the study. [file ncomms15102-s9.xlsx]

## Sheet: qPCR
	qPCR primers (sequence 5’ to 3’)
	Gene	Strand	Sequence
	Tet2 ex3	F	AGCCTGATGGAACAGGACAG
		R	AACGGGCTTCCATTCTGGAG
	Tet2 ex11	F	CCAAGACCAAGAAAGCAGCTCG
		R	CCGAAAGCTGCGGTTGTGC
	β-Actin	F	TGAACCCTAAGGCCAACCGTGAAA
		R	CAGGATGGCGTGAGGGAGAGCATAG

## Sheet: Mut
	PCR primers for mutational identification (sequence 5’ to 3’)
	Gene	Strand	Sequence
	Notch1 ex26	F	GAGTCGCCAAGCACATTTCC
		R	GAAACAGCCCACAACAGCAG
	Notch1 ex27	F	ATCCTTGCAGTTCTGTGGGG
		R	GCTCTTAACCACCGAGCCAT
	Notch1 ex34-1	F	AATTCTACACCTGCCCGCTC
		R	ACTTCTTCCTCCGTGCCTTG
	Notch1 ex34-2	F	GGCTACCTGGGCAATCTCAA
		R	GATGCCCAGGTGAGTGTCAG
	Notch1 ex34-3	F	GCAGTCTCCATCCATGCCTC
		R	ACTGAGGTGTGGCTGTGATG
	Notch1 ex34-4	F	CCTCAGAACCTGCAGCCAC
		R	CCAACAGGGCTTGGGAACG
	Dock8	F	ATTCTGCGGTTGTGATGTCC
		R	GGGACAGAAAGCAAGCACTT
	Npas2	F	TTGTCTATCTGCTCGCACGA
		R	TGGGACTCTGTGTGACTCTG

## Sheet: SCES
	PCR primers for single cell exome sequencing (sequence 5’ to 3’)
	Gene	Strand	Sequence
	Flt3 ex14-15	F	CCGCTGTTCATCTCTCAAGC
		R	CTGCCTGCTTCTCGTTAACC
	Flt3 ex20	F	CATGGGTCTCTGTCCTCTGT
		R	GGTGTTTCCTGTACTCGTGAC
	Rhoa ex3	F	CTCTCCAGCCCCAATGTGTA
		R	CTCGCGGGACTTGTACTCA
	Mpo ex6	F	GATCATGGCTCACTCTTGCA
		R	TCACCTCCCTCTACTGGACA
	Nlrp1b ex5	F	GGCCAATGGTAGTTGAGCAT
		R	CACAGGGTGTTAGTGGCACA
	Pde1c ex14	F	TTCCTGCCAAAGCTCTGAAT
		R	CCATGCTTAAAAGGCCCATA
	Skint6 ex13	F	GGAGGCCTCACAGTGAAAAA
		R	TCACGCAAATCCCACTAACA
	Cep250 ex11	F	GCTTCTTGTTGATCGCCTTC
		R	GGCAGCAGGAAGAGTCAGTC
	Ank3 ex11	F	ATCCAGGAAAGCCATGTGTC
		R	GCACAGGAACACGTTTCTCA
	Myo7a ex15	F	GGCCTTATGGGCATTTACAA
		R	CAGGGTGGGGTAGAGATTCA
	Tdrd6 ex1	F	CATCACATCCCGGAAGAAGT
		R	TGGGAATTCACAAAACTTGG
	Sirpa ex2	F	TGGGGAATAACACATGCTGA
		R	GCGAGCCACACTTACGAGAT
	Cd72 ex5	F	AAGGGTTGTGGCTGTCATTC
		R	GTTTTGGGAGCAGGGCTTAT

## Sheet: TAB
	PCR primers for bisulfite and TAB sequencing (sequence 5’ to 3’)
	Gene	Mutation site	Strand	Sequence
	Dst	c4931	F	TTGATTTTAGAGATGTTGAAAGTTA
			R	TATAACTAAAACAAACAAAAAACCC
	Ephb2	c2975	F	TGGATGAGTGGTTAGAGGTTATTAAG
			R	CTCCAAACTCCCCATTTAACTAATAC
	Fat4	c5085	F	TATTTTGAAGGAAGGGGAATTTATT
			R	CCTAAAAAAAACAAAAAACTTCTCTATAAC
	Fat4	c11766	F	GTTTAGAGGGTTTTATTGGGAGAGT
			R	AAAAACTAATCACAAACATAAAAAATAACA
	Ush2a	c186	F	GGAAGGTATTTATTGTGTTAATTTA
			R	AACAATCCTAAATACACAACCTCTC
	Ush2a	c10587	F	TGTTGTTTGATATTTAAAATGGTATGATAT
		c10632	R	CAACCAACAACTATACAAACCTTCA
	Mpo	c1037	F	TGGGTTAGAGTTTTGTGTTTTTTTT
		c1064	R	AAACTCACCTCCCTCTACTAAACACT
	Dock8	c2909	F	GGTTGTGATGTTTAGGAATTTTTTTTA
			R	CATAAAAACACCAATAAATCCTTTCTC
	Npas2	c1750	F	TTTATTTGTGTGTTTGTTTGTTTATTTGTT
			R	TAATCTAATAACCCCATATTTACCC
	Drd4	c1064	F	TATTTTTAGGGGTTTTTTTGGTGT
			R	CTCTACAAAACATCCTTTCAACAAC
	Zfp619	c2240	F	ATTTATATTGGGGAGAAATTTTATT
			R	ACACTACTTACACTCATAAAACCCACTATA
	Ephb2	c2270	F	GGTTTGTAGTGGTTATTTGAAGTTGT
			R	AAAATTATACCCAACAACCCTTCTC
	Ush2a	c11041	F	TATTGTGTTATTTTTGTTAGGAGTTTG
			R	AAAATTTCCCTCACTCACCTACTAC

## Sheet: ChIP-qPCR
	PCR primers for ChIP-qPCR (sequence 5’ to 3’)
	Gene	Strand	Sequence
	Adcy7	F	TTGGCTAAGTGGATGTGCTATG
		R	GTGGGTTTTGACTGATTTTGCT
	Asb10	F	ATCTCAGGTTCCAGCTTCACTC
		R	GGCTTCCTCAATCACTTCCA
	Bcl2l1	F	GGTCTCCTGAACAATCGGTATCT
		R	AACTGCCCTTTTTGGTCTCTTT
	Capn12	F	ATCCTGTTTCGTGACCCTTG
		R	CTCTTCCATTCCACCCCTTT
	Cdh15	F	TCCCAGGACAGTCTAGTTGGAG
		R	AAGCATCGGAGCACAGAGAG
	Chd6	F	GCCCAAAACACAGGTTCATT
		R	ATCACATCCATGCAAATACGAG
	Clock	F	ATGCGACTTTCCCCGTTAG
		R	GCCTGCAAGAGTGGGATTT
	Disc1	F	GCCTGGTTTCAGATATGGTAGG
		R	TCTTTCTTGTGAGCAGATGGAG
	Flt3	F	TGACACACAGACCTCCTTCTTC
		R	TACCAGTGTATGGCACCGATT
	Ier2	F	CCATGACGCAACTCTGACC
		R	AAGGCCGTTTCACTACCATTC
	Kit	F	GCTCACACTCAACACAGTCCTT
		R	TCGCCAGCTTCAACTATTAACTC
	Lef1	F	GTTTCGTCCTCCGACGTTT
		R	TAGCGGATGCACTTTGTTTTC
	Mcf2l	F	TACCCACCGTCTCCCTCTTAC
		R	CCAATGCTCCCTTTACTTCCT
	Parp1	F	GATGGTCGCAGAGTTTTTGTTT
		R	TAATCTTCCGGGACAAGATAGG
	Rccd1	F	TCACAGAACCTGACAATTCCAC
		R	CAGTCCAGAAATACCCAACACC
	Runx1	F	TTGCGGGTCAGTTTTGTTTAG
		R	AGTTACGGCTCTTGCTTTTGAG
	Rybp	F	CTCCTGCCTCTGCGAAATAAG
		R	TTAGCGTGCGTTTCATCCA
	Setdb1	F	GGGGTTATGGGAATTTAAGGAG
		R	CCAACTAGCCCCTTATCTGGAA
	Trim17	F	TGTTCCATCTGCCTTGACTACTT
		R	CCTTCTGCTTCTTCTTCCCTTT
	Tet2	F	TTTCTTGGTCTTGGCTTTCTTG
		R	CAGGAGAAGAAGATACGGATGG
	Asxl1	F	AAGCCACAGCCCACTAAAGA
		R	CCAAAAGCTCCTCAGAAAGAAA
	Ywhaz	F	TGAGGGCCTGTGATTATCCCCA
		R	ACGAGGACCCTATGAACAAAGCA
